# Supplementary material for: Automatic detection of genomic regions with informative epigenetic patterns
Source: BMC Genomics. 2018 Nov 28;19:847. doi: 10.1186/s12864-018-5286-5 (PMC6264639; doi:10.1186/s12864-018-5286-5)
Supplement: Supplementary file 2 — Full list of windows in all chromosomes for the three experiments (in plain text and html format). The lists include the detailed epigenetic profiles for the windows as well as links to inspect these in a genome browser. (ZIP 973 kb) [file 12864_2018_5286_MOESM2_ESM.zip]

Archive with 161 entries (151 files):
- Additional_file_2/
- Additional_file_2/brain/
- Additional_file_2/brain/TXT/
- Additional_file_2/brain/TXT/sdp_brain_23_15to5_3_E4.txt
- Additional_file_2/brain/TXT/sdp_brain_21_15to5_3_E4.txt
- Additional_file_2/brain/TXT/sdp_brain_17_15to5_3_E4.txt
- Additional_file_2/brain/TXT/sdp_brain_24_15to5_3_E4.txt
- Additional_file_2/brain/TXT/sdp_brain_7_15to5_3_E4.txt
- Additional_file_2/brain/TXT/sdp_brain_22_15to5_3_E4.txt
- Additional_file_2/brain/TXT/sdp_brain_25_15to5_3_E4.txt
- Additional_file_2/brain/TXT/sdp_brain_18_15to5_3_E4.txt
- Additional_file_2/brain/TXT/sdp_brain_9_15to5_3_E4.txt
- Additional_file_2/brain/TXT/sdp_brain_20_15to5_3_E4.txt
- Additional_file_2/brain/TXT/sdp_brain_14_15to5_3_E4.txt
- Additional_file_2/brain/TXT/sdp_brain_1_15to5_3_E4.txt
- Additional_file_2/brain/TXT/sdp_brain_2_15to5_3_E4.txt
- Additional_file_2/brain/TXT/sdp_brain_19_15to5_3_E4.txt
- Additional_file_2/brain/TXT/sdp_brain_11_15to5_3_E4.txt
- Additional_file_2/brain/TXT/sdp_brain_8_15to5_3_E4.txt
- Additional_file_2/brain/TXT/sdp_brain_10_15to5_3_E4.txt
- Additional_file_2/brain/TXT/sdp_brain_5_15to5_3_E4.txt
- Additional_file_2/brain/TXT/sdp_brain_6_15to5_3_E4.txt
- Additional_file_2/brain/TXT/sdp_brain_13_15to5_3_E4.txt
- Additional_file_2/brain/TXT/sdp_brain_15_15to5_3_E4.txt
- Additional_file_2/brain/TXT/sdp_brain_16_15to5_3_E4.txt
- Additional_file_2/brain/TXT/sdp_brain_12_15to5_3_E4.txt
- Additional_file_2/brain/TXT/sdp_brain_3_15to5_3_E4.txt
- Additional_file_2/brain/TXT/sdp_brain_4_15to5_3_E4.txt
- Additional_file_2/brain/HTML/
- Additional_file_2/brain/HTML/sdp_brain_24_15to5_3_E4.html
- Additional_file_2/brain/HTML/sdp_brain_4_15to5_3_E4.html
- Additional_file_2/brain/HTML/sdp_brain_14_15to5_3_E4.html
- Additional_file_2/brain/HTML/sdp_brain_20_15to5_3_E4.html
- Additional_file_2/brain/HTML/sdp_brain_5_15to5_3_E4.html
- Additional_file_2/brain/HTML/sdp_brain_2_15to5_3_E4.html
- Additional_file_2/brain/HTML/sdp_brain_23_15to5_3_E4.html
- Additional_file_2/brain/HTML/sdp_brain_1_15to5_3_E4.html
- Additional_file_2/brain/HTML/sdp_brain_25_15to5_3_E4.html
- Additional_file_2/brain/HTML/sdp_brain_10_15to5_3_E4.html
- Additional_file_2/brain/HTML/sdp_brain_6_15to5_3_E4.html
- Additional_file_2/brain/HTML/sdp_brain_9_15to5_3_E4.html
- Additional_file_2/brain/HTML/sdp_brain_16_15to5_3_E4.html
- Additional_file_2/brain/HTML/sdp_brain_8_15to5_3_E4.html
- Additional_file_2/brain/HTML/sdp_brain_21_15to5_3_E4.html
- Additional_file_2/brain/HTML/sdp_brain_19_15to5_3_E4.html
- Additional_file_2/brain/HTML/sdp_brain_12_15to5_3_E4.html
- Additional_file_2/brain/HTML/sdp_brain_11_15to5_3_E4.html
- Additional_file_2/brain/HTML/sdp_brain_17_15to5_3_E4.html
- Additional_file_2/brain/HTML/sdp_brain_7_15to5_3_E4.html
- Additional_file_2/brain/HTML/sdp_brain_15_15to5_3_E4.html
- Additional_file_2/brain/HTML/sdp_brain_13_15to5_3_E4.html
- Additional_file_2/brain/HTML/sdp_brain_18_15to5_3_E4.html
- Additional_file_2/brain/HTML/sdp_brain_3_15to5_3_E4.html
- Additional_file_2/brain/HTML/sdp_brain_22_15to5_3_E4.html
- Additional_file_2/00README.jpg
- Additional_file_2/fetal/
- Additional_file_2/fetal/TXT/
- Additional_file_2/fetal/TXT/sdp_fetal_18_15to5_3_E4.txt
- Additional_file_2/fetal/TXT/sdp_fetal_24_15to5_3_E4.txt
- Additional_file_2/fetal/TXT/sdp_fetal_9_15to5_3_E4.txt
- Additional_file_2/fetal/TXT/sdp_fetal_17_15to5_3_E4.txt
- Additional_file_2/fetal/TXT/sdp_fetal_5_15to5_3_E4.txt
- Additional_file_2/fetal/TXT/sdp_fetal_1_15to5_3_E4.txt
- Additional_file_2/fetal/TXT/sdp_fetal_14_15to5_3_E4.txt
- Additional_file_2/fetal/TXT/sdp_fetal_16_15to5_3_E4.txt
- Additional_file_2/fetal/TXT/sdp_fetal_7_15to5_3_E4.txt
- Additional_file_2/fetal/TXT/sdp_fetal_3_15to5_3_E4.txt
- Additional_file_2/fetal/TXT/sdp_fetal_20_15to5_3_E4.txt
- Additional_file_2/fetal/TXT/sdp_fetal_25_15to5_3_E4.txt
- Additional_file_2/fetal/TXT/sdp_fetal_19_15to5_3_E4.txt
- Additional_file_2/fetal/TXT/sdp_fetal_22_15to5_3_E4.txt
- Additional_file_2/fetal/TXT/sdp_fetal_13_15to5_3_E4.txt
- Additional_file_2/fetal/TXT/sdp_fetal_11_15to5_3_E4.txt
- Additional_file_2/fetal/TXT/sdp_fetal_2_15to5_3_E4.txt
- Additional_file_2/fetal/TXT/sdp_fetal_8_15to5_3_E4.txt
- Additional_file_2/fetal/TXT/sdp_fetal_21_15to5_3_E4.txt
- Additional_file_2/fetal/TXT/sdp_fetal_6_15to5_3_E4.txt
- Additional_file_2/fetal/TXT/sdp_fetal_15_15to5_3_E4.txt
- Additional_file_2/fetal/TXT/sdp_fetal_10_15to5_3_E4.txt
- Additional_file_2/fetal/TXT/sdp_fetal_23_15to5_3_E4.txt
- Additional_file_2/fetal/TXT/sdp_fetal_4_15to5_3_E4.txt
- Additional_file_2/fetal/TXT/sdp_fetal_12_15to5_3_E4.txt
- Additional_file_2/fetal/HTML/
- Additional_file_2/fetal/HTML/sdp_fetal_4_15to5_3_E4.html
- Additional_file_2/fetal/HTML/sdp_fetal_5_15to5_3_E4.html
- Additional_file_2/fetal/HTML/sdp_fetal_9_15to5_3_E4.html
- Additional_file_2/fetal/HTML/sdp_fetal_21_15to5_3_E4.html
- Additional_file_2/fetal/HTML/sdp_fetal_6_15to5_3_E4.html
- Additional_file_2/fetal/HTML/sdp_fetal_19_15to5_3_E4.html
- Additional_file_2/fetal/HTML/sdp_fetal_25_15to5_3_E4.html
- Additional_file_2/fetal/HTML/sdp_fetal_23_15to5_3_E4.html
- Additional_file_2/fetal/HTML/sdp_fetal_13_15to5_3_E4.html
- Additional_file_2/fetal/HTML/sdp_fetal_10_15to5_3_E4.html
- Additional_file_2/fetal/HTML/sdp_fetal_22_15to5_3_E4.html
- Additional_file_2/fetal/HTML/sdp_fetal_17_15to5_3_E4.html
- Additional_file_2/fetal/HTML/sdp_fetal_11_15to5_3_E4.html
- Additional_file_2/fetal/HTML/sdp_fetal_3_15to5_3_E4.html
- Additional_file_2/fetal/HTML/sdp_fetal_20_15to5_3_E4.html
- Additional_file_2/fetal/HTML/sdp_fetal_14_15to5_3_E4.html
- Additional_file_2/fetal/HTML/sdp_fetal_8_15to5_3_E4.html
- Additional_file_2/fetal/HTML/sdp_fetal_18_15to5_3_E4.html
- Additional_file_2/fetal/HTML/sdp_fetal_2_15to5_3_E4.html
- Additional_file_2/fetal/HTML/sdp_fetal_1_15to5_3_E4.html
- Additional_file_2/fetal/HTML/sdp_fetal_16_15to5_3_E4.html
- Additional_file_2/fetal/HTML/sdp_fetal_24_15to5_3_E4.html
- Additional_file_2/fetal/HTML/sdp_fetal_12_15to5_3_E4.html
- Additional_file_2/fetal/HTML/sdp_fetal_7_15to5_3_E4.html
- Additional_file_2/fetal/HTML/sdp_fetal_15_15to5_3_E4.html
- Additional_file_2/cancer/
- Additional_file_2/cancer/TXT/
- Additional_file_2/cancer/TXT/sdp_cancer_22_15to5_3_E4.txt
- Additional_file_2/cancer/TXT/sdp_cancer_14_15to5_3_E4.txt
- Additional_file_2/cancer/TXT/sdp_cancer_20_15to5_3_E4.txt
- Additional_file_2/cancer/TXT/sdp_cancer_25_15to5_3_E4.txt
- Additional_file_2/cancer/TXT/sdp_cancer_2_15to5_3_E4.txt
- Additional_file_2/cancer/TXT/sdp_cancer_17_15to5_3_E4.txt
- Additional_file_2/cancer/TXT/sdp_cancer_24_15to5_3_E4.txt
- Additional_file_2/cancer/TXT/sdp_cancer_10_15to5_3_E4.txt
- Additional_file_2/cancer/TXT/sdp_cancer_4_15to5_3_E4.txt
- Additional_file_2/cancer/TXT/sdp_cancer_1_15to5_3_E4.txt
- Additional_file_2/cancer/TXT/sdp_cancer_15_15to5_3_E4.txt
- Additional_file_2/cancer/TXT/sdp_cancer_18_15to5_3_E4.txt
- Additional_file_2/cancer/TXT/sdp_cancer_3_15to5_3_E4.txt
- Additional_file_2/cancer/TXT/sdp_cancer_23_15to5_3_E4.txt
- Additional_file_2/cancer/TXT/sdp_cancer_9_15to5_3_E4.txt
- Additional_file_2/cancer/TXT/sdp_cancer_11_15to5_3_E4.txt
- Additional_file_2/cancer/TXT/sdp_cancer_7_15to5_3_E4.txt
- Additional_file_2/cancer/TXT/sdp_cancer_12_15to5_3_E4.txt
- Additional_file_2/cancer/TXT/sdp_cancer_19_15to5_3_E4.txt
- Additional_file_2/cancer/TXT/sdp_cancer_6_15to5_3_E4.txt
- Additional_file_2/cancer/TXT/sdp_cancer_16_15to5_3_E4.txt
- Additional_file_2/cancer/TXT/sdp_cancer_5_15to5_3_E4.txt
- Additional_file_2/cancer/TXT/sdp_cancer_8_15to5_3_E4.txt
- Additional_file_2/cancer/TXT/sdp_cancer_21_15to5_3_E4.txt
- Additional_file_2/cancer/TXT/sdp_cancer_13_15to5_3_E4.txt
- Additional_file_2/cancer/HTML/
- Additional_file_2/cancer/HTML/sdp_cancer_18_15to5_3_E4.html
- Additional_file_2/cancer/HTML/sdp_cancer_19_15to5_3_E4.html
- Additional_file_2/cancer/HTML/sdp_cancer_13_15to5_3_E4.html
- Additional_file_2/cancer/HTML/sdp_cancer_3_15to5_3_E4.html
- Additional_file_2/cancer/HTML/sdp_cancer_7_15to5_3_E4.html
- Additional_file_2/cancer/HTML/sdp_cancer_21_15to5_3_E4.html
- Additional_file_2/cancer/HTML/sdp_cancer_1_15to5_3_E4.html
- Additional_file_2/cancer/HTML/sdp_cancer_6_15to5_3_E4.html
- Additional_file_2/cancer/HTML/sdp_cancer_12_15to5_3_E4.html
- Additional_file_2/cancer/HTML/sdp_cancer_23_15to5_3_E4.html
- Additional_file_2/cancer/HTML/sdp_cancer_8_15to5_3_E4.html
- Additional_file_2/cancer/HTML/sdp_cancer_15_15to5_3_E4.html
- Additional_file_2/cancer/HTML/sdp_cancer_9_15to5_3_E4.html
- Additional_file_2/cancer/HTML/sdp_cancer_16_15to5_3_E4.html
- Additional_file_2/cancer/HTML/sdp_cancer_5_15to5_3_E4.html
- Additional_file_2/cancer/HTML/sdp_cancer_14_15to5_3_E4.html
- Additional_file_2/cancer/HTML/sdp_cancer_4_15to5_3_E4.html
- Additional_file_2/cancer/HTML/sdp_cancer_11_15to5_3_E4.html
- Additional_file_2/cancer/HTML/sdp_cancer_17_15to5_3_E4.html
- Additional_file_2/cancer/HTML/sdp_cancer_24_15to5_3_E4.html
- Additional_file_2/cancer/HTML/sdp_cancer_22_15to5_3_E4.html
- Additional_file_2/cancer/HTML/sdp_cancer_20_15to5_3_E4.html
- Additional_file_2/cancer/HTML/sdp_cancer_25_15to5_3_E4.html
- Additional_file_2/cancer/HTML/sdp_cancer_2_15to5_3_E4.html
- Additional_file_2/cancer/HTML/sdp_cancer_10_15to5_3_E4.html
