# Supplementary material for: Automatic detection of genomic regions with informative epigenetic patterns
Source: BMC Genomics. 2018 Nov 28;19:847. doi: 10.1186/s12864-018-5286-5 (PMC6264639; doi:10.1186/s12864-018-5286-5)
Supplement: Supplementary file 2 — Full list of windows in all chromosomes for the three experiments (in plain text and html format). The lists include the detailed epigenetic profiles for the windows as well as links to inspect these in a genome browser. (ZIP 973 kb) [file 12864_2018_5286_MOESM2_ESM.zip › Additional_file_2/brain/TXT/sdp_brain_23_15to5_3_E4.txt]

# Epicorr 1.19
#
# nsamples= 75  # Nr. of epigenomes (samples)
# wlen= 5000  # Window length (bp)
# step= 5000  # Distance between window inits (bp)
#           => Window 'n' goes from  (n-1)*step+1  to  (n-1)*step+wlen  (bp)
# Chr_1= 23 (X) 155425830 bp
# nwin1= 31084 # Nr. of windows for Chr_1
# Chr_2= 23 (X) 155425830 bp
# nwin2= 31084 # Nr. of windows for Chr_2
# Epigen vocabulary:
# epired= YES # Reduced vocabulary (yes/no)
# state  mnemonic  color  shortname|longname
#   0   -       #000000 (---|---, ZNF/Rpts|ZNF genes & repeats, )
#   1   A       #FF0000 (TssA|Active TSS, TssAFlnk|Flanking Active TSS, )
#   3   5       #32CD32 (TxFlnk|Transcr. at gene 5' and 3', Tx|Strong transcription, TxWk|Weak transcription, )
#   7   E       #FFFF00 (EnhG|Genic enhancers, Enh|Enhancers, )
#   9   h       #8A91D0 (Het|Heterochromatin, Quies|Quiescent/Low, )
#  10   B       #CD5C5C (TssBiv|Bivalent/Poised, BivFlnk|Flanking Bivalent TSS/Enh, EnhBiv|Bivalent Enhancer, ReprPC|Repressed PolyComb, ReprPCWk|Weak Repressed PolyComb, )
#------------------------------------------------------------
>> 23_533  0_0 0.522 0   0
ChrX (2660001-2665000)  Chr (-4999-0)
[-h-hhhhhhB-5--5---5---------5---h55--55555555--55555555-5--5-55555-5h-55555]
[FFFFFFFFFFAAAAAAAAAAAAAAAAAAAAAAAAAAAAAAAAAAAAAAAAAAAAAAAAAAAAAAAAAAAAAAAAA]
ChrX(2660001-2665000) Chr(-4999-0)

>> 23_5722  0_0 0.477 0   0
ChrX (28605001-28610000)        Chr (-4999-0)
[AAAAAAA-A-hhhBhhhhhhhhhh--B-B-hh-B--Bh-----h-A-h-B-BB--A-Ah-------hh--B--hh]
[FFFFFFFFFFAAAAAAAAAAAAAAAAAAAAAAAAAAAAAAAAAAAAAAAAAAAAAAAAAAAAAAAAAAAAAAAAA]
ChrX(28605001-28610000) Chr(-4999-0)

>> 23_508  0_0 0.473 0   0
ChrX (2535001-2540000)  Chr (-4999-0)
[hhBBBhhhhh55555555555555-5----555555555555555h5555555-555555h5-55555555h555]
[FFFFFFFFFFAAAAAAAAAAAAAAAAAAAAAAAAAAAAAAAAAAAAAAAAAAAAAAAAAAAAAAAAAAAAAAAAA]
ChrX(2535001-2540000) Chr(-4999-0)

>> 23_20607  0_0 0.429 0   0
ChrX (103030001-103035000)      Chr (-4999-0)
[A-AAAA----hBhhhhhhhhhhhhhhhhBhhhhB-BBBBB--hhh--hhBhB---hhhh-B-B---hhBBBhhhh]
[FFFFFFFFFFAAAAAAAAAAAAAAAAAAAAAAAAAAAAAAAAAAAAAAAAAAAAAAAAAAAAAAAAAAAAAAAAA]
ChrX(103030001-103035000) Chr(-4999-0)

>> 23_27963  0_0 0.419 0   0
ChrX (139810001-139815000)      Chr (-4999-0)
[5555555555hhhhhhhhhhhhhhhhhhhhhhhh-BBhhhh5hhh55hhBh--5BhhhhhB-Bhhhhhh-hhhhh]
[FFFFFFFFFFAAAAAAAAAAAAAAAAAAAAAAAAAAAAAAAAAAAAAAAAAAAAAAAAAAAAAAAAAAAAAAAAA]
ChrX(139810001-139815000) Chr(-4999-0)

>> 23_2026  0_0 0.402 0   0
ChrX (10125001-10130000)        Chr (-4999-0)
[--AAAAA-BBBBBBBBBBBBB--BB---B5-------------B---BBB---BB-----BB-BBBBhBBB-B--]
[FFFFFFFFFFAAAAAAAAAAAAAAAAAAAAAAAAAAAAAAAAAAAAAAAAAAAAAAAAAAAAAAAAAAAAAAAAA]
ChrX(10125001-10130000) Chr(-4999-0)

>> 23_25847  0_0 0.398 0   0
ChrX (129230001-129235000)      Chr (-4999-0)
[hhhhBhhhBh5E--EEEEEEE-EEE5E-EE-EE----h-55----hh-E------h--h5h-B--E-----E--5]
[FFFFFFFFFFAAAAAAAAAAAAAAAAAAAAAAAAAAAAAAAAAAAAAAAAAAAAAAAAAAAAAAAAAAAAAAAAA]
ChrX(129230001-129235000) Chr(-4999-0)

>> 23_27961  0_0 0.392 0   0
ChrX (139800001-139805000)      Chr (-4999-0)
[5555555555hhhhhhhhhhhhhhhhhhhhhhhhhh-hhh-5hhh55hhBhBh55hhhhh-BBhhhhhh-hhhhh]
[FFFFFFFFFFAAAAAAAAAAAAAAAAAAAAAAAAAAAAAAAAAAAAAAAAAAAAAAAAAAAAAAAAAAAAAAAAA]
ChrX(139800001-139805000) Chr(-4999-0)

>> 23_507  0_0 0.386 0   0
ChrX (2530001-2535000)  Chr (-4999-0)
[hh-BBh-hhh55555555555555-------5-5555-5555555-5555555B555555h5B5-555555h555]
[FFFFFFFFFFAAAAAAAAAAAAAAAAAAAAAAAAAAAAAAAAAAAAAAAAAAAAAAAAAAAAAAAAAAAAAAAAA]
ChrX(2530001-2535000) Chr(-4999-0)

>> 23_27964  0_0 0.37 0   0
ChrX (139815001-139820000)      Chr (-4999-0)
[5555555h55hhhhhhhhhhhhhhhhhhhhhhhhBBBhhhh5hhh5hhhBhhhhBhhhhhBhBhhhhhhBhhhhh]
[FFFFFFFFFFAAAAAAAAAAAAAAAAAAAAAAAAAAAAAAAAAAAAAAAAAAAAAAAAAAAAAAAAAAAAAAAAA]
ChrX(139815001-139820000) Chr(-4999-0)

>> 23_25842  0_0 0.333 0   0
ChrX (129205001-129210000)      Chr (-4999-0)
[5hhhBhhhBh5555555555555555--55555555555555555hh55-h5h55h5555-5----555----55]
[FFFFFFFFFFAAAAAAAAAAAAAAAAAAAAAAAAAAAAAAAAAAAAAAAAAAAAAAAAAAAAAAAAAAAAAAAAA]
ChrX(129205001-129210000) Chr(-4999-0)

>> 23_25841  0_0 0.329 0   0
ChrX (129200001-129205000)      Chr (-4999-0)
[5h-hBhhhBh55555555555555555555555555555555555h5555h5555h555555-5--555555555]
[FFFFFFFFFFAAAAAAAAAAAAAAAAAAAAAAAAAAAAAAAAAAAAAAAAAAAAAAAAAAAAAAAAAAAAAAAAA]
ChrX(129200001-129205000) Chr(-4999-0)

>> 23_2784  0_0 0.324 0   0
ChrX (13915001-13920000)        Chr (-4999-0)
[EEEE-EE-B-h-h-BhhhBhhhhhhh-hBhhhh---BE--5--h--EhhBhBhBB5-hhhBBBBhhhhBBBhhhh]
[FFFFFFFFFFAAAAAAAAAAAAAAAAAAAAAAAAAAAAAAAAAAAAAAAAAAAAAAAAAAAAAAAAAAAAAAAAA]
ChrX(13915001-13920000) Chr(-4999-0)

>> 23_4920  0_0 0.321 0   0
ChrX (24595001-24600000)        Chr (-4999-0)
[555555555hhhhhhhhhhhhhhhhhh55hhhhhBBBBBhh-hhh55hhBhBhBBhhhhhhhBBhhhhBBBhhhh]
[FFFFFFFFFFAAAAAAAAAAAAAAAAAAAAAAAAAAAAAAAAAAAAAAAAAAAAAAAAAAAAAAAAAAAAAAAAA]
ChrX(24595001-24600000) Chr(-4999-0)

>> 23_27962  0_0 0.32 0   0
ChrX (139805001-139810000)      Chr (-4999-0)
[5555---55-hhhhhhhhhhhhhhhhhhhhhhhhhh-hhhh5hhh--hhBhB-55-hhhhBB-hhhhBhhhhhh-]
[FFFFFFFFFFAAAAAAAAAAAAAAAAAAAAAAAAAAAAAAAAAAAAAAAAAAAAAAAAAAAAAAAAAAAAAAAAA]
ChrX(139805001-139810000) Chr(-4999-0)

>> 23_4922  0_0 0.319 0   0
ChrX (24605001-24610000)        Chr (-4999-0)
[555555555hhhhhhhhhhhhhhhhhh55hhhhhBBBhhhhhhhh55hhBhhhBBhhhhh-hBBhhhhBBBhhhh]
[FFFFFFFFFFAAAAAAAAAAAAAAAAAAAAAAAAAAAAAAAAAAAAAAAAAAAAAAAAAAAAAAAAAAAAAAAAA]
ChrX(24605001-24610000) Chr(-4999-0)

>> 23_9495  0_0 0.318 0   0
ChrX (47470001-47475000)        Chr (-4999-0)
[hhh555555hhBhBBhhhhhhhhh--hhhhhhBBBBBBBBhhBBhhBhh-hBhBBhhhhhhBBhB-hhBBBhhhh]
[FFFFFFFFFFAAAAAAAAAAAAAAAAAAAAAAAAAAAAAAAAAAAAAAAAAAAAAAAAAAAAAAAAAAAAAAAAA]
ChrX(47470001-47475000) Chr(-4999-0)

>> 23_509  0_0 0.316 0   0
ChrX (2540001-2545000)  Chr (-4999-0)
[h-5BB-hhhh55555555555555555555555555555555555h55555555555555-5555555555h555]
[FFFFFFFFFFAAAAAAAAAAAAAAAAAAAAAAAAAAAAAAAAAAAAAAAAAAAAAAAAAAAAAAAAAAAAAAAAA]
ChrX(2540001-2545000) Chr(-4999-0)

>> 23_9494  0_0 0.315 0   0
ChrX (47465001-47470000)        Chr (-4999-0)
[hhh555555hhBhBhhhhhhhhhh-hh---hh-BBBBBBBhhhBhhBhhBhBhBBhhhhhhBBhhhhhBBBhhhh]
[FFFFFFFFFFAAAAAAAAAAAAAAAAAAAAAAAAAAAAAAAAAAAAAAAAAAAAAAAAAAAAAAAAAAAAAAAAA]
ChrX(47465001-47470000) Chr(-4999-0)

>> 23_13676  0_0 0.312 0   0
ChrX (68375001-68380000)        Chr (-4999-0)
[55555555B5hhh-hhhhhhhhhhhh--B5hhh--B-B-----555-hhBhB-----5hh-B----h5BBBh5-h]
[FFFFFFFFFFAAAAAAAAAAAAAAAAAAAAAAAAAAAAAAAAAAAAAAAAAAAAAAAAAAAAAAAAAAAAAAAAA]
ChrX(68375001-68380000) Chr(-4999-0)

>> 23_10819  0_0 0.307 0   0
ChrX (54090001-54095000)        Chr (-4999-0)
[5h55555hhhhhhhhhhhhhhhhhhh--h-hhh---h--hhhh--hhhh-hhhhBh-hhhhBB-hhhhhhhhhhh]
[FFFFFFFFFFAAAAAAAAAAAAAAAAAAAAAAAAAAAAAAAAAAAAAAAAAAAAAAAAAAAAAAAAAAAAAAAAA]
ChrX(54090001-54095000) Chr(-4999-0)

>> 23_4051  0_0 0.305 0   0
ChrX (20250001-20255000)        Chr (-4999-0)
[hhhhhhhhBh555-5555555555555--555555--55hh5-55--55-55-BBh5h--hhh-55h5-55h5--]
[FFFFFFFFFFAAAAAAAAAAAAAAAAAAAAAAAAAAAAAAAAAAAAAAAAAAAAAAAAAAAAAAAAAAAAAAAAA]
ChrX(20250001-20255000) Chr(-4999-0)

>> 23_30566  0_0 0.304 0   0
ChrX (152825001-152830000)      Chr (-4999-0)
[hB555555-hhBhBhhhhhhhhhh-hh-B-hhhBBBBBBBBhhBBhBhhBhBBBBhhhhh-BBhhhhhBBBhhhh]
[FFFFFFFFFFAAAAAAAAAAAAAAAAAAAAAAAAAAAAAAAAAAAAAAAAAAAAAAAAAAAAAAAAAAAAAAAAA]
ChrX(152825001-152830000) Chr(-4999-0)

>> 23_4921  0_0 0.303 0   0
ChrX (24600001-24605000)        Chr (-4999-0)
[555555555hhhhhhhhhhhhhhhhhh55hhhhhBBB--hhhhh555hhBhhhBBhhhhh-hBBh-hhBBBhhhh]
[FFFFFFFFFFAAAAAAAAAAAAAAAAAAAAAAAAAAAAAAAAAAAAAAAAAAAAAAAAAAAAAAAAAAAAAAAAA]
ChrX(24600001-24605000) Chr(-4999-0)
