# Supplementary material for: Automatic detection of genomic regions with informative epigenetic patterns
Source: BMC Genomics. 2018 Nov 28;19:847. doi: 10.1186/s12864-018-5286-5 (PMC6264639; doi:10.1186/s12864-018-5286-5)
Supplement: Supplementary file 2 — Full list of windows in all chromosomes for the three experiments (in plain text and html format). The lists include the detailed epigenetic profiles for the windows as well as links to inspect these in a genome browser. (ZIP 973 kb) [file 12864_2018_5286_MOESM2_ESM.zip › Additional_file_2/brain/TXT/sdp_brain_21_15to5_3_E4.txt]

# Epicorr 1.19
#
# nsamples= 75  # Nr. of epigenomes (samples)
# wlen= 5000  # Window length (bp)
# step= 5000  # Distance between window inits (bp)
#           => Window 'n' goes from  (n-1)*step+1  to  (n-1)*step+wlen  (bp)
# Chr_1= 21 (21) 48178024 bp
# nwin1= 9634 # Nr. of windows for Chr_1
# Chr_2= 21 (21) 48178024 bp
# nwin2= 9634 # Nr. of windows for Chr_2
# Epigen vocabulary:
# epired= YES # Reduced vocabulary (yes/no)
# state  mnemonic  color  shortname|longname
#   0   -       #000000 (---|---, ZNF/Rpts|ZNF genes & repeats, )
#   1   A       #FF0000 (TssA|Active TSS, TssAFlnk|Flanking Active TSS, )
#   3   5       #32CD32 (TxFlnk|Transcr. at gene 5' and 3', Tx|Strong transcription, TxWk|Weak transcription, )
#   7   E       #FFFF00 (EnhG|Genic enhancers, Enh|Enhancers, )
#   9   h       #8A91D0 (Het|Heterochromatin, Quies|Quiescent/Low, )
#  10   B       #CD5C5C (TssBiv|Bivalent/Poised, BivFlnk|Flanking Bivalent TSS/Enh, EnhBiv|Bivalent Enhancer, ReprPC|Repressed PolyComb, ReprPCWk|Weak Repressed PolyComb, )
#------------------------------------------------------------
>> 21_7234  0_0 0.522 0   0
Chr21 (36165001-36170000)       Chr (-4999-0)
[B-hBhBhhh-55555555555555555555555-------55---h-55------B5-55--5-E----5----5]
[FFFFFFFFFFAAAAAAAAAAAAAAAAAAAAAAAAAAAAAAAAAAAAAAAAAAAAAAAAAAAAAAAAAAAAAAAAA]
Chr21(36165001-36170000) Chr(-4999-0)

>> 21_3593  0_0 0.485 0   0
Chr21 (17960001-17965000)       Chr (-4999-0)
[--A----AAAhhhhhhhhhhhhhhhhh5hhhhh-------hh-----hh-----------------hhh--hh5h]
[FFFFFFFFFFAAAAAAAAAAAAAAAAAAAAAAAAAAAAAAAAAAAAAAAAAAAAAAAAAAAAAAAAAAAAAAAAA]
Chr21(17960001-17965000) Chr(-4999-0)

>> 21_5498  0_0 0.481 0   0
Chr21 (27485001-27490000)       Chr (-4999-0)
[EE-EEEE--55hh5h---hhhhhh5555-55h-------55-5-------5hh555-55-55--55-5h55-5-5]
[FFFFFFFFFFAAAAAAAAAAAAAAAAAAAAAAAAAAAAAAAAAAAAAAAAAAAAAAAAAAAAAAAAAAAAAAAAA]
Chr21(27485001-27490000) Chr(-4999-0)

>> 21_7251  0_0 0.465 0   0
Chr21 (36250001-36255000)       Chr (-4999-0)
[BBhBBBBBBB555-555----555------55--5-5----5---hB55-55555BBh55h5555-5555---55]
[FFFFFFFFFFAAAAAAAAAAAAAAAAAAAAAAAAAAAAAAAAAAAAAAAAAAAAAAAAAAAAAAAAAAAAAAAAA]
Chr21(36250001-36255000) Chr(-4999-0)

>> 21_7237  0_0 0.465 0   0
Chr21 (36180001-36185000)       Chr (-4999-0)
[hhhh-BBhh--EE-EEEE-EEEEE------5E-EEEE---E--EEhB---5E-55B-B55-5B5----5-5---5]
[FFFFFFFFFFAAAAAAAAAAAAAAAAAAAAAAAAAAAAAAAAAAAAAAAAAAAAAAAAAAAAAAAAAAAAAAAAA]
Chr21(36180001-36185000) Chr(-4999-0)

>> 21_7052  0_0 0.451 0   0
Chr21 (35255001-35260000)       Chr (-4999-0)
[55555555-EhBhhhhhh-hhhhhhhhhhhhh-B-B-BBB--BBBh5hh-hBB--hhh5--h--5hBhhhhhBhh]
[FFFFFFFFFFAAAAAAAAAAAAAAAAAAAAAAAAAAAAAAAAAAAAAAAAAAAAAAAAAAAAAAAAAAAAAAAAA]
Chr21(35255001-35260000) Chr(-4999-0)

>> 21_7235  0_0 0.441 0   0
Chr21 (36170001-36175000)       Chr (-4999-0)
[hhh-hhhhhh55555555555555555555555-EE----55EEEhB555--555B-h55h5-5EE5-55-E-55]
[FFFFFFFFFFAAAAAAAAAAAAAAAAAAAAAAAAAAAAAAAAAAAAAAAAAAAAAAAAAAAAAAAAAAAAAAAAA]
Chr21(36170001-36175000) Chr(-4999-0)

>> 21_5474  0_0 0.426 0   0
Chr21 (27365001-27370000)       Chr (-4999-0)
[EE-EEE---E5h55h555hhhhhh5555555h55555555555555555555555-5-5555555555555h555]
[FFFFFFFFFFAAAAAAAAAAAAAAAAAAAAAAAAAAAAAAAAAAAAAAAAAAAAAAAAAAAAAAAAAAAAAAAAA]
Chr21(27365001-27370000) Chr(-4999-0)

>> 21_5456  0_0 0.424 0   0
Chr21 (27275001-27280000)       Chr (-4999-0)
[-EEEE---E-5hh5h5h5hhhhhh555---5h55-55555h55555555h55-55555555555---55----55]
[FFFFFFFFFFAAAAAAAAAAAAAAAAAAAAAAAAAAAAAAAAAAAAAAAAAAAAAAAAAAAAAAAAAAAAAAAAA]
Chr21(27275001-27280000) Chr(-4999-0)

>> 21_7250  0_0 0.417 0   0
Chr21 (36245001-36250000)       Chr (-4999-0)
[BBhBBBBhBB5555555555555555555--55-E5-5--55-5EhB55-55555BBh55-555555555--555]
[FFFFFFFFFFAAAAAAAAAAAAAAAAAAAAAAAAAAAAAAAAAAAAAAAAAAAAAAAAAAAAAAAAAAAAAAAAA]
Chr21(36245001-36250000) Chr(-4999-0)

>> 21_7247  0_0 0.417 0   0
Chr21 (36230001-36235000)       Chr (-4999-0)
[-BhBBBhhhB555555555555555-5555-55-EE--E-55555hh5555555-B-h555555555-555-555]
[FFFFFFFFFFAAAAAAAAAAAAAAAAAAAAAAAAAAAAAAAAAAAAAAAAAAAAAAAAAAAAAAAAAAAAAAAAA]
Chr21(36230001-36235000) Chr(-4999-0)

>> 21_7240  0_0 0.41 0   0
Chr21 (36195001-36200000)       Chr (-4999-0)
[hhhhhhhhhh55555555555555-555555555---5-55--55hh55-555h5BhB55h555--55555-555]
[FFFFFFFFFFAAAAAAAAAAAAAAAAAAAAAAAAAAAAAAAAAAAAAAAAAAAAAAAAAAAAAAAAAAAAAAAAA]
Chr21(36195001-36200000) Chr(-4999-0)

>> 21_7233  0_0 0.408 0   0
Chr21 (36160001-36165000)       Chr (-4999-0)
[BBhBhBhhh-5555555555-5-555---5555555-55555555hh55---5B5B-B55-5-5---5-55--5-]
[FFFFFFFFFFAAAAAAAAAAAAAAAAAAAAAAAAAAAAAAAAAAAAAAAAAAAAAAAAAAAAAAAAAAAAAAAAA]
Chr21(36160001-36165000) Chr(-4999-0)

>> 21_7249  0_0 0.394 0   0
Chr21 (36240001-36245000)       Chr (-4999-0)
[BBhBBBBhhB555555555555555555555555E----E55---hB5555--5-BBh5-55B-5555555-55-]
[FFFFFFFFFFAAAAAAAAAAAAAAAAAAAAAAAAAAAAAAAAAAAAAAAAAAAAAAAAAAAAAAAAAAAAAAAAA]
Chr21(36240001-36245000) Chr(-4999-0)

>> 21_7241  0_0 0.39 0   0
Chr21 (36200001-36205000)       Chr (-4999-0)
[hhhhhhhhhh55555555555555E5555555-55-E55555555hh555555h5BhB55h5555555555555-]
[FFFFFFFFFFAAAAAAAAAAAAAAAAAAAAAAAAAAAAAAAAAAAAAAAAAAAAAAAAAAAAAAAAAAAAAAAAA]
Chr21(36200001-36205000) Chr(-4999-0)

>> 21_7238  0_0 0.381 0   0
Chr21 (36185001-36190000)       Chr (-4999-0)
[BhhBBBBh-B5-555-5------5555555555EEE--EE5-EEEhB5-55-555BhB55h5-5--55555-5-5]
[FFFFFFFFFFAAAAAAAAAAAAAAAAAAAAAAAAAAAAAAAAAAAAAAAAAAAAAAAAAAAAAAAAAAAAAAAAA]
Chr21(36185001-36190000) Chr(-4999-0)

>> 21_5507  0_0 0.367 0   0
Chr21 (27530001-27535000)       Chr (-4999-0)
[EEEEE--55-hBhhh-hhhhhhhh-5----hh-h-5555hh5---55h-h5hhh5-5-5--5555555h-555h5]
[FFFFFFFFFFAAAAAAAAAAAAAAAAAAAAAAAAAAAAAAAAAAAAAAAAAAAAAAAAAAAAAAAAAAAAAAAAA]
Chr21(27530001-27535000) Chr(-4999-0)

>> 21_7236  0_0 0.365 0   0
Chr21 (36175001-36180000)       Chr (-4999-0)
[hhhhh-hhhh5555555-555555-55---555-----5-55-EEhB5555-5hhBBh55h5h555555555555]
[FFFFFFFFFFAAAAAAAAAAAAAAAAAAAAAAAAAAAAAAAAAAAAAAAAAAAAAAAAAAAAAAAAAAAAAAAAA]
Chr21(36175001-36180000) Chr(-4999-0)

>> 21_7048  0_0 0.36 0   0
Chr21 (35235001-35240000)       Chr (-4999-0)
[55h555555hhBhhhhhhhhhhhhhhhBhhhhBBh-hB-BBhBBB-hhh-hhh-hhhh5hhh-BhhhBh-hhhhh]
[FFFFFFFFFFAAAAAAAAAAAAAAAAAAAAAAAAAAAAAAAAAAAAAAAAAAAAAAAAAAAAAAAAAAAAAAAAA]
Chr21(35235001-35240000) Chr(-4999-0)

>> 21_7051  0_0 0.358 0   0
Chr21 (35250001-35255000)       Chr (-4999-0)
[555555555-hBhhhhhhhhhhhhhhhhhhhhhBhB5BBBBhBBBh5hhhhBBBhhhh5hhh5h5hhhhhhh-hh]
[FFFFFFFFFFAAAAAAAAAAAAAAAAAAAAAAAAAAAAAAAAAAAAAAAAAAAAAAAAAAAAAAAAAAAAAAAAA]
Chr21(35250001-35255000) Chr(-4999-0)

>> 21_8735  0_0 0.349 0   0
Chr21 (43670001-43675000)       Chr (-4999-0)
[EEEEEEE---5E555--5555hh----E----BBBBBBBB-hBBB-B--B5EE-E55-hh-h-BBBB---5hB5-]
[FFFFFFFFFFAAAAAAAAAAAAAAAAAAAAAAAAAAAAAAAAAAAAAAAAAAAAAAAAAAAAAAAAAAAAAAAAA]
Chr21(43670001-43675000) Chr(-4999-0)

>> 21_7245  0_0 0.334 0   0
Chr21 (36220001-36225000)       Chr (-4999-0)
[hh5BBBBhhh5555555555-55555555555555-55--55-5-hh5-55-5--B5B5555555555555-555]
[FFFFFFFFFFAAAAAAAAAAAAAAAAAAAAAAAAAAAAAAAAAAAAAAAAAAAAAAAAAAAAAAAAAAAAAAAAA]
Chr21(36220001-36225000) Chr(-4999-0)

>> 21_7197  0_0 0.332 0   0
Chr21 (35980001-35985000)       Chr (-4999-0)
[----EE---EhBh-hhhhhhhhhhh----h-hhh-hhhB-55-55hh----hhhhh-5h5----hhh5hhhhh-5]
[FFFFFFFFFFAAAAAAAAAAAAAAAAAAAAAAAAAAAAAAAAAAAAAAAAAAAAAAAAAAAAAAAAAAAAAAAAA]
Chr21(35980001-35985000) Chr(-4999-0)

>> 21_7317  0_0 0.327 0   0
Chr21 (36580001-36585000)       Chr (-4999-0)
[BhBBBBB--Bh-hhhhhhhhhhhhhhhhhhhBh-------hh55---hh--EE--B---h-5---h-hhBhhhhh]
[FFFFFFFFFFAAAAAAAAAAAAAAAAAAAAAAAAAAAAAAAAAAAAAAAAAAAAAAAAAAAAAAAAAAAAAAAAA]
Chr21(36580001-36585000) Chr(-4999-0)

>> 21_7246  0_0 0.319 0   0
Chr21 (36225001-36230000)       Chr (-4999-0)
[hB5BBBhhhB555555555555555-5555-55555555-55555hh55555555B5B55555555555555555]
[FFFFFFFFFFAAAAAAAAAAAAAAAAAAAAAAAAAAAAAAAAAAAAAAAAAAAAAAAAAAAAAAAAAAAAAAAAA]
Chr21(36225001-36230000) Chr(-4999-0)

>> 21_8895  0_0 0.318 0   0
Chr21 (44470001-44475000)       Chr (-4999-0)
[5555555555hBh-hhhhhhhhhh--h-hhhh-55h5h---5---5-5hhhh-hhhh55-hh--5hhhhhhhhh5]
[FFFFFFFFFFAAAAAAAAAAAAAAAAAAAAAAAAAAAAAAAAAAAAAAAAAAAAAAAAAAAAAAAAAAAAAAAAA]
Chr21(44470001-44475000) Chr(-4999-0)

>> 21_7262  0_0 0.31 0   0
Chr21 (36305001-36310000)       Chr (-4999-0)
[BBBBBBBhhB-EE--E----E--E--E-EE-E--------hh--E-h-EhB-hh-BBBh-hh-hhh--h-hh-hh]
[FFFFFFFFFFAAAAAAAAAAAAAAAAAAAAAAAAAAAAAAAAAAAAAAAAAAAAAAAAAAAAAAAAAAAAAAAAA]
Chr21(36305001-36310000) Chr(-4999-0)

>> 21_7263  0_0 0.309 0   0
Chr21 (36310001-36315000)       Chr (-4999-0)
[BBBBBBB-hB---E-EEEEEEEE--5EEEEh5------h-hh--E-hE-h-Bhh-BBBhhhhB-hhh5hhhhhhh]
[FFFFFFFFFFAAAAAAAAAAAAAAAAAAAAAAAAAAAAAAAAAAAAAAAAAAAAAAAAAAAAAAAAAAAAAAAAA]
Chr21(36310001-36315000) Chr(-4999-0)

>> 21_6792  0_0 0.307 0   0
Chr21 (33955001-33960000)       Chr (-4999-0)
[5555555555hBh5hhhhhhhBhhh--hhBhhBBBBBBBBBh-hBhh5hB-55B-h555Bhh5BBhh5h-hhhh5]
[FFFFFFFFFFAAAAAAAAAAAAAAAAAAAAAAAAAAAAAAAAAAAAAAAAAAAAAAAAAAAAAAAAAAAAAAAAA]
Chr21(33955001-33960000) Chr(-4999-0)

>> 21_9095  0_0 0.301 0   0
Chr21 (45470001-45475000)       Chr (-4999-0)
[EE-EEE-5555-555-555555555555555-5--55-555-555555555--555--5-----5555555--55]
[FFFFFFFFFFAAAAAAAAAAAAAAAAAAAAAAAAAAAAAAAAAAAAAAAAAAAAAAAAAAAAAAAAAAAAAAAAA]
Chr21(45470001-45475000) Chr(-4999-0)

>> 21_7047  0_0 0.301 0   0
Chr21 (35230001-35235000)       Chr (-4999-0)
[5hh555555hhBhhhhhhhhhhhhhhhhhhhhhBh--BBBBhhBBh-hh-hh---hhh5hhhB-hhhhh-hhhhh]
[FFFFFFFFFFAAAAAAAAAAAAAAAAAAAAAAAAAAAAAAAAAAAAAAAAAAAAAAAAAAAAAAAAAAAAAAAAA]
Chr21(35230001-35235000) Chr(-4999-0)
