# Supplementary material for: Automatic detection of genomic regions with informative epigenetic patterns
Source: BMC Genomics. 2018 Nov 28;19:847. doi: 10.1186/s12864-018-5286-5 (PMC6264639; doi:10.1186/s12864-018-5286-5)
Supplement: Supplementary file 2 — Full list of windows in all chromosomes for the three experiments (in plain text and html format). The lists include the detailed epigenetic profiles for the windows as well as links to inspect these in a genome browser. (ZIP 973 kb) [file 12864_2018_5286_MOESM2_ESM.zip › Additional_file_2/brain/TXT/sdp_brain_17_15to5_3_E4.txt]

# Epicorr 1.19
#
# nsamples= 75  # Nr. of epigenomes (samples)
# wlen= 5000  # Window length (bp)
# step= 5000  # Distance between window inits (bp)
#           => Window 'n' goes from  (n-1)*step+1  to  (n-1)*step+wlen  (bp)
# Chr_1= 17 (17) 81276405 bp
# nwin1= 16254 # Nr. of windows for Chr_1
# Chr_2= 17 (17) 81276405 bp
# nwin2= 16254 # Nr. of windows for Chr_2
# Epigen vocabulary:
# epired= YES # Reduced vocabulary (yes/no)
# state  mnemonic  color  shortname|longname
#   0   -       #000000 (---|---, ZNF/Rpts|ZNF genes & repeats, )
#   1   A       #FF0000 (TssA|Active TSS, TssAFlnk|Flanking Active TSS, )
#   3   5       #32CD32 (TxFlnk|Transcr. at gene 5' and 3', Tx|Strong transcription, TxWk|Weak transcription, )
#   7   E       #FFFF00 (EnhG|Genic enhancers, Enh|Enhancers, )
#   9   h       #8A91D0 (Het|Heterochromatin, Quies|Quiescent/Low, )
#  10   B       #CD5C5C (TssBiv|Bivalent/Poised, BivFlnk|Flanking Bivalent TSS/Enh, EnhBiv|Bivalent Enhancer, ReprPC|Repressed PolyComb, ReprPCWk|Weak Repressed PolyComb, )
#------------------------------------------------------------
>> 17_14590  0_0 0.544 0   0
Chr17 (72945001-72950000)       Chr (-4999-0)
[5555555---BBhBBhhhhhhhhhBhBBhBBBBBBBBBBBBB--B-BB--BBBBBh--h-BB--EEhBB------]
[FFFFFFFFFFAAAAAAAAAAAAAAAAAAAAAAAAAAAAAAAAAAAAAAAAAAAAAAAAAAAAAAAAAAAAAAAAA]
Chr17(72945001-72950000) Chr(-4999-0)

>> 17_5946  0_0 0.527 0   0
Chr17 (29725001-29730000)       Chr (-4999-0)
[5555555555hB-hBhh-hhB-hhBBhhhB-hBBBBBBBB5BBBBBBhhB-BBBBBB-hBhBBBBBBBBBBBBhh]
[FFFFFFFFFFAAAAAAAAAAAAAAAAAAAAAAAAAAAAAAAAAAAAAAAAAAAAAAAAAAAAAAAAAAAAAAAAA]
Chr17(29725001-29730000) Chr(-4999-0)

>> 17_1986  0_0 0.525 0   0
Chr17 (9925001-9930000) Chr (-4999-0)
[-EA-AAA-AE5Bhhhhhhhhhhhh-5hh55h5-hh-hhBB--BBh5-55BhB---5-5h55h5-55-5-5hhh5h]
[FFFFFFFFFFAAAAAAAAAAAAAAAAAAAAAAAAAAAAAAAAAAAAAAAAAAAAAAAAAAAAAAAAAAAAAAAAA]
Chr17(9925001-9930000) Chr(-4999-0)

>> 17_5957  0_0 0.446 0   0
Chr17 (29780001-29785000)       Chr (-4999-0)
[5-55555555hBhhhhhhhhhhhh-hhhhB-5hBBBBBBBhhBB-hBhhhhBBBBhhhhhhhBB-hhhhhhh5hh]
[FFFFFFFFFFAAAAAAAAAAAAAAAAAAAAAAAAAAAAAAAAAAAAAAAAAAAAAAAAAAAAAAAAAAAAAAAAA]
Chr17(29780001-29785000) Chr(-4999-0)

>> 17_7340  0_0 0.441 0   0
Chr17 (36695001-36700000)       Chr (-4999-0)
[555555555hBBBBBBhBBhhhhhBhhBBBBhhBBBBBBBBBBBB-5BBBBBBBBhBBBBhBBB-BBBBBBBBBh]
[FFFFFFFFFFAAAAAAAAAAAAAAAAAAAAAAAAAAAAAAAAAAAAAAAAAAAAAAAAAAAAAAAAAAAAAAAAA]
Chr17(36695001-36700000) Chr(-4999-0)

>> 17_5949  0_0 0.434 0   0
Chr17 (29740001-29745000)       Chr (-4999-0)
[EEEEEEE-5-hBhhBhhhhhhhhh-hhhh-hh-B-B-BBBEEBB---hh-h-B----Eh-hhBBB-BBBBBB-hh]
[FFFFFFFFFFAAAAAAAAAAAAAAAAAAAAAAAAAAAAAAAAAAAAAAAAAAAAAAAAAAAAAAAAAAAAAAAAA]
Chr17(29740001-29745000) Chr(-4999-0)

>> 17_15290  0_0 0.43 0   0
Chr17 (76445001-76450000)       Chr (-4999-0)
[5555555---hBhhhhhhhhhhhhhhh--hhhhBBBBBBBBhBBBhhhhBh----hh-h-hBBB5BhhBhhBBhh]
[FFFFFFFFFFAAAAAAAAAAAAAAAAAAAAAAAAAAAAAAAAAAAAAAAAAAAAAAAAAAAAAAAAAAAAAAAAA]
Chr17(76445001-76450000) Chr(-4999-0)

>> 17_8805  0_0 0.424 0   0
Chr17 (44020001-44025000)       Chr (-4999-0)
[E-EEEE--55BBhBBBBBBhBBhhBBBBhBBBBBBB-BBB--BBB--BB----BBB--hh555BBBBBBBBBBh5]
[FFFFFFFFFFAAAAAAAAAAAAAAAAAAAAAAAAAAAAAAAAAAAAAAAAAAAAAAAAAAAAAAAAAAAAAAAAA]
Chr17(44020001-44025000) Chr(-4999-0)

>> 17_15289  0_0 0.42 0   0
Chr17 (76440001-76445000)       Chr (-4999-0)
[55555555hhhBhhhhhhhhhhhhhhhhhhhhhBBBBBBBBhBBBhhhhBhhB--hhBhBhBBBBBhBBBhBBhh]
[FFFFFFFFFFAAAAAAAAAAAAAAAAAAAAAAAAAAAAAAAAAAAAAAAAAAAAAAAAAAAAAAAAAAAAAAAAA]
Chr17(76440001-76445000) Chr(-4999-0)

>> 17_15288  0_0 0.419 0   0
Chr17 (76435001-76440000)       Chr (-4999-0)
[55555555hh-Bhhhhhhhhhhhh-5-------BBBBBBBBBBBBh-hh------h--hBhBBBBBh-BBhBBhh]
[FFFFFFFFFFAAAAAAAAAAAAAAAAAAAAAAAAAAAAAAAAAAAAAAAAAAAAAAAAAAAAAAAAAAAAAAAAA]
Chr17(76435001-76440000) Chr(-4999-0)

>> 17_5956  0_0 0.417 0   0
Chr17 (29775001-29780000)       Chr (-4999-0)
[h5-555555hhBhhhhhhhhhhhhE-hhhB--h----BBB-hBBBhhhhhhBBBBhhhhhhhBB-hhhhh----h]
[FFFFFFFFFFAAAAAAAAAAAAAAAAAAAAAAAAAAAAAAAAAAAAAAAAAAAAAAAAAAAAAAAAAAAAAAAAA]
Chr17(29775001-29780000) Chr(-4999-0)

>> 17_15083  0_0 0.415 0   0
Chr17 (75410001-75415000)       Chr (-4999-0)
[hhhh5h5hhh-E-E-EEE--E---5555555E55--55---5---55--55-5EE55555----55h5555E5-E]
[FFFFFFFFFFAAAAAAAAAAAAAAAAAAAAAAAAAAAAAAAAAAAAAAAAAAAAAAAAAAAAAAAAAAAAAAAAA]
Chr17(75410001-75415000) Chr(-4999-0)

>> 17_12905  0_0 0.414 0   0
Chr17 (64520001-64525000)       Chr (-4999-0)
[-EEE--E---5555h5--5555-55hhhhhhhh5-5h--5----5--h5hhhhhh55-h5-----55-5--h5hh]
[FFFFFFFFFFAAAAAAAAAAAAAAAAAAAAAAAAAAAAAAAAAAAAAAAAAAAAAAAAAAAAAAAAAAAAAAAAA]
Chr17(64520001-64525000) Chr(-4999-0)

>> 17_6124  0_0 0.412 0   0
Chr17 (30615001-30620000)       Chr (-4999-0)
[55555555---Bhhhhhhhhhhhh-h----Bh-BBBBBBB5hBBB5-h--hhBB-Bh-hhhhB5BBBhh-hBBhh]
[FFFFFFFFFFAAAAAAAAAAAAAAAAAAAAAAAAAAAAAAAAAAAAAAAAAAAAAAAAAAAAAAAAAAAAAAAAA]
Chr17(30615001-30620000) Chr(-4999-0)

>> 17_5953  0_0 0.411 0   0
Chr17 (29760001-29765000)       Chr (-4999-0)
[555555555h-Bh-h-h--hhhh-hh------hB5BBBBB-BBBBBBh-BhBB---hB-BB-BB5BBhBB5B--h]
[FFFFFFFFFFAAAAAAAAAAAAAAAAAAAAAAAAAAAAAAAAAAAAAAAAAAAAAAAAAAAAAAAAAAAAAAAAA]
Chr17(29760001-29765000) Chr(-4999-0)

>> 17_5958  0_0 0.41 0   0
Chr17 (29785001-29790000)       Chr (-4999-0)
[55555-5-55hBhhhhhhhhhhhhhhhhhBh-hBBBBBBB5hBBBhBhh-hBB5Bh-hhBhhBBhhhhhhhhBhh]
[FFFFFFFFFFAAAAAAAAAAAAAAAAAAAAAAAAAAAAAAAAAAAAAAAAAAAAAAAAAAAAAAAAAAAAAAAAA]
Chr17(29785001-29790000) Chr(-4999-0)

>> 17_15609  0_0 0.41 0   0
Chr17 (78040001-78045000)       Chr (-4999-0)
[-5-5555555hBhhhhhhhhhhhhhhh5--hhh55---B--hBBB--h----------h-----5----5-----]
[FFFFFFFFFFAAAAAAAAAAAAAAAAAAAAAAAAAAAAAAAAAAAAAAAAAAAAAAAAAAAAAAAAAAAAAAAAA]
Chr17(78040001-78045000) Chr(-4999-0)

>> 17_8815  0_0 0.402 0   0
Chr17 (44070001-44075000)       Chr (-4999-0)
[5555555555hBhhhhhhhhhhhhhhhhhBhhhh-B-BBBBhBBB55hh--5---hh5hhhhBBhhhhhhh-h5h]
[FFFFFFFFFFAAAAAAAAAAAAAAAAAAAAAAAAAAAAAAAAAAAAAAAAAAAAAAAAAAAAAAAAAAAAAAAAA]
Chr17(44070001-44075000) Chr(-4999-0)

>> 17_6126  0_0 0.402 0   0
Chr17 (30625001-30630000)       Chr (-4999-0)
[555555555-hBhhhhhhhhhhhhhh5--hhhhBBBBBBB--BBB5hhh-hhB--Bhhhhhh55B-hhhhhB-hh]
[FFFFFFFFFFAAAAAAAAAAAAAAAAAAAAAAAAAAAAAAAAAAAAAAAAAAAAAAAAAAAAAAAAAAAAAAAAA]
Chr17(30625001-30630000) Chr(-4999-0)

>> 17_5960  0_0 0.399 0   0
Chr17 (29795001-29800000)       Chr (-4999-0)
[EE-EE----5--hhhhhhhhhhh--hhh--h-hB-BBBBB-hBBBBBhhB-BBBB--5hBBhBB-hh-h--hB-5]
[FFFFFFFFFFAAAAAAAAAAAAAAAAAAAAAAAAAAAAAAAAAAAAAAAAAAAAAAAAAAAAAAAAAAAAAAAAA]
Chr17(29795001-29800000) Chr(-4999-0)

>> 17_8479  0_0 0.396 0   0
Chr17 (42390001-42395000)       Chr (-4999-0)
[55555-----BB-BBBBBBBBBBBBBBBBBBBBBBBBBBBBBBBB-BBBBBBBBBBB-BBBBBB-BBBBBBBB--]
[FFFFFFFFFFAAAAAAAAAAAAAAAAAAAAAAAAAAAAAAAAAAAAAAAAAAAAAAAAAAAAAAAAAAAAAAAAA]
Chr17(42390001-42395000) Chr(-4999-0)

>> 17_7349  0_0 0.394 0   0
Chr17 (36740001-36745000)       Chr (-4999-0)
[-E-EEEEE-EBBBBBBBBBBBBBBBB-BBBBBBBBBBBBB--B--EEBB-BBBBB-BBhBBBBB-BBBBBBBB-h]
[FFFFFFFFFFAAAAAAAAAAAAAAAAAAAAAAAAAAAAAAAAAAAAAAAAAAAAAAAAAAAAAAAAAAAAAAAAA]
Chr17(36740001-36745000) Chr(-4999-0)

>> 17_7346  0_0 0.387 0   0
Chr17 (36725001-36730000)       Chr (-4999-0)
[--AAAA---EBBBBBBBBBBBBBBB-BBBBBBBBBBBBBBBBBBBB-BBBBBBBBBB--BBBBBBBBBBBBBBBh]
[FFFFFFFFFFAAAAAAAAAAAAAAAAAAAAAAAAAAAAAAAAAAAAAAAAAAAAAAAAAAAAAAAAAAAAAAAAA]
Chr17(36725001-36730000) Chr(-4999-0)

>> 17_6125  0_0 0.385 0   0
Chr17 (30620001-30625000)       Chr (-4999-0)
[5555555555hBhhhhhhhhhhhhhh55hBhhBBBBBBBB5hBBB5hhhhhhBBhBhhhhhh-5BBhhhhhBBhh]
[FFFFFFFFFFAAAAAAAAAAAAAAAAAAAAAAAAAAAAAAAAAAAAAAAAAAAAAAAAAAAAAAAAAAAAAAAAA]
Chr17(30620001-30625000) Chr(-4999-0)

>> 17_5948  0_0 0.383 0   0
Chr17 (29735001-29740000)       Chr (-4999-0)
[-E-E---555hBhhBhhhhh-hhhhBhhhBhhBB-BBBBB-hBBBBBhhBhBBBBBhhhBhhBBBBBBBBBBBhh]
[FFFFFFFFFFAAAAAAAAAAAAAAAAAAAAAAAAAAAAAAAAAAAAAAAAAAAAAAAAAAAAAAAAAAAAAAAAA]
Chr17(29735001-29740000) Chr(-4999-0)

>> 17_5480  0_0 0.378 0   0
Chr17 (27395001-27400000)       Chr (-4999-0)
[-E-E-----Eh-h-hhhhhhhhhh5h5555hh-BBBBBBB-------h-B----------hh--55hh--hB-5-]
[FFFFFFFFFFAAAAAAAAAAAAAAAAAAAAAAAAAAAAAAAAAAAAAAAAAAAAAAAAAAAAAAAAAAAAAAAAA]
Chr17(27395001-27400000) Chr(-4999-0)

>> 17_11198  0_0 0.378 0   0
Chr17 (55985001-55990000)       Chr (-4999-0)
[EEEEE-----hBhhhhhhhhhhhh-B----B--55555---5555EEhh55----5--5------h-5h---5-5]
[FFFFFFFFFFAAAAAAAAAAAAAAAAAAAAAAAAAAAAAAAAAAAAAAAAAAAAAAAAAAAAAAAAAAAAAAAAA]
Chr17(55985001-55990000) Chr(-4999-0)

>> 17_1963  0_0 0.375 0   0
Chr17 (9810001-9815000) Chr (-4999-0)
[5555h5-55h-Bh-hhhhhhhhhh--hBBBhh5hh--hBB--Bhhh-hh--BB-Bhhhh--B----h-hh-h---]
[FFFFFFFFFFAAAAAAAAAAAAAAAAAAAAAAAAAAAAAAAAAAAAAAAAAAAAAAAAAAAAAAAAAAAAAAAAA]
Chr17(9810001-9815000) Chr(-4999-0)

>> 17_7339  0_0 0.374 0   0
Chr17 (36690001-36695000)       Chr (-4999-0)
[--5555555hBBBBBBhBBhh-hhBhhBBBBhhBBBBBBBBBBBBB5BBBBBBBBhBBBBBBBBBBBBBBBBBBh]
[FFFFFFFFFFAAAAAAAAAAAAAAAAAAAAAAAAAAAAAAAAAAAAAAAAAAAAAAAAAAAAAAAAAAAAAAAAA]
Chr17(36690001-36695000) Chr(-4999-0)

>> 17_3775  0_0 0.373 0   0
Chr17 (18870001-18875000)       Chr (-4999-0)
[hhhhhh-hhh---55--5-h-h-h--E-E-5--5-55----5EE--h5-55--B--hh-5h55-E----E-E---]
[FFFFFFFFFFAAAAAAAAAAAAAAAAAAAAAAAAAAAAAAAAAAAAAAAAAAAAAAAAAAAAAAAAAAAAAAAAA]
Chr17(18870001-18875000) Chr(-4999-0)

>> 17_7341  0_0 0.372 0   0
Chr17 (36700001-36705000)       Chr (-4999-0)
[555555555hBBBBBBhBBhhBhhBhhBBBBhBBBBBBBBB-BBB55BBBBBBBBh-BhBhBBB5BBBBBhBBBh]
[FFFFFFFFFFAAAAAAAAAAAAAAAAAAAAAAAAAAAAAAAAAAAAAAAAAAAAAAAAAAAAAAAAAAAAAAAAA]
Chr17(36700001-36705000) Chr(-4999-0)

>> 17_6130  0_0 0.371 0   0
Chr17 (30645001-30650000)       Chr (-4999-0)
[hh5555555h-B-h-----hh-----------BBBBBBB--hBBBhBhh-hBBhhhhhh-hB-5-hhhh-hB-hh]
[FFFFFFFFFFAAAAAAAAAAAAAAAAAAAAAAAAAAAAAAAAAAAAAAAAAAAAAAAAAAAAAAAAAAAAAAAAA]
Chr17(30645001-30650000) Chr(-4999-0)

>> 17_9568  0_0 0.368 0   0
Chr17 (47835001-47840000)       Chr (-4999-0)
[hhhhhhhhhh-------------E---5--EEhh55hBBBhh5555---55hh5-55-h----555555-5--55]
[FFFFFFFFFFAAAAAAAAAAAAAAAAAAAAAAAAAAAAAAAAAAAAAAAAAAAAAAAAAAAAAAAAAAAAAAAAA]
Chr17(47835001-47840000) Chr(-4999-0)

>> 17_4019  0_0 0.367 0   0
Chr17 (20090001-20095000)       Chr (-4999-0)
[EEEEEEE----Bhhhhhhhhhhhh5h5hh5hhhEE---hh----E-Ehhhhhhhhhhh5-hhhh--h----h---]
[FFFFFFFFFFAAAAAAAAAAAAAAAAAAAAAAAAAAAAAAAAAAAAAAAAAAAAAAAAAAAAAAAAAAAAAAAAA]
Chr17(20090001-20095000) Chr(-4999-0)

>> 17_15247  0_0 0.363 0   0
Chr17 (76230001-76235000)       Chr (-4999-0)
[EE-EE-----hB-h----hhh-h--B5-5-B-h--BB-BBBhBBB----BhBB-E---hhBBB-BB-hBh-B-h5]
[FFFFFFFFFFAAAAAAAAAAAAAAAAAAAAAAAAAAAAAAAAAAAAAAAAAAAAAAAAAAAAAAAAAAAAAAAAA]
Chr17(76230001-76235000) Chr(-4999-0)

>> 17_5463  0_0 0.359 0   0
Chr17 (27310001-27315000)       Chr (-4999-0)
[--5-5h5--EB-hBh--h-h-h-h-hBBB-B-BBBBBBBBBBBBB--hBBh----h--hBBBBBB-BhBBBB-hh]
[FFFFFFFFFFAAAAAAAAAAAAAAAAAAAAAAAAAAAAAAAAAAAAAAAAAAAAAAAAAAAAAAAAAAAAAAAAA]
Chr17(27310001-27315000) Chr(-4999-0)

>> 17_529  0_0 0.359 0   0
Chr17 (2640001-2645000) Chr (-4999-0)
[hhh555555BBB-BBBBBBhB-hBBh-BBBBhBBBBBBBBBBBB-BBBBBBBBBBBhhhBBBBBBBBBB-BBB-h]
[FFFFFFFFFFAAAAAAAAAAAAAAAAAAAAAAAAAAAAAAAAAAAAAAAAAAAAAAAAAAAAAAAAAAAAAAAAA]
Chr17(2640001-2645000) Chr(-4999-0)

>> 17_8237  0_0 0.355 0   0
Chr17 (41180001-41185000)       Chr (-4999-0)
[5--555555-hhhhhhhhhhhhhhhhhhhhhhh-----BB5hB----5h-h--5-hhhhhhh5-hhhhhhhh-hh]
[FFFFFFFFFFAAAAAAAAAAAAAAAAAAAAAAAAAAAAAAAAAAAAAAAAAAAAAAAAAAAAAAAAAAAAAAAAA]
Chr17(41180001-41185000) Chr(-4999-0)

>> 17_878  0_0 0.354 0   0
Chr17 (4385001-4390000) Chr (-4999-0)
[hhhhhhhBhh-----E-E-----E-----E-EEBBBBBBB-B---BB--5h--B-h55h5hhBB--55------5]
[FFFFFFFFFFAAAAAAAAAAAAAAAAAAAAAAAAAAAAAAAAAAAAAAAAAAAAAAAAAAAAAAAAAAAAAAAAA]
Chr17(4385001-4390000) Chr(-4999-0)

>> 17_3836  0_0 0.354 0   0
Chr17 (19175001-19180000)       Chr (-4999-0)
[EEEEEEE5--hBhBh-hhhhhhhhBBBBBBBhB--E-5--EE555--BB5--------5--5--55-5555-5--]
[FFFFFFFFFFAAAAAAAAAAAAAAAAAAAAAAAAAAAAAAAAAAAAAAAAAAAAAAAAAAAAAAAAAAAAAAAAA]
Chr17(19175001-19180000) Chr(-4999-0)

>> 17_5469  0_0 0.353 0   0
Chr17 (27340001-27345000)       Chr (-4999-0)
[hhhhhh-B55BBBBBBBBBBBBBBBBBBBBBBBBBBBBBB--BBBh-BBBBBBBBBBBBBBBBBBBBBBBBBBBh]
[FFFFFFFFFFAAAAAAAAAAAAAAAAAAAAAAAAAAAAAAAAAAAAAAAAAAAAAAAAAAAAAAAAAAAAAAAAA]
Chr17(27340001-27345000) Chr(-4999-0)

>> 17_2183  0_0 0.353 0   0
Chr17 (10910001-10915000)       Chr (-4999-0)
[--BBBBBBBBh-hhhhhhhhhhhhhhhhhhhhhhhhBhhhhhhhhhhhh-hhhhhhBhhhhhhhhhBBhhhhhhh]
[FFFFFFFFFFAAAAAAAAAAAAAAAAAAAAAAAAAAAAAAAAAAAAAAAAAAAAAAAAAAAAAAAAAAAAAAAAA]
Chr17(10910001-10915000) Chr(-4999-0)

>> 17_6127  0_0 0.352 0   0
Chr17 (30630001-30635000)       Chr (-4999-0)
[5-55555-5hhBhhhhhhhhhhhhhh---hhh-BBBBBBB5-BB---hh-h-B--B--hhhh5-BBhhhhhBB-h]
[FFFFFFFFFFAAAAAAAAAAAAAAAAAAAAAAAAAAAAAAAAAAAAAAAAAAAAAAAAAAAAAAAAAAAAAAAAA]
Chr17(30630001-30635000) Chr(-4999-0)

>> 17_8818  0_0 0.35 0   0
Chr17 (44085001-44090000)       Chr (-4999-0)
[-555555555hBhhhhhhhhhhhhhBhhhhhh-h5B--BBBhBBBh5hh-h55B-hh5hhhhBBhhh-hhhhh5h]
[FFFFFFFFFFAAAAAAAAAAAAAAAAAAAAAAAAAAAAAAAAAAAAAAAAAAAAAAAAAAAAAAAAAAAAAAAAA]
Chr17(44085001-44090000) Chr(-4999-0)

>> 17_3476  0_0 0.349 0   0
Chr17 (17375001-17380000)       Chr (-4999-0)
[55--55-555BBhhBhhBBBBBhhhhhhhhBhBBBB-BBBB-BBB55Bh-hBBBBhhh-BhBBBBBBBhBhBBh5]
[FFFFFFFFFFAAAAAAAAAAAAAAAAAAAAAAAAAAAAAAAAAAAAAAAAAAAAAAAAAAAAAAAAAAAAAAAAA]
Chr17(17375001-17380000) Chr(-4999-0)

>> 17_9787  0_0 0.348 0   0
Chr17 (48930001-48935000)       Chr (-4999-0)
[hhhhhh-hhh55h555-hh55555-5555BB5B5-55B5-5h555hhB55---5--55555555--h55--5-5-]
[FFFFFFFFFFAAAAAAAAAAAAAAAAAAAAAAAAAAAAAAAAAAAAAAAAAAAAAAAAAAAAAAAAAAAAAAAAA]
Chr17(48930001-48935000) Chr(-4999-0)

>> 17_14987  0_0 0.347 0   0
Chr17 (74930001-74935000)       Chr (-4999-0)
[hh5555-555hBhhBhhhhhBhhhhhhhh-hhhBBBBBBB--BB-h5h-BBBBBBBBBBBhhBBBBBBBBBBBhh]
[FFFFFFFFFFAAAAAAAAAAAAAAAAAAAAAAAAAAAAAAAAAAAAAAAAAAAAAAAAAAAAAAAAAAAAAAAAA]
Chr17(74930001-74935000) Chr(-4999-0)

>> 17_14447  0_0 0.346 0   0
Chr17 (72230001-72235000)       Chr (-4999-0)
[EEEEEEE-55555555555hhhhh--h-----hBBB-BBB--hhB--5--5--EE---5-555555hh5hhh--5]
[FFFFFFFFFFAAAAAAAAAAAAAAAAAAAAAAAAAAAAAAAAAAAAAAAAAAAAAAAAAAAAAAAAAAAAAAAAA]
Chr17(72230001-72235000) Chr(-4999-0)

>> 17_8808  0_0 0.345 0   0
Chr17 (44035001-44040000)       Chr (-4999-0)
[5-555555-EBBhBhhh-hhhBhhBBBh-BBhBBBBBBBBBBBBBh5hB-555BBBhhhBhhBBBBBBhBBBBh5]
[FFFFFFFFFFAAAAAAAAAAAAAAAAAAAAAAAAAAAAAAAAAAAAAAAAAAAAAAAAAAAAAAAAAAAAAAAAA]
Chr17(44035001-44040000) Chr(-4999-0)

>> 17_9886  0_0 0.343 0   0
Chr17 (49425001-49430000)       Chr (-4999-0)
[EE-EEE-B--BBhBBBhhBh-hhhhBBBBBB-BBBBBBBBBBBBh5-BhBhBBB-hBB--hBB-BBBBhBBhBhh]
[FFFFFFFFFFAAAAAAAAAAAAAAAAAAAAAAAAAAAAAAAAAAAAAAAAAAAAAAAAAAAAAAAAAAAAAAAAA]
Chr17(49425001-49430000) Chr(-4999-0)

>> 17_6128  0_0 0.338 0   0
Chr17 (30635001-30640000)       Chr (-4999-0)
[--5555555-hBhhhhhhhhhhhhhhh5hBhhBBBBBBBBh-BBh55hhBhBB--Bhhh----5BBhhh--BBhh]
[FFFFFFFFFFAAAAAAAAAAAAAAAAAAAAAAAAAAAAAAAAAAAAAAAAAAAAAAAAAAAAAAAAAAAAAAAAA]
Chr17(30635001-30640000) Chr(-4999-0)

>> 17_5170  0_0 0.338 0   0
Chr17 (25845001-25850000)       Chr (-4999-0)
[EEEEEEE-55h5hhhhh-hhhhhh5h----h-5BBhhBBB-----EE----h5--h--h-E--EE----hh----]
[FFFFFFFFFFAAAAAAAAAAAAAAAAAAAAAAAAAAAAAAAAAAAAAAAAAAAAAAAAAAAAAAAAAAAAAAAAA]
Chr17(25845001-25850000) Chr(-4999-0)

>> 17_3779  0_0 0.337 0   0
Chr17 (18890001-18895000)       Chr (-4999-0)
[hhhBhhhhhh5-5555555h-555h55-5-5-5555555-55-E5hh5Bh5----hh-5-h555EE5-----5EE]
[FFFFFFFFFFAAAAAAAAAAAAAAAAAAAAAAAAAAAAAAAAAAAAAAAAAAAAAAAAAAAAAAAAAAAAAAAAA]
Chr17(18890001-18895000) Chr(-4999-0)

>> 17_14841  0_0 0.337 0   0
Chr17 (74200001-74205000)       Chr (-4999-0)
[55555555555------E--E----hhhh-h-h-h-----55---55h-5---h-hhhhBhh5----5---h5hh]
[FFFFFFFFFFAAAAAAAAAAAAAAAAAAAAAAAAAAAAAAAAAAAAAAAAAAAAAAAAAAAAAAAAAAAAAAAAA]
Chr17(74200001-74205000) Chr(-4999-0)

>> 17_1092  0_0 0.336 0   0
Chr17 (5455001-5460000) Chr (-4999-0)
[hhhhhhhhBB555555555555555555555555555555BB5-5BB555h55-5h5555555BhB55555h555]
[FFFFFFFFFFAAAAAAAAAAAAAAAAAAAAAAAAAAAAAAAAAAAAAAAAAAAAAAAAAAAAAAAAAAAAAAAAA]
Chr17(5455001-5460000) Chr(-4999-0)

>> 17_1091  0_0 0.336 0   0
Chr17 (5450001-5455000) Chr (-4999-0)
[hhhhhhhhBB5555555555555555-5555555555555BB555BB555h55h5h5555555B-B55555h555]
[FFFFFFFFFFAAAAAAAAAAAAAAAAAAAAAAAAAAAAAAAAAAAAAAAAAAAAAAAAAAAAAAAAAAAAAAAAA]
Chr17(5450001-5455000) Chr(-4999-0)

>> 17_766  0_0 0.334 0   0
Chr17 (3825001-3830000) Chr (-4999-0)
[-hhhhhhBhh55555555555555555555-55hhBBBBBBBBBBBh55-h5-B--55555-----555555555]
[FFFFFFFFFFAAAAAAAAAAAAAAAAAAAAAAAAAAAAAAAAAAAAAAAAAAAAAAAAAAAAAAAAAAAAAAAAA]
Chr17(3825001-3830000) Chr(-4999-0)

>> 17_528  0_0 0.334 0   0
Chr17 (2635001-2640000) Chr (-4999-0)
[Bh5555555BBBhBBBBBBh-hhBBhhBBBBhBBBBBBBBBBBBBBBBBBhBBBBBhhhBBBBBBBBBBhBBBhh]
[FFFFFFFFFFAAAAAAAAAAAAAAAAAAAAAAAAAAAAAAAAAAAAAAAAAAAAAAAAAAAAAAAAAAAAAAAAA]
Chr17(2635001-2640000) Chr(-4999-0)

>> 17_1093  0_0 0.334 0   0
Chr17 (5460001-5465000) Chr (-4999-0)
[hhhhhhhhBB555555555555555555555555555-55BB5-5BB555h55B5h555555-BhB-5555h555]
[FFFFFFFFFFAAAAAAAAAAAAAAAAAAAAAAAAAAAAAAAAAAAAAAAAAAAAAAAAAAAAAAAAAAAAAAAAA]
Chr17(5460001-5465000) Chr(-4999-0)

>> 17_9567  0_0 0.333 0   0
Chr17 (47830001-47835000)       Chr (-4999-0)
[hhhhh-hhhh-E--EEEEEEEEEE55E---EEhhh55BBBhh555--EE---h-----h-55-55555555h555]
[FFFFFFFFFFAAAAAAAAAAAAAAAAAAAAAAAAAAAAAAAAAAAAAAAAAAAAAAAAAAAAAAAAAAAAAAAAA]
Chr17(47830001-47835000) Chr(-4999-0)

>> 17_5582  0_0 0.333 0   0
Chr17 (27905001-27910000)       Chr (-4999-0)
[EE--EEE---5-55555555555555555-5555555---E5---555-55--E--5-5555-5555555555-5]
[FFFFFFFFFFAAAAAAAAAAAAAAAAAAAAAAAAAAAAAAAAAAAAAAAAAAAAAAAAAAAAAAAAAAAAAAAAA]
Chr17(27905001-27910000) Chr(-4999-0)

>> 17_1090  0_0 0.333 0   0
Chr17 (5445001-5450000) Chr (-4999-0)
[hhhhhhh-BB555555555555555555555555555555BB555B-555h55--h5555555BBB55555h555]
[FFFFFFFFFFAAAAAAAAAAAAAAAAAAAAAAAAAAAAAAAAAAAAAAAAAAAAAAAAAAAAAAAAAAAAAAAAA]
Chr17(5445001-5450000) Chr(-4999-0)

>> 17_3777  0_0 0.332 0   0
Chr17 (18880001-18885000)       Chr (-4999-0)
[hhhhhhhhhh555555555h555hh55555555555555--55-5hh55-555Bhhh555h555--5-------5]
[FFFFFFFFFFAAAAAAAAAAAAAAAAAAAAAAAAAAAAAAAAAAAAAAAAAAAAAAAAAAAAAAAAAAAAAAAAA]
Chr17(18880001-18885000) Chr(-4999-0)

>> 17_1089  0_0 0.331 0   0
Chr17 (5440001-5445000) Chr (-4999-0)
[hhhhhhh-BB555555555555555555555555555555--555hh555h55--h5555555B-h55555h555]
[FFFFFFFFFFAAAAAAAAAAAAAAAAAAAAAAAAAAAAAAAAAAAAAAAAAAAAAAAAAAAAAAAAAAAAAAAAA]
Chr17(5440001-5445000) Chr(-4999-0)

>> 17_8812  0_0 0.33 0   0
Chr17 (44055001-44060000)       Chr (-4999-0)
[-5555-5555hBhhhhhhhhhhhhhBhhhBhhBBBBBBBBBhBBBh5hhh555BBhh5hhhhBBhBhBBhh-hhh]
[FFFFFFFFFFAAAAAAAAAAAAAAAAAAAAAAAAAAAAAAAAAAAAAAAAAAAAAAAAAAAAAAAAAAAAAAAAA]
Chr17(44055001-44060000) Chr(-4999-0)

>> 17_7345  0_0 0.33 0   0
Chr17 (36720001-36725000)       Chr (-4999-0)
[--EEEE----BBBBBBBBBBBBBBBBBBBBBBBBBBBBBBBBBBB--BBBBBBBBBBBBBBBBBBBBBBBBBBB-]
[FFFFFFFFFFAAAAAAAAAAAAAAAAAAAAAAAAAAAAAAAAAAAAAAAAAAAAAAAAAAAAAAAAAAAAAAAAA]
Chr17(36720001-36725000) Chr(-4999-0)

>> 17_5458  0_0 0.327 0   0
Chr17 (27285001-27290000)       Chr (-4999-0)
[55555-5555-BhBhhhhhhh-hhh5h-h-hhhBBBBBBB-B-hB55hhBhBBB-h-5h-5B-55-h-BB--Bh5]
[FFFFFFFFFFAAAAAAAAAAAAAAAAAAAAAAAAAAAAAAAAAAAAAAAAAAAAAAAAAAAAAAAAAAAAAAAAA]
Chr17(27285001-27290000) Chr(-4999-0)

>> 17_47  0_0 0.326 0   0
Chr17 (230001-235000)   Chr (-4999-0)
[5-555-5---hBh--h5hhhhhhhBBhBBBhhBhBBBBBBBBBBB--BB-BBBB-B--B--hBB--hh-hh-hh5]
[FFFFFFFFFFAAAAAAAAAAAAAAAAAAAAAAAAAAAAAAAAAAAAAAAAAAAAAAAAAAAAAAAAAAAAAAAAA]
Chr17(230001-235000) Chr(-4999-0)

>> 17_3776  0_0 0.326 0   0
Chr17 (18875001-18880000)       Chr (-4999-0)
[hhhhhhhhhh555555555h5-5hh5555555555555--55---hh555555Bhhh-55h5555555-5-5555]
[FFFFFFFFFFAAAAAAAAAAAAAAAAAAAAAAAAAAAAAAAAAAAAAAAAAAAAAAAAAAAAAAAAAAAAAAAAA]
Chr17(18875001-18880000) Chr(-4999-0)

>> 17_16037  0_0 0.326 0   0
Chr17 (80180001-80185000)       Chr (-4999-0)
[BB-B-BBBBBhhhhhhhh5h-hhh--hhh-hh-5-hhh--5h-BB-B5-B---B-h5-hhhBhBh-hh-hh5hh5]
[FFFFFFFFFFAAAAAAAAAAAAAAAAAAAAAAAAAAAAAAAAAAAAAAAAAAAAAAAAAAAAAAAAAAAAAAAAA]
Chr17(80180001-80185000) Chr(-4999-0)

>> 17_7342  0_0 0.325 0   0
Chr17 (36705001-36710000)       Chr (-4999-0)
[--5--55555hBBBBBhBhhhBhhBhhBBBBhBBBB-BBB-----55BBBBBBBBhhh-BhBBB5-BhBBhBB-h]
[FFFFFFFFFFAAAAAAAAAAAAAAAAAAAAAAAAAAAAAAAAAAAAAAAAAAAAAAAAAAAAAAAAAAAAAAAAA]
Chr17(36705001-36710000) Chr(-4999-0)

>> 17_5461  0_0 0.323 0   0
Chr17 (27300001-27305000)       Chr (-4999-0)
[-------EEEhBhhhhhhhhhhhhhhhBhBBhh--BBBBBBBBBB--hh-h-------hBhBB----BBBBB-5h]
[FFFFFFFFFFAAAAAAAAAAAAAAAAAAAAAAAAAAAAAAAAAAAAAAAAAAAAAAAAAAAAAAAAAAAAAAAAA]
Chr17(27300001-27305000) Chr(-4999-0)

>> 17_14449  0_0 0.323 0   0
Chr17 (72240001-72245000)       Chr (-4999-0)
[EE--E-----555555-55hhhhh5hh5h-h5hBBBBBBB---hB--5--h55--5--5555--55hhhB-B-h5]
[FFFFFFFFFFAAAAAAAAAAAAAAAAAAAAAAAAAAAAAAAAAAAAAAAAAAAAAAAAAAAAAAAAAAAAAAAAA]
Chr17(72240001-72245000) Chr(-4999-0)

>> 17_7988  0_0 0.322 0   0
Chr17 (39935001-39940000)       Chr (-4999-0)
[555555-5-5BBB5BBhBB---B-E---EEE-h55BBBBBhB---55h------E---5-5BB---5--------]
[FFFFFFFFFFAAAAAAAAAAAAAAAAAAAAAAAAAAAAAAAAAAAAAAAAAAAAAAAAAAAAAAAAAAAAAAAAA]
Chr17(39935001-39940000) Chr(-4999-0)

>> 17_3843  0_0 0.32 0   0
Chr17 (19210001-19215000)       Chr (-4999-0)
[EEEEEEE555BBhB5BBBBBhBBBBE5BBB-B-555555-55555--BB555-555-5555555-55-555h555]
[FFFFFFFFFFAAAAAAAAAAAAAAAAAAAAAAAAAAAAAAAAAAAAAAAAAAAAAAAAAAAAAAAAAAAAAAAAA]
Chr17(19210001-19215000) Chr(-4999-0)

>> 17_14988  0_0 0.314 0   0
Chr17 (74935001-74940000)       Chr (-4999-0)
[hh55555555hBhh-hhhhh-hhhhhhhhhBh-BBBBBBB55BBBh5hhBBBBBB-BBBBh-BBBBBBBBBBBhh]
[FFFFFFFFFFAAAAAAAAAAAAAAAAAAAAAAAAAAAAAAAAAAAAAAAAAAAAAAAAAAAAAAAAAAAAAAAAA]
Chr17(74935001-74940000) Chr(-4999-0)

>> 17_5466  0_0 0.313 0   0
Chr17 (27325001-27330000)       Chr (-4999-0)
[Bh-hhh5EAEBBBBBBBBBh---BB-BBBBBBBBBBBBBBBBBBBE-BBBBBBBBBBBhBBBBBBBBBBBBBBBh]
[FFFFFFFFFFAAAAAAAAAAAAAAAAAAAAAAAAAAAAAAAAAAAAAAAAAAAAAAAAAAAAAAAAAAAAAAAAA]
Chr17(27325001-27330000) Chr(-4999-0)

>> 17_3833  0_0 0.311 0   0
Chr17 (19160001-19165000)       Chr (-4999-0)
[EEEEEEEh55BBhBhBhhh-hhh-BBBBBBhBBh5hh5---55--EEBB5-------------55h5-h55h5-5]
[FFFFFFFFFFAAAAAAAAAAAAAAAAAAAAAAAAAAAAAAAAAAAAAAAAAAAAAAAAAAAAAAAAAAAAAAAAA]
Chr17(19160001-19165000) Chr(-4999-0)

>> 17_3838  0_0 0.31 0   0
Chr17 (19185001-19190000)       Chr (-4999-0)
[EEEEEEE5-5---B--hh------B-5BBB--B55555--55555EEBB--------E5--5-555-5555----]
[FFFFFFFFFFAAAAAAAAAAAAAAAAAAAAAAAAAAAAAAAAAAAAAAAAAAAAAAAAAAAAAAAAAAAAAAAAA]
Chr17(19185001-19190000) Chr(-4999-0)

>> 17_3778  0_0 0.31 0   0
Chr17 (18885001-18890000)       Chr (-4999-0)
[hhh-hhhhhh555555555h555-h5555555555-5----5EE5hh55h5555hhh555h555E-5------E-]
[FFFFFFFFFFAAAAAAAAAAAAAAAAAAAAAAAAAAAAAAAAAAAAAAAAAAAAAAAAAAAAAAAAAAAAAAAAA]
Chr17(18885001-18890000) Chr(-4999-0)

>> 17_5471  0_0 0.309 0   0
Chr17 (27350001-27355000)       Chr (-4999-0)
[hhhBhhh55-BBBBBBBBBBBBBBBBhB-BBBBBBBBBBBBBBBB--BBBBBBBBBBBhBhBBBBBBBBBBBBBh]
[FFFFFFFFFFAAAAAAAAAAAAAAAAAAAAAAAAAAAAAAAAAAAAAAAAAAAAAAAAAAAAAAAAAAAAAAAAA]
Chr17(27350001-27355000) Chr(-4999-0)

>> 17_15822  0_0 0.308 0   0
Chr17 (79105001-79110000)       Chr (-4999-0)
[EE-EE--55hhBhhhhhhhhhhhh5hhhhhhh5hBBBhBBBhBBB55hhBhBBB-hh-h-hh-B--hh-----h5]
[FFFFFFFFFFAAAAAAAAAAAAAAAAAAAAAAAAAAAAAAAAAAAAAAAAAAAAAAAAAAAAAAAAAAAAAAAAA]
Chr17(79105001-79110000) Chr(-4999-0)

>> 17_5468  0_0 0.307 0   0
Chr17 (27335001-27340000)       Chr (-4999-0)
[Bhhhhhh---BBBBBBBBBBBBBBBBBBBBBBBBBBBBBBBBBBB--BBBBBBBBBB-BBBBBBBBBBBBBBBBh]
[FFFFFFFFFFAAAAAAAAAAAAAAAAAAAAAAAAAAAAAAAAAAAAAAAAAAAAAAAAAAAAAAAAAAAAAAAAA]
Chr17(27335001-27340000) Chr(-4999-0)

>> 17_14986  0_0 0.303 0   0
Chr17 (74925001-74930000)       Chr (-4999-0)
[hh55555555hBhhhhhhhhhhhhhhhhhBhhhBBBBBBB55BBBh5BBBBBBBBBBBhBhhBBBBBBBBBBBhh]
[FFFFFFFFFFAAAAAAAAAAAAAAAAAAAAAAAAAAAAAAAAAAAAAAAAAAAAAAAAAAAAAAAAAAAAAAAAA]
Chr17(74925001-74930000) Chr(-4999-0)

>> 17_6129  0_0 0.301 0   0
Chr17 (30640001-30645000)       Chr (-4999-0)
[hh5555555-hBhhBhhhhhhhhhh-h5h-hBBBBBBBBB-hBBh--hhBhBB-BBhhhBhBB5BBhhhhhBBhh]
[FFFFFFFFFFAAAAAAAAAAAAAAAAAAAAAAAAAAAAAAAAAAAAAAAAAAAAAAAAAAAAAAAAAAAAAAAAA]
Chr17(30640001-30645000) Chr(-4999-0)
