# Supplementary material for: Automatic detection of genomic regions with informative epigenetic patterns
Source: BMC Genomics. 2018 Nov 28;19:847. doi: 10.1186/s12864-018-5286-5 (PMC6264639; doi:10.1186/s12864-018-5286-5)
Supplement: Supplementary file 2 — Full list of windows in all chromosomes for the three experiments (in plain text and html format). The lists include the detailed epigenetic profiles for the windows as well as links to inspect these in a genome browser. (ZIP 973 kb) [file 12864_2018_5286_MOESM2_ESM.zip › Additional_file_2/brain/TXT/sdp_brain_7_15to5_3_E4.txt]

# Epicorr 1.19
#
# nsamples= 75  # Nr. of epigenomes (samples)
# wlen= 5000  # Window length (bp)
# step= 5000  # Distance between window inits (bp)
#           => Window 'n' goes from  (n-1)*step+1  to  (n-1)*step+wlen  (bp)
# Chr_1= 7 (7) 159297801 bp
# nwin1= 31858 # Nr. of windows for Chr_1
# Chr_2= 7 (7) 159297801 bp
# nwin2= 31858 # Nr. of windows for Chr_2
# Epigen vocabulary:
# epired= YES # Reduced vocabulary (yes/no)
# state  mnemonic  color  shortname|longname
#   0   -       #000000 (---|---, ZNF/Rpts|ZNF genes & repeats, )
#   1   A       #FF0000 (TssA|Active TSS, TssAFlnk|Flanking Active TSS, )
#   3   5       #32CD32 (TxFlnk|Transcr. at gene 5' and 3', Tx|Strong transcription, TxWk|Weak transcription, )
#   7   E       #FFFF00 (EnhG|Genic enhancers, Enh|Enhancers, )
#   9   h       #8A91D0 (Het|Heterochromatin, Quies|Quiescent/Low, )
#  10   B       #CD5C5C (TssBiv|Bivalent/Poised, BivFlnk|Flanking Bivalent TSS/Enh, EnhBiv|Bivalent Enhancer, ReprPC|Repressed PolyComb, ReprPCWk|Weak Repressed PolyComb, )
#------------------------------------------------------------
>> 7_22357  0_0 0.599 0   0
Chr7 (111780001-111785000)      Chr (-4999-0)
[EEEEEEE---hBhhBhhhh-hh-hhBhhhhhhh------h-h5-h--hhh-h-hhh--------hh--hhhhhhh]
[FFFFFFFFFFAAAAAAAAAAAAAAAAAAAAAAAAAAAAAAAAAAAAAAAAAAAAAAAAAAAAAAAAAAAAAAAAA]
Chr7(111780001-111785000) Chr(-4999-0)

>> 7_23503  0_0 0.567 0   0
Chr7 (117510001-117515000)      Chr (-4999-0)
[--AAAAA-A-BBBBBB-BBBBBBBBBBBB-BBBBB--B--B-BBB--BB--BB-B----------BBB--BBB--]
[FFFFFFFFFFAAAAAAAAAAAAAAAAAAAAAAAAAAAAAAAAAAAAAAAAAAAAAAAAAAAAAAAAAAAAAAAAA]
Chr7(117510001-117515000) Chr(-4999-0)

>> 7_6225  0_0 0.514 0   0
Chr7 (31120001-31125000)        Chr (-4999-0)
[-55-55-555BBhBhBBhhhhhhhBhBBBBB-hBB-BhBBBBBBB--hh-h-B--B-BhB-BB-BBBBhhBBBhh]
[FFFFFFFFFFAAAAAAAAAAAAAAAAAAAAAAAAAAAAAAAAAAAAAAAAAAAAAAAAAAAAAAAAAAAAAAAAA]
Chr7(31120001-31125000) Chr(-4999-0)

>> 7_23494  0_0 0.513 0   0
Chr7 (117465001-117470000)      Chr (-4999-0)
[EEEEEE-5--hhhhhhhhhhhhhhhhh---hhh--E-h-h----h--hhhhhhhh-hhh------h-hhhh-h--]
[FFFFFFFFFFAAAAAAAAAAAAAAAAAAAAAAAAAAAAAAAAAAAAAAAAAAAAAAAAAAAAAAAAAAAAAAAAA]
Chr7(117465001-117470000) Chr(-4999-0)

>> 7_22914  0_0 0.503 0   0
Chr7 (114565001-114570000)      Chr (-4999-0)
[BBBhhBhhhB-------A-----E-----EE5h----5--5Eh55h55--55h5555555-55-h---555h55h]
[FFFFFFFFFFAAAAAAAAAAAAAAAAAAAAAAAAAAAAAAAAAAAAAAAAAAAAAAAAAAAAAAAAAAAAAAAAA]
Chr7(114565001-114570000) Chr(-4999-0)

>> 7_22361  0_0 0.5 0   0
Chr7 (111800001-111805000)      Chr (-4999-0)
[EEEEEE----BBhhBhBBhBhhhBh-----hBh-------------Ehh----hh-5-5---5h---hhhhhhhh]
[FFFFFFFFFFAAAAAAAAAAAAAAAAAAAAAAAAAAAAAAAAAAAAAAAAAAAAAAAAAAAAAAAAAAAAAAAAA]
Chr7(111800001-111805000) Chr(-4999-0)

>> 7_17296  0_0 0.491 0   0
Chr7 (86475001-86480000)        Chr (-4999-0)
[555555555hhhhhhhhhhBhhhhhhhhhhhhhhhhhhhhhBhhhhhhhhhhhhhhhhhhhhhh--h-h---hhh]
[FFFFFFFFFFAAAAAAAAAAAAAAAAAAAAAAAAAAAAAAAAAAAAAAAAAAAAAAAAAAAAAAAAAAAAAAAAA]
Chr7(86475001-86480000) Chr(-4999-0)

>> 7_7505  0_0 0.488 0   0
Chr7 (37520001-37525000)        Chr (-4999-0)
[EEEE-E--EEBBhhBhhhhBhhhB-hhh5h-B-hhhBhhhhBhhh--hhhhhhhBhhhBhhhhh-Bhhhhhhhhh]
[FFFFFFFFFFAAAAAAAAAAAAAAAAAAAAAAAAAAAAAAAAAAAAAAAAAAAAAAAAAAAAAAAAAAAAAAAAA]
Chr7(37520001-37525000) Chr(-4999-0)

>> 7_28155  0_0 0.485 0   0
Chr7 (140770001-140775000)      Chr (-4999-0)
[A-AAAAA-AABB-BBB-B---BBBB--BBBBBBBBB-BBB--BBBAABBB---BBB---B---BBBBBB-BBB--]
[FFFFFFFFFFAAAAAAAAAAAAAAAAAAAAAAAAAAAAAAAAAAAAAAAAAAAAAAAAAAAAAAAAAAAAAAAAA]
Chr7(140770001-140775000) Chr(-4999-0)

>> 7_6222  0_0 0.482 0   0
Chr7 (31105001-31110000)        Chr (-4999-0)
[5-5555-555BBhBhhhhhhhhhhhh-BBBhhhBBBBBBBBBBBB--hh-hBB--B--hhh--5BB-BhhBBBhh]
[FFFFFFFFFFAAAAAAAAAAAAAAAAAAAAAAAAAAAAAAAAAAAAAAAAAAAAAAAAAAAAAAAAAAAAAAAAA]
Chr7(31105001-31110000) Chr(-4999-0)

>> 7_17297  0_0 0.475 0   0
Chr7 (86480001-86485000)        Chr (-4999-0)
[555555555hhhhhhhhhh-hhhhhhhhhhhhhhhhhhhhhBhhhhhhhhhhhhhh-hhhhhhhhhhhhhhhhhh]
[FFFFFFFFFFAAAAAAAAAAAAAAAAAAAAAAAAAAAAAAAAAAAAAAAAAAAAAAAAAAAAAAAAAAAAAAAAA]
Chr7(86480001-86485000) Chr(-4999-0)

>> 7_17298  0_0 0.471 0   0
Chr7 (86485001-86490000)        Chr (-4999-0)
[555555555hhhhhhhh-hhhhhhhhhhhhhhhhhhhhhhhhhhhhhhhhhhhhhhhhhhhhhhhhhhhhhhhhh]
[FFFFFFFFFFAAAAAAAAAAAAAAAAAAAAAAAAAAAAAAAAAAAAAAAAAAAAAAAAAAAAAAAAAAAAAAAAA]
Chr7(86485001-86490000) Chr(-4999-0)

>> 7_17295  0_0 0.471 0   0
Chr7 (86470001-86475000)        Chr (-4999-0)
[555555555hhhhhhhhhh-hhhhhhhhhhhhhhhhhhhhhhhhhhhhhhhhhhhhhhhhhhhhhhhhhhhhhhh]
[FFFFFFFFFFAAAAAAAAAAAAAAAAAAAAAAAAAAAAAAAAAAAAAAAAAAAAAAAAAAAAAAAAAAAAAAAAA]
Chr7(86470001-86475000) Chr(-4999-0)

>> 7_23172  0_0 0.459 0   0
Chr7 (115855001-115860000)      Chr (-4999-0)
[BBBBBBBhhB--EEEE--EEEEEE--EEE-----E-5-E5h---EBB55-5hhhh-55--EE55----5--EE55]
[FFFFFFFFFFAAAAAAAAAAAAAAAAAAAAAAAAAAAAAAAAAAAAAAAAAAAAAAAAAAAAAAAAAAAAAAAAA]
Chr7(115855001-115860000) Chr(-4999-0)

>> 7_27756  0_0 0.449 0   0
Chr7 (138775001-138780000)      Chr (-4999-0)
[55--hhhhhh--AA-AAA-----A5------E5--555555-55555--555--5---55555B-5--555--5-]
[FFFFFFFFFFAAAAAAAAAAAAAAAAAAAAAAAAAAAAAAAAAAAAAAAAAAAAAAAAAAAAAAAAAAAAAAAAA]
Chr7(138775001-138780000) Chr(-4999-0)

>> 7_30937  0_0 0.448 0   0
Chr7 (154680001-154685000)      Chr (-4999-0)
[555h5-555-BBhBhBhBBhhhhhhhB-hBhh-hhhhhhhhhhh-h--hB-BBBBhBBh-hh--h-BBBhh-Bhh]
[FFFFFFFFFFAAAAAAAAAAAAAAAAAAAAAAAAAAAAAAAAAAAAAAAAAAAAAAAAAAAAAAAAAAAAAAAAA]
Chr7(154680001-154685000) Chr(-4999-0)

>> 7_7397  0_0 0.446 0   0
Chr7 (36980001-36985000)        Chr (-4999-0)
[-EE--E---Eh-h-------hh-h---55---5hhhhhhhhhhh5hh-5--hh--hhhh5-h-5hhh-h-h--hh]
[FFFFFFFFFFAAAAAAAAAAAAAAAAAAAAAAAAAAAAAAAAAAAAAAAAAAAAAAAAAAAAAAAAAAAAAAAAA]
Chr7(36980001-36985000) Chr(-4999-0)

>> 7_6229  0_0 0.446 0   0
Chr7 (31140001-31145000)        Chr (-4999-0)
[-555555555hBBBhhhhhhhhhhhhhBBBhhhBBBBBBBBBBBB5BhhhhhB--BhhBhhhB-BBBBh-BhB5h]
[FFFFFFFFFFAAAAAAAAAAAAAAAAAAAAAAAAAAAAAAAAAAAAAAAAAAAAAAAAAAAAAAAAAAAAAAAAA]
Chr7(31140001-31145000) Chr(-4999-0)

>> 7_27757  0_0 0.441 0   0
Chr7 (138780001-138785000)      Chr (-4999-0)
[hhhhhhhhhh--------E-------EE--EE5--5-5555-55555-E-55h55h5h5555h55555555h555]
[FFFFFFFFFFAAAAAAAAAAAAAAAAAAAAAAAAAAAAAAAAAAAAAAAAAAAAAAAAAAAAAAAAAAAAAAAAA]
Chr7(138780001-138785000) Chr(-4999-0)

>> 7_23333  0_0 0.439 0   0
Chr7 (116660001-116665000)      Chr (-4999-0)
[-----A-AAAhhh-hhh-hh-hhhhhhhh-hhh5--hhhh--h5---hhh------h5-------hhhhhh-hhh]
[FFFFFFFFFFAAAAAAAAAAAAAAAAAAAAAAAAAAAAAAAAAAAAAAAAAAAAAAAAAAAAAAAAAAAAAAAAA]
Chr7(116660001-116665000) Chr(-4999-0)

>> 7_24881  0_0 0.436 0   0
Chr7 (124400001-124405000)      Chr (-4999-0)
[AAAAAA-B--BBBBBBBBBBBBBBBBBBBBBBBBB-BB------B--BBBBBB---BB---BB-BBBB--BBB--]
[FFFFFFFFFFAAAAAAAAAAAAAAAAAAAAAAAAAAAAAAAAAAAAAAAAAAAAAAAAAAAAAAAAAAAAAAAAA]
Chr7(124400001-124405000) Chr(-4999-0)

>> 7_17299  0_0 0.433 0   0
Chr7 (86490001-86495000)        Chr (-4999-0)
[5555555-5hhhhhhhhhhhhhhhhhhhhhhhhhhhhhhhhhhhhhhhhhhhhhhhhhhhhhhhhhhhhhhhhhh]
[FFFFFFFFFFAAAAAAAAAAAAAAAAAAAAAAAAAAAAAAAAAAAAAAAAAAAAAAAAAAAAAAAAAAAAAAAAA]
Chr7(86490001-86495000) Chr(-4999-0)

>> 7_19692  0_0 0.428 0   0
Chr7 (98455001-98460000)        Chr (-4999-0)
[hh55555-55BBhBBBhBBhhBhh-hhhhB-B-hhBBBBBBBB-BBBBBBhBBBBhBB-BhBB-BBBBBBBBBhh]
[FFFFFFFFFFAAAAAAAAAAAAAAAAAAAAAAAAAAAAAAAAAAAAAAAAAAAAAAAAAAAAAAAAAAAAAAAAA]
Chr7(98455001-98460000) Chr(-4999-0)

>> 7_15544  0_0 0.427 0   0
Chr7 (77715001-77720000)        Chr (-4999-0)
[5555555hh5BBhBBBBBBBBhhBhBBhhBBh--hhhhBBhhBhhhhhhhhhhhh--hhhhhhh-BBBhhhhhhh]
[FFFFFFFFFFAAAAAAAAAAAAAAAAAAAAAAAAAAAAAAAAAAAAAAAAAAAAAAAAAAAAAAAAAAAAAAAAA]
Chr7(77715001-77720000) Chr(-4999-0)

>> 7_15543  0_0 0.427 0   0
Chr7 (77710001-77715000)        Chr (-4999-0)
[5555555hh5BBhBBBBBBBBhhBhBBhhBBhB-hhhhBBhh---hhhhhhhhhhhhhhhhhhhhBBBh-hhhhh]
[FFFFFFFFFFAAAAAAAAAAAAAAAAAAAAAAAAAAAAAAAAAAAAAAAAAAAAAAAAAAAAAAAAAAAAAAAAA]
Chr7(77710001-77715000) Chr(-4999-0)

>> 7_30913  0_0 0.422 0   0
Chr7 (154560001-154565000)      Chr (-4999-0)
[5555555555hBh-hhhhhhhhhhhhhhhhhhhhhhhhhhhh5hhh5hhhh-B-Bhh-hh5h5-hhBB-hhhhhh]
[FFFFFFFFFFAAAAAAAAAAAAAAAAAAAAAAAAAAAAAAAAAAAAAAAAAAAAAAAAAAAAAAAAAAAAAAAAA]
Chr7(154560001-154565000) Chr(-4999-0)

>> 7_19691  0_0 0.422 0   0
Chr7 (98450001-98455000)        Chr (-4999-0)
[-h55555555hBhB-hhhBhhhhhhhhhhBhhB-h-----BBBhB--hBBhBBBBhBh5BhBB-BBBBBB-BBhh]
[FFFFFFFFFFAAAAAAAAAAAAAAAAAAAAAAAAAAAAAAAAAAAAAAAAAAAAAAAAAAAAAAAAAAAAAAAAA]
Chr7(98450001-98455000) Chr(-4999-0)

>> 7_30908  0_0 0.414 0   0
Chr7 (154535001-154540000)      Chr (-4999-0)
[E-EEEE--EEhBh-hhhhhhhhhhhhhhhhhhhhhhhhhhhhhhh-EhhBhBBB-hBBhhhhh-hhhhhhhhhhh]
[FFFFFFFFFFAAAAAAAAAAAAAAAAAAAAAAAAAAAAAAAAAAAAAAAAAAAAAAAAAAAAAAAAAAAAAAAAA]
Chr7(154535001-154540000) Chr(-4999-0)

>> 7_15553  0_0 0.413 0   0
Chr7 (77760001-77765000)        Chr (-4999-0)
[5555555555hBhBhBhBhhBhhhhB-hhhhhh5hhhhhhhhhh-55hhhhhhhhhhh5hhh-hhhhhhhhhhhh]
[FFFFFFFFFFAAAAAAAAAAAAAAAAAAAAAAAAAAAAAAAAAAAAAAAAAAAAAAAAAAAAAAAAAAAAAAAAA]
Chr7(77760001-77765000) Chr(-4999-0)

>> 7_22365  0_0 0.41 0   0
Chr7 (111820001-111825000)      Chr (-4999-0)
[EEEEEE-h5-hBhhBB-BhBh-BBhhhhhhBBhhhhhh-h-h5h5--hh5---h----hh-h--hhB-hhhhhh5]
[FFFFFFFFFFAAAAAAAAAAAAAAAAAAAAAAAAAAAAAAAAAAAAAAAAAAAAAAAAAAAAAAAAAAAAAAAAA]
Chr7(111820001-111825000) Chr(-4999-0)

>> 7_4447  0_0 0.408 0   0
Chr7 (22230001-22235000)        Chr (-4999-0)
[A--AAA----hBh5hhhhhhhhhhh5hhhhhhh----h-hhB--5--55---h--h-55-h5--55-555555-5]
[FFFFFFFFFFAAAAAAAAAAAAAAAAAAAAAAAAAAAAAAAAAAAAAAAAAAAAAAAAAAAAAAAAAAAAAAAAA]
Chr7(22230001-22235000) Chr(-4999-0)

>> 7_28359  0_0 0.408 0   0
Chr7 (141790001-141795000)      Chr (-4999-0)
[BBhBBBBBBBhBhhhhhhhhhhhhhhhhhhhh5hhhhhhhhhhh5hhhhhhhhhhh-hhhhhhhhhhhhhhh5hh]
[FFFFFFFFFFAAAAAAAAAAAAAAAAAAAAAAAAAAAAAAAAAAAAAAAAAAAAAAAAAAAAAAAAAAAAAAAAA]
Chr7(141790001-141795000) Chr(-4999-0)

>> 7_8726  0_0 0.406 0   0
Chr7 (43625001-43630000)        Chr (-4999-0)
[hhhhhhhh-h---A--AA----AA5-5-55--E-------h-------5-55hh5555-5h55h-5--5--5-h5]
[FFFFFFFFFFAAAAAAAAAAAAAAAAAAAAAAAAAAAAAAAAAAAAAAAAAAAAAAAAAAAAAAAAAAAAAAAAA]
Chr7(43625001-43630000) Chr(-4999-0)

>> 7_6043  0_0 0.405 0   0
Chr7 (30210001-30215000)        Chr (-4999-0)
[EEEE-EE-EEh5hhhhhhhhhhhh-h55hhh--E--E----------hhE-E--E---------5h-555h-5--]
[FFFFFFFFFFAAAAAAAAAAAAAAAAAAAAAAAAAAAAAAAAAAAAAAAAAAAAAAAAAAAAAAAAAAAAAAAAA]
Chr7(30210001-30215000) Chr(-4999-0)

>> 7_6228  0_0 0.402 0   0
Chr7 (31135001-31140000)        Chr (-4999-0)
[B555555555-BBBh-h-hhhhhhhhhBBBhhhBBBBBBBBBBBB5BBhhhBB--BBhB-hhB5-BBBhBB-B-h]
[FFFFFFFFFFAAAAAAAAAAAAAAAAAAAAAAAAAAAAAAAAAAAAAAAAAAAAAAAAAAAAAAAAAAAAAAAAA]
Chr7(31135001-31140000) Chr(-4999-0)

>> 7_22359  0_0 0.402 0   0
Chr7 (111790001-111795000)      Chr (-4999-0)
[EEE-E---55hBhhBBBBBBhhh-hBhhhhhBhh--hh-h--hh---hhh-h-hhh5h5hhhhhhhhhhhhhhhh]
[FFFFFFFFFFAAAAAAAAAAAAAAAAAAAAAAAAAAAAAAAAAAAAAAAAAAAAAAAAAAAAAAAAAAAAAAAAA]
Chr7(111790001-111795000) Chr(-4999-0)

>> 7_30936  0_0 0.398 0   0
Chr7 (154675001-154680000)      Chr (-4999-0)
[555-55555-B-h-h-BB-hhhhhhhBBh-hhhhhhhhhhhh-hh55hhBh-BBBhBBhhhh5Bh-BBBhhhBh-]
[FFFFFFFFFFAAAAAAAAAAAAAAAAAAAAAAAAAAAAAAAAAAAAAAAAAAAAAAAAAAAAAAAAAAAAAAAAA]
Chr7(154675001-154680000) Chr(-4999-0)

>> 7_6226  0_0 0.397 0   0
Chr7 (31125001-31130000)        Chr (-4999-0)
[5555555555BBhBhBBhhhhhhhBBBBBBB-hBB-B-BBBBBBB5h-hhh-B55B5hhBhh-5BBBBhhBBBhh]
[FFFFFFFFFFAAAAAAAAAAAAAAAAAAAAAAAAAAAAAAAAAAAAAAAAAAAAAAAAAAAAAAAAAAAAAAAAA]
Chr7(31125001-31130000) Chr(-4999-0)

>> 7_31573  0_0 0.396 0   0
Chr7 (157860001-157865000)      Chr (-4999-0)
[BB5-555555h-hhhhhhhhhBhhhhhhhhhhhhhhhhhhhhhhhhhhhB---BBhhBhhhhB-hhBhhhhhhh5]
[FFFFFFFFFFAAAAAAAAAAAAAAAAAAAAAAAAAAAAAAAAAAAAAAAAAAAAAAAAAAAAAAAAAAAAAAAAA]
Chr7(157860001-157865000) Chr(-4999-0)

>> 7_15541  0_0 0.392 0   0
Chr7 (77700001-77705000)        Chr (-4999-0)
[555555555hBBhBBBBBB--BhBhhBhhBh-BhhhhhBhhhhhh--hBhhhhhhhhh5h-h5hhhhhhhhh-hh]
[FFFFFFFFFFAAAAAAAAAAAAAAAAAAAAAAAAAAAAAAAAAAAAAAAAAAAAAAAAAAAAAAAAAAAAAAAAA]
Chr7(77700001-77705000) Chr(-4999-0)

>> 7_6420  0_0 0.391 0   0
Chr7 (32095001-32100000)        Chr (-4999-0)
[-EE-E----Ehhhhhhhhhhhhhhhh--hBhhh-----hh5-BB---hhBBBBh----Bhhh--hBhhhhhhhh5]
[FFFFFFFFFFAAAAAAAAAAAAAAAAAAAAAAAAAAAAAAAAAAAAAAAAAAAAAAAAAAAAAAAAAAAAAAAAA]
Chr7(32095001-32100000) Chr(-4999-0)

>> 7_23177  0_0 0.389 0   0
Chr7 (115880001-115885000)      Chr (-4999-0)
[hhhhhhhhhh5555555-5-55-55555-5555----555h55-5hh555hhh5-55555--5555555555555]
[FFFFFFFFFFAAAAAAAAAAAAAAAAAAAAAAAAAAAAAAAAAAAAAAAAAAAAAAAAAAAAAAAAAAAAAAAAA]
Chr7(115880001-115885000) Chr(-4999-0)

>> 7_23179  0_0 0.388 0   0
Chr7 (115890001-115895000)      Chr (-4999-0)
[hhhhhhhhhh555555555555555555555555555555h5555hh555h-h55-5555555555555555555]
[FFFFFFFFFFAAAAAAAAAAAAAAAAAAAAAAAAAAAAAAAAAAAAAAAAAAAAAAAAAAAAAAAAAAAAAAAAA]
Chr7(115890001-115895000) Chr(-4999-0)

>> 7_21423  0_0 0.388 0   0
Chr7 (107110001-107115000)      Chr (-4999-0)
[---AAAAhAAh5h5hhhh-5hhhhh55hhhh5hhh----hhhhh5hhhhhhhhhh---hhhhhhhhh5hh5hhhh]
[FFFFFFFFFFAAAAAAAAAAAAAAAAAAAAAAAAAAAAAAAAAAAAAAAAAAAAAAAAAAAAAAAAAAAAAAAAA]
Chr7(107110001-107115000) Chr(-4999-0)

>> 7_6221  0_0 0.387 0   0
Chr7 (31100001-31105000)        Chr (-4999-0)
[5555-555--BBhBhhhhhhhhh-hh-BBBhhhBBBBBBBBBBBB-BhhBhBB-5Bh5h-hB--BBBBhBBBBhh]
[FFFFFFFFFFAAAAAAAAAAAAAAAAAAAAAAAAAAAAAAAAAAAAAAAAAAAAAAAAAAAAAAAAAAAAAAAAA]
Chr7(31100001-31105000) Chr(-4999-0)

>> 7_9950  0_0 0.384 0   0
Chr7 (49745001-49750000)        Chr (-4999-0)
[B-BBBhBBBBhhhBhhhhhhhhhhhhh-hhhhhhhh-hhhhhhhh-hhhhhhhhhhhh-hhhhhhhhhhhhhhhh]
[FFFFFFFFFFAAAAAAAAAAAAAAAAAAAAAAAAAAAAAAAAAAAAAAAAAAAAAAAAAAAAAAAAAAAAAAAAA]
Chr7(49745001-49750000) Chr(-4999-0)

>> 7_6224  0_0 0.384 0   0
Chr7 (31115001-31120000)        Chr (-4999-0)
[-55--5-555BBhBh--hhhhhhhhhBBBBhhhBBBBhBBBBBBB--hhBhBB-5BhBhBBhB-B-BBhhBBBhh]
[FFFFFFFFFFAAAAAAAAAAAAAAAAAAAAAAAAAAAAAAAAAAAAAAAAAAAAAAAAAAAAAAAAAAAAAAAAA]
Chr7(31115001-31120000) Chr(-4999-0)

>> 7_15542  0_0 0.384 0   0
Chr7 (77705001-77710000)        Chr (-4999-0)
[-55-55555-BBhBBBBBBBBhhBh-BhhB-hBhhhhhBhhhhhh5h-Bhhhhhhhhh5hhhhhh--hh-hhhhh]
[FFFFFFFFFFAAAAAAAAAAAAAAAAAAAAAAAAAAAAAAAAAAAAAAAAAAAAAAAAAAAAAAAAAAAAAAAAA]
Chr7(77705001-77710000) Chr(-4999-0)

>> 7_8857  0_0 0.383 0   0
Chr7 (44280001-44285000)        Chr (-4999-0)
[-5--55-555hBhhhhhhhhhhhhhhhhhhh-hhBBBhB--hB-Bh-hh-h--B--h5h-h-BB-hhh-h---h5]
[FFFFFFFFFFAAAAAAAAAAAAAAAAAAAAAAAAAAAAAAAAAAAAAAAAAAAAAAAAAAAAAAAAAAAAAAAAA]
Chr7(44280001-44285000) Chr(-4999-0)

>> 7_15622  0_0 0.38 0   0
Chr7 (78105001-78110000)        Chr (-4999-0)
[555-5-5-5hhhhhhhhhhhhhhhh-hhhhhhh--hhhhhhhhhh-hhhh--hhh-hhhhhhhhhhhhhhhhhhh]
[FFFFFFFFFFAAAAAAAAAAAAAAAAAAAAAAAAAAAAAAAAAAAAAAAAAAAAAAAAAAAAAAAAAAAAAAAAA]
Chr7(78105001-78110000) Chr(-4999-0)

>> 7_31666  0_0 0.379 0   0
Chr7 (158325001-158330000)      Chr (-4999-0)
[Bh5555555-hBhhhhhhhhhBhhhhh--hhhhhhBBhhhhhhhBhBhhBhBBBBhBBhBhhBBhB-hhhh--hE]
[FFFFFFFFFFAAAAAAAAAAAAAAAAAAAAAAAAAAAAAAAAAAAAAAAAAAAAAAAAAAAAAAAAAAAAAAAAA]
Chr7(158325001-158330000) Chr(-4999-0)

>> 7_10263  0_0 0.378 0   0
Chr7 (51310001-51315000)        Chr (-4999-0)
[EE-EEEE-hhhBhBhhhhhhhhhhhhBhhhhh-BBBhhhhB-hhhh-hhB5------5h-hh--55-Bhhhhhh-]
[FFFFFFFFFFAAAAAAAAAAAAAAAAAAAAAAAAAAAAAAAAAAAAAAAAAAAAAAAAAAAAAAAAAAAAAAAAA]
Chr7(51310001-51315000) Chr(-4999-0)

>> 7_5754  0_0 0.377 0   0
Chr7 (28765001-28770000)        Chr (-4999-0)
[EEEEE--5555Bhhhhhhhhhhhh5hhBh-hh5---5---hh55----h--555-55555--555-BBhBB-hhh]
[FFFFFFFFFFAAAAAAAAAAAAAAAAAAAAAAAAAAAAAAAAAAAAAAAAAAAAAAAAAAAAAAAAAAAAAAAAA]
Chr7(28765001-28770000) Chr(-4999-0)

>> 7_15540  0_0 0.377 0   0
Chr7 (77695001-77700000)        Chr (-4999-0)
[5555555-5hBBhBBBBBBhhBhBhhBhhBhBhhhhhhBhhhhhhhhhBhhhhhhhhh5hhhhhhhhhhhhhhhh]
[FFFFFFFFFFAAAAAAAAAAAAAAAAAAAAAAAAAAAAAAAAAAAAAAAAAAAAAAAAAAAAAAAAAAAAAAAAA]
Chr7(77695001-77700000) Chr(-4999-0)

>> 7_23180  0_0 0.376 0   0
Chr7 (115895001-115900000)      Chr (-4999-0)
[hhhhhhhhhh5555555-555555555555555-555-55h5-55hh555h5h555555555555555h555-5-]
[FFFFFFFFFFAAAAAAAAAAAAAAAAAAAAAAAAAAAAAAAAAAAAAAAAAAAAAAAAAAAAAAAAAAAAAAAAA]
Chr7(115895001-115900000) Chr(-4999-0)

>> 7_21611  0_0 0.376 0   0
Chr7 (108050001-108055000)      Chr (-4999-0)
[5555555555hBBBBBh-Bhhhhh--BBBBhhBBhh--555hhhh55h-hhhhh5hBhhhhhhhhhBBhhhhBhh]
[FFFFFFFFFFAAAAAAAAAAAAAAAAAAAAAAAAAAAAAAAAAAAAAAAAAAAAAAAAAAAAAAAAAAAAAAAAA]
Chr7(108050001-108055000) Chr(-4999-0)

>> 7_31572  0_0 0.375 0   0
Chr7 (157855001-157860000)      Chr (-4999-0)
[-B5B55-555hBhhhhhhhhh-hhhhhhhhhhhhhhhhhhhhhhhhhhh--B-B-hhBh-hhB-hh-Bhhhhhh5]
[FFFFFFFFFFAAAAAAAAAAAAAAAAAAAAAAAAAAAAAAAAAAAAAAAAAAAAAAAAAAAAAAAAAAAAAAAAA]
Chr7(157855001-157860000) Chr(-4999-0)

>> 7_23493  0_0 0.375 0   0
Chr7 (117460001-117465000)      Chr (-4999-0)
[5555555h55hhhhhhhhhhhhhhhhh-hhhhhhh-hhhhhhh-hh5hhhhhhhh5hhhhhhhhhhhhhhhhhhh]
[FFFFFFFFFFAAAAAAAAAAAAAAAAAAAAAAAAAAAAAAAAAAAAAAAAAAAAAAAAAAAAAAAAAAAAAAAAA]
Chr7(117460001-117465000) Chr(-4999-0)

>> 7_30934  0_0 0.373 0   0
Chr7 (154665001-154670000)      Chr (-4999-0)
[B555555555-Bh-h-BBhhhBhhhhBBBBhhhhhhBhhhhh-h-5-hhBhBBBBhBBhhhh5BBBBBB--hBh5]
[FFFFFFFFFFAAAAAAAAAAAAAAAAAAAAAAAAAAAAAAAAAAAAAAAAAAAAAAAAAAAAAAAAAAAAAAAAA]
Chr7(154665001-154670000) Chr(-4999-0)

>> 7_8701  0_0 0.372 0   0
Chr7 (43500001-43505000)        Chr (-4999-0)
[h-5-55-555hBhBB-hhBhhhhhhBBBhhBBB----B-5hh---h-hh---------h-hhhBhhBBhhhhh-h]
[FFFFFFFFFFAAAAAAAAAAAAAAAAAAAAAAAAAAAAAAAAAAAAAAAAAAAAAAAAAAAAAAAAAAAAAAAAA]
Chr7(43500001-43505000) Chr(-4999-0)

>> 7_29916  0_0 0.372 0   0
Chr7 (149575001-149580000)      Chr (-4999-0)
[E-E-E-EE-E555555555h5555h5555555hhh-Bh-B--BhB-E55-55-BE--555---55h55-5555-5]
[FFFFFFFFFFAAAAAAAAAAAAAAAAAAAAAAAAAAAAAAAAAAAAAAAAAAAAAAAAAAAAAAAAAAAAAAAAA]
Chr7(149575001-149580000) Chr(-4999-0)

>> 7_6044  0_0 0.369 0   0
Chr7 (30215001-30220000)        Chr (-4999-0)
[-555555555h-hhhhhhhhh-h-EE-5hhEE-hh5--BBh-5h5hhhh-EE---------5-h---------55]
[FFFFFFFFFFAAAAAAAAAAAAAAAAAAAAAAAAAAAAAAAAAAAAAAAAAAAAAAAAAAAAAAAAAAAAAAAAA]
Chr7(30215001-30220000) Chr(-4999-0)

>> 7_28223  0_0 0.369 0   0
Chr7 (141110001-141115000)      Chr (-4999-0)
[h555555--5BBhBBBhBhhhhhhhBBBBBhB--BhB-hhhhB-h--hhBhhhBhh5-BhhhBBBBBBhhhhBhh]
[FFFFFFFFFFAAAAAAAAAAAAAAAAAAAAAAAAAAAAAAAAAAAAAAAAAAAAAAAAAAAAAAAAAAAAAAAAA]
Chr7(141110001-141115000) Chr(-4999-0)

>> 7_27883  0_0 0.369 0   0
Chr7 (139410001-139415000)      Chr (-4999-0)
[EEEEEE--5-555555555h5--5--5555-5-5-55--5--555--55-------E-55555555555555-5-]
[FFFFFFFFFFAAAAAAAAAAAAAAAAAAAAAAAAAAAAAAAAAAAAAAAAAAAAAAAAAAAAAAAAAAAAAAAAA]
Chr7(139410001-139415000) Chr(-4999-0)

>> 7_23178  0_0 0.369 0   0
Chr7 (115885001-115890000)      Chr (-4999-0)
[hhhhhhhhhh5555555-55555555-5555555555555h5555hh555hhh5-55555555555555555555]
[FFFFFFFFFFAAAAAAAAAAAAAAAAAAAAAAAAAAAAAAAAAAAAAAAAAAAAAAAAAAAAAAAAAAAAAAAAA]
Chr7(115885001-115890000) Chr(-4999-0)

>> 7_6227  0_0 0.368 0   0
Chr7 (31130001-31135000)        Chr (-4999-0)
[-555555555BB-BhBBBhhhhhh-B-BBB-hhBBBBBBBBBBBB5BBhhhBB55BBh-BhhB55BBBhhBBBhh]
[FFFFFFFFFFAAAAAAAAAAAAAAAAAAAAAAAAAAAAAAAAAAAAAAAAAAAAAAAAAAAAAAAAAAAAAAAAA]
Chr7(31130001-31135000) Chr(-4999-0)

>> 7_21621  0_0 0.367 0   0
Chr7 (108100001-108105000)      Chr (-4999-0)
[hhhhhhhhh-BB--B---BBB--EBBBBBBBBB5------hh-Bh5h-B-BBB--BBh5---B-h-B-hB-B-BB]
[FFFFFFFFFFAAAAAAAAAAAAAAAAAAAAAAAAAAAAAAAAAAAAAAAAAAAAAAAAAAAAAAAAAAAAAAAAA]
Chr7(108100001-108105000) Chr(-4999-0)

>> 7_30935  0_0 0.366 0   0
Chr7 (154670001-154675000)      Chr (-4999-0)
[55555555---BhhhhBBhhh-hhhhBBh-hhhhhh-hhhhhhhh55hhBhBBB-hBBhhhh5B--BBBhhhBh5]
[FFFFFFFFFFAAAAAAAAAAAAAAAAAAAAAAAAAAAAAAAAAAAAAAAAAAAAAAAAAAAAAAAAAAAAAAAAA]
Chr7(154670001-154675000) Chr(-4999-0)

>> 7_21564  0_0 0.365 0   0
Chr7 (107815001-107820000)      Chr (-4999-0)
[555555555hhBhBh--hhhhhhh-BBBBBBBhhBh5hhh--hh5--hhhhhh-hhhhB-hhhh5-hhhhhhhhh]
[FFFFFFFFFFAAAAAAAAAAAAAAAAAAAAAAAAAAAAAAAAAAAAAAAAAAAAAAAAAAAAAAAAAAAAAAAAA]
Chr7(107815001-107820000) Chr(-4999-0)

>> 7_4451  0_0 0.364 0   0
Chr7 (22250001-22255000)        Chr (-4999-0)
[EEEEEE-hhhhBhhh-h-h-hhhBh5h-h--hhh5h-hhhh5-55hh55-5h5h5h-5-555hh55h5h55-55h]
[FFFFFFFFFFAAAAAAAAAAAAAAAAAAAAAAAAAAAAAAAAAAAAAAAAAAAAAAAAAAAAAAAAAAAAAAAAA]
Chr7(22250001-22255000) Chr(-4999-0)

>> 7_27758  0_0 0.364 0   0
Chr7 (138785001-138790000)      Chr (-4999-0)
[hhhhhhhhhhAAAA-AAAA--------------555-h5555555h5---55h55h-h55-5h55h5-5-5h-55]
[FFFFFFFFFFAAAAAAAAAAAAAAAAAAAAAAAAAAAAAAAAAAAAAAAAAAAAAAAAAAAAAAAAAAAAAAAAA]
Chr7(138785001-138790000) Chr(-4999-0)

>> 7_23174  0_0 0.364 0   0
Chr7 (115865001-115870000)      Chr (-4999-0)
[hhhhhhhhhh5--E-E-E-EEEEE-5---5--5E-E--E-h-E-Ehh55--hhh5--h55E-555h--5555555]
[FFFFFFFFFFAAAAAAAAAAAAAAAAAAAAAAAAAAAAAAAAAAAAAAAAAAAAAAAAAAAAAAAAAAAAAAAAA]
Chr7(115865001-115870000) Chr(-4999-0)

>> 7_17279  0_0 0.362 0   0
Chr7 (86390001-86395000)        Chr (-4999-0)
[555-555h5hhhhhhhhhhhhhhhhhhhhhhhhhhhhhhhhBhhhhhhhhhhhhhhh-hhhhhhhhhhhhhhhhh]
[FFFFFFFFFFAAAAAAAAAAAAAAAAAAAAAAAAAAAAAAAAAAAAAAAAAAAAAAAAAAAAAAAAAAAAAAAAA]
Chr7(86390001-86395000) Chr(-4999-0)

>> 7_4217  0_0 0.361 0   0
Chr7 (21080001-21085000)        Chr (-4999-0)
[B-BBBBBBBBhhhhhhhhhhhhhhhhhhhhhhhhhhhhhhBBhh--EhhhhhhhhhhhhhhhhhhBBBhhhhhhh]
[FFFFFFFFFFAAAAAAAAAAAAAAAAAAAAAAAAAAAAAAAAAAAAAAAAAAAAAAAAAAAAAAAAAAAAAAAAA]
Chr7(21080001-21085000) Chr(-4999-0)

>> 7_24339  0_0 0.361 0   0
Chr7 (121690001-121695000)      Chr (-4999-0)
[555-555555hhhhhhhhhhhhhhhhB-hhhhhBBhhhhhhh55555hhhhhhhhhhhhhhhhhhhhhhhhBBh-]
[FFFFFFFFFFAAAAAAAAAAAAAAAAAAAAAAAAAAAAAAAAAAAAAAAAAAAAAAAAAAAAAAAAAAAAAAAAA]
Chr7(121690001-121695000) Chr(-4999-0)

>> 7_17294  0_0 0.36 0   0
Chr7 (86465001-86470000)        Chr (-4999-0)
[5-55-555-hh-hhhhhhhhhhhhhhhhhhhhhhhhhhhhhhhhhhhhhhhhhhhhhhhhhhhhhhhhhhhhhhh]
[FFFFFFFFFFAAAAAAAAAAAAAAAAAAAAAAAAAAAAAAAAAAAAAAAAAAAAAAAAAAAAAAAAAAAAAAAAA]
Chr7(86465001-86470000) Chr(-4999-0)

>> 7_9504  0_0 0.359 0   0
Chr7 (47515001-47520000)        Chr (-4999-0)
[-BBBBBB-h55Bhhhhhhhhhhhh--EEEE--h-E---E--h5h5h---E5-E--EEE--55E-EEE---EEE-E]
[FFFFFFFFFFAAAAAAAAAAAAAAAAAAAAAAAAAAAAAAAAAAAAAAAAAAAAAAAAAAAAAAAAAAAAAAAAA]
Chr7(47515001-47520000) Chr(-4999-0)

>> 7_24880  0_0 0.359 0   0
Chr7 (124395001-124400000)      Chr (-4999-0)
[AA--AA5-h5B-BBBBBBhB-B-BhBBBBB-BhBBhBhhh--hhBhhhhBhhhhhhBB-hhBh5BBBBhh-hBhB]
[FFFFFFFFFFAAAAAAAAAAAAAAAAAAAAAAAAAAAAAAAAAAAAAAAAAAAAAAAAAAAAAAAAAAAAAAAAA]
Chr7(124395001-124400000) Chr(-4999-0)

>> 7_30194  0_0 0.358 0   0
Chr7 (150965001-150970000)      Chr (-4999-0)
[55555555555-hhBhhhhhhhh-------hh-BB--BBB-BBBB55BB-h-B--hh5h5hB55--hh-BBBB5h]
[FFFFFFFFFFAAAAAAAAAAAAAAAAAAAAAAAAAAAAAAAAAAAAAAAAAAAAAAAAAAAAAAAAAAAAAAAAA]
Chr7(150965001-150970000) Chr(-4999-0)

>> 7_24338  0_0 0.358 0   0
Chr7 (121685001-121690000)      Chr (-4999-0)
[-555555555hhhhhhhhhhhhhhhhBBhhhhhBBhhhhhhh55555hhhhhhhhhhhhhhhhhhhhhhhhB-hh]
[FFFFFFFFFFAAAAAAAAAAAAAAAAAAAAAAAAAAAAAAAAAAAAAAAAAAAAAAAAAAAAAAAAAAAAAAAAA]
Chr7(121685001-121690000) Chr(-4999-0)

>> 7_15552  0_0 0.358 0   0
Chr7 (77755001-77760000)        Chr (-4999-0)
[-555555555hBhhhBhBhh-hhhhBhhhhhhh5hhhhhhhhhhh55hhhhhhhhhhh5hhh5hhhhhhhhhhhh]
[FFFFFFFFFFAAAAAAAAAAAAAAAAAAAAAAAAAAAAAAAAAAAAAAAAAAAAAAAAAAAAAAAAAAAAAAAAA]
Chr7(77755001-77760000) Chr(-4999-0)

>> 7_430  0_0 0.354 0   0
Chr7 (2145001-2150000)  Chr (-4999-0)
[EEEEEEE---5555h5h555h5h555----5-h5-55--E-------5E----EE---h5555E5-hh55h55-5]
[FFFFFFFFFFAAAAAAAAAAAAAAAAAAAAAAAAAAAAAAAAAAAAAAAAAAAAAAAAAAAAAAAAAAAAAAAAA]
Chr7(2145001-2150000) Chr(-4999-0)

>> 7_15558  0_0 0.354 0   0
Chr7 (77785001-77790000)        Chr (-4999-0)
[5555555555hB-BhBhhhhhhhhh-hhh-hhh-hh5hhhhhBBh55hhhhhhhhh5h55hh5hh-Bhhhhhhhh]
[FFFFFFFFFFAAAAAAAAAAAAAAAAAAAAAAAAAAAAAAAAAAAAAAAAAAAAAAAAAAAAAAAAAAAAAAAAA]
Chr7(77785001-77790000) Chr(-4999-0)

>> 7_22351  0_0 0.349 0   0
Chr7 (111750001-111755000)      Chr (-4999-0)
[EE-E-EEhh5hBhhhhhhhhhhhh-hhhhhhh-h----h----5---hh----hhh-5-h-h-hhh--hhhhhhh]
[FFFFFFFFFFAAAAAAAAAAAAAAAAAAAAAAAAAAAAAAAAAAAAAAAAAAAAAAAAAAAAAAAAAAAAAAAAA]
Chr7(111750001-111755000) Chr(-4999-0)

>> 7_19693  0_0 0.349 0   0
Chr7 (98460001-98465000)        Chr (-4999-0)
[hB55555B55BBhBBBhBBhhBhhB-hBhBBB--BBBBBBBBBBB-BBBBBBBBBhBBhB-BBBBBBBBBBBB-h]
[FFFFFFFFFFAAAAAAAAAAAAAAAAAAAAAAAAAAAAAAAAAAAAAAAAAAAAAAAAAAAAAAAAAAAAAAAAA]
Chr7(98460001-98465000) Chr(-4999-0)

>> 7_27386  0_0 0.345 0   0
Chr7 (136925001-136930000)      Chr (-4999-0)
[555555555-hhhhhhhhhhhhhhhhhhhhhhhhhh-hhhhhhhh5-hhhhhh5-5-h5hhhh55hhhhhhhhhh]
[FFFFFFFFFFAAAAAAAAAAAAAAAAAAAAAAAAAAAAAAAAAAAAAAAAAAAAAAAAAAAAAAAAAAAAAAAAA]
Chr7(136925001-136930000) Chr(-4999-0)

>> 7_15625  0_0 0.345 0   0
Chr7 (78120001-78125000)        Chr (-4999-0)
[EEE-E---5-hhhhhhhhhhhhhhhhBhhhhhhh5hhhhhhhhhh--hhh-hhhh-hh5hhhhhhhhhhhhhhhh]
[FFFFFFFFFFAAAAAAAAAAAAAAAAAAAAAAAAAAAAAAAAAAAAAAAAAAAAAAAAAAAAAAAAAAAAAAAAA]
Chr7(78120001-78125000) Chr(-4999-0)

>> 7_5758  0_0 0.344 0   0
Chr7 (28785001-28790000)        Chr (-4999-0)
[EEEEE-----hBhhhhhhhhhhhh5hhhhhhh5-hE-h5hh--h---hh5----E55--------BBhhhhhhhh]
[FFFFFFFFFFAAAAAAAAAAAAAAAAAAAAAAAAAAAAAAAAAAAAAAAAAAAAAAAAAAAAAAAAAAAAAAAAA]
Chr7(28785001-28790000) Chr(-4999-0)

>> 7_8859  0_0 0.343 0   0
Chr7 (44290001-44295000)        Chr (-4999-0)
[-555555555hBhhhhhhhhhhhhhhhhhhhhhhhhhhB-BhBhBhhhhhh55B55-5hhhhBBhhhhhhhhh-5]
[FFFFFFFFFFAAAAAAAAAAAAAAAAAAAAAAAAAAAAAAAAAAAAAAAAAAAAAAAAAAAAAAAAAAAAAAAAA]
Chr7(44290001-44295000) Chr(-4999-0)

>> 7_5905  0_0 0.342 0   0
Chr7 (29520001-29525000)        Chr (-4999-0)
[AAA-AA-5--h-hhhhhhhhhhhh5hhhhhh5h--h-hB-55hh-5-hhhhhhh5--5--E------5h-55Ah5]
[FFFFFFFFFFAAAAAAAAAAAAAAAAAAAAAAAAAAAAAAAAAAAAAAAAAAAAAAAAAAAAAAAAAAAAAAAAA]
Chr7(29520001-29525000) Chr(-4999-0)

>> 7_28054  0_0 0.342 0   0
Chr7 (140265001-140270000)      Chr (-4999-0)
[5555555555BBhBBBhBhhhBhhhhhhhBhhh----h----555-5hh-h---5---h-----55hhhhh-5-5]
[FFFFFFFFFFAAAAAAAAAAAAAAAAAAAAAAAAAAAAAAAAAAAAAAAAAAAAAAAAAAAAAAAAAAAAAAAAA]
Chr7(140265001-140270000) Chr(-4999-0)

>> 7_22350  0_0 0.342 0   0
Chr7 (111745001-111750000)      Chr (-4999-0)
[EEEEE--hh-hBhhhhhhhhhhhhB-h---hh-h-h-5hh--55h--hh----hhh555555-hhh5Bhhhhhhh]
[FFFFFFFFFFAAAAAAAAAAAAAAAAAAAAAAAAAAAAAAAAAAAAAAAAAAAAAAAAAAAAAAAAAAAAAAAAA]
Chr7(111745001-111750000) Chr(-4999-0)

>> 7_10265  0_0 0.342 0   0
Chr7 (51320001-51325000)        Chr (-4999-0)
[EEE-EE--hhhBhBhhhhhhhhhhhBBhhBhhBBB-hhhh--5hh--hhB---5----Bhhhhh55Bhh--h5h-]
[FFFFFFFFFFAAAAAAAAAAAAAAAAAAAAAAAAAAAAAAAAAAAAAAAAAAAAAAAAAAAAAAAAAAAAAAAAA]
Chr7(51320001-51325000) Chr(-4999-0)

>> 7_31478  0_0 0.341 0   0
Chr7 (157385001-157390000)      Chr (-4999-0)
[5-55555-55BBhBhhhh-hhBhhhBBBBBh-Bhh-Bhhhhh-hB55BhBhB-BBhhBhBhhB55BB-hhhhhh5]
[FFFFFFFFFFAAAAAAAAAAAAAAAAAAAAAAAAAAAAAAAAAAAAAAAAAAAAAAAAAAAAAAAAAAAAAAAAA]
Chr7(157385001-157390000) Chr(-4999-0)

>> 7_22317  0_0 0.34 0   0
Chr7 (111580001-111585000)      Chr (-4999-0)
[555-555-55hhhhhhhhhhhhhhhhhhhhhhh-----55------5hh--5---5-----h-5hhhh5-hh---]
[FFFFFFFFFFAAAAAAAAAAAAAAAAAAAAAAAAAAAAAAAAAAAAAAAAAAAAAAAAAAAAAAAAAAAAAAAAA]
Chr7(111580001-111585000) Chr(-4999-0)

>> 7_5759  0_0 0.338 0   0
Chr7 (28790001-28795000)        Chr (-4999-0)
[EEEE--55--hBhhhhhhhhhhhh5hhhhhh-5---5---h-hh---hh55hh5-55hhhh555hBBhhhhhhhh]
[FFFFFFFFFFAAAAAAAAAAAAAAAAAAAAAAAAAAAAAAAAAAAAAAAAAAAAAAAAAAAAAAAAAAAAAAAAA]
Chr7(28790001-28795000) Chr(-4999-0)

>> 7_17290  0_0 0.338 0   0
Chr7 (86445001-86450000)        Chr (-4999-0)
[5555555hhhhhhhhhhhhhhhhhhhBBhhh-hhhhhhhhh-hhhhBhhhhhhhhhhhhhhhhhhhhhhhhhhhh]
[FFFFFFFFFFAAAAAAAAAAAAAAAAAAAAAAAAAAAAAAAAAAAAAAAAAAAAAAAAAAAAAAAAAAAAAAAAA]
Chr7(86445001-86450000) Chr(-4999-0)

>> 7_8727  0_0 0.332 0   0
Chr7 (43630001-43635000)        Chr (-4999-0)
[hhhhhhhh5h--EA-E--EEE--E5-5555E-E---5--5h5-E---55555hh555555h555555--5--5h5]
[FFFFFFFFFFAAAAAAAAAAAAAAAAAAAAAAAAAAAAAAAAAAAAAAAAAAAAAAAAAAAAAAAAAAAAAAAAA]
Chr7(43630001-43635000) Chr(-4999-0)

>> 7_30919  0_0 0.332 0   0
Chr7 (154590001-154595000)      Chr (-4999-0)
[555555555hhBh-hhh-hhhhhhhhh--Bhhhhhhhhhhhhhhh55hhB--BBhhBBh5hh5BBBBBhhBhh-h]
[FFFFFFFFFFAAAAAAAAAAAAAAAAAAAAAAAAAAAAAAAAAAAAAAAAAAAAAAAAAAAAAAAAAAAAAAAAA]
Chr7(154590001-154595000) Chr(-4999-0)

>> 7_22915  0_0 0.332 0   0
Chr7 (114570001-114575000)      Chr (-4999-0)
[hBhhhhhhhh-----E--------E-----E-h------h-Eh5-hh5-E5--55-555---55hh55h--h-5h]
[FFFFFFFFFFAAAAAAAAAAAAAAAAAAAAAAAAAAAAAAAAAAAAAAAAAAAAAAAAAAAAAAAAAAAAAAAAA]
Chr7(114570001-114575000) Chr(-4999-0)

>> 7_1068  0_0 0.332 0   0
Chr7 (5335001-5340000)  Chr (-4999-0)
[-5555h5555-B-B-----h----B--B-BB-BhBBBhBBBBBBB55--5hBB--hBBhBBBB-5-hhB-hhB-5]
[FFFFFFFFFFAAAAAAAAAAAAAAAAAAAAAAAAAAAAAAAAAAAAAAAAAAAAAAAAAAAAAAAAAAAAAAAAA]
Chr7(5335001-5340000) Chr(-4999-0)

>> 7_30825  0_0 0.331 0   0
Chr7 (154120001-154125000)      Chr (-4999-0)
[EEEE---E--hhhhhhhhhhhhhhhhhhhhhhhhhhhhhhhhhhh-Ehhhh--h-hhhhh-hhhhhhhhhhhhhh]
[FFFFFFFFFFAAAAAAAAAAAAAAAAAAAAAAAAAAAAAAAAAAAAAAAAAAAAAAAAAAAAAAAAAAAAAAAAA]
Chr7(154120001-154125000) Chr(-4999-0)

>> 7_15556  0_0 0.331 0   0
Chr7 (77775001-77780000)        Chr (-4999-0)
[55-5hh5h55h-hBhB-hhhhhhhhBBhhhhhh-------hhhhhh-hhhhhhhhh-h-hhhhhhhhhhhhhhhh]
[FFFFFFFFFFAAAAAAAAAAAAAAAAAAAAAAAAAAAAAAAAAAAAAAAAAAAAAAAAAAAAAAAAAAAAAAAAA]
Chr7(77775001-77780000) Chr(-4999-0)

>> 7_27387  0_0 0.33 0   0
Chr7 (136930001-136935000)      Chr (-4999-0)
[5555555555hhhhhhhhhhhhhhhhhhhhhhhhhhhhhhhhhhh55hhhhhh555hh5hhh-55hhhhhhhhhh]
[FFFFFFFFFFAAAAAAAAAAAAAAAAAAAAAAAAAAAAAAAAAAAAAAAAAAAAAAAAAAAAAAAAAAAAAAAAA]
Chr7(136930001-136935000) Chr(-4999-0)

>> 7_17293  0_0 0.33 0   0
Chr7 (86460001-86465000)        Chr (-4999-0)
[5h555555hhhhhhhhhhhhhhhhhhhhhhhhhhhhhhhhhhhhhhhhhhhhhhhhhhhhhhhhhhhhhhhhhhh]
[FFFFFFFFFFAAAAAAAAAAAAAAAAAAAAAAAAAAAAAAAAAAAAAAAAAAAAAAAAAAAAAAAAAAAAAAAAA]
Chr7(86460001-86465000) Chr(-4999-0)

>> 7_17284  0_0 0.33 0   0
Chr7 (86415001-86420000)        Chr (-4999-0)
[-5--55--5-hhhhhhhhhhhhhhhhhhhh-hhhhhhhhhhhhhhhBhhhhhhhh-hhhhhhhhhhh-hhhhhhh]
[FFFFFFFFFFAAAAAAAAAAAAAAAAAAAAAAAAAAAAAAAAAAAAAAAAAAAAAAAAAAAAAAAAAAAAAAAAA]
Chr7(86415001-86420000) Chr(-4999-0)

>> 7_8853  0_0 0.329 0   0
Chr7 (44260001-44265000)        Chr (-4999-0)
[-555555----Bhhhhhhhhhhhhhhh-h-hhhBBBBBBBB-h------B555----5hBB-BB---BBBBBB-h]
[FFFFFFFFFFAAAAAAAAAAAAAAAAAAAAAAAAAAAAAAAAAAAAAAAAAAAAAAAAAAAAAAAAAAAAAAAAA]
Chr7(44260001-44265000) Chr(-4999-0)

>> 7_4437  0_0 0.329 0   0
Chr7 (22180001-22185000)        Chr (-4999-0)
[EE-EEE-55-hB--hBhhhhh-hhh5hhhhhhh-hh-h-hhh55555555h555--5555h55555555555555]
[FFFFFFFFFFAAAAAAAAAAAAAAAAAAAAAAAAAAAAAAAAAAAAAAAAAAAAAAAAAAAAAAAAAAAAAAAAA]
Chr7(22180001-22185000) Chr(-4999-0)

>> 7_30915  0_0 0.328 0   0
Chr7 (154570001-154575000)      Chr (-4999-0)
[EE-EE--5h5hhhhhhhhhhhhhhhhhhhhhhhhhhhhhhhhhhhh-hhhhhBhhh--hhhh5BhhhBhhhhhhh]
[FFFFFFFFFFAAAAAAAAAAAAAAAAAAAAAAAAAAAAAAAAAAAAAAAAAAAAAAAAAAAAAAAAAAAAAAAAA]
Chr7(154570001-154575000) Chr(-4999-0)

>> 7_30193  0_0 0.326 0   0
Chr7 (150960001-150965000)      Chr (-4999-0)
[-55-55555--Bh-Bhh--hhhhh5B----hh-BBBBBBBBBBBB55BBBhBBBBhh5h5hB--BBhB-BBBB-h]
[FFFFFFFFFFAAAAAAAAAAAAAAAAAAAAAAAAAAAAAAAAAAAAAAAAAAAAAAAAAAAAAAAAAAAAAAAAA]
Chr7(150960001-150965000) Chr(-4999-0)

>> 7_28362  0_0 0.326 0   0
Chr7 (141805001-141810000)      Chr (-4999-0)
[BBBBBBBhhBhBhhhhhBhhhhhh--h-hhhh--hhhhhhhhhh5hhhhhhh-hhhhh-hhhhh---hh---5hh]
[FFFFFFFFFFAAAAAAAAAAAAAAAAAAAAAAAAAAAAAAAAAAAAAAAAAAAAAAAAAAAAAAAAAAAAAAAAA]
Chr7(141805001-141810000) Chr(-4999-0)

>> 7_27388  0_0 0.324 0   0
Chr7 (136935001-136940000)      Chr (-4999-0)
[5555555-55hhhhhhhhhhhhhhhhhhhhhhhhhhhhhhhhhhh55hhhhhh55-hh5hhh-55hhhhhhhhhh]
[FFFFFFFFFFAAAAAAAAAAAAAAAAAAAAAAAAAAAAAAAAAAAAAAAAAAAAAAAAAAAAAAAAAAAAAAAAA]
Chr7(136935001-136940000) Chr(-4999-0)

>> 7_15964  0_0 0.323 0   0
Chr7 (79815001-79820000)        Chr (-4999-0)
[--E-E----Ehhh5hhhhhhhhhhhh5--5hhh----555--555--hh-hhh-5h5h-5-5--hhh5hh5hh-5]
[FFFFFFFFFFAAAAAAAAAAAAAAAAAAAAAAAAAAAAAAAAAAAAAAAAAAAAAAAAAAAAAAAAAAAAAAAAA]
Chr7(79815001-79820000) Chr(-4999-0)

>> 7_15174  0_0 0.323 0   0
Chr7 (75865001-75870000)        Chr (-4999-0)
[Bhhh55h55hBBhBBh--B-hBhB-hBBBBBBBBBBBBBBBBBBBBBBBBBBBBBBBBhBBBBBBBBBBBB-B-h]
[FFFFFFFFFFAAAAAAAAAAAAAAAAAAAAAAAAAAAAAAAAAAAAAAAAAAAAAAAAAAAAAAAAAAAAAAAAA]
Chr7(75865001-75870000) Chr(-4999-0)

>> 7_9505  0_0 0.32 0   0
Chr7 (47520001-47525000)        Chr (-4999-0)
[-B-BBBBhh55BhhhhhhhhhhhhE-E-EE--h----EE---5--h-h---E--EEEE-----EEE-----E-5E]
[FFFFFFFFFFAAAAAAAAAAAAAAAAAAAAAAAAAAAAAAAAAAAAAAAAAAAAAAAAAAAAAAAAAAAAAAAAA]
Chr7(47520001-47525000) Chr(-4999-0)

>> 7_26113  0_0 0.319 0   0
Chr7 (130560001-130565000)      Chr (-4999-0)
[E-EEEEEE5-555555------5-555555555--E-EE-5--5-5---55--h5B5555-55B5h555555555]
[FFFFFFFFFFAAAAAAAAAAAAAAAAAAAAAAAAAAAAAAAAAAAAAAAAAAAAAAAAAAAAAAAAAAAAAAAAA]
Chr7(130560001-130565000) Chr(-4999-0)

>> 7_23500  0_0 0.319 0   0
Chr7 (117495001-117500000)      Chr (-4999-0)
[5555555555hhh-hhhhhhhhhhhh-hhhhhhhB5hhhhh5h-h55hh5hhhhh5hh5hhh55-hhhhhhhhhh]
[FFFFFFFFFFAAAAAAAAAAAAAAAAAAAAAAAAAAAAAAAAAAAAAAAAAAAAAAAAAAAAAAAAAAAAAAAAA]
Chr7(117495001-117500000) Chr(-4999-0)

>> 7_22931  0_0 0.319 0   0
Chr7 (114650001-114655000)      Chr (-4999-0)
[hhhhhhhhhh5--------EE-E-555-555-h---E555h-h55-h55-55555h5h555555h5h5h55h555]
[FFFFFFFFFFAAAAAAAAAAAAAAAAAAAAAAAAAAAAAAAAAAAAAAAAAAAAAAAAAAAAAAAAAAAAAAAAA]
Chr7(114650001-114655000) Chr(-4999-0)

>> 7_14095  0_0 0.319 0   0
Chr7 (70470001-70475000)        Chr (-4999-0)
[BBBBB-B-hBhhhhhhhh-hhhhhhhhhhhhhhhBhhhhhhh-hh-hhhh--hhhhBh-hhhh-hhhhhhhhhhh]
[FFFFFFFFFFAAAAAAAAAAAAAAAAAAAAAAAAAAAAAAAAAAAAAAAAAAAAAAAAAAAAAAAAAAAAAAAAA]
Chr7(70470001-70475000) Chr(-4999-0)

>> 7_10259  0_0 0.319 0   0
Chr7 (51290001-51295000)        Chr (-4999-0)
[EEEEE--hhhhBh-hhhhhhhhhhhhhhh-hhhBB-BhhhBh--hhhhhh---B555-hhhh-5--h-hh-----]
[FFFFFFFFFFAAAAAAAAAAAAAAAAAAAAAAAAAAAAAAAAAAAAAAAAAAAAAAAAAAAAAAAAAAAAAAAAA]
Chr7(51290001-51295000) Chr(-4999-0)

>> 7_23176  0_0 0.318 0   0
Chr7 (115875001-115880000)      Chr (-4999-0)
[hhhhhhhhhh555----E---5--5555555-5-5hh555h555-hh555hhh55h55-h---555555555555]
[FFFFFFFFFFAAAAAAAAAAAAAAAAAAAAAAAAAAAAAAAAAAAAAAAAAAAAAAAAAAAAAAAAAAAAAAAAA]
Chr7(115875001-115880000) Chr(-4999-0)

>> 7_31491  0_0 0.317 0   0
Chr7 (157450001-157455000)      Chr (-4999-0)
[5h55Bh5555hB-hhhhh-----hh-------hhh-Bhhhhh-hB--h-BBB-BB--BhBhhBBhhhB-hhhhh5]
[FFFFFFFFFFAAAAAAAAAAAAAAAAAAAAAAAAAAAAAAAAAAAAAAAAAAAAAAAAAAAAAAAAAAAAAAAAA]
Chr7(157450001-157455000) Chr(-4999-0)

>> 7_30631  0_0 0.317 0   0
Chr7 (153150001-153155000)      Chr (-4999-0)
[BhBBBBBBBBhhhhhhhhhhhhhhhhhhhhhhhhhhhhhhhhhBhhBhhBh-Bhhhhhhhhhh-hhhhhhhhhhh]
[FFFFFFFFFFAAAAAAAAAAAAAAAAAAAAAAAAAAAAAAAAAAAAAAAAAAAAAAAAAAAAAAAAAAAAAAAAA]
Chr7(153150001-153155000) Chr(-4999-0)

>> 7_5872  0_0 0.315 0   0
Chr7 (29355001-29360000)        Chr (-4999-0)
[EE-EEE-hh-hhhhhhhhhhhhhhh-----B-hBBBBBBhh-hhBhhhh-h5hhB55hhhhhhhhh-hhhhhhhh]
[FFFFFFFFFFAAAAAAAAAAAAAAAAAAAAAAAAAAAAAAAAAAAAAAAAAAAAAAAAAAAAAAAAAAAAAAAAA]
Chr7(29355001-29360000) Chr(-4999-0)

>> 7_31468  0_0 0.315 0   0
Chr7 (157335001-157340000)      Chr (-4999-0)
[5555555555-Bhhhh-hhhhhhhhhhhhBhhhhhhhhhhhh-h-55hh5hB--5hh5h-hh-55-h-h-5-5-5]
[FFFFFFFFFFAAAAAAAAAAAAAAAAAAAAAAAAAAAAAAAAAAAAAAAAAAAAAAAAAAAAAAAAAAAAAAAAA]
Chr7(157335001-157340000) Chr(-4999-0)

>> 7_22366  0_0 0.315 0   0
Chr7 (111825001-111830000)      Chr (-4999-0)
[EEEE---h5-hBhhBBhBhB-BBBhhhhhhBBhhhhhh-hhh--55hhh----h----hh-h5hhhB-hhhhhh-]
[FFFFFFFFFFAAAAAAAAAAAAAAAAAAAAAAAAAAAAAAAAAAAAAAAAAAAAAAAAAAAAAAAAAAAAAAAAA]
Chr7(111825001-111830000) Chr(-4999-0)

>> 7_14324  0_0 0.315 0   0
Chr7 (71615001-71620000)        Chr (-4999-0)
[EEEEEE-hhhhhhhhhhhhhhhhhhh---hhhhh-hhhhhBhhhhhh---hhhhhh-hhhhhhhhhhhhhhhhhh]
[FFFFFFFFFFAAAAAAAAAAAAAAAAAAAAAAAAAAAAAAAAAAAAAAAAAAAAAAAAAAAAAAAAAAAAAAAAA]
Chr7(71615001-71620000) Chr(-4999-0)

>> 7_8706  0_0 0.314 0   0
Chr7 (43525001-43530000)        Chr (-4999-0)
[hhhh5-5555hBhBhhhhhhhhhhhBB-hh-hB----BB-h-BhB--hh-hhhB--h--h-hh-EEBBh-hh-hh]
[FFFFFFFFFFAAAAAAAAAAAAAAAAAAAAAAAAAAAAAAAAAAAAAAAAAAAAAAAAAAAAAAAAAAAAAAAAA]
Chr7(43525001-43530000) Chr(-4999-0)

>> 7_31665  0_0 0.312 0   0
Chr7 (158320001-158325000)      Chr (-4999-0)
[Bh555h55-E-BhhhhhhhhhBh-hhhBBhhhhhh-Bhhhhh-hBh-hhBhBBBBhBBhBhhBBh-Bhhhhhhh-]
[FFFFFFFFFFAAAAAAAAAAAAAAAAAAAAAAAAAAAAAAAAAAAAAAAAAAAAAAAAAAAAAAAAAAAAAAAAA]
Chr7(158320001-158325000) Chr(-4999-0)

>> 7_9485  0_0 0.311 0   0
Chr7 (47420001-47425000)        Chr (-4999-0)
[B--BBB--BB5Bh-hhhhhhhhh-5555555hh5-BB5--E--B--Bh-55--5--5555555-EE-5---E-5-]
[FFFFFFFFFFAAAAAAAAAAAAAAAAAAAAAAAAAAAAAAAAAAAAAAAAAAAAAAAAAAAAAAAAAAAAAAAAA]
Chr7(47420001-47425000) Chr(-4999-0)

>> 7_26591  0_0 0.311 0   0
Chr7 (132950001-132955000)      Chr (-4999-0)
[hh-hhhhhhhhh555555--55--55555555h5-5-5555--5555-5-55hh5h555-h-h55h-5555--55]
[FFFFFFFFFFAAAAAAAAAAAAAAAAAAAAAAAAAAAAAAAAAAAAAAAAAAAAAAAAAAAAAAAAAAAAAAAAA]
Chr7(132950001-132955000) Chr(-4999-0)

>> 7_22147  0_0 0.311 0   0
Chr7 (110730001-110735000)      Chr (-4999-0)
[AAAAAAAAAA--hAhAAA-5-AAAh-hhhhhhh----h----hhhAA-A-------------------h-hh-hh]
[FFFFFFFFFFAAAAAAAAAAAAAAAAAAAAAAAAAAAAAAAAAAAAAAAAAAAAAAAAAAAAAAAAAAAAAAAAA]
Chr7(110730001-110735000) Chr(-4999-0)

>> 7_15595  0_0 0.309 0   0
Chr7 (77970001-77975000)        Chr (-4999-0)
[555555hh5-hhhhhhhhhhhhhhhhhhhhhhhhhhhhhhhh-hhh-hhhhhhhh-hh5h-hhhhhhhhhhhhhh]
[FFFFFFFFFFAAAAAAAAAAAAAAAAAAAAAAAAAAAAAAAAAAAAAAAAAAAAAAAAAAAAAAAAAAAAAAAAA]
Chr7(77970001-77975000) Chr(-4999-0)

>> 7_31471  0_0 0.308 0   0
Chr7 (157350001-157355000)      Chr (-4999-0)
[--55555555hBhhhh5hhhhhhhhhhhhh5hhhhhhhh--hhhB55hh-hB-Bhhh5hhhhB5hhh-h-h5-h-]
[FFFFFFFFFFAAAAAAAAAAAAAAAAAAAAAAAAAAAAAAAAAAAAAAAAAAAAAAAAAAAAAAAAAAAAAAAAA]
Chr7(157350001-157355000) Chr(-4999-0)

>> 7_23499  0_0 0.308 0   0
Chr7 (117490001-117495000)      Chr (-4999-0)
[5555-55555hhhBhhhhhhhhhhhhBhhhhhhhB5hhhhh5-hh55hh5hhhhh-hh5hhh55hhhhhhhhhhh]
[FFFFFFFFFFAAAAAAAAAAAAAAAAAAAAAAAAAAAAAAAAAAAAAAAAAAAAAAAAAAAAAAAAAAAAAAAAA]
Chr7(117490001-117495000) Chr(-4999-0)

>> 7_10269  0_0 0.308 0   0
Chr7 (51340001-51345000)        Chr (-4999-0)
[EEEEEE--hhhBhBhhhhhhhhhhhhBhhBhhBBBBBhhhhhhBh55hhh-----E--Bhhh----hhhh5-hh-]
[FFFFFFFFFFAAAAAAAAAAAAAAAAAAAAAAAAAAAAAAAAAAAAAAAAAAAAAAAAAAAAAAAAAAAAAAAAA]
Chr7(51340001-51345000) Chr(-4999-0)

>> 7_12891  0_0 0.306 0   0
Chr7 (64450001-64455000)        Chr (-4999-0)
[-555555---hhh-hhhhhhhhhhh------hh-----hhhhh-----h-h55--5-5-hh55---hhh-hh---]
[FFFFFFFFFFAAAAAAAAAAAAAAAAAAAAAAAAAAAAAAAAAAAAAAAAAAAAAAAAAAAAAAAAAAAAAAAAA]
Chr7(64450001-64455000) Chr(-4999-0)

>> 7_21566  0_0 0.304 0   0
Chr7 (107825001-107830000)      Chr (-4999-0)
[5555555555hBhhhhhhhhhhh5hh-B-hhhhhhh5hhh55hh555-hhhhhh5hhhhhhhhh55hhhhhhhhh]
[FFFFFFFFFFAAAAAAAAAAAAAAAAAAAAAAAAAAAAAAAAAAAAAAAAAAAAAAAAAAAAAAAAAAAAAAAAA]
Chr7(107825001-107830000) Chr(-4999-0)

>> 7_9951  0_0 0.301 0   0
Chr7 (49750001-49755000)        Chr (-4999-0)
[-hBBhhBBBBhhh-hhhhhhhhhhhhhhhhhhhhhhhhhhhhhhhhhhhhhhhhhh-hhhhhhhhhh-hhhhhhh]
[FFFFFFFFFFAAAAAAAAAAAAAAAAAAAAAAAAAAAAAAAAAAAAAAAAAAAAAAAAAAAAAAAAAAAAAAAAA]
Chr7(49750001-49755000) Chr(-4999-0)

>> 7_6230  0_0 0.301 0   0
Chr7 (31145001-31150000)        Chr (-4999-0)
[5-h5555555hBhBhhhhhhhhhhhh-BBBhhhBBBBBBBBBBBB5BhhhhhB55BhhBhhhB5BBBBhhBh-hh]
[FFFFFFFFFFAAAAAAAAAAAAAAAAAAAAAAAAAAAAAAAAAAAAAAAAAAAAAAAAAAAAAAAAAAAAAAAAA]
Chr7(31145001-31150000) Chr(-4999-0)
