# Supplementary material for: Automatic detection of genomic regions with informative epigenetic patterns
Source: BMC Genomics. 2018 Nov 28;19:847. doi: 10.1186/s12864-018-5286-5 (PMC6264639; doi:10.1186/s12864-018-5286-5)
Supplement: Supplementary file 2 — Full list of windows in all chromosomes for the three experiments (in plain text and html format). The lists include the detailed epigenetic profiles for the windows as well as links to inspect these in a genome browser. (ZIP 973 kb) [file 12864_2018_5286_MOESM2_ESM.zip › Additional_file_2/brain/TXT/sdp_brain_22_15to5_3_E4.txt]

# Epicorr 1.19
#
# nsamples= 75  # Nr. of epigenomes (samples)
# wlen= 5000  # Window length (bp)
# step= 5000  # Distance between window inits (bp)
#           => Window 'n' goes from  (n-1)*step+1  to  (n-1)*step+wlen  (bp)
# Chr_1= 22 (22) 51355870 bp
# nwin1= 10270 # Nr. of windows for Chr_1
# Chr_2= 22 (22) 51355870 bp
# nwin2= 10270 # Nr. of windows for Chr_2
# Epigen vocabulary:
# epired= YES # Reduced vocabulary (yes/no)
# state  mnemonic  color  shortname|longname
#   0   -       #000000 (---|---, ZNF/Rpts|ZNF genes & repeats, )
#   1   A       #FF0000 (TssA|Active TSS, TssAFlnk|Flanking Active TSS, )
#   3   5       #32CD32 (TxFlnk|Transcr. at gene 5' and 3', Tx|Strong transcription, TxWk|Weak transcription, )
#   7   E       #FFFF00 (EnhG|Genic enhancers, Enh|Enhancers, )
#   9   h       #8A91D0 (Het|Heterochromatin, Quies|Quiescent/Low, )
#  10   B       #CD5C5C (TssBiv|Bivalent/Poised, BivFlnk|Flanking Bivalent TSS/Enh, EnhBiv|Bivalent Enhancer, ReprPC|Repressed PolyComb, ReprPCWk|Weak Repressed PolyComb, )
#------------------------------------------------------------
>> 22_6679  0_0 0.532 0   0
Chr22 (33390001-33395000)       Chr (-4999-0)
[555-55555-hBhhhhhhhhhhhhh-hhhhhhhBB--BBBBB-----hh-h-------h5hhB---hhhBhBh--]
[FFFFFFFFFFAAAAAAAAAAAAAAAAAAAAAAAAAAAAAAAAAAAAAAAAAAAAAAAAAAAAAAAAAAAAAAAAA]
Chr22(33390001-33395000) Chr(-4999-0)

>> 22_9820  0_0 0.514 0   0
Chr22 (49095001-49100000)       Chr (-4999-0)
[EEE-EEE-E-hBhhhhhhhhhhhh-hh-h-hhhh-hhhh----hh--hhBhBBBBhhBhhhhBBhhhhhhhhh-5]
[FFFFFFFFFFAAAAAAAAAAAAAAAAAAAAAAAAAAAAAAAAAAAAAAAAAAAAAAAAAAAAAAAAAAAAAAAAA]
Chr22(49095001-49100000) Chr(-4999-0)

>> 22_10210  0_0 0.505 0   0
Chr22 (51045001-51050000)       Chr (-4999-0)
[555555555hBB-BB--BB--Bh-BBBBBBBBBBBBBBBBBBBBB--BBB-BBBBBhBBBBBBBBBBBBBBBB-5]
[FFFFFFFFFFAAAAAAAAAAAAAAAAAAAAAAAAAAAAAAAAAAAAAAAAAAAAAAAAAAAAAAAAAAAAAAAAA]
Chr22(51045001-51050000) Chr(-4999-0)

>> 22_9779  0_0 0.501 0   0
Chr22 (48890001-48895000)       Chr (-4999-0)
[555555-55-hBhB---B-hhhhhhhhBBBhhhhhBBhhh--B-Bh5BBB-BBBBhBB-B--BBhBh-B--BB-h]
[FFFFFFFFFFAAAAAAAAAAAAAAAAAAAAAAAAAAAAAAAAAAAAAAAAAAAAAAAAAAAAAAAAAAAAAAAAA]
Chr22(48890001-48895000) Chr(-4999-0)

>> 22_8479  0_0 0.48 0   0
Chr22 (42390001-42395000)       Chr (-4999-0)
[55-5555555hBhBh-h-h---hB-Bh--BBhBBBBBBBBBhBBh55h-BhBBBB-hBhhhBB-B-hB-BhBBhh]
[FFFFFFFFFFAAAAAAAAAAAAAAAAAAAAAAAAAAAAAAAAAAAAAAAAAAAAAAAAAAAAAAAAAAAAAAAAA]
Chr22(42390001-42395000) Chr(-4999-0)

>> 22_8471  0_0 0.471 0   0
Chr22 (42350001-42355000)       Chr (-4999-0)
[55-5555-5-h--hhh-hhhh-hh--h----h--hB-BBB5---B---5BhBBBBhh---BBBB-hh-hhh-h--]
[FFFFFFFFFFAAAAAAAAAAAAAAAAAAAAAAAAAAAAAAAAAAAAAAAAAAAAAAAAAAAAAAAAAAAAAAAAA]
Chr22(42350001-42355000) Chr(-4999-0)

>> 22_4692  0_0 0.462 0   0
Chr22 (23455001-23460000)       Chr (-4999-0)
[EEEEEEE555hBhhhhhhhhhBhhhhh5hB5hhhhBBBBBBBBBB55h-BhBBB-h--hh5h5-5hhhhhhhh-5]
[FFFFFFFFFFAAAAAAAAAAAAAAAAAAAAAAAAAAAAAAAAAAAAAAAAAAAAAAAAAAAAAAAAAAAAAAAAA]
Chr22(23455001-23460000) Chr(-4999-0)

>> 22_9822  0_0 0.461 0   0
Chr22 (49105001-49110000)       Chr (-4999-0)
[555555555-hBhhhhhhhhhhhhhhhhhhhhhh-hBhhh-5-h-h5hhBh-B--hhBhhhhBBhhhhhhhhhh-]
[FFFFFFFFFFAAAAAAAAAAAAAAAAAAAAAAAAAAAAAAAAAAAAAAAAAAAAAAAAAAAAAAAAAAAAAAAAA]
Chr22(49105001-49110000) Chr(-4999-0)

>> 22_7972  0_0 0.459 0   0
Chr22 (39855001-39860000)       Chr (-4999-0)
[E-EEEE-5-5BB--B---B----------E--BBBB-BBBBBBBB55B--h----h--hB-BB--B-B--BB--5]
[FFFFFFFFFFAAAAAAAAAAAAAAAAAAAAAAAAAAAAAAAAAAAAAAAAAAAAAAAAAAAAAAAAAAAAAAAAA]
Chr22(39855001-39860000) Chr(-4999-0)

>> 22_9806  0_0 0.445 0   0
Chr22 (49025001-49030000)       Chr (-4999-0)
[EE-EEEE5--hBhhhhhBhhhhhhhhBhhBhhhhhhBh-hhhBhBh5BhBhBBB-hBBhBBBBBhhh-Bhhhhhh]
[FFFFFFFFFFAAAAAAAAAAAAAAAAAAAAAAAAAAAAAAAAAAAAAAAAAAAAAAAAAAAAAAAAAAAAAAAAA]
Chr22(49025001-49030000) Chr(-4999-0)

>> 22_8477  0_0 0.444 0   0
Chr22 (42380001-42385000)       Chr (-4999-0)
[5555555555-BhBhh-hhhhhhBhBhBhBBhBBBBBBBB-hBBh55hhBhBBBBhhBBhhBB5Bh-BhBhhBhh]
[FFFFFFFFFFAAAAAAAAAAAAAAAAAAAAAAAAAAAAAAAAAAAAAAAAAAAAAAAAAAAAAAAAAAAAAAAAA]
Chr22(42380001-42385000) Chr(-4999-0)

>> 22_8523  0_0 0.437 0   0
Chr22 (42610001-42615000)       Chr (-4999-0)
[--EEEEEE-----5----------555555-5--55-55555555EE55555--5h-55--5-5----555--55]
[FFFFFFFFFFAAAAAAAAAAAAAAAAAAAAAAAAAAAAAAAAAAAAAAAAAAAAAAAAAAAAAAAAAAAAAAAAA]
Chr22(42610001-42615000) Chr(-4999-0)

>> 22_8478  0_0 0.434 0   0
Chr22 (42385001-42390000)       Chr (-4999-0)
[5555555555hBhBhhhhhhhhhBBBhBhBBhBBBBBBBBBhBBh55hhBhBBBBhhB-hhBB5BhhBhBhhBhh]
[FFFFFFFFFFAAAAAAAAAAAAAAAAAAAAAAAAAAAAAAAAAAAAAAAAAAAAAAAAAAAAAAAAAAAAAAAAA]
Chr22(42385001-42390000) Chr(-4999-0)

>> 22_9808  0_0 0.433 0   0
Chr22 (49035001-49040000)       Chr (-4999-0)
[EE5E-EE--EhBhhhhhhhhhhhhhhh-hhhhhhhhhhhhB-BhB----BhBB-EhhBhBBhB-hhhhhhhhhhh]
[FFFFFFFFFFAAAAAAAAAAAAAAAAAAAAAAAAAAAAAAAAAAAAAAAAAAAAAAAAAAAAAAAAAAAAAAAAA]
Chr22(49035001-49040000) Chr(-4999-0)

>> 22_9784  0_0 0.431 0   0
Chr22 (48915001-48920000)       Chr (-4999-0)
[-5-5555-5-hBhhhhhhhhhhhhhhhhhhhhhhhhBhh--Ehhh-EhhBhBBBhhhBhBhhBBhhhhhhhhhhh]
[FFFFFFFFFFAAAAAAAAAAAAAAAAAAAAAAAAAAAAAAAAAAAAAAAAAAAAAAAAAAAAAAAAAAAAAAAAA]
Chr22(48915001-48920000) Chr(-4999-0)

>> 22_9786  0_0 0.422 0   0
Chr22 (48925001-48930000)       Chr (-4999-0)
[--5555555-hBhhhhhhhhhhhhhhhhh-hhhhhhBhhhB5BhB-BhhBhBBB-hBBhBhBBBhh-h-hhBh-h]
[FFFFFFFFFFAAAAAAAAAAAAAAAAAAAAAAAAAAAAAAAAAAAAAAAAAAAAAAAAAAAAAAAAAAAAAAAAA]
Chr22(48925001-48930000) Chr(-4999-0)

>> 22_9811  0_0 0.419 0   0
Chr22 (49050001-49055000)       Chr (-4999-0)
[555555555hhBhhhhhhhhhhhhhhhhhhhhhh-hhhhhh5Bhhhhhh-hBBBhh-BhhhhB-hhhhhhhhhhh]
[FFFFFFFFFFAAAAAAAAAAAAAAAAAAAAAAAAAAAAAAAAAAAAAAAAAAAAAAAAAAAAAAAAAAAAAAAAA]
Chr22(49050001-49055000) Chr(-4999-0)

>> 22_9805  0_0 0.419 0   0
Chr22 (49020001-49025000)       Chr (-4999-0)
[-EEEE---E-hBhhhhhBhhhhhhhhBhhBhhhhhh-hh-h-Bh-----BhBBB-hBBhBBBBBhhh--hhhhhh]
[FFFFFFFFFFAAAAAAAAAAAAAAAAAAAAAAAAAAAAAAAAAAAAAAAAAAAAAAAAAAAAAAAAAAAAAAAAA]
Chr22(49020001-49025000) Chr(-4999-0)

>> 22_9781  0_0 0.417 0   0
Chr22 (48900001-48905000)       Chr (-4999-0)
[h55555555hhBhhhhhhhhhhhhhhhhhBhhhhh-BhhhBhBhhhhhhBhBBB-hBBhBhhBBhhhh-hhh-hh]
[FFFFFFFFFFAAAAAAAAAAAAAAAAAAAAAAAAAAAAAAAAAAAAAAAAAAAAAAAAAAAAAAAAAAAAAAAAA]
Chr22(48900001-48905000) Chr(-4999-0)

>> 22_5059  0_0 0.417 0   0
Chr22 (25290001-25295000)       Chr (-4999-0)
[5555555555hhhBhhhhhhhhhhhhhhhB-5h---B-h-Bhhh-hBhh-h----h-55-----55-B------5]
[FFFFFFFFFFAAAAAAAAAAAAAAAAAAAAAAAAAAAAAAAAAAAAAAAAAAAAAAAAAAAAAAAAAAAAAAAAA]
Chr22(25290001-25295000) Chr(-4999-0)

>> 22_7686  0_0 0.416 0   0
Chr22 (38425001-38430000)       Chr (-4999-0)
[EEEEEEE---hBhhhhhhhhhhhh-hhhh-h5-B-E--B--E-BB55hh-h--E-5h-h-h55---h------55]
[FFFFFFFFFFAAAAAAAAAAAAAAAAAAAAAAAAAAAAAAAAAAAAAAAAAAAAAAAAAAAAAAAAAAAAAAAAA]
Chr22(38425001-38430000) Chr(-4999-0)

>> 22_4688  0_0 0.414 0   0
Chr22 (23435001-23440000)       Chr (-4999-0)
[EE-EEE----hBhhhhhhhhhBhhh5hhhh5hhBhBBB-BBhBhB5-hh5hhB--hhhh---5-5-hhhhhhB5-]
[FFFFFFFFFFAAAAAAAAAAAAAAAAAAAAAAAAAAAAAAAAAAAAAAAAAAAAAAAAAAAAAAAAAAAAAAAAA]
Chr22(23435001-23440000) Chr(-4999-0)

>> 22_8474  0_0 0.408 0   0
Chr22 (42365001-42370000)       Chr (-4999-0)
[hhh555--5hBBBB-BBBB--B--BB-BBBBhBBBBBBBBBBBBBh-BBBBBBBB--BhBBBBBBBBB-BBBBhh]
[FFFFFFFFFFAAAAAAAAAAAAAAAAAAAAAAAAAAAAAAAAAAAAAAAAAAAAAAAAAAAAAAAAAAAAAAAAA]
Chr22(42365001-42370000) Chr(-4999-0)

>> 22_9080  0_0 0.406 0   0
Chr22 (45395001-45400000)       Chr (-4999-0)
[-55h5hhE55BBBB-BB-B-hB----BBBBh-BBBBBBBBBBBBB-5BBBBBBBBBBBhBBBB-BBBBBBBBBhh]
[FFFFFFFFFFAAAAAAAAAAAAAAAAAAAAAAAAAAAAAAAAAAAAAAAAAAAAAAAAAAAAAAAAAAAAAAAAA]
Chr22(45395001-45400000) Chr(-4999-0)

>> 22_9827  0_0 0.405 0   0
Chr22 (49130001-49135000)       Chr (-4999-0)
[55-5555-5hhBhhhhhhhhhhhhhhhhhhhhhhhhhhhhhhhhhhhhhBhhhB-hhBhBhhB-hhhhhhhhhhh]
[FFFFFFFFFFAAAAAAAAAAAAAAAAAAAAAAAAAAAAAAAAAAAAAAAAAAAAAAAAAAAAAAAAAAAAAAAAA]
Chr22(49130001-49135000) Chr(-4999-0)

>> 22_8865  0_0 0.4 0   0
Chr22 (44320001-44325000)       Chr (-4999-0)
[-h55-5----BBBBBBBBBBBhh--BBBB-BBB--------------BB----BBBBBBBBBB---B-BBB----]
[FFFFFFFFFFAAAAAAAAAAAAAAAAAAAAAAAAAAAAAAAAAAAAAAAAAAAAAAAAAAAAAAAAAAAAAAAAA]
Chr22(44320001-44325000) Chr(-4999-0)

>> 22_5044  0_0 0.396 0   0
Chr22 (25215001-25220000)       Chr (-4999-0)
[5-5-555---hBhBhhhhhhhhhhhhhhh-BhhBBBBBBBBBBhB-BhhB---BB-----5-----BB-----h-]
[FFFFFFFFFFAAAAAAAAAAAAAAAAAAAAAAAAAAAAAAAAAAAAAAAAAAAAAAAAAAAAAAAAAAAAAAAAA]
Chr22(25215001-25220000) Chr(-4999-0)

>> 22_9797  0_0 0.395 0   0
Chr22 (48980001-48985000)       Chr (-4999-0)
[5555555h55h--hhhhhhhhhhhhhhhhBhhhhhBBhh-Bhhhh55hhBBBBBh-BBhBBhBBhh-Bh-h-hh-]
[FFFFFFFFFFAAAAAAAAAAAAAAAAAAAAAAAAAAAAAAAAAAAAAAAAAAAAAAAAAAAAAAAAAAAAAAAAA]
Chr22(48980001-48985000) Chr(-4999-0)

>> 22_4689  0_0 0.395 0   0
Chr22 (23440001-23445000)       Chr (-4999-0)
[EE-EEEE---hBhhhhhhhhhBhhh5hhhh5hh-hBBBBBBhBhB5-hh----BEh--h-----5-hh------E]
[FFFFFFFFFFAAAAAAAAAAAAAAAAAAAAAAAAAAAAAAAAAAAAAAAAAAAAAAAAAAAAAAAAAAAAAAAAA]
Chr22(23440001-23445000) Chr(-4999-0)

>> 22_6680  0_0 0.384 0   0
Chr22 (33395001-33400000)       Chr (-4999-0)
[5--h555-5-hBhhhhhhhhhhhhhBhhhhhhhBBBBBB----E---hh-h-----hhh-hhB-hhhhh-h--hB]
[FFFFFFFFFFAAAAAAAAAAAAAAAAAAAAAAAAAAAAAAAAAAAAAAAAAAAAAAAAAAAAAAAAAAAAAAAAA]
Chr22(33395001-33400000) Chr(-4999-0)

>> 22_7685  0_0 0.382 0   0
Chr22 (38420001-38425000)       Chr (-4999-0)
[EE-EEEE-5EhBhhhhhhhhhhhhhhhhhhh-hBBBBBBB-EBBBE-hhhhh---hh5hhh-5BhBhhhhhhh-5]
[FFFFFFFFFFAAAAAAAAAAAAAAAAAAAAAAAAAAAAAAAAAAAAAAAAAAAAAAAAAAAAAAAAAAAAAAAAA]
Chr22(38420001-38425000) Chr(-4999-0)

>> 22_7848  0_0 0.378 0   0
Chr22 (39235001-39240000)       Chr (-4999-0)
[------AAA-BB-BB---------BB--BBB-BBBB-BBBBBBBB-BBBBBBBBB----B------BBBBBBB--]
[FFFFFFFFFFAAAAAAAAAAAAAAAAAAAAAAAAAAAAAAAAAAAAAAAAAAAAAAAAAAAAAAAAAAAAAAAAA]
Chr22(39235001-39240000) Chr(-4999-0)

>> 22_4691  0_0 0.378 0   0
Chr22 (23450001-23455000)       Chr (-4999-0)
[EE-EEEE555hBhhhhhhhhhBhhh5h-hB-hhhhBBBBBB-B-B--h5-hBBBEh55h55h5-5hhhhhh-h--]
[FFFFFFFFFFAAAAAAAAAAAAAAAAAAAAAAAAAAAAAAAAAAAAAAAAAAAAAAAAAAAAAAAAAAAAAAAAA]
Chr22(23450001-23455000) Chr(-4999-0)

>> 22_8393  0_0 0.377 0   0
Chr22 (41960001-41965000)       Chr (-4999-0)
[5555555-5-hBhBhhhhhhhhhhB-hBBBh-B5--------------------5-E----55---hh5h-h--5]
[FFFFFFFFFFAAAAAAAAAAAAAAAAAAAAAAAAAAAAAAAAAAAAAAAAAAAAAAAAAAAAAAAAAAAAAAAAA]
Chr22(41960001-41965000) Chr(-4999-0)

>> 22_5864  0_0 0.366 0   0
Chr22 (29315001-29320000)       Chr (-4999-0)
[-55555E5-5-B-BhhB-BhhhhB--BBBhBBBhhhhh5h----5--BBh5-----5--5------BB-55----]
[FFFFFFFFFFAAAAAAAAAAAAAAAAAAAAAAAAAAAAAAAAAAAAAAAAAAAAAAAAAAAAAAAAAAAAAAAAA]
Chr22(29315001-29320000) Chr(-4999-0)

>> 22_7801  0_0 0.363 0   0
Chr22 (39000001-39005000)       Chr (-4999-0)
[555-555555hBhhhhhhhhhhhhhhhhhhhhh5--h----h-h-5-hhhhhhh5hhhh-hh555hB-hhhhhh-]
[FFFFFFFFFFAAAAAAAAAAAAAAAAAAAAAAAAAAAAAAAAAAAAAAAAAAAAAAAAAAAAAAAAAAAAAAAAA]
Chr22(39000001-39005000) Chr(-4999-0)

>> 22_4690  0_0 0.361 0   0
Chr22 (23445001-23450000)       Chr (-4999-0)
[EE-EEEE555hBhhhhhhhhhBhhh5hhhBhhhhhBBBBBBhBhB55hhhhBBB-h--h55h555hhhhhh-hhE]
[FFFFFFFFFFAAAAAAAAAAAAAAAAAAAAAAAAAAAAAAAAAAAAAAAAAAAAAAAAAAAAAAAAAAAAAAAAA]
Chr22(23445001-23450000) Chr(-4999-0)

>> 22_9066  0_0 0.358 0   0
Chr22 (45325001-45330000)       Chr (-4999-0)
[--5-55--5-hBh-hhhBBhhhhhhhhhh-hhhBBBBBBBBBBBB--hhBhBBBBh--h-hB-BBBB-Bh-BBhB]
[FFFFFFFFFFAAAAAAAAAAAAAAAAAAAAAAAAAAAAAAAAAAAAAAAAAAAAAAAAAAAAAAAAAAAAAAAAA]
Chr22(45325001-45330000) Chr(-4999-0)

>> 22_9062  0_0 0.357 0   0
Chr22 (45305001-45310000)       Chr (-4999-0)
[555555B-5--Bhhh-hBBhhhhhhhhhh-hhhBBBBhhh----B--hhBhBBBhhhBh-hh55hhBB-hhhhhh]
[FFFFFFFFFFAAAAAAAAAAAAAAAAAAAAAAAAAAAAAAAAAAAAAAAAAAAAAAAAAAAAAAAAAAAAAAAAA]
Chr22(45305001-45310000) Chr(-4999-0)

>> 22_9864  0_0 0.352 0   0
Chr22 (49315001-49320000)       Chr (-4999-0)
[EE-EE--Eh-BBhB-BBBBBh--BhBhBBBhhhhhBBhhhBhBhh-B-hB-BB-BhBBhBBhBBhhBBBhhhBhh]
[FFFFFFFFFFAAAAAAAAAAAAAAAAAAAAAAAAAAAAAAAAAAAAAAAAAAAAAAAAAAAAAAAAAAAAAAAAA]
Chr22(49315001-49320000) Chr(-4999-0)

>> 22_10211  0_0 0.349 0   0
Chr22 (51050001-51055000)       Chr (-4999-0)
[555B5555-hBBhBBhh-hhhBhhBBBBB-BBBBBBBBBB5-BBB-BBBBhBBBBB-h-BBBBB---B-------]
[FFFFFFFFFFAAAAAAAAAAAAAAAAAAAAAAAAAAAAAAAAAAAAAAAAAAAAAAAAAAAAAAAAAAAAAAAAA]
Chr22(51050001-51055000) Chr(-4999-0)

>> 22_7832  0_0 0.346 0   0
Chr22 (39155001-39160000)       Chr (-4999-0)
[E-EEEE--5-5-hhhh55-hh5h55-5hh---h55555---5-h5-----hB--E-hh-BhhB--5hh--hBh55]
[FFFFFFFFFFAAAAAAAAAAAAAAAAAAAAAAAAAAAAAAAAAAAAAAAAAAAAAAAAAAAAAAAAAAAAAAAAA]
Chr22(39155001-39160000) Chr(-4999-0)

>> 22_7847  0_0 0.344 0   0
Chr22 (39230001-39235000)       Chr (-4999-0)
[5555-55-55hBhB-hhhhhhhhh--hhhBBhBBBBhBBBBBBBB--BBBBBBBBhhh5--h555hBBBBBBBh5]
[FFFFFFFFFFAAAAAAAAAAAAAAAAAAAAAAAAAAAAAAAAAAAAAAAAAAAAAAAAAAAAAAAAAAAAAAAAA]
Chr22(39230001-39235000) Chr(-4999-0)

>> 22_7369  0_0 0.343 0   0
Chr22 (36840001-36845000)       Chr (-4999-0)
[hhhhhh-Bhh---5----------EE----E--5----------hhh5-5h5---hh5h5---555h5555555h]
[FFFFFFFFFFAAAAAAAAAAAAAAAAAAAAAAAAAAAAAAAAAAAAAAAAAAAAAAAAAAAAAAAAAAAAAAAAA]
Chr22(36840001-36845000) Chr(-4999-0)

>> 22_6678  0_0 0.341 0   0
Chr22 (33385001-33390000)       Chr (-4999-0)
[55-5555-5-hBhhhhhhhhhhhhhhhhhhhhhBBBBBBBBBEE---hh5hBB--5-5h5-hB--BhhhhhBh-h]
[FFFFFFFFFFAAAAAAAAAAAAAAAAAAAAAAAAAAAAAAAAAAAAAAAAAAAAAAAAAAAAAAAAAAAAAAAAA]
Chr22(33385001-33390000) Chr(-4999-0)

>> 22_5065  0_0 0.34 0   0
Chr22 (25320001-25325000)       Chr (-4999-0)
[55-555--5hhBhBhB-hhhhhhhBBBhBBh-BB---BhhBBBB-hBBB-B-B-BB----5h------h-5-hh-]
[FFFFFFFFFFAAAAAAAAAAAAAAAAAAAAAAAAAAAAAAAAAAAAAAAAAAAAAAAAAAAAAAAAAAAAAAAAA]
Chr22(25320001-25325000) Chr(-4999-0)

>> 22_7897  0_0 0.339 0   0
Chr22 (39480001-39485000)       Chr (-4999-0)
[hhhhhhhhhh5E55--5-------5555555E5h-BBBBB-h-Bhh-55BB5B--hh5h55-5-55h5B--h55-]
[FFFFFFFFFFAAAAAAAAAAAAAAAAAAAAAAAAAAAAAAAAAAAAAAAAAAAAAAAAAAAAAAAAAAAAAAAAA]
Chr22(39480001-39485000) Chr(-4999-0)

>> 22_6232  0_0 0.339 0   0
Chr22 (31155001-31160000)       Chr (-4999-0)
[555555555hhBhhhhhhhhhhhhhhhhhBhhhhhhhh55hhhhhhhhhhhh5BhhhhhhhhhBhhhhhhhhhhh]
[FFFFFFFFFFAAAAAAAAAAAAAAAAAAAAAAAAAAAAAAAAAAAAAAAAAAAAAAAAAAAAAAAAAAAAAAAAA]
Chr22(31155001-31160000) Chr(-4999-0)

>> 22_9068  0_0 0.338 0   0
Chr22 (45335001-45340000)       Chr (-4999-0)
[-55-5---EEhBhBhhhBBhh-hhhhhBBBhhhBBBBBBBBBBBBE-hhBBBBBBBBBhBBBBBBBBBBhhBBBh]
[FFFFFFFFFFAAAAAAAAAAAAAAAAAAAAAAAAAAAAAAAAAAAAAAAAAAAAAAAAAAAAAAAAAAAAAAAAA]
Chr22(45335001-45340000) Chr(-4999-0)

>> 22_9785  0_0 0.336 0   0
Chr22 (48920001-48925000)       Chr (-4999-0)
[--5--55-5EhBhhhhhhhhhhhhhhhhhhhhhhhhBhh--5Bh-hhhhBhBBBhhhBhBhBBBhhhhhhh-h-h]
[FFFFFFFFFFAAAAAAAAAAAAAAAAAAAAAAAAAAAAAAAAAAAAAAAAAAAAAAAAAAAAAAAAAAAAAAAAA]
Chr22(48920001-48925000) Chr(-4999-0)

>> 22_9782  0_0 0.333 0   0
Chr22 (48905001-48910000)       Chr (-4999-0)
[h5-5-5555hhBhhhhhhhhhhhhhhhhhBhhhhhhBhhhBh-hhhhhhBhBBBhhBBhBhhBBhhhhhhhhhhh]
[FFFFFFFFFFAAAAAAAAAAAAAAAAAAAAAAAAAAAAAAAAAAAAAAAAAAAAAAAAAAAAAAAAAAAAAAAAA]
Chr22(48905001-48910000) Chr(-4999-0)

>> 22_8772  0_0 0.332 0   0
Chr22 (43855001-43860000)       Chr (-4999-0)
[hhhhh55555-BhBhBhBBBBBhB-h---B--hB--hhhhB-BBBhh-hhBBB--BhBh-h-h-hBB-hBhhBhh]
[FFFFFFFFFFAAAAAAAAAAAAAAAAAAAAAAAAAAAAAAAAAAAAAAAAAAAAAAAAAAAAAAAAAAAAAAAAA]
Chr22(43855001-43860000) Chr(-4999-0)

>> 22_6230  0_0 0.329 0   0
Chr22 (31145001-31150000)       Chr (-4999-0)
[555555555hhBhhhhhhhhhhhhhhhhhhhhh-h-h-5-hhhhhh5hhhh-5B--hh-hhhhBhhhhhhhhhh5]
[FFFFFFFFFFAAAAAAAAAAAAAAAAAAAAAAAAAAAAAAAAAAAAAAAAAAAAAAAAAAAAAAAAAAAAAAAAA]
Chr22(31145001-31150000) Chr(-4999-0)

>> 22_7687  0_0 0.328 0   0
Chr22 (38430001-38435000)       Chr (-4999-0)
[EEEEEE--hhhBhhhhhhhhhhhhhhhhhhhhh--------E----hhhB55---hh5h-----hhhh-h--h-h]
[FFFFFFFFFFAAAAAAAAAAAAAAAAAAAAAAAAAAAAAAAAAAAAAAAAAAAAAAAAAAAAAAAAAAAAAAAAA]
Chr22(38430001-38435000) Chr(-4999-0)

>> 22_3802  0_0 0.328 0   0
Chr22 (19005001-19010000)       Chr (-4999-0)
[hh-h-hh55hBBhBBBBBBBBB-BBBBBhBBBBBBBBBBBBBBBBhhBBBhBBBBBBB-BhBBBBBBB-BBBBBh]
[FFFFFFFFFFAAAAAAAAAAAAAAAAAAAAAAAAAAAAAAAAAAAAAAAAAAAAAAAAAAAAAAAAAAAAAAAAA]
Chr22(19005001-19010000) Chr(-4999-0)

>> 22_6235  0_0 0.327 0   0
Chr22 (31170001-31175000)       Chr (-4999-0)
[-5-5555h5-hBhhhhhhhhhhhhhhh---h-hhhhh--5-hhhhhhhhhhh-BB-hhhhhhhBhhhhh-hhhhh]
[FFFFFFFFFFAAAAAAAAAAAAAAAAAAAAAAAAAAAAAAAAAAAAAAAAAAAAAAAAAAAAAAAAAAAAAAAAA]
Chr22(31170001-31175000) Chr(-4999-0)

>> 22_6228  0_0 0.326 0   0
Chr22 (31135001-31140000)       Chr (-4999-0)
[5555555-5hB-hB-hhh---hhhh----hBhBhh-h-5-BB-h-h5hhBh--B-hhh-5h-hBhhhhh-hhhh5]
[FFFFFFFFFFAAAAAAAAAAAAAAAAAAAAAAAAAAAAAAAAAAAAAAAAAAAAAAAAAAAAAAAAAAAAAAAAA]
Chr22(31135001-31140000) Chr(-4999-0)

>> 22_9798  0_0 0.325 0   0
Chr22 (48985001-48990000)       Chr (-4999-0)
[5-55-5--5-hBhhhhhhhhhhhhhhhhhhhhhhhBBhhhB-Bhh-5hhBhBBBBh-BhBhhBBhhhhhhhhhhh]
[FFFFFFFFFFAAAAAAAAAAAAAAAAAAAAAAAAAAAAAAAAAAAAAAAAAAAAAAAAAAAAAAAAAAAAAAAAA]
Chr22(48985001-48990000) Chr(-4999-0)

>> 22_9809  0_0 0.322 0   0
Chr22 (49040001-49045000)       Chr (-4999-0)
[5555-5555hhBhhhhhhhhhhhhhhhhhhhhhhhhhhhh-5Bh-55-hBhBBBhhhBh-BhB-hhhhhhhhhhh]
[FFFFFFFFFFAAAAAAAAAAAAAAAAAAAAAAAAAAAAAAAAAAAAAAAAAAAAAAAAAAAAAAAAAAAAAAAAA]
Chr22(49040001-49045000) Chr(-4999-0)

>> 22_3798  0_0 0.322 0   0
Chr22 (18985001-18990000)       Chr (-4999-0)
[-h-hhhh-5hBBBBBB-BBB-Bh-BBBBBBBBBBBBBBBBBBBB-hBBBBBBBBBBB-hBhBBBBBBB-BBBBBh]
[FFFFFFFFFFAAAAAAAAAAAAAAAAAAAAAAAAAAAAAAAAAAAAAAAAAAAAAAAAAAAAAAAAAAAAAAAAA]
Chr22(18985001-18990000) Chr(-4999-0)

>> 22_6220  0_0 0.321 0   0
Chr22 (31095001-31100000)       Chr (-4999-0)
[55--555555hBhB5hhhhhhhhhhBhhh-BhB-------hh-hhh5---h55-Bhhhhh5h--5hhhhhhhhh5]
[FFFFFFFFFFAAAAAAAAAAAAAAAAAAAAAAAAAAAAAAAAAAAAAAAAAAAAAAAAAAAAAAAAAAAAAAAAA]
Chr22(31095001-31100000) Chr(-4999-0)

>> 22_4687  0_0 0.32 0   0
Chr22 (23430001-23435000)       Chr (-4999-0)
[-E--E--555hBhhhhhhhhhBhhh-hhh---hBhBBBBBBhBhB5hhh-hhB-Bhh-hhhh5-5hhB-hh-B--]
[FFFFFFFFFFAAAAAAAAAAAAAAAAAAAAAAAAAAAAAAAAAAAAAAAAAAAAAAAAAAAAAAAAAAAAAAAAA]
Chr22(23430001-23435000) Chr(-4999-0)

>> 22_3799  0_0 0.318 0   0
Chr22 (18990001-18995000)       Chr (-4999-0)
[hhhhhhhh5hBBBBBBBBBBBBhBBBBBBBBBBBBBBBBhB-BBhhhBB-hBBBBBBh-BhBBBBBBBhBBBBBh]
[FFFFFFFFFFAAAAAAAAAAAAAAAAAAAAAAAAAAAAAAAAAAAAAAAAAAAAAAAAAAAAAAAAAAAAAAAAA]
Chr22(18990001-18995000) Chr(-4999-0)

>> 22_7844  0_0 0.317 0   0
Chr22 (39215001-39220000)       Chr (-4999-0)
[5h5555555--BhBhhhhhhhhhhhhhhhB-hhB---BBBBBBBB-BBhh-BBBBhh--hhB555h-hBBBhh-5]
[FFFFFFFFFFAAAAAAAAAAAAAAAAAAAAAAAAAAAAAAAAAAAAAAAAAAAAAAAAAAAAAAAAAAAAAAAAA]
Chr22(39215001-39220000) Chr(-4999-0)

>> 22_9079  0_0 0.313 0   0
Chr22 (45390001-45395000)       Chr (-4999-0)
[-55h5--E-EBBBBhBBhhhhBhhhhBBB-hhhBBBBBBBBBBBB-E-hBBBBBB-BBhBBBB-hBBBBBBBBhh]
[FFFFFFFFFFAAAAAAAAAAAAAAAAAAAAAAAAAAAAAAAAAAAAAAAAAAAAAAAAAAAAAAAAAAAAAAAAA]
Chr22(45390001-45395000) Chr(-4999-0)

>> 22_6234  0_0 0.307 0   0
Chr22 (31165001-31170000)       Chr (-4999-0)
[-555555h5hhBhhhhhhhhhhhhhhhhhhhhhhhhhhB-Bhhhhhhhhhhh5BBhhhhhhhhBhhhhhhhhhhh]
[FFFFFFFFFFAAAAAAAAAAAAAAAAAAAAAAAAAAAAAAAAAAAAAAAAAAAAAAAAAAAAAAAAAAAAAAAAA]
Chr22(31165001-31170000) Chr(-4999-0)

>> 22_6233  0_0 0.307 0   0
Chr22 (31160001-31165000)       Chr (-4999-0)
[5555555h5hhBhhhhhhhhhhhhhhhhhhhhhhhhhhB5hhhhhhhhhhhh5BhhhhhhhhhB--hhhhhh-hh]
[FFFFFFFFFFAAAAAAAAAAAAAAAAAAAAAAAAAAAAAAAAAAAAAAAAAAAAAAAAAAAAAAAAAAAAAAAAA]
Chr22(31160001-31165000) Chr(-4999-0)

>> 22_7729  0_0 0.306 0   0
Chr22 (38640001-38645000)       Chr (-4999-0)
[EE-EE-----555555555hh55555555555555--5E-55--5--55-5---E5----5---5555---5--5]
[FFFFFFFFFFAAAAAAAAAAAAAAAAAAAAAAAAAAAAAAAAAAAAAAAAAAAAAAAAAAAAAAAAAAAAAAAAA]
Chr22(38640001-38645000) Chr(-4999-0)

>> 22_5973  0_0 0.306 0   0
Chr22 (29860001-29865000)       Chr (-4999-0)
[hh--5-555--Bhhhhh-hhhhhhhBh-hhhhhBBBBBBBBhhBBh-B---BBBB-Bhh-h-BBhh-BhB-----]
[FFFFFFFFFFAAAAAAAAAAAAAAAAAAAAAAAAAAAAAAAAAAAAAAAAAAAAAAAAAAAAAAAAAAAAAAAAA]
Chr22(29860001-29865000) Chr(-4999-0)

>> 22_5061  0_0 0.306 0   0
Chr22 (25300001-25305000)       Chr (-4999-0)
[55-55-55-5hhhhhhhhhhhhhhhhh-hhh-h-hhhBhhBhhhhhhhhhhh--hh555--55---hhh---hh5]
[FFFFFFFFFFAAAAAAAAAAAAAAAAAAAAAAAAAAAAAAAAAAAAAAAAAAAAAAAAAAAAAAAAAAAAAAAAA]
Chr22(25300001-25305000) Chr(-4999-0)

>> 22_8771  0_0 0.304 0   0
Chr22 (43850001-43855000)       Chr (-4999-0)
[hhhhhh555EBBhBhBhBB-BBhBB-BBBBB-hBBB-hhhBBBBBhhhhBBBB-BBBBhB-h-BhBBhhBhhBBh]
[FFFFFFFFFFAAAAAAAAAAAAAAAAAAAAAAAAAAAAAAAAAAAAAAAAAAAAAAAAAAAAAAAAAAAAAAAAA]
Chr22(43850001-43855000) Chr(-4999-0)

>> 22_3800  0_0 0.304 0   0
Chr22 (18995001-19000000)       Chr (-4999-0)
[hhhhhhhh5hBB-BBBBBBBBBhBBBBB-BBBBBBBBBBhBBBBhhhBBhhBBBBBBhBBhBBBBBBBhBBBBBh]
[FFFFFFFFFFAAAAAAAAAAAAAAAAAAAAAAAAAAAAAAAAAAAAAAAAAAAAAAAAAAAAAAAAAAAAAAAAA]
Chr22(18995001-19000000) Chr(-4999-0)
