# Supplementary material for: Automatic detection of genomic regions with informative epigenetic patterns
Source: BMC Genomics. 2018 Nov 28;19:847. doi: 10.1186/s12864-018-5286-5 (PMC6264639; doi:10.1186/s12864-018-5286-5)
Supplement: Supplementary file 2 — Full list of windows in all chromosomes for the three experiments (in plain text and html format). The lists include the detailed epigenetic profiles for the windows as well as links to inspect these in a genome browser. (ZIP 973 kb) [file 12864_2018_5286_MOESM2_ESM.zip › Additional_file_2/brain/TXT/sdp_brain_18_15to5_3_E4.txt]

# Epicorr 1.19
#
# nsamples= 75  # Nr. of epigenomes (samples)
# wlen= 5000  # Window length (bp)
# step= 5000  # Distance between window inits (bp)
#           => Window 'n' goes from  (n-1)*step+1  to  (n-1)*step+wlen  (bp)
# Chr_1= 18 (18) 78155325 bp
# nwin1= 15630 # Nr. of windows for Chr_1
# Chr_2= 18 (18) 78155325 bp
# nwin2= 15630 # Nr. of windows for Chr_2
# Epigen vocabulary:
# epired= YES # Reduced vocabulary (yes/no)
# state  mnemonic  color  shortname|longname
#   0   -       #000000 (---|---, ZNF/Rpts|ZNF genes & repeats, )
#   1   A       #FF0000 (TssA|Active TSS, TssAFlnk|Flanking Active TSS, )
#   3   5       #32CD32 (TxFlnk|Transcr. at gene 5' and 3', Tx|Strong transcription, TxWk|Weak transcription, )
#   7   E       #FFFF00 (EnhG|Genic enhancers, Enh|Enhancers, )
#   9   h       #8A91D0 (Het|Heterochromatin, Quies|Quiescent/Low, )
#  10   B       #CD5C5C (TssBiv|Bivalent/Poised, BivFlnk|Flanking Bivalent TSS/Enh, EnhBiv|Bivalent Enhancer, ReprPC|Repressed PolyComb, ReprPCWk|Weak Repressed PolyComb, )
#------------------------------------------------------------
>> 18_10611  0_0 0.516 0   0
Chr18 (53050001-53055000)       Chr (-4999-0)
[EEEEEEE--5hhhhhhhhhhhhhhh----5-hhhh5hh-hh-hh5--hh-55-----55hhhh-hh-hhhhhh5-]
[FFFFFFFFFFAAAAAAAAAAAAAAAAAAAAAAAAAAAAAAAAAAAAAAAAAAAAAAAAAAAAAAAAAAAAAAAAA]
Chr18(53050001-53055000) Chr(-4999-0)

>> 18_5125  0_0 0.46 0   0
Chr18 (25620001-25625000)       Chr (-4999-0)
[5555555--5hhhhhhhhhhhhhhhhhhhhhhh--hh-hhhhhhh-Ehhhhhhhh-5-hhhhhhhhhhhhhhhhh]
[FFFFFFFFFFAAAAAAAAAAAAAAAAAAAAAAAAAAAAAAAAAAAAAAAAAAAAAAAAAAAAAAAAAAAAAAAAA]
Chr18(25620001-25625000) Chr(-4999-0)

>> 18_10614  0_0 0.437 0   0
Chr18 (53065001-53070000)       Chr (-4999-0)
[A--AAAA-A-hhhhhhhhhhhhhhh55--55hh--AA---hhhh5--hh-----------------Bh---hhhh]
[FFFFFFFFFFAAAAAAAAAAAAAAAAAAAAAAAAAAAAAAAAAAAAAAAAAAAAAAAAAAAAAAAAAAAAAAAAA]
Chr18(53065001-53070000) Chr(-4999-0)

>> 18_10615  0_0 0.436 0   0
Chr18 (53070001-53075000)       Chr (-4999-0)
[AA-AAAA-A-hhhhhhhhhhhhhhh----5-hh----A--h-h-5-Ahh--A----5h------hh-hh--hhhh]
[FFFFFFFFFFAAAAAAAAAAAAAAAAAAAAAAAAAAAAAAAAAAAAAAAAAAAAAAAAAAAAAAAAAAAAAAAAA]
Chr18(53070001-53075000) Chr(-4999-0)

>> 18_14449  0_0 0.419 0   0
Chr18 (72240001-72245000)       Chr (-4999-0)
[5555555-BBBBhB-hhBBBhBhhhBhBBhhh-BBBBBBB--BBh-BBhB-BBh--hhhBhhBBhh-hhBhB-hh]
[FFFFFFFFFFAAAAAAAAAAAAAAAAAAAAAAAAAAAAAAAAAAAAAAAAAAAAAAAAAAAAAAAAAAAAAAAAA]
Chr18(72240001-72245000) Chr(-4999-0)

>> 18_10596  0_0 0.419 0   0
Chr18 (52975001-52980000)       Chr (-4999-0)
[E-EEE----E-hhhhhhhhhhhhhh55555-hhh555h-5hhhhh55hh5---5-h5-5555h5h-5-hhh-5hh]
[FFFFFFFFFFAAAAAAAAAAAAAAAAAAAAAAAAAAAAAAAAAAAAAAAAAAAAAAAAAAAAAAAAAAAAAAAAA]
Chr18(52975001-52980000) Chr(-4999-0)

>> 18_2648  0_0 0.404 0   0
Chr18 (13235001-13240000)       Chr (-4999-0)
[EEE55-5-EEhBh5hhhhhhhhhhhh55h5hhhB-BBBBBBBBBB--5--5-------5-----hhh55h5hhh5]
[FFFFFFFFFFAAAAAAAAAAAAAAAAAAAAAAAAAAAAAAAAAAAAAAAAAAAAAAAAAAAAAAAAAAAAAAAAA]
Chr18(13235001-13240000) Chr(-4999-0)

>> 18_14450  0_0 0.397 0   0
Chr18 (72245001-72250000)       Chr (-4999-0)
[5555555BBBhB-BB--BBBhBh--BhBBhBh-BBBBBBBBBBBhBBBhBBBB----h-B-hBBhh-hhB-Bhhh]
[FFFFFFFFFFAAAAAAAAAAAAAAAAAAAAAAAAAAAAAAAAAAAAAAAAAAAAAAAAAAAAAAAAAAAAAAAAA]
Chr18(72245001-72250000) Chr(-4999-0)

>> 18_11333  0_0 0.386 0   0
Chr18 (56660001-56665000)       Chr (-4999-0)
[5555555---hBhhhhBhhhhhhhh-h-hh-hhE---EEE5------hh---------55h5--hh-Bhhhhhh-]
[FFFFFFFFFFAAAAAAAAAAAAAAAAAAAAAAAAAAAAAAAAAAAAAAAAAAAAAAAAAAAAAAAAAAAAAAAAA]
Chr18(56660001-56665000) Chr(-4999-0)

>> 18_12090  0_0 0.373 0   0
Chr18 (60445001-60450000)       Chr (-4999-0)
[EEEEE---hhhhhh-hhhhhhhhhhh555hhh--------h--------55--h---h5h5hhh-h-5hhhhh55]
[FFFFFFFFFFAAAAAAAAAAAAAAAAAAAAAAAAAAAAAAAAAAAAAAAAAAAAAAAAAAAAAAAAAAAAAAAAA]
Chr18(60445001-60450000) Chr(-4999-0)

>> 18_10591  0_0 0.367 0   0
Chr18 (52950001-52955000)       Chr (-4999-0)
[E-E-E-E---hhhhhhhhhhhhhhh555h5-hhhh--h-5h5--h-5hh5---5555555-555hh55h-hhhhh]
[FFFFFFFFFFAAAAAAAAAAAAAAAAAAAAAAAAAAAAAAAAAAAAAAAAAAAAAAAAAAAAAAAAAAAAAAAAA]
Chr18(52950001-52955000) Chr(-4999-0)

>> 18_11828  0_0 0.358 0   0
Chr18 (59135001-59140000)       Chr (-4999-0)
[EE-E-E----hhhBhhhhhhhhhhhh----hhhBB--BhhBBBBB--hhhhBhhhhhh-BhhBBB-BhhhBhhBh]
[FFFFFFFFFFAAAAAAAAAAAAAAAAAAAAAAAAAAAAAAAAAAAAAAAAAAAAAAAAAAAAAAAAAAAAAAAAA]
Chr18(59135001-59140000) Chr(-4999-0)

>> 18_14946  0_0 0.355 0   0
Chr18 (74725001-74730000)       Chr (-4999-0)
[--A-AA-hh-5-555555555555--55555--BB--BBB--55-hBh5---------55h5555555555h555]
[FFFFFFFFFFAAAAAAAAAAAAAAAAAAAAAAAAAAAAAAAAAAAAAAAAAAAAAAAAAAAAAAAAAAAAAAAAA]
Chr18(74725001-74730000) Chr(-4999-0)

>> 18_10601  0_0 0.353 0   0
Chr18 (53000001-53005000)       Chr (-4999-0)
[EEE--E----hhhhhhhhhhhhhh555---5hBhh55h5hhhhh5--hh5555h5-B5h555h5BB-BhhhBh--]
[FFFFFFFFFFAAAAAAAAAAAAAAAAAAAAAAAAAAAAAAAAAAAAAAAAAAAAAAAAAAAAAAAAAAAAAAAAA]
Chr18(53000001-53005000) Chr(-4999-0)

>> 18_10592  0_0 0.353 0   0
Chr18 (52955001-52960000)       Chr (-4999-0)
[E--EE-EE--hhhhhhhhhhhhhhh55555-hhh-5h5E5hhhhh55hh----5555555-55-hh--h-hhhhh]
[FFFFFFFFFFAAAAAAAAAAAAAAAAAAAAAAAAAAAAAAAAAAAAAAAAAAAAAAAAAAAAAAAAAAAAAAAAA]
Chr18(52955001-52960000) Chr(-4999-0)

>> 18_6544  0_0 0.346 0   0
Chr18 (32715001-32720000)       Chr (-4999-0)
[EEEEEEE55555555555555555555555555h555h55-55h-5555555555---55555555555555555]
[FFFFFFFFFFAAAAAAAAAAAAAAAAAAAAAAAAAAAAAAAAAAAAAAAAAAAAAAAAAAAAAAAAAAAAAAAAA]
Chr18(32715001-32720000) Chr(-4999-0)

>> 18_11841  0_0 0.343 0   0
Chr18 (59200001-59205000)       Chr (-4999-0)
[5555555h5hhBhhhhhhhhhhhhhhhhhhhhhBBhhBhhBBhhhh5hhhhh-hhhhhhBhhBhhBBhhhhhhhh]
[FFFFFFFFFFAAAAAAAAAAAAAAAAAAAAAAAAAAAAAAAAAAAAAAAAAAAAAAAAAAAAAAAAAAAAAAAAA]
Chr18(59200001-59205000) Chr(-4999-0)

>> 18_6532  0_0 0.33 0   0
Chr18 (32655001-32660000)       Chr (-4999-0)
[EEEE------5555555-555555h55--555h-------5---5-555h---h5E555h5h-555h5h55hh-h]
[FFFFFFFFFFAAAAAAAAAAAAAAAAAAAAAAAAAAAAAAAAAAAAAAAAAAAAAAAAAAAAAAAAAAAAAAAAA]
Chr18(32655001-32660000) Chr(-4999-0)

>> 18_9651  0_0 0.326 0   0
Chr18 (48250001-48255000)       Chr (-4999-0)
[55-555-55-BBh-hhhBhh-hhhhh-B-Bhhhh-hBhhhBhBBB5-BhBh---EEE-555h5B--BBhBBh-hh]
[FFFFFFFFFFAAAAAAAAAAAAAAAAAAAAAAAAAAAAAAAAAAAAAAAAAAAAAAAAAAAAAAAAAAAAAAAAA]
Chr18(48250001-48255000) Chr(-4999-0)

>> 18_6361  0_0 0.326 0   0
Chr18 (31800001-31805000)       Chr (-4999-0)
[-BA-AAA-AABB-B-BBB---h-BBBBBBBBBBBBBBBBBBBBBBA-BBBBBBBBBB--BBBBBBBBBBBBBBB-]
[FFFFFFFFFFAAAAAAAAAAAAAAAAAAAAAAAAAAAAAAAAAAAAAAAAAAAAAAAAAAAAAAAAAAAAAAAAA]
Chr18(31800001-31805000) Chr(-4999-0)

>> 18_2094  0_0 0.326 0   0
Chr18 (10465001-10470000)       Chr (-4999-0)
[E-EEEE---5BBhhBhhhBhhhhhh5h--hhhBBB-5B-55-55h--h-5hBBB-E5-5B-5-5BBh-hhh-h55]
[FFFFFFFFFFAAAAAAAAAAAAAAAAAAAAAAAAAAAAAAAAAAAAAAAAAAAAAAAAAAAAAAAAAAAAAAAAA]
Chr18(10465001-10470000) Chr(-4999-0)

>> 18_5116  0_0 0.324 0   0
Chr18 (25575001-25580000)       Chr (-4999-0)
[5555555555hhhhhhhhhhhhhhhhh5hhhhh5-55-hhhhh---5hhhhhhh--555hhhhhh5hhhhhhhhh]
[FFFFFFFFFFAAAAAAAAAAAAAAAAAAAAAAAAAAAAAAAAAAAAAAAAAAAAAAAAAAAAAAAAAAAAAAAAA]
Chr18(25575001-25580000) Chr(-4999-0)

>> 18_9496  0_0 0.321 0   0
Chr18 (47475001-47480000)       Chr (-4999-0)
[hhhhhhh--hB-h-B---------hB-BBB-BhBBBBBBBBBBB5BBh-h-BBBBBBB5BhBBB55B5555h555]
[FFFFFFFFFFAAAAAAAAAAAAAAAAAAAAAAAAAAAAAAAAAAAAAAAAAAAAAAAAAAAAAAAAAAAAAAAAA]
Chr18(47475001-47480000) Chr(-4999-0)

>> 18_12129  0_0 0.32 0   0
Chr18 (60640001-60645000)       Chr (-4999-0)
[EEEEEE-55555h-55h5h-5hhh-5555555-5555555555555555555555-5555555555h5555-55-]
[FFFFFFFFFFAAAAAAAAAAAAAAAAAAAAAAAAAAAAAAAAAAAAAAAAAAAAAAAAAAAAAAAAAAAAAAAAA]
Chr18(60640001-60645000) Chr(-4999-0)

>> 18_9497  0_0 0.319 0   0
Chr18 (47480001-47485000)       Chr (-4999-0)
[hhhhhhhhhhBBhBB555BhhB55hBBBBBBBhBBBBBBBBBBB5BBhhhBBBBB-BB5-hBBB55B-55-5555]
[FFFFFFFFFFAAAAAAAAAAAAAAAAAAAAAAAAAAAAAAAAAAAAAAAAAAAAAAAAAAAAAAAAAAAAAAAAA]
Chr18(47480001-47485000) Chr(-4999-0)

>> 18_3850  0_0 0.318 0   0
Chr18 (19245001-19250000)       Chr (-4999-0)
[hhhhh-hhhh5555555555-5h5555555555hh55-5hh5---5555555555h5h55h555555555---55]
[FFFFFFFFFFAAAAAAAAAAAAAAAAAAAAAAAAAAAAAAAAAAAAAAAAAAAAAAAAAAAAAAAAAAAAAAAAA]
Chr18(19245001-19250000) Chr(-4999-0)

>> 18_11834  0_0 0.318 0   0
Chr18 (59165001-59170000)       Chr (-4999-0)
[5555555hhhBBh-hBhhhhhhhBhBBBBBhBhBB--B-hBBhh-5-hhhhBhhhhhhhhhhBBBBBBhBBhBhh]
[FFFFFFFFFFAAAAAAAAAAAAAAAAAAAAAAAAAAAAAAAAAAAAAAAAAAAAAAAAAAAAAAAAAAAAAAAAA]
Chr18(59165001-59170000) Chr(-4999-0)

>> 18_7006  0_0 0.317 0   0
Chr18 (35025001-35030000)       Chr (-4999-0)
[BB5555-E5-hBhhhhhhhhhhhhhhhB-BhhhBBBBBBB-hBBB5-hhBBBBBBBBBhBhBB---hh-hhBhB-]
[FFFFFFFFFFAAAAAAAAAAAAAAAAAAAAAAAAAAAAAAAAAAAAAAAAAAAAAAAAAAAAAAAAAAAAAAAAA]
Chr18(35025001-35030000) Chr(-4999-0)

>> 18_3849  0_0 0.317 0   0
Chr18 (19240001-19245000)       Chr (-4999-0)
[hhhhhhhhhh555555555555-5555555555hh55h5hh5555555555555-h5h55h5555555555h555]
[FFFFFFFFFFAAAAAAAAAAAAAAAAAAAAAAAAAAAAAAAAAAAAAAAAAAAAAAAAAAAAAAAAAAAAAAAAA]
Chr18(19240001-19245000) Chr(-4999-0)

>> 18_9383  0_0 0.315 0   0
Chr18 (46910001-46915000)       Chr (-4999-0)
[h-hhh--hhh555555555h5-55-5---5555555-55-h55555555555----55--5--5--h5h55h55h]
[FFFFFFFFFFAAAAAAAAAAAAAAAAAAAAAAAAAAAAAAAAAAAAAAAAAAAAAAAAAAAAAAAAAAAAAAAAA]
Chr18(46910001-46915000) Chr(-4999-0)

>> 18_11842  0_0 0.315 0   0
Chr18 (59205001-59210000)       Chr (-4999-0)
[5555555h5hhBhhhhhhhhhhhhhhhhhhhhhBBh5hhhBB---h5-hhhhh-hhhhhBhhBhh-hhhhhhhhh]
[FFFFFFFFFFAAAAAAAAAAAAAAAAAAAAAAAAAAAAAAAAAAAAAAAAAAAAAAAAAAAAAAAAAAAAAAAAA]
Chr18(59205001-59210000) Chr(-4999-0)

>> 18_2481  0_0 0.311 0   0
Chr18 (12400001-12405000)       Chr (-4999-0)
[hhhhhhh-hhBBBBBBBBBBBBBB-B-h-BBBB----B--5-----hBBBhBBBB-hhhBBhBBBBBBBBBBBhh]
[FFFFFFFFFFAAAAAAAAAAAAAAAAAAAAAAAAAAAAAAAAAAAAAAAAAAAAAAAAAAAAAAAAAAAAAAAAA]
Chr18(12400001-12405000) Chr(-4999-0)

>> 18_14446  0_0 0.311 0   0
Chr18 (72225001-72230000)       Chr (-4999-0)
[555555hh-BBBhBhhhBBhh-hhhhhB-hhhhBBBBBBBBBBBBhBhhBhBBBBhhhhhhhBB-hB-hh-B-hh]
[FFFFFFFFFFAAAAAAAAAAAAAAAAAAAAAAAAAAAAAAAAAAAAAAAAAAAAAAAAAAAAAAAAAAAAAAAAA]
Chr18(72225001-72230000) Chr(-4999-0)

>> 18_8870  0_0 0.31 0   0
Chr18 (44345001-44350000)       Chr (-4999-0)
[hhhhhh5--5BBBBh-B-hhh-h-B-BBBB-hB-BBBBBBBhBBB--BBB--------B-hBBBB-BBBBhBBhh]
[FFFFFFFFFFAAAAAAAAAAAAAAAAAAAAAAAAAAAAAAAAAAAAAAAAAAAAAAAAAAAAAAAAAAAAAAAAA]
Chr18(44345001-44350000) Chr(-4999-0)

>> 18_11836  0_0 0.304 0   0
Chr18 (59175001-59180000)       Chr (-4999-0)
[5555555hhhhBhhhhhBhhhhhh---BBhhhhBBh-BBhBBhhh5-hhhhhhhhhhhhhhhBhBBBBhBBhBhh]
[FFFFFFFFFFAAAAAAAAAAAAAAAAAAAAAAAAAAAAAAAAAAAAAAAAAAAAAAAAAAAAAAAAAAAAAAAAA]
Chr18(59175001-59180000) Chr(-4999-0)

>> 18_6970  0_0 0.3 0   0
Chr18 (34845001-34850000)       Chr (-4999-0)
[BB5B55555BBBhBhBBBhhhhhhhhBBBBhh-BBBBBBBBBBBBBBh-BBBBBBBBBhBBBBBBBBBBBBBBh-]
[FFFFFFFFFFAAAAAAAAAAAAAAAAAAAAAAAAAAAAAAAAAAAAAAAAAAAAAAAAAAAAAAAAAAAAAAAAA]
Chr18(34845001-34850000) Chr(-4999-0)

>> 18_14447  0_0 0.3 0   0
Chr18 (72230001-72235000)       Chr (-4999-0)
[555555hhhBBBhBhhhBBhhhhhhhh-hhhhhBB-BBBBBBB-Bh-hhBhBBBB-hhhhhhBB--Bhhh---hh]
[FFFFFFFFFFAAAAAAAAAAAAAAAAAAAAAAAAAAAAAAAAAAAAAAAAAAAAAAAAAAAAAAAAAAAAAAAAA]
Chr18(72230001-72235000) Chr(-4999-0)

>> 18_12094  0_0 0.3 0   0
Chr18 (60465001-60470000)       Chr (-4999-0)
[EEEEE--hhhhhhhhhhhhhhhhhhh----hh5hhhhhhh-------hh5hh-hhh5hh-5hhhhh--hhh5hhh]
[FFFFFFFFFFAAAAAAAAAAAAAAAAAAAAAAAAAAAAAAAAAAAAAAAAAAAAAAAAAAAAAAAAAAAAAAAAA]
Chr18(60465001-60470000) Chr(-4999-0)

>> 18_11820  0_0 0.3 0   0
Chr18 (59095001-59100000)       Chr (-4999-0)
[-555555hhhhhhhhhhhhhhhhhhhhhhhhhh-Bhhhhh-hhhhhhhhhhhhhhhhhhhhhhhhhhhhhhhhhh]
[FFFFFFFFFFAAAAAAAAAAAAAAAAAAAAAAAAAAAAAAAAAAAAAAAAAAAAAAAAAAAAAAAAAAAAAAAAA]
Chr18(59095001-59100000) Chr(-4999-0)
