# Supplementary material for: Automatic detection of genomic regions with informative epigenetic patterns
Source: BMC Genomics. 2018 Nov 28;19:847. doi: 10.1186/s12864-018-5286-5 (PMC6264639; doi:10.1186/s12864-018-5286-5)
Supplement: Supplementary file 2 — Full list of windows in all chromosomes for the three experiments (in plain text and html format). The lists include the detailed epigenetic profiles for the windows as well as links to inspect these in a genome browser. (ZIP 973 kb) [file 12864_2018_5286_MOESM2_ESM.zip › Additional_file_2/brain/TXT/sdp_brain_9_15to5_3_E4.txt]

# Epicorr 1.19
#
# nsamples= 75  # Nr. of epigenomes (samples)
# wlen= 5000  # Window length (bp)
# step= 5000  # Distance between window inits (bp)
#           => Window 'n' goes from  (n-1)*step+1  to  (n-1)*step+wlen  (bp)
# Chr_1= 9 (9) 141354644 bp
# nwin1= 28269 # Nr. of windows for Chr_1
# Chr_2= 9 (9) 141354644 bp
# nwin2= 28269 # Nr. of windows for Chr_2
# Epigen vocabulary:
# epired= YES # Reduced vocabulary (yes/no)
# state  mnemonic  color  shortname|longname
#   0   -       #000000 (---|---, ZNF/Rpts|ZNF genes & repeats, )
#   1   A       #FF0000 (TssA|Active TSS, TssAFlnk|Flanking Active TSS, )
#   3   5       #32CD32 (TxFlnk|Transcr. at gene 5' and 3', Tx|Strong transcription, TxWk|Weak transcription, )
#   7   E       #FFFF00 (EnhG|Genic enhancers, Enh|Enhancers, )
#   9   h       #8A91D0 (Het|Heterochromatin, Quies|Quiescent/Low, )
#  10   B       #CD5C5C (TssBiv|Bivalent/Poised, BivFlnk|Flanking Bivalent TSS/Enh, EnhBiv|Bivalent Enhancer, ReprPC|Repressed PolyComb, ReprPCWk|Weak Repressed PolyComb, )
#------------------------------------------------------------
>> 9_17458  0_0 0.634 0   0
Chr9 (87285001-87290000)        Chr (-4999-0)
[AAAAAAAA--BBhBB-BB-hh--BBBBBBBBBBBB-BB-B-------BB--BB-BBB-BBB--BBBBB-B-B--h]
[FFFFFFFFFFAAAAAAAAAAAAAAAAAAAAAAAAAAAAAAAAAAAAAAAAAAAAAAAAAAAAAAAAAAAAAAAAA]
Chr9(87285001-87290000) Chr(-4999-0)

>> 9_25841  0_0 0.604 0   0
Chr9 (129200001-129205000)      Chr (-4999-0)
[EEEEEEEEE-55h5hhhhhhhhh55h5h55hh5---5---BB-----5-5h5h55h5555555-55h5555hh55]
[FFFFFFFFFFAAAAAAAAAAAAAAAAAAAAAAAAAAAAAAAAAAAAAAAAAAAAAAAAAAAAAAAAAAAAAAAAA]
Chr9(129200001-129205000) Chr(-4999-0)

>> 9_27775  0_0 0.583 0   0
Chr9 (138870001-138875000)      Chr (-4999-0)
[E--EEEE--EBB------------B-----B-BB-BBBBBBBBBB--BBB---B-h--hBBBBBBBBBBBBBB-h]
[FFFFFFFFFFAAAAAAAAAAAAAAAAAAAAAAAAAAAAAAAAAAAAAAAAAAAAAAAAAAAAAAAAAAAAAAAAA]
Chr9(138870001-138875000) Chr(-4999-0)

>> 9_28191  0_0 0.581 0   0
Chr9 (140950001-140955000)      Chr (-4999-0)
[5555555555BBhBhBhhhhhhhhhhBBBhhh-hhBBhhh-hhhBhhhhBBBBBBhhBhBhBBBhhBBBBhhBh-]
[FFFFFFFFFFAAAAAAAAAAAAAAAAAAAAAAAAAAAAAAAAAAAAAAAAAAAAAAAAAAAAAAAAAAAAAAAAA]
Chr9(140950001-140955000) Chr(-4999-0)

>> 9_28190  0_0 0.569 0   0
Chr9 (140945001-140950000)      Chr (-4999-0)
[-555555555BBBB-BB-Bh-hhhhhBBBhhhBhhBBhhhBB-hBh-hhBBBBBBhhBhBhBBBhBBBBBh-Bh-]
[FFFFFFFFFFAAAAAAAAAAAAAAAAAAAAAAAAAAAAAAAAAAAAAAAAAAAAAAAAAAAAAAAAAAAAAAAAA]
Chr9(140945001-140950000) Chr(-4999-0)

>> 9_27021  0_0 0.554 0   0
Chr9 (135100001-135105000)      Chr (-4999-0)
[5555555-55hBhhhhhB-hhhhhhhhBhBhh-BBBBBBBBBBBBBBhhBhBBBBhBB-BhBBBBBB-BBBBBBh]
[FFFFFFFFFFAAAAAAAAAAAAAAAAAAAAAAAAAAAAAAAAAAAAAAAAAAAAAAAAAAAAAAAAAAAAAAAAA]
Chr9(135100001-135105000) Chr(-4999-0)

>> 9_3924  0_0 0.525 0   0
Chr9 (19615001-19620000)        Chr (-4999-0)
[EEEEEE--5--BhhhB-B-Bhhhh-h-hhhhhh-B--BhhhhBBhhhhhh-h--hhBBhhhhB-hhBBhhhhh-h]
[FFFFFFFFFFAAAAAAAAAAAAAAAAAAAAAAAAAAAAAAAAAAAAAAAAAAAAAAAAAAAAAAAAAAAAAAAAA]
Chr9(19615001-19620000) Chr(-4999-0)

>> 9_17472  0_0 0.523 0   0
Chr9 (87355001-87360000)        Chr (-4999-0)
[5555555555hhh-hhhhhhhBhhhhBBBBhhhhBhBhhhhh-BhhBhh5Bhh-hhBhhhhhhBhBB-hhhhhh-]
[FFFFFFFFFFAAAAAAAAAAAAAAAAAAAAAAAAAAAAAAAAAAAAAAAAAAAAAAAAAAAAAAAAAAAAAAAAA]
Chr9(87355001-87360000) Chr(-4999-0)

>> 9_17471  0_0 0.514 0   0
Chr9 (87350001-87355000)        Chr (-4999-0)
[5555555555hhhBhhhhhhhBhhhhBBBBhhhhBhBhhhh-hBh-Bhh5hhhh-hBhhhhhhBhBBBhhhhhhh]
[FFFFFFFFFFAAAAAAAAAAAAAAAAAAAAAAAAAAAAAAAAAAAAAAAAAAAAAAAAAAAAAAAAAAAAAAAAA]
Chr9(87350001-87355000) Chr(-4999-0)

>> 9_28192  0_0 0.511 0   0
Chr9 (140955001-140960000)      Chr (-4999-0)
[h555555555BBhBhBhhhhhhhhhhBBB--hhhhBBhhh---h--hhhBBBBBBhhBhBhBBBhhBBBB-hBhh]
[FFFFFFFFFFAAAAAAAAAAAAAAAAAAAAAAAAAAAAAAAAAAAAAAAAAAAAAAAAAAAAAAAAAAAAAAAAA]
Chr9(140955001-140960000) Chr(-4999-0)

>> 9_1772  0_0 0.497 0   0
Chr9 (8855001-8860000)  Chr (-4999-0)
[AAAAAAA-AABBB-BB-BBBB-BBBB-B--BBBBB--B--BBBBBAA-BB-BB-----AB--B-BBB----B---]
[FFFFFFFFFFAAAAAAAAAAAAAAAAAAAAAAAAAAAAAAAAAAAAAAAAAAAAAAAAAAAAAAAAAAAAAAAAA]
Chr9(8855001-8860000) Chr(-4999-0)

>> 9_26230  0_0 0.493 0   0
Chr9 (131145001-131150000)      Chr (-4999-0)
[EEEEEEE---5555555555555555555555555-55--55555--555555--55555555555555555555]
[FFFFFFFFFFAAAAAAAAAAAAAAAAAAAAAAAAAAAAAAAAAAAAAAAAAAAAAAAAAAAAAAAAAAAAAAAAA]
Chr9(131145001-131150000) Chr(-4999-0)

>> 9_17470  0_0 0.477 0   0
Chr9 (87345001-87350000)        Chr (-4999-0)
[5555555555h-hBhhhhhhhBhhhhBBBBhhhhBhBhhhhhh-h5Bhh5hhh-BB-hhhhhhBBBBhhhhhhhh]
[FFFFFFFFFFAAAAAAAAAAAAAAAAAAAAAAAAAAAAAAAAAAAAAAAAAAAAAAAAAAAAAAAAAAAAAAAAA]
Chr9(87345001-87350000) Chr(-4999-0)

>> 9_1329  0_0 0.469 0   0
Chr9 (6640001-6645000)  Chr (-4999-0)
[--hh-h-hh5BBBBBBBBBBBBBBBBBBBBBBBBBBBBBB-BB----BBB-BBBBBBBBBB-BB--BBBBBBB--]
[FFFFFFFFFFAAAAAAAAAAAAAAAAAAAAAAAAAAAAAAAAAAAAAAAAAAAAAAAAAAAAAAAAAAAAAAAAA]
Chr9(6640001-6645000) Chr(-4999-0)

>> 9_25020  0_0 0.464 0   0
Chr9 (125095001-125100000)      Chr (-4999-0)
[5555555-5-h-hhhhhhhhh-hhhh----5hB---B---BB-BB----Bh----h55-h-h-B--BBhBh-Bhh]
[FFFFFFFFFFAAAAAAAAAAAAAAAAAAAAAAAAAAAAAAAAAAAAAAAAAAAAAAAAAAAAAAAAAAAAAAAAA]
Chr9(125095001-125100000) Chr(-4999-0)

>> 9_6997  0_0 0.461 0   0
Chr9 (34980001-34985000)        Chr (-4999-0)
[5-55-5555h--------------EE---E---BBBBBBB-hBBh5----hh-BBhhhhhhhBBBBhBBB-B-hh]
[FFFFFFFFFFAAAAAAAAAAAAAAAAAAAAAAAAAAAAAAAAAAAAAAAAAAAAAAAAAAAAAAAAAAAAAAAAA]
Chr9(34980001-34985000) Chr(-4999-0)

>> 9_3958  0_0 0.458 0   0
Chr9 (19785001-19790000)        Chr (-4999-0)
[-AAAAAABA-BB-B-BBBB-hhBBBBBBBB-BBBBB-B--BBBBBB-BBB--BBBBBB-BB-BBBBBB--hBhB-]
[FFFFFFFFFFAAAAAAAAAAAAAAAAAAAAAAAAAAAAAAAAAAAAAAAAAAAAAAAAAAAAAAAAAAAAAAAAA]
Chr9(19785001-19790000) Chr(-4999-0)

>> 9_6996  0_0 0.448 0   0
Chr9 (34975001-34980000)        Chr (-4999-0)
[5h5555555hhBh-BhhhBhhhhhhBBBBBBhBBBBBBBBBhBBB---hhhhBBBh-h-BhhBBBBhBhBBBBhh]
[FFFFFFFFFFAAAAAAAAAAAAAAAAAAAAAAAAAAAAAAAAAAAAAAAAAAAAAAAAAAAAAAAAAAAAAAAAA]
Chr9(34975001-34980000) Chr(-4999-0)

>> 9_17468  0_0 0.447 0   0
Chr9 (87335001-87340000)        Chr (-4999-0)
[5555555555hBhBhhhhhhh-hhBBBBBBh-hhBhhhhhhhhhh5Bhh5-hh5hBhhhhhhhBhBBhh--hhhh]
[FFFFFFFFFFAAAAAAAAAAAAAAAAAAAAAAAAAAAAAAAAAAAAAAAAAAAAAAAAAAAAAAAAAAAAAAAAA]
Chr9(87335001-87340000) Chr(-4999-0)

>> 9_27916  0_0 0.446 0   0
Chr9 (139575001-139580000)      Chr (-4999-0)
[BB-B-hBBBB5555555h-hhhhh-55---5--555-55---55Bhh55-5-E-5h--5555-5-E55-555-5-]
[FFFFFFFFFFAAAAAAAAAAAAAAAAAAAAAAAAAAAAAAAAAAAAAAAAAAAAAAAAAAAAAAAAAAAAAAAAA]
Chr9(139575001-139580000) Chr(-4999-0)

>> 9_17467  0_0 0.444 0   0
Chr9 (87330001-87335000)        Chr (-4999-0)
[5555555555hhhBhhhh-hhhh-BBBBBBhBhhBhhhhhhhhhh5Bhh5hhh5h-BhhhhhhBhBB-hhhhBhh]
[FFFFFFFFFFAAAAAAAAAAAAAAAAAAAAAAAAAAAAAAAAAAAAAAAAAAAAAAAAAAAAAAAAAAAAAAAAA]
Chr9(87330001-87335000) Chr(-4999-0)

>> 9_3930  0_0 0.439 0   0
Chr9 (19645001-19650000)        Chr (-4999-0)
[EE-E5E5h5-BBhB-Bhh--hhhhhh----hhhBBBhBhh-h--hhhhhhhhhhhhhhBhhhhhhhBBhhhhhhh]
[FFFFFFFFFFAAAAAAAAAAAAAAAAAAAAAAAAAAAAAAAAAAAAAAAAAAAAAAAAAAAAAAAAAAAAAAAAA]
Chr9(19645001-19650000) Chr(-4999-0)

>> 9_17469  0_0 0.438 0   0
Chr9 (87340001-87345000)        Chr (-4999-0)
[5555555555hBhBhhhhhhhBhhhhBBBBhhhhBhhhhhhhhhh5Bhh5Bhh5-BhhhhhhhB-BBhhhhhhhh]
[FFFFFFFFFFAAAAAAAAAAAAAAAAAAAAAAAAAAAAAAAAAAAAAAAAAAAAAAAAAAAAAAAAAAAAAAAAA]
Chr9(87340001-87345000) Chr(-4999-0)

>> 9_28195  0_0 0.436 0   0
Chr9 (140970001-140975000)      Chr (-4999-0)
[hh55555555BBhBhBBhhhhhhhhhhBBhhhhhh-Bhhh-hhh-hhhhBhBBBBh-BhBhBB-hhBBBB-hBh-]
[FFFFFFFFFFAAAAAAAAAAAAAAAAAAAAAAAAAAAAAAAAAAAAAAAAAAAAAAAAAAAAAAAAAAAAAAAAA]
Chr9(140970001-140975000) Chr(-4999-0)

>> 9_28193  0_0 0.434 0   0
Chr9 (140960001-140965000)      Chr (-4999-0)
[hh55555555BBhBhBhhhhh-hhhh-BBBhhhhhBBhhhBBBh-hhBhBBBBBBhhBhBBBBBhBBBBB-hBhh]
[FFFFFFFFFFAAAAAAAAAAAAAAAAAAAAAAAAAAAAAAAAAAAAAAAAAAAAAAAAAAAAAAAAAAAAAAAAA]
Chr9(140960001-140965000) Chr(-4999-0)

>> 9_27900  0_0 0.433 0   0
Chr9 (139495001-139500000)      Chr (-4999-0)
[--5-55--5-BBBhBBBBBBBBhh-----EB--BBBBBBB-B---E--EBhBBBBE--hBBBEB--B----B---]
[FFFFFFFFFFAAAAAAAAAAAAAAAAAAAAAAAAAAAAAAAAAAAAAAAAAAAAAAAAAAAAAAAAAAAAAAAAA]
Chr9(139495001-139500000) Chr(-4999-0)

>> 9_6995  0_0 0.431 0   0
Chr9 (34970001-34975000)        Chr (-4999-0)
[5h55555-5hhBhBBhhhBhhh--hBBBBBBhBBBBBBBBBBB-BBBBBB-hBBBhBhBBhBBBBB-BhBBBB-h]
[FFFFFFFFFFAAAAAAAAAAAAAAAAAAAAAAAAAAAAAAAAAAAAAAAAAAAAAAAAAAAAAAAAAAAAAAAAA]
Chr9(34970001-34975000) Chr(-4999-0)

>> 9_20816  0_0 0.427 0   0
Chr9 (104075001-104080000)      Chr (-4999-0)
[55555hh555hBhBBhhhBB-hhhhBBBBB-BhBB-BBhhhBh-hhhhhhhhhh-hhhhhhhBhhh-hhhhhhhh]
[FFFFFFFFFFAAAAAAAAAAAAAAAAAAAAAAAAAAAAAAAAAAAAAAAAAAAAAAAAAAAAAAAAAAAAAAAAA]
Chr9(104075001-104080000) Chr(-4999-0)

>> 9_1735  0_0 0.426 0   0
Chr9 (8670001-8675000)  Chr (-4999-0)
[E---5555-EhhhhhhhhhhhhhhhhhhhhhhhhhhhhhhBBhhhhhhhhhhhh--hhhhhhhhhhhhhhhhhhh]
[FFFFFFFFFFAAAAAAAAAAAAAAAAAAAAAAAAAAAAAAAAAAAAAAAAAAAAAAAAAAAAAAAAAAAAAAAAA]
Chr9(8670001-8675000) Chr(-4999-0)

>> 9_3915  0_0 0.425 0   0
Chr9 (19570001-19575000)        Chr (-4999-0)
[5555555h5hhBh-h-hhhhhhhhhhhhh-hhh-BBBhhhBBBhhhhhhhhhhhhhhhhhhh-hhh-hhhhh--h]
[FFFFFFFFFFAAAAAAAAAAAAAAAAAAAAAAAAAAAAAAAAAAAAAAAAAAAAAAAAAAAAAAAAAAAAAAAAA]
Chr9(19570001-19575000) Chr(-4999-0)

>> 9_21748  0_0 0.424 0   0
Chr9 (108735001-108740000)      Chr (-4999-0)
[EE-E--555-hhhhhhhhhhhhhhhhhhhhhhh----hhh-E-hh--hh-hhh---hhhhh-hhhhBhhhhhhhh]
[FFFFFFFFFFAAAAAAAAAAAAAAAAAAAAAAAAAAAAAAAAAAAAAAAAAAAAAAAAAAAAAAAAAAAAAAAAA]
Chr9(108735001-108740000) Chr(-4999-0)

>> 9_17465  0_0 0.421 0   0
Chr9 (87320001-87325000)        Chr (-4999-0)
[555-555555hBhBhhhB-hhhhBBBBBBBhBBhBBBhhhh-hh55-hh-hhh5h-BhhhhhhB-BBBhhhhBhh]
[FFFFFFFFFFAAAAAAAAAAAAAAAAAAAAAAAAAAAAAAAAAAAAAAAAAAAAAAAAAAAAAAAAAAAAAAAAA]
Chr9(87320001-87325000) Chr(-4999-0)

>> 9_3905  0_0 0.412 0   0
Chr9 (19520001-19525000)        Chr (-4999-0)
[5555555h5hBBhhBBhhhBhhhhhhhhhhh-hBBBhBhhhhhhhhhhhh-hhhhhBhhhhhhhhhBBhhh-hBh]
[FFFFFFFFFFAAAAAAAAAAAAAAAAAAAAAAAAAAAAAAAAAAAAAAAAAAAAAAAAAAAAAAAAAAAAAAAAA]
Chr9(19520001-19525000) Chr(-4999-0)

>> 9_1669  0_0 0.411 0   0
Chr9 (8340001-8345000)  Chr (-4999-0)
[5555555555hhhhhhhhhhhhhhhh5hhhhhhhhhhBhhhhhhh55hhhhhh-5hhhhhhhhhhhhhhh-hhhh]
[FFFFFFFFFFAAAAAAAAAAAAAAAAAAAAAAAAAAAAAAAAAAAAAAAAAAAAAAAAAAAAAAAAAAAAAAAAA]
Chr9(8340001-8345000) Chr(-4999-0)

>> 9_27015  0_0 0.407 0   0
Chr9 (135070001-135075000)      Chr (-4999-0)
[55555555h-BBBBhBhBBhhhhhhhhhhB-h5BBBBBBBBB--BhBBhBBBBBBhhBhBBBB-BBBBBBBBBBh]
[FFFFFFFFFFAAAAAAAAAAAAAAAAAAAAAAAAAAAAAAAAAAAAAAAAAAAAAAAAAAAAAAAAAAAAAAAAA]
Chr9(135070001-135075000) Chr(-4999-0)

>> 9_27603  0_0 0.405 0   0
Chr9 (138010001-138015000)      Chr (-4999-0)
[5555555555hBhhhhhhhhhhhhhhhBBBhhhhh-Bhhh--hh-55hh-h5-BBhhBhBhB5-h-hh-hhBhh5]
[FFFFFFFFFFAAAAAAAAAAAAAAAAAAAAAAAAAAAAAAAAAAAAAAAAAAAAAAAAAAAAAAAAAAAAAAAAA]
Chr9(138010001-138015000) Chr(-4999-0)

>> 9_28185  0_0 0.398 0   0
Chr9 (140920001-140925000)      Chr (-4999-0)
[5B5-555-5-BBBBBBBBBBBBBBBBBBBBBB---BB--hBB-B-BB--BBBBBBBB-hBB-BBBBBBBBBhBBh]
[FFFFFFFFFFAAAAAAAAAAAAAAAAAAAAAAAAAAAAAAAAAAAAAAAAAAAAAAAAAAAAAAAAAAAAAAAAA]
Chr9(140920001-140925000) Chr(-4999-0)

>> 9_28176  0_0 0.392 0   0
Chr9 (140875001-140880000)      Chr (-4999-0)
[hh5555555hBB-h-Bh-BhhBhhhhh-Bh-hhhhBBhhh-hBhhhh-hBhBBB-h-Bh-hBBBhBBBBBhhBhh]
[FFFFFFFFFFAAAAAAAAAAAAAAAAAAAAAAAAAAAAAAAAAAAAAAAAAAAAAAAAAAAAAAAAAAAAAAAAA]
Chr9(140875001-140880000) Chr(-4999-0)

>> 9_17515  0_0 0.392 0   0
Chr9 (87570001-87575000)        Chr (-4999-0)
[5555555h-hhBhBhBhhhhhhhhh-hBBBhh-BhBBhhhhhhhBhhhhhh---h-BhhhhhBBBBBhhhhBBhh]
[FFFFFFFFFFAAAAAAAAAAAAAAAAAAAAAAAAAAAAAAAAAAAAAAAAAAAAAAAAAAAAAAAAAAAAAAAAA]
Chr9(87570001-87575000) Chr(-4999-0)

>> 9_17492  0_0 0.391 0   0
Chr9 (87455001-87460000)        Chr (-4999-0)
[555-555-5-hBhhhh-hhhhhhhhhh-hhhhh-hBBhBhBh-h5BBhhhhhhhhhhh-hhh5BhB-hhh-h-hh]
[FFFFFFFFFFAAAAAAAAAAAAAAAAAAAAAAAAAAAAAAAAAAAAAAAAAAAAAAAAAAAAAAAAAAAAAAAAA]
Chr9(87455001-87460000) Chr(-4999-0)

>> 9_27011  0_0 0.388 0   0
Chr9 (135050001-135055000)      Chr (-4999-0)
[5555555hhhBBhBBBBBhhhBhhBBhBBBBh5BBBBBBBBBBBB-BBBBBBBBBB-B-BBBBBBBBBBBBBB-h]
[FFFFFFFFFFAAAAAAAAAAAAAAAAAAAAAAAAAAAAAAAAAAAAAAAAAAAAAAAAAAAAAAAAAAAAAAAAA]
Chr9(135050001-135055000) Chr(-4999-0)

>> 9_3904  0_0 0.387 0   0
Chr9 (19515001-19520000)        Chr (-4999-0)
[55-5555h5hBB-hBBhhhBhhhhhhhhhhhhhBBBBB-hhhhhhhhhhhhhhhhhBhhhhh-hhBBBh-hB-Bh]
[FFFFFFFFFFAAAAAAAAAAAAAAAAAAAAAAAAAAAAAAAAAAAAAAAAAAAAAAAAAAAAAAAAAAAAAAAAA]
Chr9(19515001-19520000) Chr(-4999-0)

>> 9_28177  0_0 0.383 0   0
Chr9 (140880001-140885000)      Chr (-4999-0)
[h-555555-hBBB-BBhBBhhBBBh-hBBh-hhhhBBhhhhh--hhhBhB-BBBBhBB-BhBBBh-BBBBh-Bhh]
[FFFFFFFFFFAAAAAAAAAAAAAAAAAAAAAAAAAAAAAAAAAAAAAAAAAAAAAAAAAAAAAAAAAAAAAAAAA]
Chr9(140880001-140885000) Chr(-4999-0)

>> 9_23949  0_0 0.381 0   0
Chr9 (119740001-119745000)      Chr (-4999-0)
[5555555hhhhhhhhhhhhhhhhh-h----hhh---BhhhBh---hhhhhh-hhhhhh-hhhBh---hhhhhhhh]
[FFFFFFFFFFAAAAAAAAAAAAAAAAAAAAAAAAAAAAAAAAAAAAAAAAAAAAAAAAAAAAAAAAAAAAAAAAA]
Chr9(119740001-119745000) Chr(-4999-0)

>> 9_27023  0_0 0.379 0   0
Chr9 (135110001-135115000)      Chr (-4999-0)
[-5---55B55-Bhhhhh-----hhB-hB-B---BBBBBBBBBBBBB-B-BBBBBB---hBBBBBBBhBBBBBBB-]
[FFFFFFFFFFAAAAAAAAAAAAAAAAAAAAAAAAAAAAAAAAAAAAAAAAAAAAAAAAAAAAAAAAAAAAAAAAA]
Chr9(135110001-135115000) Chr(-4999-0)

>> 9_28171  0_0 0.378 0   0
Chr9 (140850001-140855000)      Chr (-4999-0)
[-hh5555555hBhhhhhhhhhhhhhhhBhhhhhhh-BhhhhhBhBhhhhBhBBBBhhhhhh-BBhhhB-hhhBhh]
[FFFFFFFFFFAAAAAAAAAAAAAAAAAAAAAAAAAAAAAAAAAAAAAAAAAAAAAAAAAAAAAAAAAAAAAAAAA]
Chr9(140850001-140855000) Chr(-4999-0)

>> 9_26029  0_0 0.378 0   0
Chr9 (130140001-130145000)      Chr (-4999-0)
[5h55555555-B-B-BBBBBBBBB--B---hBhBBBBBBBhhhhBhhBBhhhh-hh-55hhhhh5h--hhhhhhh]
[FFFFFFFFFFAAAAAAAAAAAAAAAAAAAAAAAAAAAAAAAAAAAAAAAAAAAAAAAAAAAAAAAAAAAAAAAAA]
Chr9(130140001-130145000) Chr(-4999-0)

>> 9_24956  0_0 0.376 0   0
Chr9 (124775001-124780000)      Chr (-4999-0)
[EEEEE--h--hhh5hhhhhhhhhhhh----hh-5555h55--hh5hhhh----5-h55555-555hhh-hhh5h-]
[FFFFFFFFFFAAAAAAAAAAAAAAAAAAAAAAAAAAAAAAAAAAAAAAAAAAAAAAAAAAAAAAAAAAAAAAAAA]
Chr9(124775001-124780000) Chr(-4999-0)

>> 9_5468  0_0 0.375 0   0
Chr9 (27335001-27340000)        Chr (-4999-0)
[EEEE-E-E-5hBhhhhhhhhhhhhE5hhh-5hhB-BhBBBE-5-5-5h--5----h--5--5------5------]
[FFFFFFFFFFAAAAAAAAAAAAAAAAAAAAAAAAAAAAAAAAAAAAAAAAAAAAAAAAAAAAAAAAAAAAAAAAA]
Chr9(27335001-27340000) Chr(-4999-0)

>> 9_3906  0_0 0.375 0   0
Chr9 (19525001-19530000)        Chr (-4999-0)
[5555555h-hB-hhBBhBh-hBhhhhhhhhhhhhBBhBhhhhhhhhhhhhhhhhhhBhhhhhhhhhB-hhhhhBh]
[FFFFFFFFFFAAAAAAAAAAAAAAAAAAAAAAAAAAAAAAAAAAAAAAAAAAAAAAAAAAAAAAAAAAAAAAAAA]
Chr9(19525001-19530000) Chr(-4999-0)

>> 9_28162  0_0 0.371 0   0
Chr9 (140805001-140810000)      Chr (-4999-0)
[-h5B555555BBhBhBh-hhBhhhhh-BBBhhhhhhhhhh-hhh-hhhhBBBBBhhBBhBhBBBhhBBBBBhBhh]
[FFFFFFFFFFAAAAAAAAAAAAAAAAAAAAAAAAAAAAAAAAAAAAAAAAAAAAAAAAAAAAAAAAAAAAAAAAA]
Chr9(140805001-140810000) Chr(-4999-0)

>> 9_6911  0_0 0.37 0   0
Chr9 (34550001-34555000)        Chr (-4999-0)
[55555555-5BBBBBBBBBBhBBhBBBBBBBBBBBBBBBBBBBBB55B-5-55B--hBhBBBB--BBBBBBBBhh]
[FFFFFFFFFFAAAAAAAAAAAAAAAAAAAAAAAAAAAAAAAAAAAAAAAAAAAAAAAAAAAAAAAAAAAAAAAAA]
Chr9(34550001-34555000) Chr(-4999-0)

>> 9_5471  0_0 0.369 0   0
Chr9 (27350001-27355000)        Chr (-4999-0)
[EEEEEEE--Ehhh-hhhhhhhhhhE--hh---hhh--hhhEE5-5-Eh---------h5-EE-----5-55--55]
[FFFFFFFFFFAAAAAAAAAAAAAAAAAAAAAAAAAAAAAAAAAAAAAAAAAAAAAAAAAAAAAAAAAAAAAAAAA]
Chr9(27350001-27355000) Chr(-4999-0)

>> 9_28172  0_0 0.366 0   0
Chr9 (140855001-140860000)      Chr (-4999-0)
[hhh5555555hBhhhhhh-Bhhhhhhh-h-hhhhhh-hhhhhhhBhhhhBhBBBBhhhhhh---hhBB-BhhBhh]
[FFFFFFFFFFAAAAAAAAAAAAAAAAAAAAAAAAAAAAAAAAAAAAAAAAAAAAAAAAAAAAAAAAAAAAAAAAA]
Chr9(140855001-140860000) Chr(-4999-0)

>> 9_3914  0_0 0.365 0   0
Chr9 (19565001-19570000)        Chr (-4999-0)
[5555-55h--hhhhhBhhhhhhh-hhhhhhhhhhBBBhhhBhhhhhhhhhhhhhhhhhhhhhh-hhhhhhhhhhh]
[FFFFFFFFFFAAAAAAAAAAAAAAAAAAAAAAAAAAAAAAAAAAAAAAAAAAAAAAAAAAAAAAAAAAAAAAAAA]
Chr9(19565001-19570000) Chr(-4999-0)

>> 9_27436  0_0 0.365 0   0
Chr9 (137175001-137180000)      Chr (-4999-0)
[------5-EEBBhhBhh-BhhhhhBh-----BBB-B-BBBBB-BB-----h--BBh--hBh--Bh-hhBBB----]
[FFFFFFFFFFAAAAAAAAAAAAAAAAAAAAAAAAAAAAAAAAAAAAAAAAAAAAAAAAAAAAAAAAAAAAAAAAA]
Chr9(137175001-137180000) Chr(-4999-0)

>> 9_26030  0_0 0.365 0   0
Chr9 (130145001-130150000)      Chr (-4999-0)
[5-55555555BBBBBBBBBBBBBBBBBBBBBBhBBBBBBB-5BhBhhBBhhh-Bhh555hhhh5-hhBhhhhhh-]
[FFFFFFFFFFAAAAAAAAAAAAAAAAAAAAAAAAAAAAAAAAAAAAAAAAAAAAAAAAAAAAAAAAAAAAAAAAA]
Chr9(130145001-130150000) Chr(-4999-0)

>> 9_17494  0_0 0.365 0   0
Chr9 (87465001-87470000)        Chr (-4999-0)
[555-55-h-h-hhhhhhhhhhhhhhhhhhhhhh----h-hhh---B-hh--------h------hBhBhhhhh-h]
[FFFFFFFFFFAAAAAAAAAAAAAAAAAAAAAAAAAAAAAAAAAAAAAAAAAAAAAAAAAAAAAAAAAAAAAAAAA]
Chr9(87465001-87470000) Chr(-4999-0)

>> 9_25829  0_0 0.364 0   0
Chr9 (129140001-129145000)      Chr (-4999-0)
[EEEEEE--5555h5h5h5hh5h55h55555hh-55555B-BB5-5-5555--5--5555-555555h5555h-55]
[FFFFFFFFFFAAAAAAAAAAAAAAAAAAAAAAAAAAAAAAAAAAAAAAAAAAAAAAAAAAAAAAAAAAAAAAAAA]
Chr9(129140001-129145000) Chr(-4999-0)

>> 9_22387  0_0 0.363 0   0
Chr9 (111930001-111935000)      Chr (-4999-0)
[hhhh555-hBBBBBBBBBBB-h-BBBBBBBBBB-BBBBBBB--BBBBBBBB-BBB--h-BB-BB-BBB-B-BBBh]
[FFFFFFFFFFAAAAAAAAAAAAAAAAAAAAAAAAAAAAAAAAAAAAAAAAAAAAAAAAAAAAAAAAAAAAAAAAA]
Chr9(111930001-111935000) Chr(-4999-0)

>> 9_1668  0_0 0.362 0   0
Chr9 (8335001-8340000)  Chr (-4999-0)
[5555555555hhhhhhhhhhhhhhhh55hhhhhhh----hhhhhh55hh-hhh55hhhhhhhh---hhh5-hhhh]
[FFFFFFFFFFAAAAAAAAAAAAAAAAAAAAAAAAAAAAAAAAAAAAAAAAAAAAAAAAAAAAAAAAAAAAAAAAA]
Chr9(8335001-8340000) Chr(-4999-0)

>> 9_28175  0_0 0.361 0   0
Chr9 (140870001-140875000)      Chr (-4999-0)
[hh5555555hBB-hhBhhhhhBhhhhhhhhhhhhhBBhhhBhBB-hhhhBhBBBhhhBhhhBBBhBBBBBhhBhh]
[FFFFFFFFFFAAAAAAAAAAAAAAAAAAAAAAAAAAAAAAAAAAAAAAAAAAAAAAAAAAAAAAAAAAAAAAAAA]
Chr9(140870001-140875000) Chr(-4999-0)

>> 9_28174  0_0 0.361 0   0
Chr9 (140865001-140870000)      Chr (-4999-0)
[hh5555555hBBBhhBhhhhhBhhhhhhhhhhhhhBBhhhhhBBBhhhhBhBBB-hhBhBhBBBhBBBBBhhBhh]
[FFFFFFFFFFAAAAAAAAAAAAAAAAAAAAAAAAAAAAAAAAAAAAAAAAAAAAAAAAAAAAAAAAAAAAAAAAA]
Chr9(140865001-140870000) Chr(-4999-0)

>> 9_28163  0_0 0.358 0   0
Chr9 (140810001-140815000)      Chr (-4999-0)
[------E555hBhBhBhhhhBhhhhhh-BBhhhhhhhhhhhhhhBhhhhBBBB-----hBhBBBhhB----hBhh]
[FFFFFFFFFFAAAAAAAAAAAAAAAAAAAAAAAAAAAAAAAAAAAAAAAAAAAAAAAAAAAAAAAAAAAAAAAAA]
Chr9(140810001-140815000) Chr(-4999-0)

>> 9_7599  0_0 0.357 0   0
Chr9 (37990001-37995000)        Chr (-4999-0)
[EEEEEE----hBhhhhhhhhhhhhE-E-E-------5-55--5555----5---E---555-55---55h-5-55]
[FFFFFFFFFFAAAAAAAAAAAAAAAAAAAAAAAAAAAAAAAAAAAAAAAAAAAAAAAAAAAAAAAAAAAAAAAAA]
Chr9(37990001-37995000) Chr(-4999-0)

>> 9_7586  0_0 0.357 0   0
Chr9 (37925001-37930000)        Chr (-4999-0)
[EEEEE--E-EhBhhhhhhhhhhhh-h5-5-hh55--55E--5E--EE-E---------55hh55--h5555----]
[FFFFFFFFFFAAAAAAAAAAAAAAAAAAAAAAAAAAAAAAAAAAAAAAAAAAAAAAAAAAAAAAAAAAAAAAAAA]
Chr9(37925001-37930000) Chr(-4999-0)

>> 9_20672  0_0 0.357 0   0
Chr9 (103355001-103360000)      Chr (-4999-0)
[5555555555hBhhhhhhhhhhhh------hh-5-5h-B-h-h-h55hhh-55--5hh5hh-h-hhhhhhhh-hh]
[FFFFFFFFFFAAAAAAAAAAAAAAAAAAAAAAAAAAAAAAAAAAAAAAAAAAAAAAAAAAAAAAAAAAAAAAAAA]
Chr9(103355001-103360000) Chr(-4999-0)

>> 9_28194  0_0 0.355 0   0
Chr9 (140965001-140970000)      Chr (-4999-0)
[hh-5-55555BBhBhB-hhhhhhhhhhBBBhhhhhBBhhh-h-hBhh-hBhBBBBhhBhBBBBBhhBBBBhhBhh]
[FFFFFFFFFFAAAAAAAAAAAAAAAAAAAAAAAAAAAAAAAAAAAAAAAAAAAAAAAAAAAAAAAAAAAAAAAAA]
Chr9(140965001-140970000) Chr(-4999-0)

>> 9_26797  0_0 0.354 0   0
Chr9 (133980001-133985000)      Chr (-4999-0)
[EEEE---555BBhhBhhBhhBBhhhhh-h5Bh-BBBBBBB--hhB--hh-hB--55555B-hB55-BhhhhhB5h]
[FFFFFFFFFFAAAAAAAAAAAAAAAAAAAAAAAAAAAAAAAAAAAAAAAAAAAAAAAAAAAAAAAAAAAAAAAAA]
Chr9(133980001-133985000) Chr(-4999-0)

>> 9_1674  0_0 0.354 0   0
Chr9 (8365001-8370000)  Chr (-4999-0)
[555-555555hhhhhhhhhhhhhhhhh5hhhhh------hhhhhh55hhhhhh55-hh5hhhhhhhhhhhh-hhh]
[FFFFFFFFFFAAAAAAAAAAAAAAAAAAAAAAAAAAAAAAAAAAAAAAAAAAAAAAAAAAAAAAAAAAAAAAAAA]
Chr9(8365001-8370000) Chr(-4999-0)

>> 9_6629  0_0 0.351 0   0
Chr9 (33140001-33145000)        Chr (-4999-0)
[5--5h5hh55-EE-EE-EEEEE-E-E-5-EEEEE------55--5hhEEE-E--E-E---E------E-5--E--]
[FFFFFFFFFFAAAAAAAAAAAAAAAAAAAAAAAAAAAAAAAAAAAAAAAAAAAAAAAAAAAAAAAAAAAAAAAAA]
Chr9(33140001-33145000) Chr(-4999-0)

>> 9_21619  0_0 0.351 0   0
Chr9 (108090001-108095000)      Chr (-4999-0)
[EE--E--5-Ehhh555hhhhhhhh5555h5hh5-------55555hh55--5-h-5555-h-5h---5-----55]
[FFFFFFFFFFAAAAAAAAAAAAAAAAAAAAAAAAAAAAAAAAAAAAAAAAAAAAAAAAAAAAAAAAAAAAAAAAA]
Chr9(108090001-108095000) Chr(-4999-0)

>> 9_1675  0_0 0.351 0   0
Chr9 (8370001-8375000)  Chr (-4999-0)
[5555555555hhhhhhhhhhhhhhhh55hhhhhhhhhhhhhhhhh55hhhhhh55-hh5hhhhhhhhhh--hhhh]
[FFFFFFFFFFAAAAAAAAAAAAAAAAAAAAAAAAAAAAAAAAAAAAAAAAAAAAAAAAAAAAAAAAAAAAAAAAA]
Chr9(8370001-8375000) Chr(-4999-0)

>> 9_27287  0_0 0.35 0   0
Chr9 (136430001-136435000)      Chr (-4999-0)
[55555h5--EBBh5hhhBhhhhhhhhhBBBB-hBB-BBBBBBBBBhBBBBBBBB-h5-hB---BBBhB-BhBh-h]
[FFFFFFFFFFAAAAAAAAAAAAAAAAAAAAAAAAAAAAAAAAAAAAAAAAAAAAAAAAAAAAAAAAAAAAAAAAA]
Chr9(136430001-136435000) Chr(-4999-0)

>> 9_28199  0_0 0.349 0   0
Chr9 (140990001-140995000)      Chr (-4999-0)
[hh5555555hhhhhhhhhhhhhhhhh--BhhhhhhBBhhhhhhh-hhhhhhhBBhhhhhhhhh-hhBhh-hhhhh]
[FFFFFFFFFFAAAAAAAAAAAAAAAAAAAAAAAAAAAAAAAAAAAAAAAAAAAAAAAAAAAAAAAAAAAAAAAAA]
Chr9(140990001-140995000) Chr(-4999-0)

>> 9_28170  0_0 0.349 0   0
Chr9 (140845001-140850000)      Chr (-4999-0)
[-----5-555hBhhhhhhhhhhhhhhhBhhhhhhhB-hhh-h-hBhhhhB-BBBBhh--h-BBBhhBBBhhhBh-]
[FFFFFFFFFFAAAAAAAAAAAAAAAAAAAAAAAAAAAAAAAAAAAAAAAAAAAAAAAAAAAAAAAAAAAAAAAAA]
Chr9(140845001-140850000) Chr(-4999-0)

>> 9_18435  0_0 0.349 0   0
Chr9 (92170001-92175000)        Chr (-4999-0)
[hhhhhh-h-h-Bh-B---Bh------E------BBBB---BBBB5BB--Bh-BBBB--hhhB-B-E----h----]
[FFFFFFFFFFAAAAAAAAAAAAAAAAAAAAAAAAAAAAAAAAAAAAAAAAAAAAAAAAAAAAAAAAAAAAAAAAA]
Chr9(92170001-92175000) Chr(-4999-0)

>> 9_27283  0_0 0.348 0   0
Chr9 (136410001-136415000)      Chr (-4999-0)
[5555555555BBh5hh5hhhh-hhhhhhh-BBhBBB-BBBBBBBBhBh--h-BB-h--h5hh--5hh55hh-B55]
[FFFFFFFFFFAAAAAAAAAAAAAAAAAAAAAAAAAAAAAAAAAAAAAAAAAAAAAAAAAAAAAAAAAAAAAAAAA]
Chr9(136410001-136415000) Chr(-4999-0)

>> 9_6867  0_0 0.346 0   0
Chr9 (34330001-34335000)        Chr (-4999-0)
[-E-E-EEE5--55555--55-555--5----55----5-5------E-555--5--5555-5-5-5555-55555]
[FFFFFFFFFFAAAAAAAAAAAAAAAAAAAAAAAAAAAAAAAAAAAAAAAAAAAAAAAAAAAAAAAAAAAAAAAAA]
Chr9(34330001-34335000) Chr(-4999-0)

>> 9_7606  0_0 0.345 0   0
Chr9 (38025001-38030000)        Chr (-4999-0)
[EEEEE-EEEEhBh-hhhhhhhhhhhh-5h-hhh-------5------h-------EE----EE-EEh----E-E-]
[FFFFFFFFFFAAAAAAAAAAAAAAAAAAAAAAAAAAAAAAAAAAAAAAAAAAAAAAAAAAAAAAAAAAAAAAAAA]
Chr9(38025001-38030000) Chr(-4999-0)

>> 9_3918  0_0 0.345 0   0
Chr9 (19585001-19590000)        Chr (-4999-0)
[555-555hh-hBhBhhB-BBhhhhhhh-hhhhh-B-hBhhBhBBhhh-hhhhhhhhhhBhhhhhhhBBhhhhhhh]
[FFFFFFFFFFAAAAAAAAAAAAAAAAAAAAAAAAAAAAAAAAAAAAAAAAAAAAAAAAAAAAAAAAAAAAAAAAA]
Chr9(19585001-19590000) Chr(-4999-0)

>> 9_3925  0_0 0.344 0   0
Chr9 (19620001-19625000)        Chr (-4999-0)
[--EEE--h55BBhhhBhBBBhhhhhh---hhhhBBh-BhhhhBBhhh-hhhhhhhhBBhhhh-hhh-hhhhhh-h]
[FFFFFFFFFFAAAAAAAAAAAAAAAAAAAAAAAAAAAAAAAAAAAAAAAAAAAAAAAAAAAAAAAAAAAAAAAAA]
Chr9(19620001-19625000) Chr(-4999-0)

>> 9_26028  0_0 0.343 0   0
Chr9 (130135001-130140000)      Chr (-4999-0)
[5-55555555BBBBBBBBBBBBBBh-BhhBhBhBBBBBBBh-hhBhhBBhhhh5hhh55hhhh55hB-hhhhhh5]
[FFFFFFFFFFAAAAAAAAAAAAAAAAAAAAAAAAAAAAAAAAAAAAAAAAAAAAAAAAAAAAAAAAAAAAAAAAA]
Chr9(130135001-130140000) Chr(-4999-0)

>> 9_20653  0_0 0.343 0   0
Chr9 (103260001-103265000)      Chr (-4999-0)
[55555-555hhhhhhhhhhhhhhhhhhhhhhBhhh5hhhhhhhhhh5hhhhhhh-h-h-hhhhhhhhhhhhhhhh]
[FFFFFFFFFFAAAAAAAAAAAAAAAAAAAAAAAAAAAAAAAAAAAAAAAAAAAAAAAAAAAAAAAAAAAAAAAAA]
Chr9(103260001-103265000) Chr(-4999-0)

>> 9_17497  0_0 0.342 0   0
Chr9 (87480001-87485000)        Chr (-4999-0)
[5555555hhhhhhhhhhhhhhhhhhhhhhhhhhhh-hhhhhhhhhhBhhhhhhh--h-hhhhhhhhhBhhhhhhh]
[FFFFFFFFFFAAAAAAAAAAAAAAAAAAAAAAAAAAAAAAAAAAAAAAAAAAAAAAAAAAAAAAAAAAAAAAAAA]
Chr9(87480001-87485000) Chr(-4999-0)

>> 9_27006  0_0 0.341 0   0
Chr9 (135025001-135030000)      Chr (-4999-0)
[hhhhhhBBhhBBBBBBBBBBBB--BBBBBBBBBBBBBBBBBBBBBBBBBBh-BBBBBBBBBBBBBBBBBBBBBBB]
[FFFFFFFFFFAAAAAAAAAAAAAAAAAAAAAAAAAAAAAAAAAAAAAAAAAAAAAAAAAAAAAAAAAAAAAAAAA]
Chr9(135025001-135030000) Chr(-4999-0)

>> 9_22483  0_0 0.341 0   0
Chr9 (112410001-112415000)      Chr (-4999-0)
[5-55555hhhBBhBhhh-hhhhh-B-BBBhhh-hh-hBBBBhB-hhBB-hhhBhhhhhhhhBBhBBBBhhhhhBh]
[FFFFFFFFFFAAAAAAAAAAAAAAAAAAAAAAAAAAAAAAAAAAAAAAAAAAAAAAAAAAAAAAAAAAAAAAAAA]
Chr9(112410001-112415000) Chr(-4999-0)

>> 9_18459  0_0 0.341 0   0
Chr9 (92290001-92295000)        Chr (-4999-0)
[-EEEE---EEhBhhhhhhhhhhhhhhhhhhhh-hBBBB--BhBBB-E--h-E-BE---h--h-E--hh-------]
[FFFFFFFFFFAAAAAAAAAAAAAAAAAAAAAAAAAAAAAAAAAAAAAAAAAAAAAAAAAAAAAAAAAAAAAAAAA]
Chr9(92290001-92295000) Chr(-4999-0)

>> 9_27289  0_0 0.34 0   0
Chr9 (136440001-136445000)      Chr (-4999-0)
[-h55555B-EBBB-BBhBBB---BB--BBBBBBBBBBBBBBBBBBBBB-BBBBBB----B-BBBBBB-BBBB-h5]
[FFFFFFFFFFAAAAAAAAAAAAAAAAAAAAAAAAAAAAAAAAAAAAAAAAAAAAAAAAAAAAAAAAAAAAAAAAA]
Chr9(136440001-136445000) Chr(-4999-0)

>> 9_28183  0_0 0.339 0   0
Chr9 (140910001-140915000)      Chr (-4999-0)
[BB5-55555BhBhBhhhhhhhBhhhhhBBB-hB--BBBBBBBBBBBBhhB-BBBBhhBhBB-BBhBBBB-BhBBh]
[FFFFFFFFFFAAAAAAAAAAAAAAAAAAAAAAAAAAAAAAAAAAAAAAAAAAAAAAAAAAAAAAAAAAAAAAAAA]
Chr9(140910001-140915000) Chr(-4999-0)

>> 9_28182  0_0 0.339 0   0
Chr9 (140905001-140910000)      Chr (-4999-0)
[hB5555555hhBhBhhhhhhhBhhhhhBBBhhhhhBBhhhBBBBBhBhhBhBB--hh-hBhhBBhBBBBhBhBBh]
[FFFFFFFFFFAAAAAAAAAAAAAAAAAAAAAAAAAAAAAAAAAAAAAAAAAAAAAAAAAAAAAAAAAAAAAAAAA]
Chr9(140905001-140910000) Chr(-4999-0)

>> 9_28189  0_0 0.338 0   0
Chr9 (140940001-140945000)      Chr (-4999-0)
[B55--5-55-BBBBBBBBBhBhhhhhBBB-hh-hhBBhhhB-BhBhBhhBBBBBBhBBhBhBBBhBBBBB--Bhh]
[FFFFFFFFFFAAAAAAAAAAAAAAAAAAAAAAAAAAAAAAAAAAAAAAAAAAAAAAAAAAAAAAAAAAAAAAAAA]
Chr9(140940001-140945000) Chr(-4999-0)

>> 9_17473  0_0 0.338 0   0
Chr9 (87360001-87365000)        Chr (-4999-0)
[5555-5---5hhh-hhhhhhh-hhhhBBBB-hhhhhBhhhhhBBhhBhh5Bhh5hhBhhhhhh-hBBhhhhhhhh]
[FFFFFFFFFFAAAAAAAAAAAAAAAAAAAAAAAAAAAAAAAAAAAAAAAAAAAAAAAAAAAAAAAAAAAAAAAAA]
Chr9(87360001-87365000) Chr(-4999-0)

>> 9_21608  0_0 0.337 0   0
Chr9 (108035001-108040000)      Chr (-4999-0)
[EEE-EE-h--hhh5hhh5hhhhhhhhhhhhhhhh555555h5h55hhh5h5hhhhhhh---5hh5-55h555hh-]
[FFFFFFFFFFAAAAAAAAAAAAAAAAAAAAAAAAAAAAAAAAAAAAAAAAAAAAAAAAAAAAAAAAAAAAAAAAA]
Chr9(108035001-108040000) Chr(-4999-0)

>> 9_27020  0_0 0.335 0   0
Chr9 (135095001-135100000)      Chr (-4999-0)
[-5-5555hh-hBh-hhhBhhhhhhE--BhBhh-BBBBBBBBBBBBB-hhBhBBBBBBhBhhBBBBBBhBBBBBBh]
[FFFFFFFFFFAAAAAAAAAAAAAAAAAAAAAAAAAAAAAAAAAAAAAAAAAAAAAAAAAAAAAAAAAAAAAAAAA]
Chr9(135095001-135100000) Chr(-4999-0)

>> 9_28196  0_0 0.334 0   0
Chr9 (140975001-140980000)      Chr (-4999-0)
[hh55555----BhBh--BBhhhhhhhh--hh-hhhh-hhhhhhhhhhhh-hhB-hh-hh-h--hhhB-h--hBhh]
[FFFFFFFFFFAAAAAAAAAAAAAAAAAAAAAAAAAAAAAAAAAAAAAAAAAAAAAAAAAAAAAAAAAAAAAAAAA]
Chr9(140975001-140980000) Chr(-4999-0)

>> 9_22482  0_0 0.333 0   0
Chr9 (112405001-112410000)      Chr (-4999-0)
[5h55555-BhBBhB--hB-hhhhBBBBBBBBhB-hBhBBBBhBBhBBBBh-BBhhhBhh--BB-BBBBh-BB-Bh]
[FFFFFFFFFFAAAAAAAAAAAAAAAAAAAAAAAAAAAAAAAAAAAAAAAAAAAAAAAAAAAAAAAAAAAAAAAAA]
Chr9(112405001-112410000) Chr(-4999-0)

>> 9_90  0_0 0.332 0   0
Chr9 (445001-450000)    Chr (-4999-0)
[hhhhhhhhhB5-5--------5--5555555--BB---hh55---hh555h5B55h5h55-5B5--555555555]
[FFFFFFFFFFAAAAAAAAAAAAAAAAAAAAAAAAAAAAAAAAAAAAAAAAAAAAAAAAAAAAAAAAAAAAAAAAA]
Chr9(445001-450000) Chr(-4999-0)

>> 9_28203  0_0 0.332 0   0
Chr9 (141010001-141015000)      Chr (-4999-0)
[hh55555-5hhBhhhhhBBhhhhhhhhB-hhhhhhBBhhh-h-hBhhhhBhBB--hhBh-hhBhhh-BhBhh-hh]
[FFFFFFFFFFAAAAAAAAAAAAAAAAAAAAAAAAAAAAAAAAAAAAAAAAAAAAAAAAAAAAAAAAAAAAAAAAA]
Chr9(141010001-141015000) Chr(-4999-0)

>> 9_17486  0_0 0.332 0   0
Chr9 (87425001-87430000)        Chr (-4999-0)
[55555-5-h5-hhBhhhhhhhhh-hBhBhBhBh-BB-hBhhhhhhBBhh-hhh5-h-h5hhhhBhBB-h--hhhh]
[FFFFFFFFFFAAAAAAAAAAAAAAAAAAAAAAAAAAAAAAAAAAAAAAAAAAAAAAAAAAAAAAAAAAAAAAAAA]
Chr9(87425001-87430000) Chr(-4999-0)

>> 9_24034  0_0 0.331 0   0
Chr9 (120165001-120170000)      Chr (-4999-0)
[-EEE-E--h---hBhhhhhhhhhh-B-BBB----BBBBhhB-B-BBBhhBhBBBBBB-hBhBBBBBBBh-B-B-h]
[FFFFFFFFFFAAAAAAAAAAAAAAAAAAAAAAAAAAAAAAAAAAAAAAAAAAAAAAAAAAAAAAAAAAAAAAAAA]
Chr9(120165001-120170000) Chr(-4999-0)

>> 9_15155  0_0 0.331 0   0
Chr9 (75770001-75775000)        Chr (-4999-0)
[hh5hhhhhhh----------E------5--h-E5-555--h5-5-5555-55555h55-5--5hh5555555555]
[FFFFFFFFFFAAAAAAAAAAAAAAAAAAAAAAAAAAAAAAAAAAAAAAAAAAAAAAAAAAAAAAAAAAAAAAAAA]
Chr9(75770001-75775000) Chr(-4999-0)

>> 9_28173  0_0 0.327 0   0
Chr9 (140860001-140865000)      Chr (-4999-0)
[hh-555555h-BhhhBhh-hhhhhhhhhhBhhhhhBBhhhhhB-BhhhhBhBBBBhhBhhhBBBhBBBBBhhBhh]
[FFFFFFFFFFAAAAAAAAAAAAAAAAAAAAAAAAAAAAAAAAAAAAAAAAAAAAAAAAAAAAAAAAAAAAAAAAA]
Chr9(140860001-140865000) Chr(-4999-0)

>> 9_20811  0_0 0.326 0   0
Chr9 (104050001-104055000)      Chr (-4999-0)
[555-5-hh55hhhBhhhh-hhhhhhhBBhhhhhhhhhhhhhBhhhhhhhhhhhhhhhhhhhhhhhhhhhhhhhhh]
[FFFFFFFFFFAAAAAAAAAAAAAAAAAAAAAAAAAAAAAAAAAAAAAAAAAAAAAAAAAAAAAAAAAAAAAAAAA]
Chr9(104050001-104055000) Chr(-4999-0)

>> 9_23284  0_0 0.324 0   0
Chr9 (116415001-116420000)      Chr (-4999-0)
[555-555B5-hBhhBhhhBhhhhhhhhhh-B--5---5---5--5--B------E---h-------Bh-----h5]
[FFFFFFFFFFAAAAAAAAAAAAAAAAAAAAAAAAAAAAAAAAAAAAAAAAAAAAAAAAAAAAAAAAAAAAAAAAA]
Chr9(116415001-116420000) Chr(-4999-0)

>> 9_6920  0_0 0.323 0   0
Chr9 (34595001-34600000)        Chr (-4999-0)
[-hh55hhhhhBBhBB------BB-BBBBBBBBBBBB-BBBBhB-BhhBBE---BBBhhhBh-BBBB-BhBB--hh]
[FFFFFFFFFFAAAAAAAAAAAAAAAAAAAAAAAAAAAAAAAAAAAAAAAAAAAAAAAAAAAAAAAAAAAAAAAAA]
Chr9(34595001-34600000) Chr(-4999-0)

>> 9_3941  0_0 0.323 0   0
Chr9 (19700001-19705000)        Chr (-4999-0)
[EE--E--h55hhhhhh-hhhhhh-hhhhhhhhhh-hhhhhhBBhBhhhhhhhhhhhhhhhhhhhhhBhhhhhhhh]
[FFFFFFFFFFAAAAAAAAAAAAAAAAAAAAAAAAAAAAAAAAAAAAAAAAAAAAAAAAAAAAAAAAAAAAAAAAA]
Chr9(19700001-19705000) Chr(-4999-0)

>> 9_24410  0_0 0.323 0   0
Chr9 (122045001-122050000)      Chr (-4999-0)
[--55555-hhh-hBhhhhhhhhhh--BBBBhh--h---hhhhhh-hhhhBhBhhhBhhhhhhB---Bhhhhhhhh]
[FFFFFFFFFFAAAAAAAAAAAAAAAAAAAAAAAAAAAAAAAAAAAAAAAAAAAAAAAAAAAAAAAAAAAAAAAAA]
Chr9(122045001-122050000) Chr(-4999-0)

>> 9_24027  0_0 0.323 0   0
Chr9 (120130001-120135000)      Chr (-4999-0)
[--555555hhhhhhhhhhhhhhhhhhhBhhhhhhhhBhhhBhhhhhhhhhhhhhhhhhhhhhBhhhhhhhhhhhh]
[FFFFFFFFFFAAAAAAAAAAAAAAAAAAAAAAAAAAAAAAAAAAAAAAAAAAAAAAAAAAAAAAAAAAAAAAAAA]
Chr9(120130001-120135000) Chr(-4999-0)

>> 9_20668  0_0 0.323 0   0
Chr9 (103335001-103340000)      Chr (-4999-0)
[555555-555hhhhhhhhhhhhhhhh5hhhhhh-----5-h5hhhh5hhh--h5--5h5-hhh5hhhhhhhhhhh]
[FFFFFFFFFFAAAAAAAAAAAAAAAAAAAAAAAAAAAAAAAAAAAAAAAAAAAAAAAAAAAAAAAAAAAAAAAAA]
Chr9(103335001-103340000) Chr(-4999-0)

>> 9_27022  0_0 0.322 0   0
Chr9 (135105001-135110000)      Chr (-4999-0)
[55B5555B5-hBhhhhhBBhhhhh-hhBhBhh5BBBBBBBBBBBBBBhhBBBBBBhhBhBBBBBBB-BBBBBBBh]
[FFFFFFFFFFAAAAAAAAAAAAAAAAAAAAAAAAAAAAAAAAAAAAAAAAAAAAAAAAAAAAAAAAAAAAAAAAA]
Chr9(135105001-135110000) Chr(-4999-0)

>> 9_6914  0_0 0.321 0   0
Chr9 (34565001-34570000)        Chr (-4999-0)
[-555555--EBBhBBBBBBBhBBhBBBBBBBBBBBB-BBBBBBBB-EBB55--BBBh-BBBBBEBBBBBBBBB-5]
[FFFFFFFFFFAAAAAAAAAAAAAAAAAAAAAAAAAAAAAAAAAAAAAAAAAAAAAAAAAAAAAAAAAAAAAAAAA]
Chr9(34565001-34570000) Chr(-4999-0)

>> 9_5487  0_0 0.321 0   0
Chr9 (27430001-27435000)        Chr (-4999-0)
[EEEEEEE-h5--h-hhhhhhhhhhh----h5hhhB--hhh-EE--h5h55-55h5-hh5------5--5----55]
[FFFFFFFFFFAAAAAAAAAAAAAAAAAAAAAAAAAAAAAAAAAAAAAAAAAAAAAAAAAAAAAAAAAAAAAAAAA]
Chr9(27430001-27435000) Chr(-4999-0)

>> 9_27284  0_0 0.321 0   0
Chr9 (136415001-136420000)      Chr (-4999-0)
[5555555555BBh5hh5hhhhBhhhhhhhBBBhBBBBBBBBBBBBhBh5-hB-BBhh5hBhh--5hh55h-hh55]
[FFFFFFFFFFAAAAAAAAAAAAAAAAAAAAAAAAAAAAAAAAAAAAAAAAAAAAAAAAAAAAAAAAAAAAAAAAA]
Chr9(136415001-136420000) Chr(-4999-0)

>> 9_6628  0_0 0.319 0   0
Chr9 (33135001-33140000)        Chr (-4999-0)
[-55555-h55EE---EEEEEEE-E-E----EE-E--55-555EE-h5EEE-E-EEEEE------EE-----5EEE]
[FFFFFFFFFFAAAAAAAAAAAAAAAAAAAAAAAAAAAAAAAAAAAAAAAAAAAAAAAAAAAAAAAAAAAAAAAAA]
Chr9(33135001-33140000) Chr(-4999-0)

>> 9_27905  0_0 0.319 0   0
Chr9 (139520001-139525000)      Chr (-4999-0)
[-55h5555h5BBhhBBh-hhhhhhB5EEEEBEB-hBB-BBBh--B55---hBBBE---hBhBBEBBh---E---E]
[FFFFFFFFFFAAAAAAAAAAAAAAAAAAAAAAAAAAAAAAAAAAAAAAAAAAAAAAAAAAAAAAAAAAAAAAAAA]
Chr9(139520001-139525000) Chr(-4999-0)

>> 9_23262  0_0 0.319 0   0
Chr9 (116305001-116310000)      Chr (-4999-0)
[EE-EEE-hhh5-55555-55--5-hh5-55hEhh-BBBBB--BB-5555-5-EB--E-5555-555555555-55]
[FFFFFFFFFFAAAAAAAAAAAAAAAAAAAAAAAAAAAAAAAAAAAAAAAAAAAAAAAAAAAAAAAAAAAAAAAAA]
Chr9(116305001-116310000) Chr(-4999-0)

>> 9_27288  0_0 0.318 0   0
Chr9 (136435001-136440000)      Chr (-4999-0)
[-------EEEBB-5hhhBhhhhhhhh-BBBBB-BBBBBBBBBBBB-BB-BBBBBBh5-h----BBB-h---Bh--]
[FFFFFFFFFFAAAAAAAAAAAAAAAAAAAAAAAAAAAAAAAAAAAAAAAAAAAAAAAAAAAAAAAAAAAAAAAAA]
Chr9(136435001-136440000) Chr(-4999-0)

>> 9_17512  0_0 0.318 0   0
Chr9 (87555001-87560000)        Chr (-4999-0)
[55--555h5-hhh-hhhBhhhhhhhhhB-hhhhhh-5hhhhhhhhhhhh-hhhhhhhhhhhhhhhhB-h--hhhh]
[FFFFFFFFFFAAAAAAAAAAAAAAAAAAAAAAAAAAAAAAAAAAAAAAAAAAAAAAAAAAAAAAAAAAAAAAAAA]
Chr9(87555001-87560000) Chr(-4999-0)

>> 9_27599  0_0 0.316 0   0
Chr9 (137990001-137995000)      Chr (-4999-0)
[555555-555BBBBBBBBBBhBhBB-BBBBB-BBBBBhBB55BBBhhh-5---BBB5BhB555-BBBBBhhBBh5]
[FFFFFFFFFFAAAAAAAAAAAAAAAAAAAAAAAAAAAAAAAAAAAAAAAAAAAAAAAAAAAAAAAAAAAAAAAAA]
Chr9(137990001-137995000) Chr(-4999-0)

>> 9_27421  0_0 0.316 0   0
Chr9 (137100001-137105000)      Chr (-4999-0)
[5-5-h5-E55hBhhhhhhhhhhhhhhhhhhhhhh---BBB-hBBB5-hhE---B-h--hh-B--hhhhhhhhh-h]
[FFFFFFFFFFAAAAAAAAAAAAAAAAAAAAAAAAAAAAAAAAAAAAAAAAAAAAAAAAAAAAAAAAAAAAAAAAA]
Chr9(137100001-137105000) Chr(-4999-0)

>> 9_3911  0_0 0.314 0   0
Chr9 (19550001-19555000)        Chr (-4999-0)
[EE-E-E-h5hh-hhhhhhhhh-h-hh----hhhhh-hBhhh-hhhh-hhhhhhhhhhhhhhh--hhhhhhhhhhh]
[FFFFFFFFFFAAAAAAAAAAAAAAAAAAAAAAAAAAAAAAAAAAAAAAAAAAAAAAAAAAAAAAAAAAAAAAAAA]
Chr9(19550001-19555000) Chr(-4999-0)

>> 9_28200  0_0 0.314 0   0
Chr9 (140995001-141000000)      Chr (-4999-0)
[-h5--5555hhBhhhhh-BhhhhhhhhBBhhhhhhBBhhhhhBhBhhhh--BBB-hhhh-h-BhhhBh-Bhh-hh]
[FFFFFFFFFFAAAAAAAAAAAAAAAAAAAAAAAAAAAAAAAAAAAAAAAAAAAAAAAAAAAAAAAAAAAAAAAAA]
Chr9(140995001-141000000) Chr(-4999-0)

>> 9_21613  0_0 0.314 0   0
Chr9 (108060001-108065000)      Chr (-4999-0)
[-EEEEE-555555555-5h5-55555----555---------5--55555555h5555555555---5555-555]
[FFFFFFFFFFAAAAAAAAAAAAAAAAAAAAAAAAAAAAAAAAAAAAAAAAAAAAAAAAAAAAAAAAAAAAAAAAA]
Chr9(108060001-108065000) Chr(-4999-0)

>> 9_18370  0_0 0.311 0   0
Chr9 (91845001-91850000)        Chr (-4999-0)
[hhhhhhh-hhBB-BBB-BBBhBhBBBBBBB-B-B-B--BBBBBBBhhBB-hhBBB----h-hBBBBBBhBB-BB-]
[FFFFFFFFFFAAAAAAAAAAAAAAAAAAAAAAAAAAAAAAAAAAAAAAAAAAAAAAAAAAAAAAAAAAAAAAAAA]
Chr9(91845001-91850000) Chr(-4999-0)

>> 9_20669  0_0 0.31 0   0
Chr9 (103340001-103345000)      Chr (-4999-0)
[---55-5555hhhhhhhhhhhhhhhh-hhhhhh-----55h-hhh--hhh-AAAA--A5hhhh5hhhhhhhhhhh]
[FFFFFFFFFFAAAAAAAAAAAAAAAAAAAAAAAAAAAAAAAAAAAAAAAAAAAAAAAAAAAAAAAAAAAAAAAAA]
Chr9(103340001-103345000) Chr(-4999-0)

>> 9_1664  0_0 0.31 0   0
Chr9 (8315001-8320000)  Chr (-4999-0)
[555-55h555hhhhhhhhhhhhhhhh5hhhhhhhhhhhhhhhhhh5hhhhhhh5hhhhhhhhhhhhhhhhhhh-h]
[FFFFFFFFFFAAAAAAAAAAAAAAAAAAAAAAAAAAAAAAAAAAAAAAAAAAAAAAAAAAAAAAAAAAAAAAAAA]
Chr9(8315001-8320000) Chr(-4999-0)

>> 9_28204  0_0 0.309 0   0
Chr9 (141015001-141020000)      Chr (-4999-0)
[hh55555-5hhBhhhhhhhhhhhhhhhBhhhhhhhBhhhh-hhh-hhhhBhhBhhhhBhhhhBhhhhhh-hhhhh]
[FFFFFFFFFFAAAAAAAAAAAAAAAAAAAAAAAAAAAAAAAAAAAAAAAAAAAAAAAAAAAAAAAAAAAAAAAAA]
Chr9(141015001-141020000) Chr(-4999-0)

>> 9_26796  0_0 0.309 0   0
Chr9 (133975001-133980000)      Chr (-4999-0)
[EEE--E-555BBhhBhhB-hBBh-hhh-h5BhBBBBBBBB-5hhB--h---B-EE-5-5B-hB--BBh-hhhB5h]
[FFFFFFFFFFAAAAAAAAAAAAAAAAAAAAAAAAAAAAAAAAAAAAAAAAAAAAAAAAAAAAAAAAAAAAAAAAA]
Chr9(133975001-133980000) Chr(-4999-0)

>> 9_17516  0_0 0.308 0   0
Chr9 (87575001-87580000)        Chr (-4999-0)
[5h55555hhhhBhBhBhhhhhhhhhhhBBBhhhBhBBhhhhh---hhhhh-hhhhBBhhhhhBBBBBhhhhBBhh]
[FFFFFFFFFFAAAAAAAAAAAAAAAAAAAAAAAAAAAAAAAAAAAAAAAAAAAAAAAAAAAAAAAAAAAAAAAAA]
Chr9(87575001-87580000) Chr(-4999-0)

>> 9_1703  0_0 0.308 0   0
Chr9 (8510001-8515000)  Chr (-4999-0)
[555-555555hhhhhhhhhhhhhhhh5hhhhhhhhh-hhhhhhhh55hhhhhh55hhh5hhhh5hhh-h5hhhhh]
[FFFFFFFFFFAAAAAAAAAAAAAAAAAAAAAAAAAAAAAAAAAAAAAAAAAAAAAAAAAAAAAAAAAAAAAAAAA]
Chr9(8510001-8515000) Chr(-4999-0)

>> 9_15156  0_0 0.307 0   0
Chr9 (75775001-75780000)        Chr (-4999-0)
[hh5hhhhhhh5555555---E--55h5555h5555-5555h55-555-5555555h5555555-h5555555555]
[FFFFFFFFFFAAAAAAAAAAAAAAAAAAAAAAAAAAAAAAAAAAAAAAAAAAAAAAAAAAAAAAAAAAAAAAAAA]
Chr9(75775001-75780000) Chr(-4999-0)

>> 9_6913  0_0 0.306 0   0
Chr9 (34560001-34565000)        Chr (-4999-0)
[B55555---5BB-BBBBBBBhBBB-BBBBBBBBBBB5BBBBB-BB---B------B--BBBBB-BBBB-BBBB-5]
[FFFFFFFFFFAAAAAAAAAAAAAAAAAAAAAAAAAAAAAAAAAAAAAAAAAAAAAAAAAAAAAAAAAAAAAAAAA]
Chr9(34560001-34565000) Chr(-4999-0)

>> 9_3912  0_0 0.303 0   0
Chr9 (19555001-19560000)        Chr (-4999-0)
[55555h5h-hhhhhh-hhhhhhhBhhhhhhhhhhhBh-hh-hhhhhhhhhhhhhhhhhhhhhhhhhhhhhhhhhh]
[FFFFFFFFFFAAAAAAAAAAAAAAAAAAAAAAAAAAAAAAAAAAAAAAAAAAAAAAAAAAAAAAAAAAAAAAAAA]
Chr9(19555001-19560000) Chr(-4999-0)

>> 9_17498  0_0 0.303 0   0
Chr9 (87485001-87490000)        Chr (-4999-0)
[555-555hhhhhhhhhhhhhhhhhhhhhhhhhhhhhhhhhhh---hBhhhhhhhhhhhhhhhhhhhhBhhhhhhh]
[FFFFFFFFFFAAAAAAAAAAAAAAAAAAAAAAAAAAAAAAAAAAAAAAAAAAAAAAAAAAAAAAAAAAAAAAAAA]
Chr9(87485001-87490000) Chr(-4999-0)

>> 9_1667  0_0 0.302 0   0
Chr9 (8330001-8335000)  Chr (-4999-0)
[5555555555h-hhhBhhhhhhhhhh55hhhhhh-hhh5hhhhhh55hhhhhh55hhhhhhhh5hhhhh55hhhh]
[FFFFFFFFFFAAAAAAAAAAAAAAAAAAAAAAAAAAAAAAAAAAAAAAAAAAAAAAAAAAAAAAAAAAAAAAAAA]
Chr9(8330001-8335000) Chr(-4999-0)

>> 9_18371  0_0 0.301 0   0
Chr9 (91850001-91855000)        Chr (-4999-0)
[hhh--hhhhhBB-B-BBBBB--BBBBBBBB-BB-BB-BBBBBB-BhhBB--BB-B--hhBh-BBBBBBhBBBBhh]
[FFFFFFFFFFAAAAAAAAAAAAAAAAAAAAAAAAAAAAAAAAAAAAAAAAAAAAAAAAAAAAAAAAAAAAAAAAA]
Chr9(91850001-91855000) Chr(-4999-0)

>> 9_1701  0_0 0.301 0   0
Chr9 (8500001-8505000)  Chr (-4999-0)
[5555555555hhhhhhhhhhhhhhhh5hhhhhhhhhhhhhhhhhh55hhhhhh55-hh5hhhh5hhh5h55hhhh]
[FFFFFFFFFFAAAAAAAAAAAAAAAAAAAAAAAAAAAAAAAAAAAAAAAAAAAAAAAAAAAAAAAAAAAAAAAAA]
Chr9(8500001-8505000) Chr(-4999-0)

>> 9_1676  0_0 0.301 0   0
Chr9 (8375001-8380000)  Chr (-4999-0)
[5-5555555-hhhhhhhhhhhhhhhh5-hhhhhhhhhhhhhhhhh55hhhhhh555hh5hhhhhh-hhh--hhhh]
[FFFFFFFFFFAAAAAAAAAAAAAAAAAAAAAAAAAAAAAAAAAAAAAAAAAAAAAAAAAAAAAAAAAAAAAAAAA]
Chr9(8375001-8380000) Chr(-4999-0)

>> 9_23898  0_0 0.3 0   0
Chr9 (119485001-119490000)      Chr (-4999-0)
[555h5555hhh-hBhhB-hhhhhBhhBhBBhhhhhhhBBB-5hhhhhhhhhhhhhBB-hhhhBhhhBBBhhh-hh]
[FFFFFFFFFFAAAAAAAAAAAAAAAAAAAAAAAAAAAAAAAAAAAAAAAAAAAAAAAAAAAAAAAAAAAAAAAAA]
Chr9(119485001-119490000) Chr(-4999-0)

>> 9_20810  0_0 0.3 0   0
Chr9 (104045001-104050000)      Chr (-4999-0)
[5555-hhh55hhhBhhhBhhhhhhhBBBhhhhhhhhhhhhhBhhhhhhhhhhhhhhhhhhhhhhhhhhhhhhhhh]
[FFFFFFFFFFAAAAAAAAAAAAAAAAAAAAAAAAAAAAAAAAAAAAAAAAAAAAAAAAAAAAAAAAAAAAAAAAA]
Chr9(104045001-104050000) Chr(-4999-0)
