# Supplementary material for: Automatic detection of genomic regions with informative epigenetic patterns
Source: BMC Genomics. 2018 Nov 28;19:847. doi: 10.1186/s12864-018-5286-5 (PMC6264639; doi:10.1186/s12864-018-5286-5)
Supplement: Supplementary file 2 — Full list of windows in all chromosomes for the three experiments (in plain text and html format). The lists include the detailed epigenetic profiles for the windows as well as links to inspect these in a genome browser. (ZIP 973 kb) [file 12864_2018_5286_MOESM2_ESM.zip › Additional_file_2/brain/TXT/sdp_brain_20_15to5_3_E4.txt]

# Epicorr 1.19
#
# nsamples= 75  # Nr. of epigenomes (samples)
# wlen= 5000  # Window length (bp)
# step= 5000  # Distance between window inits (bp)
#           => Window 'n' goes from  (n-1)*step+1  to  (n-1)*step+wlen  (bp)
# Chr_1= 20 (20) 63088545 bp
# nwin1= 12616 # Nr. of windows for Chr_1
# Chr_2= 20 (20) 63088545 bp
# nwin2= 12616 # Nr. of windows for Chr_2
# Epigen vocabulary:
# epired= YES # Reduced vocabulary (yes/no)
# state  mnemonic  color  shortname|longname
#   0   -       #000000 (---|---, ZNF/Rpts|ZNF genes & repeats, )
#   1   A       #FF0000 (TssA|Active TSS, TssAFlnk|Flanking Active TSS, )
#   3   5       #32CD32 (TxFlnk|Transcr. at gene 5' and 3', Tx|Strong transcription, TxWk|Weak transcription, )
#   7   E       #FFFF00 (EnhG|Genic enhancers, Enh|Enhancers, )
#   9   h       #8A91D0 (Het|Heterochromatin, Quies|Quiescent/Low, )
#  10   B       #CD5C5C (TssBiv|Bivalent/Poised, BivFlnk|Flanking Bivalent TSS/Enh, EnhBiv|Bivalent Enhancer, ReprPC|Repressed PolyComb, ReprPCWk|Weak Repressed PolyComb, )
#------------------------------------------------------------
>> 20_11677  0_0 0.592 0   0
Chr20 (58380001-58385000)       Chr (-4999-0)
[5555555555-BhBhhhBhhhhhhBhhBBBhhBBBBBhhh--BBBhBhhBhBBBB-hhhhhBBBhhhBhBh-hhh]
[FFFFFFFFFFAAAAAAAAAAAAAAAAAAAAAAAAAAAAAAAAAAAAAAAAAAAAAAAAAAAAAAAAAAAAAAAAA]
Chr20(58380001-58385000) Chr(-4999-0)

>> 20_6220  0_0 0.586 0   0
Chr20 (31095001-31100000)       Chr (-4999-0)
[55-5555555---------------EE--E-EEhhBhBBBBhBB--hA-5hBB---h5h-h-h---hh--h----]
[FFFFFFFFFFAAAAAAAAAAAAAAAAAAAAAAAAAAAAAAAAAAAAAAAAAAAAAAAAAAAAAAAAAAAAAAAAA]
Chr20(31095001-31100000) Chr(-4999-0)

>> 20_11669  0_0 0.537 0   0
Chr20 (58340001-58345000)       Chr (-4999-0)
[5-55555555hBhhhhhhhhhhhh-hhBB-hhBh-BBhhhBhBBBhBhh-h-BBB5hh-Bh-BB---Bh----h-]
[FFFFFFFFFFAAAAAAAAAAAAAAAAAAAAAAAAAAAAAAAAAAAAAAAAAAAAAAAAAAAAAAAAAAAAAAAAA]
Chr20(58340001-58345000) Chr(-4999-0)

>> 20_5169  0_0 0.525 0   0
Chr20 (25840001-25845000)       Chr (-4999-0)
[AAAAAAAAA-BBBBBBBBB--B-BBBBBBBB-B--B-BBB-------BB--ABBB--A-B-B-BBBBBBBBBB--]
[FFFFFFFFFFAAAAAAAAAAAAAAAAAAAAAAAAAAAAAAAAAAAAAAAAAAAAAAAAAAAAAAAAAAAAAAAAA]
Chr20(25840001-25845000) Chr(-4999-0)

>> 20_11670  0_0 0.525 0   0
Chr20 (58345001-58350000)       Chr (-4999-0)
[5-55--5555hBhhhhhhhhhhhhhhhBBBhhBBBBBhhhBhBBB-BhhBh-------BBhhBBhBh-hh----h]
[FFFFFFFFFFAAAAAAAAAAAAAAAAAAAAAAAAAAAAAAAAAAAAAAAAAAAAAAAAAAAAAAAAAAAAAAAAA]
Chr20(58345001-58350000) Chr(-4999-0)

>> 20_11667  0_0 0.504 0   0
Chr20 (58330001-58335000)       Chr (-4999-0)
[555555555hBBhBhhhBhhhhhhBh-BBBhhBhBBBhhBB-BBB-BhhBhBBBBhhhhB-BBBBBBBBB-BBhh]
[FFFFFFFFFFAAAAAAAAAAAAAAAAAAAAAAAAAAAAAAAAAAAAAAAAAAAAAAAAAAAAAAAAAAAAAAAAA]
Chr20(58330001-58335000) Chr(-4999-0)

>> 20_11668  0_0 0.494 0   0
Chr20 (58335001-58340000)       Chr (-4999-0)
[555555555h-BhhhhhhhhhhhhBhhBB-hhBhhBBhhhBhBBBhBhh-hBBBB-hhhBhBBBBBBBhBhBBhh]
[FFFFFFFFFFAAAAAAAAAAAAAAAAAAAAAAAAAAAAAAAAAAAAAAAAAAAAAAAAAAAAAAAAAAAAAAAAA]
Chr20(58335001-58340000) Chr(-4999-0)

>> 20_11648  0_0 0.493 0   0
Chr20 (58235001-58240000)       Chr (-4999-0)
[-EEEEEE--EBBh-hhBBhhhhhh-hBBBBhhhhhhBhhhBhB-BhBhhB-BBBB-Bh-B-BBBhBBBhBBBBhh]
[FFFFFFFFFFAAAAAAAAAAAAAAAAAAAAAAAAAAAAAAAAAAAAAAAAAAAAAAAAAAAAAAAAAAAAAAAAA]
Chr20(58235001-58240000) Chr(-4999-0)

>> 20_11640  0_0 0.469 0   0
Chr20 (58195001-58200000)       Chr (-4999-0)
[EEE-EEE5--BBhBhBhBBhhhhBBhBBBBhh-hhBBhhh-hBBBBBhhBhBBBBhBhhBBBBBBBBBhhhBBhh]
[FFFFFFFFFFAAAAAAAAAAAAAAAAAAAAAAAAAAAAAAAAAAAAAAAAAAAAAAAAAAAAAAAAAAAAAAAAA]
Chr20(58195001-58200000) Chr(-4999-0)

>> 20_9046  0_0 0.457 0   0
Chr20 (45225001-45230000)       Chr (-4999-0)
[5555555555-BhBhBhBBhhhhhBhBhhBBhhhB5hBhhBhhh-h-hhhhhhBhhh-5hhhB5h-B-B-Bhhh-]
[FFFFFFFFFFAAAAAAAAAAAAAAAAAAAAAAAAAAAAAAAAAAAAAAAAAAAAAAAAAAAAAAAAAAAAAAAAA]
Chr20(45225001-45230000) Chr(-4999-0)

>> 20_11672  0_0 0.452 0   0
Chr20 (58355001-58360000)       Chr (-4999-0)
[555--55555hBBhhhhhhhhhhhhhhBBBhh-BBBBBB-BhBBBBBhhBhBBB-hh5hBhhBBh-hhhhhhBhh]
[FFFFFFFFFFAAAAAAAAAAAAAAAAAAAAAAAAAAAAAAAAAAAAAAAAAAAAAAAAAAAAAAAAAAAAAAAAA]
Chr20(58355001-58360000) Chr(-4999-0)

>> 20_9041  0_0 0.45 0   0
Chr20 (45200001-45205000)       Chr (-4999-0)
[EEEEEE-55hBBhBBBhhBhhhhhBBh-5BBBhBBhhB-B--hhB--hh-h-B-----hh-B--5hBBBBBBhhh]
[FFFFFFFFFFAAAAAAAAAAAAAAAAAAAAAAAAAAAAAAAAAAAAAAAAAAAAAAAAAAAAAAAAAAAAAAAAA]
Chr20(45200001-45205000) Chr(-4999-0)

>> 20_11664  0_0 0.446 0   0
Chr20 (58315001-58320000)       Chr (-4999-0)
[5555555-5hBBhBhhhhhhhhhhBhBBBhhhhhBBBhhhBhBBBhBhhBhBBBBhhhhBhhBBBBBBBBBBBhh]
[FFFFFFFFFFAAAAAAAAAAAAAAAAAAAAAAAAAAAAAAAAAAAAAAAAAAAAAAAAAAAAAAAAAAAAAAAAA]
Chr20(58315001-58320000) Chr(-4999-0)

>> 20_11650  0_0 0.442 0   0
Chr20 (58245001-58250000)       Chr (-4999-0)
[EE-EEEEhE-hBBBh-Bhhhhhhh-hBBBBhhhhh-Bhhh--BBB-BhhBBBBBBBhhhBBBBBhBBB-B-Bhhh]
[FFFFFFFFFFAAAAAAAAAAAAAAAAAAAAAAAAAAAAAAAAAAAAAAAAAAAAAAAAAAAAAAAAAAAAAAAAA]
Chr20(58245001-58250000) Chr(-4999-0)

>> 20_11685  0_0 0.419 0   0
Chr20 (58420001-58425000)       Chr (-4999-0)
[5555555555hhhBhhhhhhhhBhBBBhBBhhh-hhhBhhhh-55BBhhhhhhh5-5-h-hhhhhhhhhhhhhhh]
[FFFFFFFFFFAAAAAAAAAAAAAAAAAAAAAAAAAAAAAAAAAAAAAAAAAAAAAAAAAAAAAAAAAAAAAAAAA]
Chr20(58420001-58425000) Chr(-4999-0)

>> 20_9045  0_0 0.414 0   0
Chr20 (45220001-45225000)       Chr (-4999-0)
[555555555-BBhBBhhB-hhhhhBBBhhBBhBhB5hBhhB-hhBhhhhhhhhB-hh-5hhhh5hhBhBBBhhhh]
[FFFFFFFFFFAAAAAAAAAAAAAAAAAAAAAAAAAAAAAAAAAAAAAAAAAAAAAAAAAAAAAAAAAAAAAAAAA]
Chr20(45220001-45225000) Chr(-4999-0)

>> 20_11673  0_0 0.409 0   0
Chr20 (58360001-58365000)       Chr (-4999-0)
[--5---5555hBBh-hhBhhhhhh-hBBBBhh-BBBBBBB--BBBBBhhB-BB--hh-hhhhBBhBBhhhhhBhh]
[FFFFFFFFFFAAAAAAAAAAAAAAAAAAAAAAAAAAAAAAAAAAAAAAAAAAAAAAAAAAAAAAAAAAAAAAAAA]
Chr20(58360001-58365000) Chr(-4999-0)

>> 20_12415  0_0 0.406 0   0
Chr20 (62070001-62075000)       Chr (-4999-0)
[Bh5B555555B--h-----------h-------BBBBBBB--BBB-hBBBBBBBBhhBhBBBB-hhBBBBBBBhh]
[FFFFFFFFFFAAAAAAAAAAAAAAAAAAAAAAAAAAAAAAAAAAAAAAAAAAAAAAAAAAAAAAAAAAAAAAAAA]
Chr20(62070001-62075000) Chr(-4999-0)

>> 20_9246  0_0 0.405 0   0
Chr20 (46225001-46230000)       Chr (-4999-0)
[hhhhhhhhhh55h555--55555555555-5555-55-555-555-55hh5h55555555-5h-55555555555]
[FFFFFFFFFFAAAAAAAAAAAAAAAAAAAAAAAAAAAAAAAAAAAAAAAAAAAAAAAAAAAAAAAAAAAAAAAAA]
Chr20(46225001-46230000) Chr(-4999-0)

>> 20_9055  0_0 0.405 0   0
Chr20 (45270001-45275000)       Chr (-4999-0)
[555555555hBBhBBBBBBhhhhhB-BB-BBBBBB5hB5BBhhhhhhB-BB-B-BhhhhBhBBh-hBBBBBBBh-]
[FFFFFFFFFFAAAAAAAAAAAAAAAAAAAAAAAAAAAAAAAAAAAAAAAAAAAAAAAAAAAAAAAAAAAAAAAAA]
Chr20(45270001-45275000) Chr(-4999-0)

>> 20_11642  0_0 0.404 0   0
Chr20 (58205001-58210000)       Chr (-4999-0)
[E--E---555BBhBhBhBBhhhhBBhBBBBhhhh-BBhhh-h-BBhhhhBBBBBBh-h-BBhBBhBBhh---Bhh]
[FFFFFFFFFFAAAAAAAAAAAAAAAAAAAAAAAAAAAAAAAAAAAAAAAAAAAAAAAAAAAAAAAAAAAAAAAAA]
Chr20(58205001-58210000) Chr(-4999-0)

>> 20_1025  0_0 0.402 0   0
Chr20 (5120001-5125000) Chr (-4999-0)
[EEEEEE-h5h555555--5--555-5555-55-h5hh555--55555h55---55h-------555h55555555]
[FFFFFFFFFFAAAAAAAAAAAAAAAAAAAAAAAAAAAAAAAAAAAAAAAAAAAAAAAAAAAAAAAAAAAAAAAAA]
Chr20(5120001-5125000) Chr(-4999-0)

>> 20_7014  0_0 0.401 0   0
Chr20 (35065001-35070000)       Chr (-4999-0)
[-h5555555-hBh-Bhh-hhh--h-hh--B-BBBBBBBBBBhB-Bh-hBBhBBBBh-BhB-hBBB-hBhBhBB-5]
[FFFFFFFFFFAAAAAAAAAAAAAAAAAAAAAAAAAAAAAAAAAAAAAAAAAAAAAAAAAAAAAAAAAAAAAAAAA]
Chr20(35065001-35070000) Chr(-4999-0)

>> 20_7967  0_0 0.396 0   0
Chr20 (39830001-39835000)       Chr (-4999-0)
[EEEEE----h55h5h55hhhh5hhh---h555h5-555----555--555--5555-5555555-5h55555555]
[FFFFFFFFFFAAAAAAAAAAAAAAAAAAAAAAAAAAAAAAAAAAAAAAAAAAAAAAAAAAAAAAAAAAAAAAAAA]
Chr20(39830001-39835000) Chr(-4999-0)

>> 20_11643  0_0 0.396 0   0
Chr20 (58210001-58215000)       Chr (-4999-0)
[E--E---555BBhBh-hB-BhhhBBhBBBhhhhhhBBhhhhhB-BhhhhBBBBB-hB--BBhBBhBBhBhBhBhh]
[FFFFFFFFFFAAAAAAAAAAAAAAAAAAAAAAAAAAAAAAAAAAAAAAAAAAAAAAAAAAAAAAAAAAAAAAAAA]
Chr20(58210001-58215000) Chr(-4999-0)

>> 20_630  0_0 0.392 0   0
Chr20 (3145001-3150000) Chr (-4999-0)
[-555-5-55hBBB-BB-BBBBBh-BB---BBBBBhBB-BB----B55-B-h----h--hBBB----hh-------]
[FFFFFFFFFFAAAAAAAAAAAAAAAAAAAAAAAAAAAAAAAAAAAAAAAAAAAAAAAAAAAAAAAAAAAAAAAAA]
Chr20(3145001-3150000) Chr(-4999-0)

>> 20_6234  0_0 0.386 0   0
Chr20 (31165001-31170000)       Chr (-4999-0)
[-5555555--5E-E-EEEEEEE-E-------EBhh5hBBBBBBB-BB-EBhBB-----h-5h5---hhB--B-h-]
[FFFFFFFFFFAAAAAAAAAAAAAAAAAAAAAAAAAAAAAAAAAAAAAAAAAAAAAAAAAAAAAAAAAAAAAAAAA]
Chr20(31165001-31170000) Chr(-4999-0)

>> 20_4894  0_0 0.383 0   0
Chr20 (24465001-24470000)       Chr (-4999-0)
[555-555-55hBhhhhhhhhhhhhhhhhhhhh--hBBhh-hhhh-h-h-BhBBB5--55hh-BB-hh--h-hhh5]
[FFFFFFFFFFAAAAAAAAAAAAAAAAAAAAAAAAAAAAAAAAAAAAAAAAAAAAAAAAAAAAAAAAAAAAAAAAA]
Chr20(24465001-24470000) Chr(-4999-0)

>> 20_12414  0_0 0.379 0   0
Chr20 (62065001-62070000)       Chr (-4999-0)
[-h5-55555-BB-h--h--h---hBh----B-BBBBBBBBBBB-B5hBBBBBBB--hBhBBBBBhhBBBBBBBhh]
[FFFFFFFFFFAAAAAAAAAAAAAAAAAAAAAAAAAAAAAAAAAAAAAAAAAAAAAAAAAAAAAAAAAAAAAAAAA]
Chr20(62065001-62070000) Chr(-4999-0)

>> 20_11687  0_0 0.379 0   0
Chr20 (58430001-58435000)       Chr (-4999-0)
[555555555hhhhBhhhhhhh5hhhBBhhhhhhhhhhBhhhhhh5B-hhhhhhhhh-hhhhhhhh-hhhhhh-hh]
[FFFFFFFFFFAAAAAAAAAAAAAAAAAAAAAAAAAAAAAAAAAAAAAAAAAAAAAAAAAAAAAAAAAAAAAAAAA]
Chr20(58430001-58435000) Chr(-4999-0)

>> 20_9047  0_0 0.374 0   0
Chr20 (45230001-45235000)       Chr (-4999-0)
[5555555555hBhBhBhBhhhhhhBhBhhB-hhhh5hhhhhhhhhh5hhhhhh-h-hh5hhh55--BBBhBhhh5]
[FFFFFFFFFFAAAAAAAAAAAAAAAAAAAAAAAAAAAAAAAAAAAAAAAAAAAAAAAAAAAAAAAAAAAAAAAAA]
Chr20(45230001-45235000) Chr(-4999-0)

>> 20_11686  0_0 0.374 0   0
Chr20 (58425001-58430000)       Chr (-4999-0)
[555555555hhhhBhhhhhhhh-hhBBhhhhhhhhhhBhhhhhh5B-hhhhhhhhh5hhhhhhhhhhhhhhhhhh]
[FFFFFFFFFFAAAAAAAAAAAAAAAAAAAAAAAAAAAAAAAAAAAAAAAAAAAAAAAAAAAAAAAAAAAAAAAAA]
Chr20(58425001-58430000) Chr(-4999-0)

>> 20_11679  0_0 0.373 0   0
Chr20 (58390001-58395000)       Chr (-4999-0)
[5-555-55---BhBhhhBhhhhhhBhBBBBhhBBBBBB-BBBBBBBBhhBhBBBBhh5hhhhBB--hBhhhhhhh]
[FFFFFFFFFFAAAAAAAAAAAAAAAAAAAAAAAAAAAAAAAAAAAAAAAAAAAAAAAAAAAAAAAAAAAAAAAAA]
Chr20(58390001-58395000) Chr(-4999-0)

>> 20_9049  0_0 0.372 0   0
Chr20 (45240001-45245000)       Chr (-4999-0)
[5555555h5hBBhBh-hBhhhhhhB-Bh-BBh--h5h-h-hhhhBhh-hBhhhhhhhhhhhhhBhhBBBhBhh--]
[FFFFFFFFFFAAAAAAAAAAAAAAAAAAAAAAAAAAAAAAAAAAAAAAAAAAAAAAAAAAAAAAAAAAAAAAAAA]
Chr20(45240001-45245000) Chr(-4999-0)

>> 20_8541  0_0 0.37 0   0
Chr20 (42700001-42705000)       Chr (-4999-0)
[555555-5hhh-hE-E-Eh---E-E--BBB------BB--BBBBB-BEEBh-B--hh-5B-h-BBBh-hhhhhh5]
[FFFFFFFFFFAAAAAAAAAAAAAAAAAAAAAAAAAAAAAAAAAAAAAAAAAAAAAAAAAAAAAAAAAAAAAAAAA]
Chr20(42700001-42705000) Chr(-4999-0)

>> 20_11684  0_0 0.369 0   0
Chr20 (58415001-58420000)       Chr (-4999-0)
[5555555555BhhBB-h--BhhBhBBBBBBBhBB---Bhhhh555BBBhh-hh55-55-BBh-hh--hh-hhhhh]
[FFFFFFFFFFAAAAAAAAAAAAAAAAAAAAAAAAAAAAAAAAAAAAAAAAAAAAAAAAAAAAAAAAAAAAAAAAA]
Chr20(58415001-58420000) Chr(-4999-0)

>> 20_5076  0_0 0.367 0   0
Chr20 (25375001-25380000)       Chr (-4999-0)
[55-5555hh-hBhhhhhhhhhhhhhhhhhhh-Bhh-hh----hhhh-hhhhhhB-hhhhhhhhh--h-h--h-hh]
[FFFFFFFFFFAAAAAAAAAAAAAAAAAAAAAAAAAAAAAAAAAAAAAAAAAAAAAAAAAAAAAAAAAAAAAAAAA]
Chr20(25375001-25380000) Chr(-4999-0)

>> 20_9044  0_0 0.362 0   0
Chr20 (45215001-45220000)       Chr (-4999-0)
[555555555hBBhBBhhBhhhhhhBBB-hBB-BhB5hBh---hhBhhhhhhhhB-hhh-hhh55hhBhBBBhhhh]
[FFFFFFFFFFAAAAAAAAAAAAAAAAAAAAAAAAAAAAAAAAAAAAAAAAAAAAAAAAAAAAAAAAAAAAAAAAA]
Chr20(45215001-45220000) Chr(-4999-0)

>> 20_9042  0_0 0.361 0   0
Chr20 (45205001-45210000)       Chr (-4999-0)
[555555555hBBhBB-h-hhhhhhBBBhhBBB-BB-hBhBhhhhBh5hhhhhB-hhhhhhh-B55hBhBBBBhhh]
[FFFFFFFFFFAAAAAAAAAAAAAAAAAAAAAAAAAAAAAAAAAAAAAAAAAAAAAAAAAAAAAAAAAAAAAAAAA]
Chr20(45205001-45210000) Chr(-4999-0)

>> 20_6093  0_0 0.361 0   0
Chr20 (30460001-30465000)       Chr (-4999-0)
[5555h55555BBBBBBBBBBBBBBBB5----BBBBBBBBBhhBB-5hBBhBBBBBhhhh-h-B5hh-B5BB-h-h]
[FFFFFFFFFFAAAAAAAAAAAAAAAAAAAAAAAAAAAAAAAAAAAAAAAAAAAAAAAAAAAAAAAAAAAAAAAAA]
Chr20(30460001-30465000) Chr(-4999-0)

>> 20_11656  0_0 0.361 0   0
Chr20 (58275001-58280000)       Chr (-4999-0)
[-5555-5h5hBB-BhBhhhhhhhhBBBBBBhhBhh-hhhhh-BBhBhBhBBBBhBBBhhBhBBBhBBBB-hhBhh]
[FFFFFFFFFFAAAAAAAAAAAAAAAAAAAAAAAAAAAAAAAAAAAAAAAAAAAAAAAAAAAAAAAAAAAAAAAAA]
Chr20(58275001-58280000) Chr(-4999-0)

>> 20_2117  0_0 0.356 0   0
Chr20 (10580001-10585000)       Chr (-4999-0)
[hhhhhhhhh-5555555-55hhh55555555555--55-555---555-555555h5h55h555555555555-5]
[FFFFFFFFFFAAAAAAAAAAAAAAAAAAAAAAAAAAAAAAAAAAAAAAAAAAAAAAAAAAAAAAAAAAAAAAAAA]
Chr20(10580001-10585000) Chr(-4999-0)

>> 20_9048  0_0 0.355 0   0
Chr20 (45235001-45240000)       Chr (-4999-0)
[5555555-5-hBhBhBhBhhhhhhBhBhhBhhhhh5hhhhhhhhhh-hhhhhhhhhhhhhhh55--BBBhBhhh5]
[FFFFFFFFFFAAAAAAAAAAAAAAAAAAAAAAAAAAAAAAAAAAAAAAAAAAAAAAAAAAAAAAAAAAAAAAAAA]
Chr20(45235001-45240000) Chr(-4999-0)

>> 20_2058  0_0 0.354 0   0
Chr20 (10285001-10290000)       Chr (-4999-0)
[hh55555555B-h-h-h-h---hB-h----h-B-B--EE-h----h5hhhhhhhhhBB5hhhhhhhBBhhhhhhh]
[FFFFFFFFFFAAAAAAAAAAAAAAAAAAAAAAAAAAAAAAAAAAAAAAAAAAAAAAAAAAAAAAAAAAAAAAAAA]
Chr20(10285001-10290000) Chr(-4999-0)

>> 20_11651  0_0 0.353 0   0
Chr20 (58250001-58255000)       Chr (-4999-0)
[---EE-E--EhB-BhB-Bhh-hhhBhBBBBhhBhhBBhhh--BBBBBhhBBBBBBB--hBBBB-hBBBBBh-hhh]
[FFFFFFFFFFAAAAAAAAAAAAAAAAAAAAAAAAAAAAAAAAAAAAAAAAAAAAAAAAAAAAAAAAAAAAAAAAA]
Chr20(58250001-58255000) Chr(-4999-0)

>> 20_9245  0_0 0.349 0   0
Chr20 (46220001-46225000)       Chr (-4999-0)
[hhhhhhhhhh55h555-55555555555555555h5555555555555hh5h55555555h5h55555555-555]
[FFFFFFFFFFAAAAAAAAAAAAAAAAAAAAAAAAAAAAAAAAAAAAAAAAAAAAAAAAAAAAAAAAAAAAAAAAA]
Chr20(46220001-46225000) Chr(-4999-0)

>> 20_830  0_0 0.349 0   0
Chr20 (4145001-4150000) Chr (-4999-0)
[E-EE--E-55hBhh-hhhhhhhhhhh5---hhBh-hhh55---55--h-Bhhh--h5hhh5h5---555-h-5h5]
[FFFFFFFFFFAAAAAAAAAAAAAAAAAAAAAAAAAAAAAAAAAAAAAAAAAAAAAAAAAAAAAAAAAAAAAAAAA]
Chr20(4145001-4150000) Chr(-4999-0)

>> 20_9231  0_0 0.347 0   0
Chr20 (46150001-46155000)       Chr (-4999-0)
[h--hhhhh-h5-555---55------------5--5-5-5--5-5---h-5-5hh555555h5--h5--55h-55]
[FFFFFFFFFFAAAAAAAAAAAAAAAAAAAAAAAAAAAAAAAAAAAAAAAAAAAAAAAAAAAAAAAAAAAAAAAAA]
Chr20(46150001-46155000) Chr(-4999-0)

>> 20_11688  0_0 0.345 0   0
Chr20 (58435001-58440000)       Chr (-4999-0)
[555555-55hhhhBhhhhhhh-hhBBBhh-h5hhhhhhhhhhhh-BBhhhhhhhhh5hhhhhhhhhhhhhhhhhh]
[FFFFFFFFFFAAAAAAAAAAAAAAAAAAAAAAAAAAAAAAAAAAAAAAAAAAAAAAAAAAAAAAAAAAAAAAAAA]
Chr20(58435001-58440000) Chr(-4999-0)

>> 20_7971  0_0 0.344 0   0
Chr20 (39850001-39855000)       Chr (-4999-0)
[EEEE--E---hhh5hhhhhhhhhhhB----hh-----5--h5--5EEhhh--hhhhh55--h-h5hh5hhh-h5h]
[FFFFFFFFFFAAAAAAAAAAAAAAAAAAAAAAAAAAAAAAAAAAAAAAAAAAAAAAAAAAAAAAAAAAAAAAAAA]
Chr20(39850001-39855000) Chr(-4999-0)

>> 20_12413  0_0 0.343 0   0
Chr20 (62060001-62065000)       Chr (-4999-0)
[-h5555555hBBhhhhhhhhhhhhhhhhhhhhhBBBBB-BBB--B5h-hBBBBBBhhBhBBBBBh-B-BBBBBhh]
[FFFFFFFFFFAAAAAAAAAAAAAAAAAAAAAAAAAAAAAAAAAAAAAAAAAAAAAAAAAAAAAAAAAAAAAAAAA]
Chr20(62060001-62065000) Chr(-4999-0)

>> 20_7369  0_0 0.339 0   0
Chr20 (36840001-36845000)       Chr (-4999-0)
[55555555-5-Bhhhhhhhhhhhh5hhBBBhhhhh--5-5Bh5BBBBhhBhh5B-5h-5-hB--BB-BhBhhBhh]
[FFFFFFFFFFAAAAAAAAAAAAAAAAAAAAAAAAAAAAAAAAAAAAAAAAAAAAAAAAAAAAAAAAAAAAAAAAA]
Chr20(36840001-36845000) Chr(-4999-0)

>> 20_8821  0_0 0.338 0   0
Chr20 (44100001-44105000)       Chr (-4999-0)
[hhh--5hh-hBBBBBBBBBBBBBBBBBBBBBBBBBBBBBBBBBBBhBBBBBBBBBBBB-BhBBBBBB---hBB-h]
[FFFFFFFFFFAAAAAAAAAAAAAAAAAAAAAAAAAAAAAAAAAAAAAAAAAAAAAAAAAAAAAAAAAAAAAAAAA]
Chr20(44100001-44105000) Chr(-4999-0)

>> 20_10018  0_0 0.338 0   0
Chr20 (50085001-50090000)       Chr (-4999-0)
[-h--hhhh-h5-5-5---5-----h555555-hh5h-BBB-5BB--B--5555--555-555--55555555555]
[FFFFFFFFFFAAAAAAAAAAAAAAAAAAAAAAAAAAAAAAAAAAAAAAAAAAAAAAAAAAAAAAAAAAAAAAAAA]
Chr20(50085001-50090000) Chr(-4999-0)

>> 20_11639  0_0 0.334 0   0
Chr20 (58190001-58195000)       Chr (-4999-0)
[----EE-55-BBhB-BhBBhhhhBB-BBBBhhBhhBBhhh-hBBBBBhhBhBBBBhhhhBBBBBBBBBhh-BBhh]
[FFFFFFFFFFAAAAAAAAAAAAAAAAAAAAAAAAAAAAAAAAAAAAAAAAAAAAAAAAAAAAAAAAAAAAAAAAA]
Chr20(58190001-58195000) Chr(-4999-0)

>> 20_9244  0_0 0.332 0   0
Chr20 (46215001-46220000)       Chr (-4999-0)
[hhhhhhhhhh55-555555555555555555555h55555h5555555hh5h555-5555h5h55555555h555]
[FFFFFFFFFFAAAAAAAAAAAAAAAAAAAAAAAAAAAAAAAAAAAAAAAAAAAAAAAAAAAAAAAAAAAAAAAAA]
Chr20(46215001-46220000) Chr(-4999-0)

>> 20_4913  0_0 0.332 0   0
Chr20 (24560001-24565000)       Chr (-4999-0)
[5555-55---hBhhhhhhhhhhhhhBhhBhhhhhBBBBhhhh-hhhh5hBhhBB5hh-hhhhBBhhhhhhhhhhh]
[FFFFFFFFFFAAAAAAAAAAAAAAAAAAAAAAAAAAAAAAAAAAAAAAAAAAAAAAAAAAAAAAAAAAAAAAAAA]
Chr20(24560001-24565000) Chr(-4999-0)

>> 20_9247  0_0 0.33 0   0
Chr20 (46230001-46235000)       Chr (-4999-0)
[hhhhhhhh-h55-----E--E--E555555E5h5555h55hh555h-5hh-5--5-5-55-5555h555555555]
[FFFFFFFFFFAAAAAAAAAAAAAAAAAAAAAAAAAAAAAAAAAAAAAAAAAAAAAAAAAAAAAAAAAAAAAAAAA]
Chr20(46230001-46235000) Chr(-4999-0)

>> 20_7015  0_0 0.33 0   0
Chr20 (35070001-35075000)       Chr (-4999-0)
[hh5555555-hBhh-hhhhhhhhhhhhhhBhBBBBBBBBBBhBhBh-hhBhBBBBhhBhhhhBB-hhhhBh-Bh5]
[FFFFFFFFFFAAAAAAAAAAAAAAAAAAAAAAAAAAAAAAAAAAAAAAAAAAAAAAAAAAAAAAAAAAAAAAAAA]
Chr20(35070001-35075000) Chr(-4999-0)

>> 20_12398  0_0 0.33 0   0
Chr20 (61985001-61990000)       Chr (-4999-0)
[BBh555555-BBh--BBB-hh-h--hhBBBBhhBBBBBh-BBB-BBB--BBBBBB---BBBBBBhBBBBBBBBhh]
[FFFFFFFFFFAAAAAAAAAAAAAAAAAAAAAAAAAAAAAAAAAAAAAAAAAAAAAAAAAAAAAAAAAAAAAAAAA]
Chr20(61985001-61990000) Chr(-4999-0)

>> 20_7091  0_0 0.329 0   0
Chr20 (35450001-35455000)       Chr (-4999-0)
[EEE-EE-E-E5hh5hhhhhhhhhh5555555hh5-555-5--EE---555h55EEE5--5----5555555-555]
[FFFFFFFFFFAAAAAAAAAAAAAAAAAAAAAAAAAAAAAAAAAAAAAAAAAAAAAAAAAAAAAAAAAAAAAAAAA]
Chr20(35450001-35455000) Chr(-4999-0)

>> 20_9606  0_0 0.326 0   0
Chr20 (48025001-48030000)       Chr (-4999-0)
[5h5h555hhhBB-BBhhBBhhBhh-hBBBBBhB-BBBBBBBBBBB-Bhh--EE--B-5h-EEE-BBBBB-BBBhh]
[FFFFFFFFFFAAAAAAAAAAAAAAAAAAAAAAAAAAAAAAAAAAAAAAAAAAAAAAAAAAAAAAAAAAAAAAAAA]
Chr20(48025001-48030000) Chr(-4999-0)

>> 20_11678  0_0 0.326 0   0
Chr20 (58385001-58390000)       Chr (-4999-0)
[---EEEE---hBhBhhhBhhhhhhBhhBBBhhBBBBB-hBBhBBBBBhhBhBBBBhhhhhhBBB-hhBhhhhhhh]
[FFFFFFFFFFAAAAAAAAAAAAAAAAAAAAAAAAAAAAAAAAAAAAAAAAAAAAAAAAAAAAAAAAAAAAAAAAA]
Chr20(58385001-58390000) Chr(-4999-0)

>> 20_7370  0_0 0.325 0   0
Chr20 (36845001-36850000)       Chr (-4999-0)
[55555555--hBhhhhhhhhhhhh5hhBBBhhh-----E-B---E-Bh-Bhh5B5-h55-h55--Bh--BhhBhh]
[FFFFFFFFFFAAAAAAAAAAAAAAAAAAAAAAAAAAAAAAAAAAAAAAAAAAAAAAAAAAAAAAAAAAAAAAAAA]
Chr20(36845001-36850000) Chr(-4999-0)

>> 20_378  0_0 0.324 0   0
Chr20 (1885001-1890000) Chr (-4999-0)
[EEEEEEE5--5B-hhhhhhhhhhh5555h5hhE---5----E---55hh-h5555E---555555555555h5--]
[FFFFFFFFFFAAAAAAAAAAAAAAAAAAAAAAAAAAAAAAAAAAAAAAAAAAAAAAAAAAAAAAAAAAAAAAAAA]
Chr20(1885001-1890000) Chr(-4999-0)

>> 20_1180  0_0 0.323 0   0
Chr20 (5895001-5900000) Chr (-4999-0)
[hh5h5-5555BBBBBBBBBB-BhBBBBBBBB-BBBBBBB5BB-B5BBB-BhBhBBBhhhBhBBBBBBBBBBhB-h]
[FFFFFFFFFFAAAAAAAAAAAAAAAAAAAAAAAAAAAAAAAAAAAAAAAAAAAAAAAAAAAAAAAAAAAAAAAAA]
Chr20(5895001-5900000) Chr(-4999-0)

>> 20_9248  0_0 0.322 0   0
Chr20 (46235001-46240000)       Chr (-4999-0)
[hhhhhhhhhh--E-EE-EE-E---555----5h-------hh5--hh5h-55hh555-55h5555h-55555-55]
[FFFFFFFFFFAAAAAAAAAAAAAAAAAAAAAAAAAAAAAAAAAAAAAAAAAAAAAAAAAAAAAAAAAAAAAAAAA]
Chr20(46235001-46240000) Chr(-4999-0)

>> 20_7504  0_0 0.322 0   0
Chr20 (37515001-37520000)       Chr (-4999-0)
[EEEEEEEB-55-55555--55h55h555hhE-BBBBBBBBB-BB-BB555hBBBBB55hBBBBBBBBBBBBBB-5]
[FFFFFFFFFFAAAAAAAAAAAAAAAAAAAAAAAAAAAAAAAAAAAAAAAAAAAAAAAAAAAAAAAAAAAAAAAAA]
Chr20(37515001-37520000) Chr(-4999-0)

>> 20_11680  0_0 0.322 0   0
Chr20 (58395001-58400000)       Chr (-4999-0)
[---E-E--EEBBBBhhhhhhhhhh-hBBBBhhBBBBBB-BBB--BBBhhBh-B-E---h---B-hBhB-h-h--5]
[FFFFFFFFFFAAAAAAAAAAAAAAAAAAAAAAAAAAAAAAAAAAAAAAAAAAAAAAAAAAAAAAAAAAAAAAAAA]
Chr20(58395001-58400000) Chr(-4999-0)

>> 20_11671  0_0 0.322 0   0
Chr20 (58350001-58355000)       Chr (-4999-0)
[--5---5555hB-hhhhhhhhhhhhhhBBBhhBBBBBh-hBhBBBBBhhBhBBBBhh5hBhhBBhhhhhhhhhhh]
[FFFFFFFFFFAAAAAAAAAAAAAAAAAAAAAAAAAAAAAAAAAAAAAAAAAAAAAAAAAAAAAAAAAAAAAAAAA]
Chr20(58350001-58355000) Chr(-4999-0)

>> 20_1181  0_0 0.32 0   0
Chr20 (5900001-5905000) Chr (-4999-0)
[hh5h5-5555B-hB-hBBhhhhhhBBBBB-BhBBBBBBBBBh---BBBhBhB-BBBh-hBhBBB5BBBhBBhBhh]
[FFFFFFFFFFAAAAAAAAAAAAAAAAAAAAAAAAAAAAAAAAAAAAAAAAAAAAAAAAAAAAAAAAAAAAAAAAA]
Chr20(5900001-5905000) Chr(-4999-0)

>> 20_9235  0_0 0.319 0   0
Chr20 (46170001-46175000)       Chr (-4999-0)
[hhhhhhhhhh5-55---E-5--5--E55-5E-h--E-EE-h----hh5h---5hh----5--h555-5h5h-55-]
[FFFFFFFFFFAAAAAAAAAAAAAAAAAAAAAAAAAAAAAAAAAAAAAAAAAAAAAAAAAAAAAAAAAAAAAAAAA]
Chr20(46170001-46175000) Chr(-4999-0)

>> 20_9010  0_0 0.318 0   0
Chr20 (45045001-45050000)       Chr (-4999-0)
[hhh5hhhhhhBBhBBBBBBBBB-hBBBhhBBBBBBB-BBBBBBBBBBBBBhBBBBBBBhBhBBhhB-BBBBBBBh]
[FFFFFFFFFFAAAAAAAAAAAAAAAAAAAAAAAAAAAAAAAAAAAAAAAAAAAAAAAAAAAAAAAAAAAAAAAAA]
Chr20(45045001-45050000) Chr(-4999-0)

>> 20_12411  0_0 0.312 0   0
Chr20 (62050001-62055000)       Chr (-4999-0)
[B-5555555hBB-hhhh-hhhhhhhhhBBBhhhBBBBBBBBBBBB5-hhBBBBBBhBBBBBBBB-BBBBBBBBBh]
[FFFFFFFFFFAAAAAAAAAAAAAAAAAAAAAAAAAAAAAAAAAAAAAAAAAAAAAAAAAAAAAAAAAAAAAAAAA]
Chr20(62050001-62055000) Chr(-4999-0)

>> 20_9470  0_0 0.31 0   0
Chr20 (47345001-47350000)       Chr (-4999-0)
[EEEEEE----5-55555555555--55E--5-Eh5BBh55--BBBEEh5Bh55--555--55B555h5555h555]
[FFFFFFFFFFAAAAAAAAAAAAAAAAAAAAAAAAAAAAAAAAAAAAAAAAAAAAAAAAAAAAAAAAAAAAAAAAA]
Chr20(47345001-47350000) Chr(-4999-0)

>> 20_6244  0_0 0.309 0   0
Chr20 (31215001-31220000)       Chr (-4999-0)
[5hhhh-5-5--Bhh-h-h-hhhh---------BBBBBBBBB---B----BhBBB--hhhBhBBB---BhBBB-Bh]
[FFFFFFFFFFAAAAAAAAAAAAAAAAAAAAAAAAAAAAAAAAAAAAAAAAAAAAAAAAAAAAAAAAAAAAAAAAA]
Chr20(31215001-31220000) Chr(-4999-0)

>> 20_9249  0_0 0.306 0   0
Chr20 (46240001-46245000)       Chr (-4999-0)
[hhhhhhhhhh55555-5-55-555555555-5hh555555h5555hh5h5555h5555-hh5555h555555555]
[FFFFFFFFFFAAAAAAAAAAAAAAAAAAAAAAAAAAAAAAAAAAAAAAAAAAAAAAAAAAAAAAAAAAAAAAAAA]
Chr20(46240001-46245000) Chr(-4999-0)

>> 20_8936  0_0 0.306 0   0
Chr20 (44675001-44680000)       Chr (-4999-0)
[5-55555BBBBB-BBBBBBhhBhBBBBBBBBBBBBBBBBBBBBBBBBBhBhBBBBBBBhBBBBBBBBBBBBBB-h]
[FFFFFFFFFFAAAAAAAAAAAAAAAAAAAAAAAAAAAAAAAAAAAAAAAAAAAAAAAAAAAAAAAAAAAAAAAAA]
Chr20(44675001-44680000) Chr(-4999-0)

>> 20_2053  0_0 0.306 0   0
Chr20 (10260001-10265000)       Chr (-4999-0)
[-h55555555hBhhhBhBhhhhhhhhhhhhhh--B--B--h5-hBh5hhhhhhhh-BB5hhhh5hhBBh-Bhhhh]
[FFFFFFFFFFAAAAAAAAAAAAAAAAAAAAAAAAAAAAAAAAAAAAAAAAAAAAAAAAAAAAAAAAAAAAAAAAA]
Chr20(10260001-10265000) Chr(-4999-0)

>> 20_9599  0_0 0.305 0   0
Chr20 (47990001-47995000)       Chr (-4999-0)
[5555555555-BhBBBBBBhhBhhhBBBBB-hBBBBBBBBBBBBBBBhh555555hBh555h5-BBBBh-BBBBh]
[FFFFFFFFFFAAAAAAAAAAAAAAAAAAAAAAAAAAAAAAAAAAAAAAAAAAAAAAAAAAAAAAAAAAAAAAAAA]
Chr20(47990001-47995000) Chr(-4999-0)

>> 20_11689  0_0 0.304 0   0
Chr20 (58440001-58445000)       Chr (-4999-0)
[555555h55hhhhBhhhhhhhhhhhBBhhBh5hhhhhhhhhhhhhB-hhhhhhhhh5hhhhhhhhhhhhhhhhhh]
[FFFFFFFFFFAAAAAAAAAAAAAAAAAAAAAAAAAAAAAAAAAAAAAAAAAAAAAAAAAAAAAAAAAAAAAAAAA]
Chr20(58440001-58445000) Chr(-4999-0)

>> 20_7658  0_0 0.303 0   0
Chr20 (38285001-38290000)       Chr (-4999-0)
[BBBBBBhBBBhhhhhhhhhhhhhhhhhhh-hhh---h--hhhhhhhBhhBhhhhBhhh-hhhhhhhBBhhhhhhh]
[FFFFFFFFFFAAAAAAAAAAAAAAAAAAAAAAAAAAAAAAAAAAAAAAAAAAAAAAAAAAAAAAAAAAAAAAAAA]
Chr20(38285001-38290000) Chr(-4999-0)

>> 20_9250  0_0 0.302 0   0
Chr20 (46245001-46250000)       Chr (-4999-0)
[hhhhhhhhhh5555555-55555555555555hh555555h5555hh5h5555h5555hh-5555h555555555]
[FFFFFFFFFFAAAAAAAAAAAAAAAAAAAAAAAAAAAAAAAAAAAAAAAAAAAAAAAAAAAAAAAAAAAAAAAAA]
Chr20(46245001-46250000) Chr(-4999-0)

>> 20_4893  0_0 0.302 0   0
Chr20 (24460001-24465000)       Chr (-4999-0)
[-555555h5--Bhhhhhhh-hhhhhBhhBhhhBBhBBhhBBhBhh-hhhB-BBB5--55hhBBBBh-BB-Bhhhh]
[FFFFFFFFFFAAAAAAAAAAAAAAAAAAAAAAAAAAAAAAAAAAAAAAAAAAAAAAAAAAAAAAAAAAAAAAAAA]
Chr20(24460001-24465000) Chr(-4999-0)

>> 20_9011  0_0 0.301 0   0
Chr20 (45050001-45055000)       Chr (-4999-0)
[5hh5hhhhhBBB-BBBBBBBBBBBBBBhhBBBBBBBBBBBBBBBB-BBBB-BBBBBBBBBhBBhhBBBBBBBBBh]
[FFFFFFFFFFAAAAAAAAAAAAAAAAAAAAAAAAAAAAAAAAAAAAAAAAAAAAAAAAAAAAAAAAAAAAAAAAA]
Chr20(45050001-45055000) Chr(-4999-0)

>> 20_4910  0_0 0.3 0   0
Chr20 (24545001-24550000)       Chr (-4999-0)
[5555h55hh5BBhhhhhhhhhhhBh-hhhhhhhBBBBB-BBhBh5hhhhBhhBBhh-h-hhhBhh-hhhhhhhhh]
[FFFFFFFFFFAAAAAAAAAAAAAAAAAAAAAAAAAAAAAAAAAAAAAAAAAAAAAAAAAAAAAAAAAAAAAAAAA]
Chr20(24545001-24550000) Chr(-4999-0)
