# Supplementary material for: Automatic detection of genomic regions with informative epigenetic patterns
Source: BMC Genomics. 2018 Nov 28;19:847. doi: 10.1186/s12864-018-5286-5 (PMC6264639; doi:10.1186/s12864-018-5286-5)
Supplement: Supplementary file 2 — Full list of windows in all chromosomes for the three experiments (in plain text and html format). The lists include the detailed epigenetic profiles for the windows as well as links to inspect these in a genome browser. (ZIP 973 kb) [file 12864_2018_5286_MOESM2_ESM.zip › Additional_file_2/brain/TXT/sdp_brain_14_15to5_3_E4.txt]

# Epicorr 1.19
#
# nsamples= 75  # Nr. of epigenomes (samples)
# wlen= 5000  # Window length (bp)
# step= 5000  # Distance between window inits (bp)
#           => Window 'n' goes from  (n-1)*step+1  to  (n-1)*step+wlen  (bp)
# Chr_1= 14 (14) 107456889 bp
# nwin1= 21490 # Nr. of windows for Chr_1
# Chr_2= 14 (14) 107456889 bp
# nwin2= 21490 # Nr. of windows for Chr_2
# Epigen vocabulary:
# epired= YES # Reduced vocabulary (yes/no)
# state  mnemonic  color  shortname|longname
#   0   -       #000000 (---|---, ZNF/Rpts|ZNF genes & repeats, )
#   1   A       #FF0000 (TssA|Active TSS, TssAFlnk|Flanking Active TSS, )
#   3   5       #32CD32 (TxFlnk|Transcr. at gene 5' and 3', Tx|Strong transcription, TxWk|Weak transcription, )
#   7   E       #FFFF00 (EnhG|Genic enhancers, Enh|Enhancers, )
#   9   h       #8A91D0 (Het|Heterochromatin, Quies|Quiescent/Low, )
#  10   B       #CD5C5C (TssBiv|Bivalent/Poised, BivFlnk|Flanking Bivalent TSS/Enh, EnhBiv|Bivalent Enhancer, ReprPC|Repressed PolyComb, ReprPCWk|Weak Repressed PolyComb, )
#------------------------------------------------------------
>> 14_20029  0_0 0.628 0   0
Chr14 (100140001-100145000)     Chr (-4999-0)
[-55555555h-B-B---B----h--B-BBB---h-hh-BB--BBBh----BBBB-BBhh-B--B--BB-hhBB-h]
[FFFFFFFFFFAAAAAAAAAAAAAAAAAAAAAAAAAAAAAAAAAAAAAAAAAAAAAAAAAAAAAAAAAAAAAAAAA]
Chr14(100140001-100145000) Chr(-4999-0)

>> 14_18822  0_0 0.586 0   0
Chr14 (94105001-94110000)       Chr (-4999-0)
[5555555555BBhBBBBBBBBBhBBBBBBBBBBh-BBhhhBBBBh-hBhBhhhhhh-h-BhBBhhBBBhBhhBBh]
[FFFFFFFFFFAAAAAAAAAAAAAAAAAAAAAAAAAAAAAAAAAAAAAAAAAAAAAAAAAAAAAAAAAAAAAAAAA]
Chr14(94105001-94110000) Chr(-4999-0)

>> 14_18817  0_0 0.586 0   0
Chr14 (94080001-94085000)       Chr (-4999-0)
[5555555555BBhBhhhBBhhhhBBBBBBBB-B-BhBhhhBBBhhhhhhhhhhhhhhhhhhhBhh-BBhB-hBBh]
[FFFFFFFFFFAAAAAAAAAAAAAAAAAAAAAAAAAAAAAAAAAAAAAAAAAAAAAAAAAAAAAAAAAAAAAAAAA]
Chr14(94080001-94085000) Chr(-4999-0)

>> 14_18821  0_0 0.571 0   0
Chr14 (94100001-94105000)       Chr (-4999-0)
[5555555555BBhBBBBBBB-BhBBBBBBBBBBhhBBhhhBBBBhhhBhBhhhhhhBhBhhBBhhBBBhBhhBBh]
[FFFFFFFFFFAAAAAAAAAAAAAAAAAAAAAAAAAAAAAAAAAAAAAAAAAAAAAAAAAAAAAAAAAAAAAAAAA]
Chr14(94100001-94105000) Chr(-4999-0)

>> 14_18818  0_0 0.564 0   0
Chr14 (94085001-94090000)       Chr (-4999-0)
[555555555-BBhBhBhBBhhhhBBBBBBBBhBBBBBhhhBBBh--hhh-h-h-hhBhhhhhB-hBBBhBhhBBh]
[FFFFFFFFFFAAAAAAAAAAAAAAAAAAAAAAAAAAAAAAAAAAAAAAAAAAAAAAAAAAAAAAAAAAAAAAAAA]
Chr14(94085001-94090000) Chr(-4999-0)

>> 14_18812  0_0 0.511 0   0
Chr14 (94055001-94060000)       Chr (-4999-0)
[5h55555555-BhBBBBBhhhBhBBhBBBBBhhhhB-hhhBBBBh-hhhBhhhhhhBhhB-hBhhh-Bhh--h-h]
[FFFFFFFFFFAAAAAAAAAAAAAAAAAAAAAAAAAAAAAAAAAAAAAAAAAAAAAAAAAAAAAAAAAAAAAAAAA]
Chr14(94055001-94060000) Chr(-4999-0)

>> 14_18832  0_0 0.508 0   0
Chr14 (94155001-94160000)       Chr (-4999-0)
[5-55555555BBhBB-hB-BhhhB-BBBB-hBhhhB-hhhBBB-B5hhhBhhhhB-hh-hhhBBBBBBhhhh-Bh]
[FFFFFFFFFFAAAAAAAAAAAAAAAAAAAAAAAAAAAAAAAAAAAAAAAAAAAAAAAAAAAAAAAAAAAAAAAAA]
Chr14(94155001-94160000) Chr(-4999-0)

>> 14_18819  0_0 0.504 0   0
Chr14 (94090001-94095000)       Chr (-4999-0)
[555555555hBBhBhBhBBBhhhBBBBBBBBhB--BBhhhBBBBh-hhhBh-hBhhBhh-hBBBhBBBhBhhBBh]
[FFFFFFFFFFAAAAAAAAAAAAAAAAAAAAAAAAAAAAAAAAAAAAAAAAAAAAAAAAAAAAAAAAAAAAAAAAA]
Chr14(94090001-94095000) Chr(-4999-0)

>> 14_18824  0_0 0.502 0   0
Chr14 (94115001-94120000)       Chr (-4999-0)
[5h55555555BBhBBBBBBBhB-BBBBBBBBBBhBB-hhhhBh-hhBhhBhhhhh-hh-hhBBhhBBBhBhhBhh]
[FFFFFFFFFFAAAAAAAAAAAAAAAAAAAAAAAAAAAAAAAAAAAAAAAAAAAAAAAAAAAAAAAAAAAAAAAAA]
Chr14(94115001-94120000) Chr(-4999-0)

>> 14_18820  0_0 0.498 0   0
Chr14 (94095001-94100000)       Chr (-4999-0)
[555555555hBBhB-B-BBBh-hBBBBBBBBhBhhBBhhhBBBBhhh-hBhhhBhhBhhhhBBhhBBBhBhhBBh]
[FFFFFFFFFFAAAAAAAAAAAAAAAAAAAAAAAAAAAAAAAAAAAAAAAAAAAAAAAAAAAAAAAAAAAAAAAAA]
Chr14(94095001-94100000) Chr(-4999-0)

>> 14_18815  0_0 0.495 0   0
Chr14 (94070001-94075000)       Chr (-4999-0)
[5h55555555BBhB-hhBBBhBhBBBBBBBBBBh-BBhhhBBBBhhhhhhhhhhhh-hhhhhBhhhBBh-BhBBh]
[FFFFFFFFFFAAAAAAAAAAAAAAAAAAAAAAAAAAAAAAAAAAAAAAAAAAAAAAAAAAAAAAAAAAAAAAAAA]
Chr14(94070001-94075000) Chr(-4999-0)

>> 14_18831  0_0 0.492 0   0
Chr14 (94150001-94155000)       Chr (-4999-0)
[5h55555555BBBBBBBBBBhhhBBBBBBBh--hhBBhhhBBBBBBhhhBhhhhBhhhBhhhBBBBBBhBhhBBh]
[FFFFFFFFFFAAAAAAAAAAAAAAAAAAAAAAAAAAAAAAAAAAAAAAAAAAAAAAAAAAAAAAAAAAAAAAAAA]
Chr14(94150001-94155000) Chr(-4999-0)

>> 14_18814  0_0 0.49 0   0
Chr14 (94065001-94070000)       Chr (-4999-0)
[5h55555555BBhBB-hBBhhBhBB-B-BBBBBhhhBhhhBBBBhhhhhBhhhhhhBhhhhhBhhhBBhhBhBBh]
[FFFFFFFFFFAAAAAAAAAAAAAAAAAAAAAAAAAAAAAAAAAAAAAAAAAAAAAAAAAAAAAAAAAAAAAAAAA]
Chr14(94065001-94070000) Chr(-4999-0)

>> 14_18813  0_0 0.49 0   0
Chr14 (94060001-94065000)       Chr (-4999-0)
[5h55555555BBhBBBBBhhhBhBBhBBBBBhhhh-BhhhBBBBhhhhhBhhhhhhBhh-hhBhhhBBhhB-BBh]
[FFFFFFFFFFAAAAAAAAAAAAAAAAAAAAAAAAAAAAAAAAAAAAAAAAAAAAAAAAAAAAAAAAAAAAAAAAA]
Chr14(94060001-94065000) Chr(-4999-0)

>> 14_18810  0_0 0.49 0   0
Chr14 (94045001-94050000)       Chr (-4999-0)
[5h55555555hBhBBBhhhhh-hBBhBBBBhhhhhBBhhhBBBBh-hhhBhhhh-hBhh-hhBhhhhBhhhhhhh]
[FFFFFFFFFFAAAAAAAAAAAAAAAAAAAAAAAAAAAAAAAAAAAAAAAAAAAAAAAAAAAAAAAAAAAAAAAAA]
Chr14(94045001-94050000) Chr(-4999-0)

>> 14_18826  0_0 0.489 0   0
Chr14 (94125001-94130000)       Chr (-4999-0)
[5h55555555hB-BhBBBhBhBhBBBBBBhBBhh-hhhhhh-Bhhhhhhhhhhhhh-hBhhhhhhhhhhhhhhBh]
[FFFFFFFFFFAAAAAAAAAAAAAAAAAAAAAAAAAAAAAAAAAAAAAAAAAAAAAAAAAAAAAAAAAAAAAAAAA]
Chr14(94125001-94130000) Chr(-4999-0)

>> 14_13602  0_0 0.488 0   0
Chr14 (68005001-68010000)       Chr (-4999-0)
[EEEEEE-555BBhBBB-BBBBh-BBBBBBBBBBBBBBBBB--555-5BB-hh5BBh-hh-h-5B--B------h-]
[FFFFFFFFFFAAAAAAAAAAAAAAAAAAAAAAAAAAAAAAAAAAAAAAAAAAAAAAAAAAAAAAAAAAAAAAAAA]
Chr14(68005001-68010000) Chr(-4999-0)

>> 14_18816  0_0 0.487 0   0
Chr14 (94075001-94080000)       Chr (-4999-0)
[5h55555555BBhBhhhBB-hBhBBBBBBBBBBhB-BhhhBBBBhhhhhhhhhhhhhhhhhhBhhhBBhBBhBBh]
[FFFFFFFFFFAAAAAAAAAAAAAAAAAAAAAAAAAAAAAAAAAAAAAAAAAAAAAAAAAAAAAAAAAAAAAAAAA]
Chr14(94075001-94080000) Chr(-4999-0)

>> 14_18811  0_0 0.487 0   0
Chr14 (94050001-94055000)       Chr (-4999-0)
[5h55555555hBhBBBhBhhhBhBBhBBBB-hhhhB-hhhBBBBh-hhhBhhhhhhBhhBhhBhhhhBhhhhhhh]
[FFFFFFFFFFAAAAAAAAAAAAAAAAAAAAAAAAAAAAAAAAAAAAAAAAAAAAAAAAAAAAAAAAAAAAAAAAA]
Chr14(94050001-94055000) Chr(-4999-0)

>> 14_20534  0_0 0.481 0   0
Chr14 (102665001-102670000)     Chr (-4999-0)
[EEEEEE-5-E--------------5555555--55555555555555--55-55555555555555555555-55]
[FFFFFFFFFFAAAAAAAAAAAAAAAAAAAAAAAAAAAAAAAAAAAAAAAAAAAAAAAAAAAAAAAAAAAAAAAAA]
Chr14(102665001-102670000) Chr(-4999-0)

>> 14_18823  0_0 0.478 0   0
Chr14 (94110001-94115000)       Chr (-4999-0)
[--55-55555BBhBBBBBBB-BhBBBBBBBBBBhBB-hhh-BBBhhh-hBhhhhhhhhhBhBBhhBBBhBhhBhh]
[FFFFFFFFFFAAAAAAAAAAAAAAAAAAAAAAAAAAAAAAAAAAAAAAAAAAAAAAAAAAAAAAAAAAAAAAAAA]
Chr14(94110001-94115000) Chr(-4999-0)

>> 14_17732  0_0 0.478 0   0
Chr14 (88655001-88660000)       Chr (-4999-0)
[5-B5555-55BBh-BBhBBB-BhBBBBBBBBhBBBBBhhhBBBB--Bh--BBBh-BBh-B--B---Bhh----B-]
[FFFFFFFFFFAAAAAAAAAAAAAAAAAAAAAAAAAAAAAAAAAAAAAAAAAAAAAAAAAAAAAAAAAAAAAAAAA]
Chr14(88655001-88660000) Chr(-4999-0)

>> 14_4906  0_0 0.47 0   0
Chr14 (24525001-24530000)       Chr (-4999-0)
[5555555555-BhhhhhhhhhhhhhhhhhBhhBBBBBBBBBhBBBh5h-Bh-BBBhhhhB--BB--hh-----55]
[FFFFFFFFFFAAAAAAAAAAAAAAAAAAAAAAAAAAAAAAAAAAAAAAAAAAAAAAAAAAAAAAAAAAAAAAAAA]
Chr14(24525001-24530000) Chr(-4999-0)

>> 14_19145  0_0 0.461 0   0
Chr14 (95720001-95725000)       Chr (-4999-0)
[EE--EE----hBhhhhhhhhhhhh--55-h-hhh-B-h5h-h-----5h-h5-B-B5-h-hhB-----5------]
[FFFFFFFFFFAAAAAAAAAAAAAAAAAAAAAAAAAAAAAAAAAAAAAAAAAAAAAAAAAAAAAAAAAAAAAAAAA]
Chr14(95720001-95725000) Chr(-4999-0)

>> 14_18828  0_0 0.457 0   0
Chr14 (94135001-94140000)       Chr (-4999-0)
[5h5-555555BBhBhBhBBBhhhBBB-hhBh-hhhhhhhhhBBB-hhhhBhhhhBhhhhhhhBh-BBBhhhhhBh]
[FFFFFFFFFFAAAAAAAAAAAAAAAAAAAAAAAAAAAAAAAAAAAAAAAAAAAAAAAAAAAAAAAAAAAAAAAAA]
Chr14(94135001-94140000) Chr(-4999-0)

>> 14_20044  0_0 0.452 0   0
Chr14 (100215001-100220000)     Chr (-4999-0)
[5-5---555-BBBBBBBBBBhBB-Bh----BBB-------BB-----B-B-E-B---E--E---B-BBB-BBB-5]
[FFFFFFFFFFAAAAAAAAAAAAAAAAAAAAAAAAAAAAAAAAAAAAAAAAAAAAAAAAAAAAAAAAAAAAAAAAA]
Chr14(100215001-100220000) Chr(-4999-0)

>> 14_18829  0_0 0.449 0   0
Chr14 (94140001-94145000)       Chr (-4999-0)
[5h55555-55BBhBhBhBBBhhhBBBB--BhhhhhhhhhhhBBBBhhhhBhhhhBhhhhhhhBhhBBBhhhhhBh]
[FFFFFFFFFFAAAAAAAAAAAAAAAAAAAAAAAAAAAAAAAAAAAAAAAAAAAAAAAAAAAAAAAAAAAAAAAAA]
Chr14(94140001-94145000) Chr(-4999-0)

>> 14_18825  0_0 0.449 0   0
Chr14 (94120001-94125000)       Chr (-4999-0)
[--5-5-5555-BhB-BBBBBhBBBBBBBBBBBhhBBBhhhhB-hhhhhhBhhhhhh-hBhh-BhhB-BhBhh-Bh]
[FFFFFFFFFFAAAAAAAAAAAAAAAAAAAAAAAAAAAAAAAAAAAAAAAAAAAAAAAAAAAAAAAAAAAAAAAAA]
Chr14(94120001-94125000) Chr(-4999-0)

>> 14_15543  0_0 0.444 0   0
Chr14 (77710001-77715000)       Chr (-4999-0)
[5555555555hBhhhhhhhhhhhh---hhB-hhBBBBBBBBBBh5BBhhhhhBBBhBBhhhhBB5hBBhhhhh5h]
[FFFFFFFFFFAAAAAAAAAAAAAAAAAAAAAAAAAAAAAAAAAAAAAAAAAAAAAAAAAAAAAAAAAAAAAAAAA]
Chr14(77710001-77715000) Chr(-4999-0)

>> 14_18698  0_0 0.442 0   0
Chr14 (93485001-93490000)       Chr (-4999-0)
[EEEEEEE---55555555hhh5h5555555555h-h5h-5--555--55-hh5--5--5-----EEh55----5-]
[FFFFFFFFFFAAAAAAAAAAAAAAAAAAAAAAAAAAAAAAAAAAAAAAAAAAAAAAAAAAAAAAAAAAAAAAAAA]
Chr14(93485001-93490000) Chr(-4999-0)

>> 14_19155  0_0 0.433 0   0
Chr14 (95770001-95775000)       Chr (-4999-0)
[EEEEEEE-hhBBhBBBhBhhh-hh55BhhB5hBBBB-BBB55hh5BBBh-h5-B----hhhhB-5555h55-hh5]
[FFFFFFFFFFAAAAAAAAAAAAAAAAAAAAAAAAAAAAAAAAAAAAAAAAAAAAAAAAAAAAAAAAAAAAAAAAA]
Chr14(95770001-95775000) Chr(-4999-0)

>> 14_12014  0_0 0.431 0   0
Chr14 (60065001-60070000)       Chr (-4999-0)
[5555555555BBhhBhh-BBhBhh5Bhhhhh-hBB---hhBBBhh55hh-hhhhhhBh5hhh-h--Bhhhhhhhh]
[FFFFFFFFFFAAAAAAAAAAAAAAAAAAAAAAAAAAAAAAAAAAAAAAAAAAAAAAAAAAAAAAAAAAAAAAAAA]
Chr14(60065001-60070000) Chr(-4999-0)

>> 14_19153  0_0 0.426 0   0
Chr14 (95760001-95765000)       Chr (-4999-0)
[EE-EEE--hhBBBBBB-BBh-hhh-h--hB-hB-BB-BBB5------Bh-5--B-Bh-hhhh---55-h---555]
[FFFFFFFFFFAAAAAAAAAAAAAAAAAAAAAAAAAAAAAAAAAAAAAAAAAAAAAAAAAAAAAAAAAAAAAAAAA]
Chr14(95760001-95765000) Chr(-4999-0)

>> 14_10299  0_0 0.426 0   0
Chr14 (51490001-51495000)       Chr (-4999-0)
[EEEEEEE-5-hBhhhhhhhhhhhhhhhhhhhhhB-h--BB--BBhEE-hhhh-h-hhhhh--hh--h-h--hhh5]
[FFFFFFFFFFAAAAAAAAAAAAAAAAAAAAAAAAAAAAAAAAAAAAAAAAAAAAAAAAAAAAAAAAAAAAAAAAA]
Chr14(51490001-51495000) Chr(-4999-0)

>> 14_20028  0_0 0.424 0   0
Chr14 (100135001-100140000)     Chr (-4999-0)
[55-5555-55BBBBBhBB----hB-BBBBB----5--BBBBBBBB--Bh-BBB-5BBhh5-B5---B----B---]
[FFFFFFFFFFAAAAAAAAAAAAAAAAAAAAAAAAAAAAAAAAAAAAAAAAAAAAAAAAAAAAAAAAAAAAAAAAA]
Chr14(100135001-100140000) Chr(-4999-0)

>> 14_18808  0_0 0.423 0   0
Chr14 (94035001-94040000)       Chr (-4999-0)
[5h5555555hBBhBhhhB-hhhhBBhBBBBhhhhBBBhhhBBBBhhh-hBhhhhBh-hBhhhhhhhhBhhhhhh-]
[FFFFFFFFFFAAAAAAAAAAAAAAAAAAAAAAAAAAAAAAAAAAAAAAAAAAAAAAAAAAAAAAAAAAAAAAAAA]
Chr14(94035001-94040000) Chr(-4999-0)

>> 14_4907  0_0 0.422 0   0
Chr14 (24530001-24535000)       Chr (-4999-0)
[5555555555-BhhhhhhhhhhhhhhhhhBhhBBBBBBBB-hBBBh5hhBhhBBBhhhhhhhBBEEh-5-5h-5-]
[FFFFFFFFFFAAAAAAAAAAAAAAAAAAAAAAAAAAAAAAAAAAAAAAAAAAAAAAAAAAAAAAAAAAAAAAAAA]
Chr14(24530001-24535000) Chr(-4999-0)

>> 14_19154  0_0 0.418 0   0
Chr14 (95765001-95770000)       Chr (-4999-0)
[EEE-EEEhhhBB-BBB-BBhhBh-5-BhhB-hBBBBBBBB55hh5BBBh--5-BBB-hhhhhB5555-h5-----]
[FFFFFFFFFFAAAAAAAAAAAAAAAAAAAAAAAAAAAAAAAAAAAAAAAAAAAAAAAAAAAAAAAAAAAAAAAAA]
Chr14(95765001-95770000) Chr(-4999-0)

>> 14_18809  0_0 0.418 0   0
Chr14 (94040001-94045000)       Chr (-4999-0)
[5h5555555hhBhB-hh-hhhhhBBhBBBBhhhh-BBhhhBBBBhhhhhBhhhhBhBhBhhhBhhhhBhhhhhhh]
[FFFFFFFFFFAAAAAAAAAAAAAAAAAAAAAAAAAAAAAAAAAAAAAAAAAAAAAAAAAAAAAAAAAAAAAAAAA]
Chr14(94040001-94045000) Chr(-4999-0)

>> 14_12869  0_0 0.414 0   0
Chr14 (64340001-64345000)       Chr (-4999-0)
[hhhhhhh5hh5-55-55----55-B5hBBB5-5---E-hh5----5555-------E55---55-5----E5555]
[FFFFFFFFFFAAAAAAAAAAAAAAAAAAAAAAAAAAAAAAAAAAAAAAAAAAAAAAAAAAAAAAAAAAAAAAAAA]
Chr14(64340001-64345000) Chr(-4999-0)

>> 14_10287  0_0 0.414 0   0
Chr14 (51430001-51435000)       Chr (-4999-0)
[5555555-5-hBhhhhhhhhhhhh-h5--5-h--------hh---55hhh-hhB--hhh-----hBhhhhhhhhh]
[FFFFFFFFFFAAAAAAAAAAAAAAAAAAAAAAAAAAAAAAAAAAAAAAAAAAAAAAAAAAAAAAAAAAAAAAAAA]
Chr14(51430001-51435000) Chr(-4999-0)

>> 14_21200  0_0 0.413 0   0
Chr14 (105995001-106000000)     Chr (-4999-0)
[55-55--55-BB-BB---------BE---BE-B5-BBB----BBB-5BBBBBBBB-h-hBBB-BBBBhBBBBBB-]
[FFFFFFFFFFAAAAAAAAAAAAAAAAAAAAAAAAAAAAAAAAAAAAAAAAAAAAAAAAAAAAAAAAAAAAAAAAA]
Chr14(105995001-106000000) Chr(-4999-0)

>> 14_18830  0_0 0.413 0   0
Chr14 (94145001-94150000)       Chr (-4999-0)
[5h55555B55BB-BhB-BBBhhhBBBBBBBhhhhhB-hhh-BBBBhhhhBhhhhBhhh-hhhBhhBBBh-hhBBh]
[FFFFFFFFFFAAAAAAAAAAAAAAAAAAAAAAAAAAAAAAAAAAAAAAAAAAAAAAAAAAAAAAAAAAAAAAAAA]
Chr14(94145001-94150000) Chr(-4999-0)

>> 14_15534  0_0 0.405 0   0
Chr14 (77665001-77670000)       Chr (-4999-0)
[h55555555EBBhB-hh--hhhhhhhhBBBhhBBBBBBBBBBBB5BBhhBBBBBBBBBhBBBBB-hBBBBBBB5h]
[FFFFFFFFFFAAAAAAAAAAAAAAAAAAAAAAAAAAAAAAAAAAAAAAAAAAAAAAAAAAAAAAAAAAAAAAAAA]
Chr14(77665001-77670000) Chr(-4999-0)

>> 14_15542  0_0 0.402 0   0
Chr14 (77705001-77710000)       Chr (-4999-0)
[555555555hhBhhhhhhhhhhhhh-------BBBBBBBBBBBh-BBhhhhhBBBh-BhhhhBB5hBBhhhhh5h]
[FFFFFFFFFFAAAAAAAAAAAAAAAAAAAAAAAAAAAAAAAAAAAAAAAAAAAAAAAAAAAAAAAAAAAAAAAAA]
Chr14(77705001-77710000) Chr(-4999-0)

>> 14_14605  0_0 0.402 0   0
Chr14 (73020001-73025000)       Chr (-4999-0)
[-55555555-BBhBhhhhhhhBhhBhhBBBhBB-BBBBBBBhBBh5-hhB5-----h5--hhB-BBBBBBBBBhh]
[FFFFFFFFFFAAAAAAAAAAAAAAAAAAAAAAAAAAAAAAAAAAAAAAAAAAAAAAAAAAAAAAAAAAAAAAAAA]
Chr14(73020001-73025000) Chr(-4999-0)

>> 14_18601  0_0 0.398 0   0
Chr14 (93000001-93005000)       Chr (-4999-0)
[hhhhBhhhhB-Eh-----hh----5-555--E55h--555---55---E5-hB55-555--555-5--5----5h]
[FFFFFFFFFFAAAAAAAAAAAAAAAAAAAAAAAAAAAAAAAAAAAAAAAAAAAAAAAAAAAAAAAAAAAAAAAAA]
Chr14(93000001-93005000) Chr(-4999-0)

>> 14_10290  0_0 0.398 0   0
Chr14 (51445001-51450000)       Chr (-4999-0)
[55555555--BBBh-hhhhhhhhhhhhhhhhh-BBhhBBB5hBBB55hhh---BhhBhBhhhh----hhhhhhhh]
[FFFFFFFFFFAAAAAAAAAAAAAAAAAAAAAAAAAAAAAAAAAAAAAAAAAAAAAAAAAAAAAAAAAAAAAAAAA]
Chr14(51445001-51450000) Chr(-4999-0)

>> 14_6564  0_0 0.396 0   0
Chr14 (32815001-32820000)       Chr (-4999-0)
[h555-55555hhhhhhhhh-hhhhhhhhhhhhhhh-hhhhh----hhhhhhhhhhhhh5hhhhhhhh-hhhhhh-]
[FFFFFFFFFFAAAAAAAAAAAAAAAAAAAAAAAAAAAAAAAAAAAAAAAAAAAAAAAAAAAAAAAAAAAAAAAAA]
Chr14(32815001-32820000) Chr(-4999-0)

>> 14_18467  0_0 0.396 0   0
Chr14 (92330001-92335000)       Chr (-4999-0)
[hhhhhhhhhhAA-A-AAA--AAA-h-------h--555-5BBBB-h----h-5--B-h55h-55--55---h--5]
[FFFFFFFFFFAAAAAAAAAAAAAAAAAAAAAAAAAAAAAAAAAAAAAAAAAAAAAAAAAAAAAAAAAAAAAAAAA]
Chr14(92330001-92335000) Chr(-4999-0)

>> 14_15544  0_0 0.395 0   0
Chr14 (77715001-77720000)       Chr (-4999-0)
[5555555555hBh-hhhhhhhhhh5hhhhBhhhBBBBBBBBBBh5BBhhBhBBBBhBBh-h-BB55BB-hhh-5h]
[FFFFFFFFFFAAAAAAAAAAAAAAAAAAAAAAAAAAAAAAAAAAAAAAAAAAAAAAAAAAAAAAAAAAAAAAAAA]
Chr14(77715001-77720000) Chr(-4999-0)

>> 14_10286  0_0 0.395 0   0
Chr14 (51425001-51430000)       Chr (-4999-0)
[55555-5555hBhhhhhhhhhhhh-----5hh-----555hh-5-5-hh--------hh-----hBhhhhh-hhh]
[FFFFFFFFFFAAAAAAAAAAAAAAAAAAAAAAAAAAAAAAAAAAAAAAAAAAAAAAAAAAAAAAAAAAAAAAAAA]
Chr14(51425001-51430000) Chr(-4999-0)

>> 14_6682  0_0 0.394 0   0
Chr14 (33405001-33410000)       Chr (-4999-0)
[AAAAA-AA-BBBBBBBBBBBBBBBB--B---BB----------BBAABB------B--------BBBBB--B---]
[FFFFFFFFFFAAAAAAAAAAAAAAAAAAAAAAAAAAAAAAAAAAAAAAAAAAAAAAAAAAAAAAAAAAAAAAAAA]
Chr14(33405001-33410000) Chr(-4999-0)

>> 14_10289  0_0 0.394 0   0
Chr14 (51440001-51445000)       Chr (-4999-0)
[555555555hBB-hBhhhhhhhhhhhhhhhhh-hhhhBBBBhBBB55hhh---Bhh-hBhhhhBhB--hhhhhhh]
[FFFFFFFFFFAAAAAAAAAAAAAAAAAAAAAAAAAAAAAAAAAAAAAAAAAAAAAAAAAAAAAAAAAAAAAAAAA]
Chr14(51440001-51445000) Chr(-4999-0)

>> 14_15437  0_0 0.391 0   0
Chr14 (77180001-77185000)       Chr (-4999-0)
[5---555--5hBBhBB-B-hhBhBhh-h-h-BhBB--BBBh--Bhh-hhE----E--5h--hB-hhhhhBh-Bhh]
[FFFFFFFFFFAAAAAAAAAAAAAAAAAAAAAAAAAAAAAAAAAAAAAAAAAAAAAAAAAAAAAAAAAAAAAAAAA]
Chr14(77180001-77185000) Chr(-4999-0)

>> 14_10288  0_0 0.391 0   0
Chr14 (51435001-51440000)       Chr (-4999-0)
[555555555h-Bhh-hhhhhhhhhhhhhhh-h-hhhhBBBBh-BB55hhhhhhBhhhh-hhhh--Bhhhhhhhhh]
[FFFFFFFFFFAAAAAAAAAAAAAAAAAAAAAAAAAAAAAAAAAAAAAAAAAAAAAAAAAAAAAAAAAAAAAAAAA]
Chr14(51435001-51440000) Chr(-4999-0)

>> 14_20698  0_0 0.39 0   0
Chr14 (103485001-103490000)     Chr (-4999-0)
[EE-EE-E--hBBhh--hhh-hhhBB--hh---h-----5--E----5h5------5--5--55-55h55-555--]
[FFFFFFFFFFAAAAAAAAAAAAAAAAAAAAAAAAAAAAAAAAAAAAAAAAAAAAAAAAAAAAAAAAAAAAAAAAA]
Chr14(103485001-103490000) Chr(-4999-0)

>> 14_10292  0_0 0.386 0   0
Chr14 (51455001-51460000)       Chr (-4999-0)
[555555555h-hhhh-hhhBhBhhhhhhhh-hhhhhhBBBhhBBh55hhhhhhhh-Bh-hhhhhB-hhhhhhhhh]
[FFFFFFFFFFAAAAAAAAAAAAAAAAAAAAAAAAAAAAAAAAAAAAAAAAAAAAAAAAAAAAAAAAAAAAAAAAA]
Chr14(51455001-51460000) Chr(-4999-0)

>> 14_10293  0_0 0.385 0   0
Chr14 (51460001-51465000)       Chr (-4999-0)
[555555555hhhhhhhhhh-h-hhhhhhhhhhhhhhhBBBhhBhh55hhhhhhhhhBh---hh-Bhhhhhhhhhh]
[FFFFFFFFFFAAAAAAAAAAAAAAAAAAAAAAAAAAAAAAAAAAAAAAAAAAAAAAAAAAAAAAAAAAAAAAAAA]
Chr14(51460001-51465000) Chr(-4999-0)

>> 14_18793  0_0 0.381 0   0
Chr14 (93960001-93965000)       Chr (-4999-0)
[5h5555-55hhBh--hhBhh-hhh-B-hhhhBhhhhhhhhhhB-hhhhhhhhhhhhhhhhhhhhhhhhhhhhhhh]
[FFFFFFFFFFAAAAAAAAAAAAAAAAAAAAAAAAAAAAAAAAAAAAAAAAAAAAAAAAAAAAAAAAAAAAAAAAA]
Chr14(93960001-93965000) Chr(-4999-0)

>> 14_15538  0_0 0.379 0   0
Chr14 (77685001-77690000)       Chr (-4999-0)
[h55-555-55hBh-hhhhhhhhhhhhh-BB-hBBBBBBBBBBBBBBBhhBBBBBB-BBh-h-BB-BBBhhhBB5-]
[FFFFFFFFFFAAAAAAAAAAAAAAAAAAAAAAAAAAAAAAAAAAAAAAAAAAAAAAAAAAAAAAAAAAAAAAAAA]
Chr14(77685001-77690000) Chr(-4999-0)

>> 14_16380  0_0 0.378 0   0
Chr14 (81895001-81900000)       Chr (-4999-0)
[h5-5hhh-hhBBB-BBBBBBB-BBBB5EE-BBBBB--BBB------------E5-BBBBB-BBBBBBBhBBBBhh]
[FFFFFFFFFFAAAAAAAAAAAAAAAAAAAAAAAAAAAAAAAAAAAAAAAAAAAAAAAAAAAAAAAAAAAAAAAAA]
Chr14(81895001-81900000) Chr(-4999-0)

>> 14_7292  0_0 0.377 0   0
Chr14 (36455001-36460000)       Chr (-4999-0)
[EEEEEEE-hhh-h-hhhhhhhhhhhhhhhhhhhhhhBBhh--hhh5hhhhhhhhhhhhhhhh-hhhBhhhhhhhh]
[FFFFFFFFFFAAAAAAAAAAAAAAAAAAAAAAAAAAAAAAAAAAAAAAAAAAAAAAAAAAAAAAAAAAAAAAAAA]
Chr14(36455001-36460000) Chr(-4999-0)

>> 14_18789  0_0 0.377 0   0
Chr14 (93940001-93945000)       Chr (-4999-0)
[5h5555h55hBBBBhBBBBBhh-BBBBBBB-BBhBhBhhhhBBBBhhhhhhhhhhhBhh-hhhhBBB-hhhhhhh]
[FFFFFFFFFFAAAAAAAAAAAAAAAAAAAAAAAAAAAAAAAAAAAAAAAAAAAAAAAAAAAAAAAAAAAAAAAAA]
Chr14(93940001-93945000) Chr(-4999-0)

>> 14_17760  0_0 0.376 0   0
Chr14 (88795001-88800000)       Chr (-4999-0)
[hhhhhhhhhhBB-BBB-BBBBBBBBBBBBBBBBBBBBBBhBBBBh-B--BBBBBBBBBB-hBBBBBBBhhBBBBh]
[FFFFFFFFFFAAAAAAAAAAAAAAAAAAAAAAAAAAAAAAAAAAAAAAAAAAAAAAAAAAAAAAAAAAAAAAAAA]
Chr14(88795001-88800000) Chr(-4999-0)

>> 14_15520  0_0 0.373 0   0
Chr14 (77595001-77600000)       Chr (-4999-0)
[55B555555hBB-BBBBBBBBBBBBBBBBBBBBBBBBBBBBBBBB5BBBBBBBBBBBBhBBBBBBBBBBBBBBBh]
[FFFFFFFFFFAAAAAAAAAAAAAAAAAAAAAAAAAAAAAAAAAAAAAAAAAAAAAAAAAAAAAAAAAAAAAAAAA]
Chr14(77595001-77600000) Chr(-4999-0)

>> 14_18790  0_0 0.37 0   0
Chr14 (93945001-93950000)       Chr (-4999-0)
[5h5555h55hBBBBhBBBh-hhBBBBBBhBBBhhhh-hhhhBBh-hhhhhhhhhhh-h-hhhhhh-Bhhhhhhhh]
[FFFFFFFFFFAAAAAAAAAAAAAAAAAAAAAAAAAAAAAAAAAAAAAAAAAAAAAAAAAAAAAAAAAAAAAAAAA]
Chr14(93945001-93950000) Chr(-4999-0)

>> 14_20620  0_0 0.368 0   0
Chr14 (103095001-103100000)     Chr (-4999-0)
[hhhhhhhhhh55555555hh-hhh-5----55-5h--5--5-5555555----5----5h--55---5h5---5-]
[FFFFFFFFFFAAAAAAAAAAAAAAAAAAAAAAAAAAAAAAAAAAAAAAAAAAAAAAAAAAAAAAAAAAAAAAAAA]
Chr14(103095001-103100000) Chr(-4999-0)

>> 14_18617  0_0 0.367 0   0
Chr14 (93080001-93085000)       Chr (-4999-0)
[hhhhhhhhhh--------------5----5--55-5-5555-555hh--5hhh55h--555555555-555h5h5]
[FFFFFFFFFFAAAAAAAAAAAAAAAAAAAAAAAAAAAAAAAAAAAAAAAAAAAAAAAAAAAAAAAAAAAAAAAAA]
Chr14(93080001-93085000) Chr(-4999-0)

>> 14_15545  0_0 0.364 0   0
Chr14 (77720001-77725000)       Chr (-4999-0)
[h555555555hBh-hhhhhhh-hh5hhhhBhhhBBBBBBBBBBhBBBhhBhBBBBhBBhBhBBB5-BBhBh-B5-]
[FFFFFFFFFFAAAAAAAAAAAAAAAAAAAAAAAAAAAAAAAAAAAAAAAAAAAAAAAAAAAAAAAAAAAAAAAAA]
Chr14(77720001-77725000) Chr(-4999-0)

>> 14_6577  0_0 0.363 0   0
Chr14 (32880001-32885000)       Chr (-4999-0)
[--EE-E555hhhhhhhhhhhhhhhhhh-hhhhh---h-hh-----5-hhh-hhhh--hh---hhhhhhhhhhhhh]
[FFFFFFFFFFAAAAAAAAAAAAAAAAAAAAAAAAAAAAAAAAAAAAAAAAAAAAAAAAAAAAAAAAAAAAAAAAA]
Chr14(32880001-32885000) Chr(-4999-0)

>> 14_17757  0_0 0.362 0   0
Chr14 (88780001-88785000)       Chr (-4999-0)
[h5-hh5-h55BBhBBBBBBBhhhB-B-BBBBBB---BhhhBBBB-BB---BBBB-BBB-BhhBBBBBB-BBBBBh]
[FFFFFFFFFFAAAAAAAAAAAAAAAAAAAAAAAAAAAAAAAAAAAAAAAAAAAAAAAAAAAAAAAAAAAAAAAAA]
Chr14(88780001-88785000) Chr(-4999-0)

>> 14_14759  0_0 0.36 0   0
Chr14 (73790001-73795000)       Chr (-4999-0)
[h5hhhhhhhh5----------E--555--55-5-555555h5555h5--555555--h5h5555---55-5--55]
[FFFFFFFFFFAAAAAAAAAAAAAAAAAAAAAAAAAAAAAAAAAAAAAAAAAAAAAAAAAAAAAAAAAAAAAAAAA]
Chr14(73790001-73795000) Chr(-4999-0)

>> 14_5412  0_0 0.357 0   0
Chr14 (27055001-27060000)       Chr (-4999-0)
[5-555-5h55hhh-hhhhhhhhhhhhBB-hhhhhh5-hhhhhhhh--hh-hhhhhhhh-hhhhhhhhhhhhhhhh]
[FFFFFFFFFFAAAAAAAAAAAAAAAAAAAAAAAAAAAAAAAAAAAAAAAAAAAAAAAAAAAAAAAAAAAAAAAAA]
Chr14(27055001-27060000) Chr(-4999-0)

>> 14_18792  0_0 0.357 0   0
Chr14 (93955001-93960000)       Chr (-4999-0)
[5h5555h55h-BhBh--Bhhhhh--BBhh-hBhhhhhhhhh-Bhhhhhhhhhhhhhhhhhhhhhhhhhhhhhhhh]
[FFFFFFFFFFAAAAAAAAAAAAAAAAAAAAAAAAAAAAAAAAAAAAAAAAAAAAAAAAAAAAAAAAAAAAAAAAA]
Chr14(93955001-93960000) Chr(-4999-0)

>> 14_18791  0_0 0.357 0   0
Chr14 (93950001-93955000)       Chr (-4999-0)
[5h5555h55hBBhBhBBBhhh--BBBB-hB-BhhhhhhhhhBBhhhhhhhhhhhhhhhhhhhhhhhBhhhhhhhh]
[FFFFFFFFFFAAAAAAAAAAAAAAAAAAAAAAAAAAAAAAAAAAAAAAAAAAAAAAAAAAAAAAAAAAAAAAAAA]
Chr14(93950001-93955000) Chr(-4999-0)

>> 14_4908  0_0 0.356 0   0
Chr14 (24535001-24540000)       Chr (-4999-0)
[5-5555555-5Bhh-hhhhBh-hhhhhhhBh--BBBBBBBBhBBBh5hhBh-BBBhh-h-hhBB--h55--B-5h]
[FFFFFFFFFFAAAAAAAAAAAAAAAAAAAAAAAAAAAAAAAAAAAAAAAAAAAAAAAAAAAAAAAAAAAAAAAAA]
Chr14(24535001-24540000) Chr(-4999-0)

>> 14_20533  0_0 0.355 0   0
Chr14 (102660001-102665000)     Chr (-4999-0)
[EEEEEEE5-E55555---55555-5555555555---5----555-55---EE55---5-5555---55555E55]
[FFFFFFFFFFAAAAAAAAAAAAAAAAAAAAAAAAAAAAAAAAAAAAAAAAAAAAAAAAAAAAAAAAAAAAAAAAA]
Chr14(102660001-102665000) Chr(-4999-0)

>> 14_15541  0_0 0.351 0   0
Chr14 (77700001-77705000)       Chr (-4999-0)
[-55555555hhBhhhhhhhhhhhhhhhhhhhhBBBBBBBBBBBB-BBhhBh-BBBhhBhhhhBB5hBBhhhhh5h]
[FFFFFFFFFFAAAAAAAAAAAAAAAAAAAAAAAAAAAAAAAAAAAAAAAAAAAAAAAAAAAAAAAAAAAAAAAAA]
Chr14(77700001-77705000) Chr(-4999-0)

>> 14_20039  0_0 0.35 0   0
Chr14 (100190001-100195000)     Chr (-4999-0)
[hh5555hhh-BBhBBBBBBB-BB-BBBBBBBB-BBBBBBBBBBBBBBB--hhBBBhhhhhhhBB--hBBBBBB-h]
[FFFFFFFFFFAAAAAAAAAAAAAAAAAAAAAAAAAAAAAAAAAAAAAAAAAAAAAAAAAAAAAAAAAAAAAAAAA]
Chr14(100190001-100195000) Chr(-4999-0)

>> 14_17731  0_0 0.348 0   0
Chr14 (88650001-88655000)       Chr (-4999-0)
[55B5555555hBhhBhh-h-hhhh-BBhhhhhBBBBB-hhBhBhB-BhhhhBBh-BhBhhhhBB5-hhh5hh55h]
[FFFFFFFFFFAAAAAAAAAAAAAAAAAAAAAAAAAAAAAAAAAAAAAAAAAAAAAAAAAAAAAAAAAAAAAAAAA]
Chr14(88650001-88655000) Chr(-4999-0)

>> 14_15103  0_0 0.348 0   0
Chr14 (75510001-75515000)       Chr (-4999-0)
[E-E-E------555----55--5555---555---------55555555-55555-5555-55555555555555]
[FFFFFFFFFFAAAAAAAAAAAAAAAAAAAAAAAAAAAAAAAAAAAAAAAAAAAAAAAAAAAAAAAAAAAAAAAAA]
Chr14(75510001-75515000) Chr(-4999-0)

>> 14_20027  0_0 0.347 0   0
Chr14 (100130001-100135000)     Chr (-4999-0)
[5555555555BBBBBBBB-hh-hBBBBBBB---55BBhBBBBBBB--B--BBBB5BBBh55BB55BBh--BBBh5]
[FFFFFFFFFFAAAAAAAAAAAAAAAAAAAAAAAAAAAAAAAAAAAAAAAAAAAAAAAAAAAAAAAAAAAAAAAAA]
Chr14(100130001-100135000) Chr(-4999-0)

>> 14_10296  0_0 0.347 0   0
Chr14 (51475001-51480000)       Chr (-4999-0)
[5555555555hhhhhhhhhhhhhh-hhh-hhh-55-555Bh-Bhh5-hhh5-h-hhhh-hh5hhB-h-hhhhhBh]
[FFFFFFFFFFAAAAAAAAAAAAAAAAAAAAAAAAAAAAAAAAAAAAAAAAAAAAAAAAAAAAAAAAAAAAAAAAA]
Chr14(51475001-51480000) Chr(-4999-0)

>> 14_11214  0_0 0.345 0   0
Chr14 (56065001-56070000)       Chr (-4999-0)
[hh-hhhhhhh-555-55---5-55h55-55-hh-----555---5hh-h-555-----5hh55---55-55B55-]
[FFFFFFFFFFAAAAAAAAAAAAAAAAAAAAAAAAAAAAAAAAAAAAAAAAAAAAAAAAAAAAAAAAAAAAAAAAA]
Chr14(56065001-56070000) Chr(-4999-0)

>> 14_4605  0_0 0.344 0   0
Chr14 (23020001-23025000)       Chr (-4999-0)
[hh5hhhhhhhEEEE-EE--E-EEE-E-EE-EE-55BB5--5h---55EE-55--5h5hh55h--5-55--5--55]
[FFFFFFFFFFAAAAAAAAAAAAAAAAAAAAAAAAAAAAAAAAAAAAAAAAAAAAAAAAAAAAAAAAAAAAAAAAA]
Chr14(23020001-23025000) Chr(-4999-0)

>> 14_14799  0_0 0.344 0   0
Chr14 (73990001-73995000)       Chr (-4999-0)
[555-55--5-5hh5-hhhhhhhhhhhhhhhhhhhhhhhB-hhhhhhhhhh---hh---5------hhhhhhhhh-]
[FFFFFFFFFFAAAAAAAAAAAAAAAAAAAAAAAAAAAAAAAAAAAAAAAAAAAAAAAAAAAAAAAAAAAAAAAAA]
Chr14(73990001-73995000) Chr(-4999-0)

>> 14_12873  0_0 0.342 0   0
Chr14 (64360001-64365000)       Chr (-4999-0)
[hh-hhhh-----h555h5555555BhhBBBh5B--------E-----55E5------------E55--5---55-]
[FFFFFFFFFFAAAAAAAAAAAAAAAAAAAAAAAAAAAAAAAAAAAAAAAAAAAAAAAAAAAAAAAAAAAAAAAAA]
Chr14(64360001-64365000) Chr(-4999-0)

>> 14_20030  0_0 0.338 0   0
Chr14 (100145001-100150000)     Chr (-4999-0)
[-5555--55-hB5Bh-hhh5h5hh--hB-Bhhhh----BB--B-h---h-BBBB--hh--B5BB--BBBBhBBh-]
[FFFFFFFFFFAAAAAAAAAAAAAAAAAAAAAAAAAAAAAAAAAAAAAAAAAAAAAAAAAAAAAAAAAAAAAAAAA]
Chr14(100145001-100150000) Chr(-4999-0)

>> 14_15521  0_0 0.337 0   0
Chr14 (77600001-77605000)       Chr (-4999-0)
[55B555-55-BBBBBBBBBBBBBBBBBBBBBBBBBBBBBBBBBBB5BBBBBBBBBBBBBBBBBBBBBBBBBBBBh]
[FFFFFFFFFFAAAAAAAAAAAAAAAAAAAAAAAAAAAAAAAAAAAAAAAAAAAAAAAAAAAAAAAAAAAAAAAAA]
Chr14(77600001-77605000) Chr(-4999-0)

>> 14_18833  0_0 0.333 0   0
Chr14 (94160001-94165000)       Chr (-4999-0)
[55-h555---hBhBBhhBhBhhhBhBB--hhBhhhBhhhhBBBhB-hhhhhhhhBhhhhhhhBBhB-BhhhhhBh]
[FFFFFFFFFFAAAAAAAAAAAAAAAAAAAAAAAAAAAAAAAAAAAAAAAAAAAAAAAAAAAAAAAAAAAAAAAAA]
Chr14(94160001-94165000) Chr(-4999-0)

>> 14_13050  0_0 0.332 0   0
Chr14 (65245001-65250000)       Chr (-4999-0)
[5h55555555hBhhhhhhhhhhhhhhhhhhhhhhBBBBBB-hhhB5Bhhh5-------5hhhhBhhhhhhhhhh5]
[FFFFFFFFFFAAAAAAAAAAAAAAAAAAAAAAAAAAAAAAAAAAAAAAAAAAAAAAAAAAAAAAAAAAAAAAAAA]
Chr14(65245001-65250000) Chr(-4999-0)

>> 14_18802  0_0 0.329 0   0
Chr14 (94005001-94010000)       Chr (-4999-0)
[5h5555555hBBhBhBBBBBhhhBhBhB-BBh-BB-hhhhhhBBhhh-hBh5hhBhhh-hhhhhhBB-hhhhhh5]
[FFFFFFFFFFAAAAAAAAAAAAAAAAAAAAAAAAAAAAAAAAAAAAAAAAAAAAAAAAAAAAAAAAAAAAAAAAA]
Chr14(94005001-94010000) Chr(-4999-0)

>> 14_15743  0_0 0.326 0   0
Chr14 (78710001-78715000)       Chr (-4999-0)
[5h55555-h5hBhBhhhhhhhhhhhhBBBBhhhBBBBhhhBBBBB5-BhhhBhhhhBBBhhhBBhhBhhh-hhh-]
[FFFFFFFFFFAAAAAAAAAAAAAAAAAAAAAAAAAAAAAAAAAAAAAAAAAAAAAAAAAAAAAAAAAAAAAAAAA]
Chr14(78710001-78715000) Chr(-4999-0)

>> 14_18827  0_0 0.325 0   0
Chr14 (94130001-94135000)       Chr (-4999-0)
[5h--5-5--5--h-h-h---hhh-B-hhh-hBhhhh-hhhh-Bhhhhhh-hhhh-hhh-hhh-hh-B-hhhhhBh]
[FFFFFFFFFFAAAAAAAAAAAAAAAAAAAAAAAAAAAAAAAAAAAAAAAAAAAAAAAAAAAAAAAAAAAAAAAAA]
Chr14(94130001-94135000) Chr(-4999-0)

>> 14_20630  0_0 0.321 0   0
Chr14 (103145001-103150000)     Chr (-4999-0)
[-hhh-hh--h55-55-55-h-h5-5555555-55555h5-5-555-55555h-5555555-5-55-555-5--55]
[FFFFFFFFFFAAAAAAAAAAAAAAAAAAAAAAAAAAAAAAAAAAAAAAAAAAAAAAAAAAAAAAAAAAAAAAAAA]
Chr14(103145001-103150000) Chr(-4999-0)

>> 14_20026  0_0 0.321 0   0
Chr14 (100125001-100130000)     Chr (-4999-0)
[55-55555-BBBBBBBBBBB-BBBBBBBBBBBB55-B-BBBBBBBBBBBBBBBBBBBBh--BB-BBBBBBBBB--]
[FFFFFFFFFFAAAAAAAAAAAAAAAAAAAAAAAAAAAAAAAAAAAAAAAAAAAAAAAAAAAAAAAAAAAAAAAAA]
Chr14(100125001-100130000) Chr(-4999-0)

>> 14_12015  0_0 0.321 0   0
Chr14 (60070001-60075000)       Chr (-4999-0)
[h555555555BBhhBhhBBhhBhh5-hhhhhBhBBhhhhhBBBhh55hhhhhhhhhBh5hhhhhhhBhhhhhhhh]
[FFFFFFFFFFAAAAAAAAAAAAAAAAAAAAAAAAAAAAAAAAAAAAAAAAAAAAAAAAAAAAAAAAAAAAAAAAA]
Chr14(60070001-60075000) Chr(-4999-0)

>> 14_19156  0_0 0.32 0   0
Chr14 (95775001-95780000)       Chr (-4999-0)
[EEEEEE-hhh-BhBBBhB-hhhhhE5BhhB5hBBB--BBB55h--BBBhE---B----h-h5B5555--------]
[FFFFFFFFFFAAAAAAAAAAAAAAAAAAAAAAAAAAAAAAAAAAAAAAAAAAAAAAAAAAAAAAAAAAAAAAAAA]
Chr14(95775001-95780000) Chr(-4999-0)

>> 14_18807  0_0 0.32 0   0
Chr14 (94030001-94035000)       Chr (-4999-0)
[hh-555555hBBhhhhhBhhhhhBBhBBBBhhBhBBBhhhBBBBhhhhhB-hhhBhhhBhhhhhhBhhhhhhhhh]
[FFFFFFFFFFAAAAAAAAAAAAAAAAAAAAAAAAAAAAAAAAAAAAAAAAAAAAAAAAAAAAAAAAAAAAAAAAA]
Chr14(94030001-94035000) Chr(-4999-0)

>> 14_6658  0_0 0.316 0   0
Chr14 (33285001-33290000)       Chr (-4999-0)
[5-55555555hhhhhhhhhhhhhhhhhhhhhhhhhhhhhhhhhhh55hhh5-----5555-5h-hhhhhhhhhhh]
[FFFFFFFFFFAAAAAAAAAAAAAAAAAAAAAAAAAAAAAAAAAAAAAAAAAAAAAAAAAAAAAAAAAAAAAAAAA]
Chr14(33285001-33290000) Chr(-4999-0)

>> 14_19653  0_0 0.315 0   0
Chr14 (98260001-98265000)       Chr (-4999-0)
[BBBBBB-Bhhh-h-hh-hhhh-hhhhhhhhhhhhhh-hhhhhhhhhhEEhhhhhhhBhhhhh-hhhhhhhhhhhh]
[FFFFFFFFFFAAAAAAAAAAAAAAAAAAAAAAAAAAAAAAAAAAAAAAAAAAAAAAAAAAAAAAAAAAAAAAAAA]
Chr14(98260001-98265000) Chr(-4999-0)

>> 14_15744  0_0 0.314 0   0
Chr14 (78715001-78720000)       Chr (-4999-0)
[hhh5555Eh5hBhBhhhhhhhhhhhhBBBBhhhBB-BhhhBBBBB--BhhhBhhhhBBBhhhB-hhBhhhhhhhh]
[FFFFFFFFFFAAAAAAAAAAAAAAAAAAAAAAAAAAAAAAAAAAAAAAAAAAAAAAAAAAAAAAAAAAAAAAAAA]
Chr14(78715001-78720000) Chr(-4999-0)

>> 14_18835  0_0 0.311 0   0
Chr14 (94170001-94175000)       Chr (-4999-0)
[--5hh5555-hBhB-hhBhhhhhhhhBBh-hhhhh-BhhhBBh-Bh-hhBhhB-BhhBhhhhBBhBBBhhhhhhh]
[FFFFFFFFFFAAAAAAAAAAAAAAAAAAAAAAAAAAAAAAAAAAAAAAAAAAAAAAAAAAAAAAAAAAAAAAAAA]
Chr14(94170001-94175000) Chr(-4999-0)

>> 14_15532  0_0 0.309 0   0
Chr14 (77655001-77660000)       Chr (-4999-0)
[hhhh55h555BB-BB-B-Bhhh-h--hBhBhhBBBBBBBBBBhBhBBBhBBBBBBBh--BBBBBBhBB-BhBB5h]
[FFFFFFFFFFAAAAAAAAAAAAAAAAAAAAAAAAAAAAAAAAAAAAAAAAAAAAAAAAAAAAAAAAAAAAAAAAA]
Chr14(77655001-77660000) Chr(-4999-0)

>> 14_20018  0_0 0.307 0   0
Chr14 (100085001-100090000)     Chr (-4999-0)
[hh5h55-hhhBBBBBBBBBBBBhBBBBBBBBBB--BBBB--h---BBBBBhBBBBh----h5BBBBBBBBh5B-5]
[FFFFFFFFFFAAAAAAAAAAAAAAAAAAAAAAAAAAAAAAAAAAAAAAAAAAAAAAAAAAAAAAAAAAAAAAAAA]
Chr14(100085001-100090000) Chr(-4999-0)

>> 14_21034  0_0 0.306 0   0
Chr14 (105165001-105170000)     Chr (-4999-0)
[EE-EE-----5-5555555h5555555--555h555-5---55-5--55-h--EE---5-----5555-5555-5]
[FFFFFFFFFFAAAAAAAAAAAAAAAAAAAAAAAAAAAAAAAAAAAAAAAAAAAAAAAAAAAAAAAAAAAAAAAAA]
Chr14(105165001-105170000) Chr(-4999-0)

>> 14_20036  0_0 0.306 0   0
Chr14 (100175001-100180000)     Chr (-4999-0)
[h555555hh5BBh-BBBBBBhhBBBBBBB-hBBBBhhBBB--BBB-BBhhh-5--hh5hhhhhhBh-BBhhhBhh]
[FFFFFFFFFFAAAAAAAAAAAAAAAAAAAAAAAAAAAAAAAAAAAAAAAAAAAAAAAAAAAAAAAAAAAAAAAAA]
Chr14(100175001-100180000) Chr(-4999-0)

>> 14_18178  0_0 0.306 0   0
Chr14 (90885001-90890000)       Chr (-4999-0)
[5h555h5-55hBhhhhhhhhhhhhhhhhhhhhh-h-B--B-h-----hh-hh5--h-5hh-h--hhhhhhhhh--]
[FFFFFFFFFFAAAAAAAAAAAAAAAAAAAAAAAAAAAAAAAAAAAAAAAAAAAAAAAAAAAAAAAAAAAAAAAAA]
Chr14(90885001-90890000) Chr(-4999-0)

>> 14_6807  0_0 0.303 0   0
Chr14 (34030001-34035000)       Chr (-4999-0)
[---5555---hhhhhhhhhhhhhhhh---hhhh-hhB--hhh-----hhhhhhh5-hhhhhhhEhhhhhhhhhhh]
[FFFFFFFFFFAAAAAAAAAAAAAAAAAAAAAAAAAAAAAAAAAAAAAAAAAAAAAAAAAAAAAAAAAAAAAAAAA]
Chr14(34030001-34035000) Chr(-4999-0)

>> 14_15445  0_0 0.303 0   0
Chr14 (77220001-77225000)       Chr (-4999-0)
[-55555h-5-hBhBhBB-hhhhhh--hhhBhhBBBBBBBBhhBBB5h-hh---5-hhh-hhhBhBBBhB-B-hhh]
[FFFFFFFFFFAAAAAAAAAAAAAAAAAAAAAAAAAAAAAAAAAAAAAAAAAAAAAAAAAAAAAAAAAAAAAAAAA]
Chr14(77220001-77225000) Chr(-4999-0)

>> 14_20618  0_0 0.302 0   0
Chr14 (103085001-103090000)     Chr (-4999-0)
[hhhhhhhhhh5555-5-----hhh-55---55-5h5h-55-5555--5555h5-5-5h5h555555h5h5-h555]
[FFFFFFFFFFAAAAAAAAAAAAAAAAAAAAAAAAAAAAAAAAAAAAAAAAAAAAAAAAAAAAAAAAAAAAAAAAA]
Chr14(103085001-103090000) Chr(-4999-0)

>> 14_13803  0_0 0.302 0   0
Chr14 (69010001-69015000)       Chr (-4999-0)
[555-h5----hhhhhhhhhhhhhhhh-hhhhhh-EE--------E--h--EE--E-----EE-E-----h-E--5]
[FFFFFFFFFFAAAAAAAAAAAAAAAAAAAAAAAAAAAAAAAAAAAAAAAAAAAAAAAAAAAAAAAAAAAAAAAAA]
Chr14(69010001-69015000) Chr(-4999-0)

>> 14_15539  0_0 0.301 0   0
Chr14 (77690001-77695000)       Chr (-4999-0)
[h55555555hhBhhhhhhhhhhhhhhhhhBhhBBBBBBBBBBBB5BBhh-BBBBBhhBhhhhBB5-BBhhhh-5-]
[FFFFFFFFFFAAAAAAAAAAAAAAAAAAAAAAAAAAAAAAAAAAAAAAAAAAAAAAAAAAAAAAAAAAAAAAAAA]
Chr14(77690001-77695000) Chr(-4999-0)

>> 14_7066  0_0 0.3 0   0
Chr14 (35325001-35330000)       Chr (-4999-0)
[hhhhh-h55h5-5-5-----------55555--5-5555555555555-555h55h555555555555555-555]
[FFFFFFFFFFAAAAAAAAAAAAAAAAAAAAAAAAAAAAAAAAAAAAAAAAAAAAAAAAAAAAAAAAAAAAAAAAA]
Chr14(35325001-35330000) Chr(-4999-0)

>> 14_18616  0_0 0.3 0   0
Chr14 (93075001-93080000)       Chr (-4999-0)
[hhhhhhhhh-5Eh-5----------------E-555h5555555-hh5-5hhh-5h-h55-5E555-----h--5]
[FFFFFFFFFFAAAAAAAAAAAAAAAAAAAAAAAAAAAAAAAAAAAAAAAAAAAAAAAAAAAAAAAAAAAAAAAAA]
Chr14(93075001-93080000) Chr(-4999-0)
