# Supplementary material for: Automatic detection of genomic regions with informative epigenetic patterns
Source: BMC Genomics. 2018 Nov 28;19:847. doi: 10.1186/s12864-018-5286-5 (PMC6264639; doi:10.1186/s12864-018-5286-5)
Supplement: Supplementary file 2 — Full list of windows in all chromosomes for the three experiments (in plain text and html format). The lists include the detailed epigenetic profiles for the windows as well as links to inspect these in a genome browser. (ZIP 973 kb) [file 12864_2018_5286_MOESM2_ESM.zip › Additional_file_2/brain/TXT/sdp_brain_1_15to5_3_E4.txt]

# Epicorr 1.19
#
# nsamples= 75  # Nr. of epigenomes (samples)
# wlen= 5000  # Window length (bp)
# step= 5000  # Distance between window inits (bp)
#           => Window 'n' goes from  (n-1)*step+1  to  (n-1)*step+wlen  (bp)
# Chr_1= 1 (1) 249499871 bp
# nwin1= 49898 # Nr. of windows for Chr_1
# Chr_2= 1 (1) 249499871 bp
# nwin2= 49898 # Nr. of windows for Chr_2
# Epigen vocabulary:
# epired= YES # Reduced vocabulary (yes/no)
# state  mnemonic  color  shortname|longname
#   0   -       #000000 (---|---, ZNF/Rpts|ZNF genes & repeats, )
#   1   A       #FF0000 (TssA|Active TSS, TssAFlnk|Flanking Active TSS, )
#   3   5       #32CD32 (TxFlnk|Transcr. at gene 5' and 3', Tx|Strong transcription, TxWk|Weak transcription, )
#   7   E       #FFFF00 (EnhG|Genic enhancers, Enh|Enhancers, )
#   9   h       #8A91D0 (Het|Heterochromatin, Quies|Quiescent/Low, )
#  10   B       #CD5C5C (TssBiv|Bivalent/Poised, BivFlnk|Flanking Bivalent TSS/Enh, EnhBiv|Bivalent Enhancer, ReprPC|Repressed PolyComb, ReprPCWk|Weak Repressed PolyComb, )
#------------------------------------------------------------
>> 1_4627  0_0 0.555 0   0
Chr1 (23130001-23135000)        Chr (-4999-0)
[EEEEEEEE--hB-hhhhhhhhhhhhhhhhBhhhhh-BhBB------BhhhhBBB-hhhhhhhB-55h555555-h]
[FFFFFFFFFFAAAAAAAAAAAAAAAAAAAAAAAAAAAAAAAAAAAAAAAAAAAAAAAAAAAAAAAAAAAAAAAAA]
Chr1(23130001-23135000) Chr(-4999-0)

>> 1_40979  0_0 0.549 0   0
Chr1 (204890001-204895000)      Chr (-4999-0)
[EEEEEEE--EBBhBBBBBBBhBhhBBBB-BBBB555-hBBBBh-5BBhBB--B--B--B5-h5BBBBhhh5BB5h]
[FFFFFFFFFFAAAAAAAAAAAAAAAAAAAAAAAAAAAAAAAAAAAAAAAAAAAAAAAAAAAAAAAAAAAAAAAAA]
Chr1(204890001-204895000) Chr(-4999-0)

>> 1_8896  0_0 0.527 0   0
Chr1 (44475001-44480000)        Chr (-4999-0)
[E--EEEE---hBh-hh-hhhhhh-hh----hhh5-h5-----55-----BhhB--hh55555-55-h-----5-5]
[FFFFFFFFFFAAAAAAAAAAAAAAAAAAAAAAAAAAAAAAAAAAAAAAAAAAAAAAAAAAAAAAAAAAAAAAAAA]
Chr1(44475001-44480000) Chr(-4999-0)

>> 1_21970  0_0 0.52 0   0
Chr1 (109845001-109850000)      Chr (-4999-0)
[EEEEEEE55-hBBBBhhBB-hhhhhBBBBBBhB5---5B---hh5--Bh55-------55hh----BB-B5hh5-]
[FFFFFFFFFFAAAAAAAAAAAAAAAAAAAAAAAAAAAAAAAAAAAAAAAAAAAAAAAAAAAAAAAAAAAAAAAAA]
Chr1(109845001-109850000) Chr(-4999-0)

>> 1_36294  0_0 0.506 0   0
Chr1 (181465001-181470000)      Chr (-4999-0)
[5h55555555BBhB-BBBBBhhhBBBBBBBBBBhBBBhhhBBBBhhBBBBBBBBBBBB-hhhBh--BBhhBhhBh]
[FFFFFFFFFFAAAAAAAAAAAAAAAAAAAAAAAAAAAAAAAAAAAAAAAAAAAAAAAAAAAAAAAAAAAAAAAAA]
Chr1(181465001-181470000) Chr(-4999-0)

>> 1_30391  0_0 0.5 0   0
Chr1 (151950001-151955000)      Chr (-4999-0)
[hBhhBBhBBB55---5555555555B---555B--EE--------h5---5--5-B-5-5-555--5-5--5555]
[FFFFFFFFFFAAAAAAAAAAAAAAAAAAAAAAAAAAAAAAAAAAAAAAAAAAAAAAAAAAAAAAAAAAAAAAAAA]
Chr1(151950001-151955000) Chr(-4999-0)

>> 1_2315  0_0 0.492 0   0
Chr1 (11570001-11575000)        Chr (-4999-0)
[5555555555hBhhhhhhhhhhhhhhhhhhhhhhhhhhhhhhBB-55hh-h--hhhh--hhhBhhh-Bhhhhh-h]
[FFFFFFFFFFAAAAAAAAAAAAAAAAAAAAAAAAAAAAAAAAAAAAAAAAAAAAAAAAAAAAAAAAAAAAAAAAA]
Chr1(11570001-11575000) Chr(-4999-0)

>> 1_40963  0_0 0.489 0   0
Chr1 (204810001-204815000)      Chr (-4999-0)
[EEEEEEE55hBBhBhB-BhhhhhhBBBBBB-BB5-5-B-BBBB-hhBhhBhBB-BB-Bhhh--B-----h-hhhh]
[FFFFFFFFFFAAAAAAAAAAAAAAAAAAAAAAAAAAAAAAAAAAAAAAAAAAAAAAAAAAAAAAAAAAAAAAAAA]
Chr1(204810001-204815000) Chr(-4999-0)

>> 1_35370  0_0 0.488 0   0
Chr1 (176845001-176850000)      Chr (-4999-0)
[5555555555hBhBhhhhhBhhhhhhhhhBhhhBBhhBB-BBBBh55hhhh-B-h-h--hhBB-hBBBhhhhhhh]
[FFFFFFFFFFAAAAAAAAAAAAAAAAAAAAAAAAAAAAAAAAAAAAAAAAAAAAAAAAAAAAAAAAAAAAAAAAA]
Chr1(176845001-176850000) Chr(-4999-0)

>> 1_23417  0_0 0.486 0   0
Chr1 (117080001-117085000)      Chr (-4999-0)
[hh5hhhhhhh5-55-5h-E--5--E------5-55-55-55----5555555555555555555--55555-555]
[FFFFFFFFFFAAAAAAAAAAAAAAAAAAAAAAAAAAAAAAAAAAAAAAAAAAAAAAAAAAAAAAAAAAAAAAAAA]
Chr1(117080001-117085000) Chr(-4999-0)

>> 1_35369  0_0 0.484 0   0
Chr1 (176840001-176845000)      Chr (-4999-0)
[5555555555hBhBhh-hh-hhhhhhhhh-hhhhB-hBBhBBBBh55hhhhhBhhhhhBh-h-hhBBBhhhhhhh]
[FFFFFFFFFFAAAAAAAAAAAAAAAAAAAAAAAAAAAAAAAAAAAAAAAAAAAAAAAAAAAAAAAAAAAAAAAAA]
Chr1(176840001-176845000) Chr(-4999-0)

>> 1_35383  0_0 0.477 0   0
Chr1 (176910001-176915000)      Chr (-4999-0)
[5555555555hBhBhhhhhhhhhhhBhhhhhhhhhBB-hh-BhhB55hhhh-Bhh-hhhBhhBhhBBBhhhhhhh]
[FFFFFFFFFFAAAAAAAAAAAAAAAAAAAAAAAAAAAAAAAAAAAAAAAAAAAAAAAAAAAAAAAAAAAAAAAAA]
Chr1(176910001-176915000) Chr(-4999-0)

>> 1_35381  0_0 0.477 0   0
Chr1 (176900001-176905000)      Chr (-4999-0)
[5555555555hhhhhhhhhhhhhhhBh-hhhhhhhBBhBhhBhBB55hhh-hhhhEh--hhhhhhhhBhhhhhhh]
[FFFFFFFFFFAAAAAAAAAAAAAAAAAAAAAAAAAAAAAAAAAAAAAAAAAAAAAAAAAAAAAAAAAAAAAAAAA]
Chr1(176900001-176905000) Chr(-4999-0)

>> 1_6809  0_0 0.474 0   0
Chr1 (34040001-34045000)        Chr (-4999-0)
[5555555555BBBhBBBBBBBhBBhh-hhh-hhhh55-h-BBBBh55hh----------------BBBhB-h-B-]
[FFFFFFFFFFAAAAAAAAAAAAAAAAAAAAAAAAAAAAAAAAAAAAAAAAAAAAAAAAAAAAAAAAAAAAAAAAA]
Chr1(34040001-34045000) Chr(-4999-0)

>> 1_31830  0_0 0.474 0   0
Chr1 (159145001-159150000)      Chr (-4999-0)
[-55555-55-BBBBBBBBBBBBBBBBBBBB-BBBBBBBBB--BBBhhBBBBBBBBBBBBBBBBBBBBBBBBBBBh]
[FFFFFFFFFFAAAAAAAAAAAAAAAAAAAAAAAAAAAAAAAAAAAAAAAAAAAAAAAAAAAAAAAAAAAAAAAAA]
Chr1(159145001-159150000) Chr(-4999-0)

>> 1_6804  0_0 0.473 0   0
Chr1 (34015001-34020000)        Chr (-4999-0)
[55-5555-55-BhBhhhhhBhhhBhhhhh--hhhh-5hB-Bhh-h--hhhhhhhhhhhhhhhhhhhBhhhhh-hh]
[FFFFFFFFFFAAAAAAAAAAAAAAAAAAAAAAAAAAAAAAAAAAAAAAAAAAAAAAAAAAAAAAAAAAAAAAAAA]
Chr1(34015001-34020000) Chr(-4999-0)

>> 1_35382  0_0 0.473 0   0
Chr1 (176905001-176910000)      Chr (-4999-0)
[5555555555h-hhhhhhhhhhhhhBhhhhhhhhhBBhhhhBh-B55hhhhhhhh-hhhhhhhhhhhBhhhhhhh]
[FFFFFFFFFFAAAAAAAAAAAAAAAAAAAAAAAAAAAAAAAAAAAAAAAAAAAAAAAAAAAAAAAAAAAAAAAAA]
Chr1(176905001-176910000) Chr(-4999-0)

>> 1_32005  0_0 0.469 0   0
Chr1 (160020001-160025000)      Chr (-4999-0)
[EEEEEEEhhhBB-BBBhBBB-BhBBBBBBBBBBBBBBBBB--BB---BBBhBBBBBBhhBh-BBBBBBBBBBBhh]
[FFFFFFFFFFAAAAAAAAAAAAAAAAAAAAAAAAAAAAAAAAAAAAAAAAAAAAAAAAAAAAAAAAAAAAAAAAA]
Chr1(160020001-160025000) Chr(-4999-0)

>> 1_41180  0_0 0.463 0   0
Chr1 (205895001-205900000)      Chr (-4999-0)
[EEEEEEE-h--Bh-Bhhhhhhhhh5hh-h-hhhh---BBBBhBBB---hBhhBBB5hhhBhhB5BBBBh--5B-5]
[FFFFFFFFFFAAAAAAAAAAAAAAAAAAAAAAAAAAAAAAAAAAAAAAAAAAAAAAAAAAAAAAAAAAAAAAAAA]
Chr1(205895001-205900000) Chr(-4999-0)

>> 1_35368  0_0 0.46 0   0
Chr1 (176835001-176840000)      Chr (-4999-0)
[5555555555h-hBhh-hhhhhhhhhhhhhhhhh--h--hBB-Bh55hhhhhBhhhBhBh5-hhh-BBhhhhhhh]
[FFFFFFFFFFAAAAAAAAAAAAAAAAAAAAAAAAAAAAAAAAAAAAAAAAAAAAAAAAAAAAAAAAAAAAAAAAA]
Chr1(176835001-176840000) Chr(-4999-0)

>> 1_35067  0_0 0.459 0   0
Chr1 (175330001-175335000)      Chr (-4999-0)
[55h555555hBBhBBBhBBhhhh--BBBBBhhBhhBBhhhBB---BBh--hBBBhBBBhhhhBBBBBBh--hBhh]
[FFFFFFFFFFAAAAAAAAAAAAAAAAAAAAAAAAAAAAAAAAAAAAAAAAAAAAAAAAAAAAAAAAAAAAAAAAA]
Chr1(175330001-175335000) Chr(-4999-0)

>> 1_727  0_0 0.45 0   0
Chr1 (3630001-3635000)  Chr (-4999-0)
[EEEEEEEE--BBBBB-hBBhh-BBBhhBBBBhBBBBBBBBBB----Eh-B---BE---BBBBBBBBBBBBBBB-h]
[FFFFFFFFFFAAAAAAAAAAAAAAAAAAAAAAAAAAAAAAAAAAAAAAAAAAAAAAAAAAAAAAAAAAAAAAAAA]
Chr1(3630001-3635000) Chr(-4999-0)

>> 1_35384  0_0 0.45 0   0
Chr1 (176915001-176920000)      Chr (-4999-0)
[5555555555hBhBhhhhhhhhhhhBh-hhhhhBBBBBBhBBhhB55hhhhBB--5hhhBhhB--BBBhhhh-hh]
[FFFFFFFFFFAAAAAAAAAAAAAAAAAAAAAAAAAAAAAAAAAAAAAAAAAAAAAAAAAAAAAAAAAAAAAAAAA]
Chr1(176915001-176920000) Chr(-4999-0)

>> 1_40983  0_0 0.449 0   0
Chr1 (204910001-204915000)      Chr (-4999-0)
[EEEE-EE---BBBBBBBBhBhhhhBBhBBBhh-5-5-BBBBBBB5hBhBBhBBBBBhBh--5-BBBBBh-5BB5h]
[FFFFFFFFFFAAAAAAAAAAAAAAAAAAAAAAAAAAAAAAAAAAAAAAAAAAAAAAAAAAAAAAAAAAAAAAAAA]
Chr1(204910001-204915000) Chr(-4999-0)

>> 1_35380  0_0 0.446 0   0
Chr1 (176895001-176900000)      Chr (-4999-0)
[5555-55555hhhhhhhhhhhhhhhBhBhhhhhhBBB--hhBhh-5-hhhBhhhh5hhhhhhhhhhhBhhhhhhh]
[FFFFFFFFFFAAAAAAAAAAAAAAAAAAAAAAAAAAAAAAAAAAAAAAAAAAAAAAAAAAAAAAAAAAAAAAAAA]
Chr1(176895001-176900000) Chr(-4999-0)

>> 1_35427  0_0 0.445 0   0
Chr1 (177130001-177135000)      Chr (-4999-0)
[----AAAAA----B-BBB--hBhBBBBBBB-BBBBBBBBBBBBBB--BBBBBB-B-B--BBBB-BBBBBBBBB--]
[FFFFFFFFFFAAAAAAAAAAAAAAAAAAAAAAAAAAAAAAAAAAAAAAAAAAAAAAAAAAAAAAAAAAAAAAAAA]
Chr1(177130001-177135000) Chr(-4999-0)

>> 1_30392  0_0 0.445 0   0
Chr1 (151955001-151960000)      Chr (-4999-0)
[hB5hBBhBBB5--5--5--------B------BEEEE5---E---5555-5-555B55555555EE--55-5-55]
[FFFFFFFFFFAAAAAAAAAAAAAAAAAAAAAAAAAAAAAAAAAAAAAAAAAAAAAAAAAAAAAAAAAAAAAAAAA]
Chr1(151955001-151960000) Chr(-4999-0)

>> 1_40999  0_0 0.444 0   0
Chr1 (204990001-204995000)      Chr (-4999-0)
[--5--55555hBhBhhhhhhBhhhhhhhhBhhh-B-hBBBBBBBBBBh-hhhBBBBBBh-hB-BBBB-BhhhBhh]
[FFFFFFFFFFAAAAAAAAAAAAAAAAAAAAAAAAAAAAAAAAAAAAAAAAAAAAAAAAAAAAAAAAAAAAAAAAA]
Chr1(204990001-204995000) Chr(-4999-0)

>> 1_35385  0_0 0.444 0   0
Chr1 (176920001-176925000)      Chr (-4999-0)
[5555555555hBhBhhhhhhhhhhhB-Bhhhhh-BBBBBhBBh-B55hhhhhB-h5hhhhhhBhhBBBhhhhBhh]
[FFFFFFFFFFAAAAAAAAAAAAAAAAAAAAAAAAAAAAAAAAAAAAAAAAAAAAAAAAAAAAAAAAAAAAAAAAA]
Chr1(176920001-176925000) Chr(-4999-0)

>> 1_2318  0_0 0.443 0   0
Chr1 (11585001-11590000)        Chr (-4999-0)
[555555555-hBh-hhhhhhhhhhhhh-hhhhhBhBBh-BBBBBB55hhBhBBBhhhBhBhhBBhhhhBhhhhhh]
[FFFFFFFFFFAAAAAAAAAAAAAAAAAAAAAAAAAAAAAAAAAAAAAAAAAAAAAAAAAAAAAAAAAAAAAAAAA]
Chr1(11585001-11590000) Chr(-4999-0)

>> 1_44020  0_0 0.442 0   0
Chr1 (220095001-220100000)      Chr (-4999-0)
[555-h5555hBBBBBBBB--h-hBBBBB-B--BBBBBBBBBBhBB5hB-BBBB-B-B-h---B---B-BB---hh]
[FFFFFFFFFFAAAAAAAAAAAAAAAAAAAAAAAAAAAAAAAAAAAAAAAAAAAAAAAAAAAAAAAAAAAAAAAAA]
Chr1(220095001-220100000) Chr(-4999-0)

>> 1_31833  0_0 0.441 0   0
Chr1 (159160001-159165000)      Chr (-4999-0)
[5555555555BBBBBBBBBBBh---BBBBBBBBBBBB5BBBBBBB5BBBBBBBBBBBBBBhBB5BBBBBBBBBhh]
[FFFFFFFFFFAAAAAAAAAAAAAAAAAAAAAAAAAAAAAAAAAAAAAAAAAAAAAAAAAAAAAAAAAAAAAAAAA]
Chr1(159160001-159165000) Chr(-4999-0)

>> 1_35398  0_0 0.44 0   0
Chr1 (176985001-176990000)      Chr (-4999-0)
[555555555EhhhhhhhhhhhhhhhBhhhhhhhhhBBhhhBh-hB55hhhhhBhh5hhBhhhhhhhhBhhhhhhh]
[FFFFFFFFFFAAAAAAAAAAAAAAAAAAAAAAAAAAAAAAAAAAAAAAAAAAAAAAAAAAAAAAAAAAAAAAAAA]
Chr1(176985001-176990000) Chr(-4999-0)

>> 1_33688  0_0 0.44 0   0
Chr1 (168435001-168440000)      Chr (-4999-0)
[hhhhhhh-hh-E-E-E-EEE-EEE--E-EE--hE-E-EEE--EEE----E-EEh---h--EE----------Ehh]
[FFFFFFFFFFAAAAAAAAAAAAAAAAAAAAAAAAAAAAAAAAAAAAAAAAAAAAAAAAAAAAAAAAAAAAAAAAA]
Chr1(168435001-168440000) Chr(-4999-0)

>> 1_6816  0_0 0.439 0   0
Chr1 (34075001-34080000)        Chr (-4999-0)
[5555555555BBBBBB-BBBhhhBBBBBBBhBB-B55BBBBBBBh55hhBhB-B-h------BBBBBBhBh-Bh-]
[FFFFFFFFFFAAAAAAAAAAAAAAAAAAAAAAAAAAAAAAAAAAAAAAAAAAAAAAAAAAAAAAAAAAAAAAAAA]
Chr1(34075001-34080000) Chr(-4999-0)

>> 1_46097  0_0 0.438 0   0
Chr1 (230480001-230485000)      Chr (-4999-0)
[EEEEEE-55-BB-BhBBBhhhhhhhhBBhBhhBhBBBhhh--BBB5-Bh-h--5-hBh5hhhB55hhhhhhhhh5]
[FFFFFFFFFFAAAAAAAAAAAAAAAAAAAAAAAAAAAAAAAAAAAAAAAAAAAAAAAAAAAAAAAAAAAAAAAAA]
Chr1(230480001-230485000) Chr(-4999-0)

>> 1_41008  0_0 0.438 0   0
Chr1 (205035001-205040000)      Chr (-4999-0)
[--5-555555h-hhhhhhhhhhhhhhhhhhhhhh-B-BBBBhB-Bhhhh-hhBB--h-hhhh-BhBhhhhh-hh5]
[FFFFFFFFFFAAAAAAAAAAAAAAAAAAAAAAAAAAAAAAAAAAAAAAAAAAAAAAAAAAAAAAAAAAAAAAAAA]
Chr1(205035001-205040000) Chr(-4999-0)

>> 1_33812  0_0 0.438 0   0
Chr1 (169055001-169060000)      Chr (-4999-0)
[EEEEE--h--hBh-h-hh--hhhhhB----hhhhhhhhBBhhhhh--hhhhhh---------------h----hh]
[FFFFFFFFFFAAAAAAAAAAAAAAAAAAAAAAAAAAAAAAAAAAAAAAAAAAAAAAAAAAAAAAAAAAAAAAAAA]
Chr1(169055001-169060000) Chr(-4999-0)

>> 1_2316  0_0 0.438 0   0
Chr1 (11575001-11580000)        Chr (-4999-0)
[5555555555hBh5hhhhhhhhhhhhhhhhhhhhhBBhhBBBBBB55hhBhBBBhhhBB-hhBB-hhBhhhhhBh]
[FFFFFFFFFFAAAAAAAAAAAAAAAAAAAAAAAAAAAAAAAAAAAAAAAAAAAAAAAAAAAAAAAAAAAAAAAAA]
Chr1(11575001-11580000) Chr(-4999-0)

>> 1_40972  0_0 0.436 0   0
Chr1 (204855001-204860000)      Chr (-4999-0)
[EEEEEEE-5hBBBBBBBBBBhBhhBBBBBB--B-----BBBBBB5BBBB-h-BBBB------EBBB--hhh-hhh]
[FFFFFFFFFFAAAAAAAAAAAAAAAAAAAAAAAAAAAAAAAAAAAAAAAAAAAAAAAAAAAAAAAAAAAAAAAAA]
Chr1(204855001-204860000) Chr(-4999-0)

>> 1_4609  0_0 0.433 0   0
Chr1 (23040001-23045000)        Chr (-4999-0)
[55h-h55-5-BBBB-BBBB---B-BBBBBB-BBhhBBhBBBBBB-BBB--BBBB-BBBhBhhB-E-B------h-]
[FFFFFFFFFFAAAAAAAAAAAAAAAAAAAAAAAAAAAAAAAAAAAAAAAAAAAAAAAAAAAAAAAAAAAAAAAAA]
Chr1(23040001-23045000) Chr(-4999-0)

>> 1_6853  0_0 0.431 0   0
Chr1 (34260001-34265000)        Chr (-4999-0)
[5555-55-55hBhhhhhhhhhhhhhhhhhhhhhhh5-hhh-hhhh5-hhhBhB--hhhhhhh--hhB-hhhh-hh]
[FFFFFFFFFFAAAAAAAAAAAAAAAAAAAAAAAAAAAAAAAAAAAAAAAAAAAAAAAAAAAAAAAAAAAAAAAAA]
Chr1(34260001-34265000) Chr(-4999-0)

>> 1_6799  0_0 0.431 0   0
Chr1 (33990001-33995000)        Chr (-4999-0)
[5555555555BBBBB-BB-BBBhh-BBBBB-Bhhh55BBBBBhBB55-hBhhhB-Bhh-hB-BBBBBBh-hhBhh]
[FFFFFFFFFFAAAAAAAAAAAAAAAAAAAAAAAAAAAAAAAAAAAAAAAAAAAAAAAAAAAAAAAAAAAAAAAAA]
Chr1(33990001-33995000) Chr(-4999-0)

>> 1_36350  0_0 0.431 0   0
Chr1 (181745001-181750000)      Chr (-4999-0)
[hh55555555hBhBhhhBhhhhh-hhhhhhhhhhhBBhhhBB-B---hhBB-BhBhBBBhhhB-hBhhhhhhhhh]
[FFFFFFFFFFAAAAAAAAAAAAAAAAAAAAAAAAAAAAAAAAAAAAAAAAAAAAAAAAAAAAAAAAAAAAAAAAA]
Chr1(181745001-181750000) Chr(-4999-0)

>> 1_46109  0_0 0.43 0   0
Chr1 (230540001-230545000)      Chr (-4999-0)
[5h5555555hhBBBhBBBBBhhhB-BBBhB-hBhhhhhhhhhBhBh-hhBhhB--hhhhBhhB-hhhhhhhhhhh]
[FFFFFFFFFFAAAAAAAAAAAAAAAAAAAAAAAAAAAAAAAAAAAAAAAAAAAAAAAAAAAAAAAAAAAAAAAAA]
Chr1(230540001-230545000) Chr(-4999-0)

>> 1_22144  0_0 0.43 0   0
Chr1 (110715001-110720000)      Chr (-4999-0)
[-B55555-5-BBhBBhh-Bhhhhh-BB--BhBB----BBBE-BBB-BBhBBBB---hhhhh--BBBBB-BhBBhh]
[FFFFFFFFFFAAAAAAAAAAAAAAAAAAAAAAAAAAAAAAAAAAAAAAAAAAAAAAAAAAAAAAAAAAAAAAAAA]
Chr1(110715001-110720000) Chr(-4999-0)

>> 1_945  0_0 0.428 0   0
Chr1 (4720001-4725000)  Chr (-4999-0)
[EEEEEE---BBBBBB--BBh--h-B--BBB-hBhh-Bh--B--5hhBB-BBBBBBBBBBBBBBBBBBB-B--BBh]
[FFFFFFFFFFAAAAAAAAAAAAAAAAAAAAAAAAAAAAAAAAAAAAAAAAAAAAAAAAAAAAAAAAAAAAAAAAA]
Chr1(4720001-4725000) Chr(-4999-0)

>> 1_6851  0_0 0.428 0   0
Chr1 (34250001-34255000)        Chr (-4999-0)
[5555555555BBh-B-hhBhhhhhhhhBBh--hhh55hhhBhhBh55hhB-BBBB-BBhhhhBBhhBB-hh-Bhh]
[FFFFFFFFFFAAAAAAAAAAAAAAAAAAAAAAAAAAAAAAAAAAAAAAAAAAAAAAAAAAAAAAAAAAAAAAAAA]
Chr1(34250001-34255000) Chr(-4999-0)

>> 1_46110  0_0 0.428 0   0
Chr1 (230545001-230550000)      Chr (-4999-0)
[-h5555555hhBBB-BBBBBBhBBBBBB-Bh-BBBhhhhhhhBBBhhhhBh-BB---B-Bh-BhhhB-hhhhh-h]
[FFFFFFFFFFAAAAAAAAAAAAAAAAAAAAAAAAAAAAAAAAAAAAAAAAAAAAAAAAAAAAAAAAAAAAAAAAA]
Chr1(230545001-230550000) Chr(-4999-0)

>> 1_38631  0_0 0.427 0   0
Chr1 (193150001-193155000)      Chr (-4999-0)
[----AAAAAA5--5--h----555555hh55-hA--5A5hh-5h5--5555h55--5-5-------55h--h-h5]
[FFFFFFFFFFAAAAAAAAAAAAAAAAAAAAAAAAAAAAAAAAAAAAAAAAAAAAAAAAAAAAAAAAAAAAAAAAA]
Chr1(193150001-193155000) Chr(-4999-0)

>> 1_35066  0_0 0.427 0   0
Chr1 (175325001-175330000)      Chr (-4999-0)
[55h555555hBBhBBBhBBBhhhBBBBBBBhBBhhBBhhhBBhhhBBhBhhBBhhBBBhhhhBBBBBBhBBhBhh]
[FFFFFFFFFFAAAAAAAAAAAAAAAAAAAAAAAAAAAAAAAAAAAAAAAAAAAAAAAAAAAAAAAAAAAAAAAAA]
Chr1(175325001-175330000) Chr(-4999-0)

>> 1_30967  0_0 0.426 0   0
Chr1 (154830001-154835000)      Chr (-4999-0)
[55E-555-EEhBB-BhhhBBhhhh---hh---h--BB-BB5hBBB----BE---Eh--h-5h--BB-B--BB-hh]
[FFFFFFFFFFAAAAAAAAAAAAAAAAAAAAAAAAAAAAAAAAAAAAAAAAAAAAAAAAAAAAAAAAAAAAAAAAA]
Chr1(154830001-154835000) Chr(-4999-0)

>> 1_36348  0_0 0.425 0   0
Chr1 (181735001-181740000)      Chr (-4999-0)
[hh55555555BBhBhhhBhhhhhBhhhhhhhhhhhh-hhhBB---hBhhBBh-hhhBBBhhhBhhBh-hhhhhhh]
[FFFFFFFFFFAAAAAAAAAAAAAAAAAAAAAAAAAAAAAAAAAAAAAAAAAAAAAAAAAAAAAAAAAAAAAAAAA]
Chr1(181735001-181740000) Chr(-4999-0)

>> 1_36347  0_0 0.424 0   0
Chr1 (181730001-181735000)      Chr (-4999-0)
[hh55555555BBhBhhhBhhhhhhhh-h-hhhBhhhhhhhBB---hBhhBhhhhhhBBBhhhBhhhhBhhhhh-h]
[FFFFFFFFFFAAAAAAAAAAAAAAAAAAAAAAAAAAAAAAAAAAAAAAAAAAAAAAAAAAAAAAAAAAAAAAAAA]
Chr1(181730001-181735000) Chr(-4999-0)

>> 1_5323  0_0 0.423 0   0
Chr1 (26610001-26615000)        Chr (-4999-0)
[-55555555hE-E------E----EEE-EEEE---EE---55---5--EE-EEEE-EE-E-5E5-5-EE-E-E--]
[FFFFFFFFFFAAAAAAAAAAAAAAAAAAAAAAAAAAAAAAAAAAAAAAAAAAAAAAAAAAAAAAAAAAAAAAAAA]
Chr1(26610001-26615000) Chr(-4999-0)

>> 1_31608  0_0 0.423 0   0
Chr1 (158035001-158040000)      Chr (-4999-0)
[BBBBBBBE--BB-hhhhh-hh-hhhhhhhhBhh------E-5-----5hEh------------E55---h----h]
[FFFFFFFFFFAAAAAAAAAAAAAAAAAAAAAAAAAAAAAAAAAAAAAAAAAAAAAAAAAAAAAAAAAAAAAAAAA]
Chr1(158035001-158040000) Chr(-4999-0)

>> 1_13440  0_0 0.423 0   0
Chr1 (67195001-67200000)        Chr (-4999-0)
[5555555555hhh--hhhhhhhhh-hE-EEhh-------5hh--hhh--hhhhhh55h55hhhh-hhhhhhhhhh]
[FFFFFFFFFFAAAAAAAAAAAAAAAAAAAAAAAAAAAAAAAAAAAAAAAAAAAAAAAAAAAAAAAAAAAAAAAAA]
Chr1(67195001-67200000) Chr(-4999-0)

>> 1_6840  0_0 0.422 0   0
Chr1 (34195001-34200000)        Chr (-4999-0)
[5555555555BBhB-hhBhhhhhBhhBB-BhhBhh55hhhBBBhh55hh---BBBhBB-hhBBBhBBBhhBhBhh]
[FFFFFFFFFFAAAAAAAAAAAAAAAAAAAAAAAAAAAAAAAAAAAAAAAAAAAAAAAAAAAAAAAAAAAAAAAAA]
Chr1(34195001-34200000) Chr(-4999-0)

>> 1_6814  0_0 0.422 0   0
Chr1 (34065001-34070000)        Chr (-4999-0)
[5555555555BBBBBBhBBB-hhBBB-BBBhB-hB55hB-BBBBh55hhBhBhBB-hhhhhhBBhBBBh-BhBBh]
[FFFFFFFFFFAAAAAAAAAAAAAAAAAAAAAAAAAAAAAAAAAAAAAAAAAAAAAAAAAAAAAAAAAAAAAAAAA]
Chr1(34065001-34070000) Chr(-4999-0)

>> 1_6800  0_0 0.422 0   0
Chr1 (33995001-34000000)        Chr (-4999-0)
[5555555555BBhBBh-Bh--BhhhBBBBhhB-hh55-BBBBBhB55BhBhhhBhBhhhhBhBBBBBBhhhhBh-]
[FFFFFFFFFFAAAAAAAAAAAAAAAAAAAAAAAAAAAAAAAAAAAAAAAAAAAAAAAAAAAAAAAAAAAAAAAAA]
Chr1(33995001-34000000) Chr(-4999-0)

>> 1_6849  0_0 0.419 0   0
Chr1 (34240001-34245000)        Chr (-4999-0)
[5555555555BBhBBB-Bhhhh-hhhhBBhhhhhh55hhhBhh-h55hhBhBBBBhBBhBhhBBhBBB-h-hBhh]
[FFFFFFFFFFAAAAAAAAAAAAAAAAAAAAAAAAAAAAAAAAAAAAAAAAAAAAAAAAAAAAAAAAAAAAAAAAA]
Chr1(34240001-34245000) Chr(-4999-0)

>> 1_6832  0_0 0.419 0   0
Chr1 (34155001-34160000)        Chr (-4999-0)
[5555555555BBhBBBhBBhhhhB-BBBB--hBhh55hhhBBBhh55hhBhBBBBhBBhhhhBBBBBB--BhBhh]
[FFFFFFFFFFAAAAAAAAAAAAAAAAAAAAAAAAAAAAAAAAAAAAAAAAAAAAAAAAAAAAAAAAAAAAAAAAA]
Chr1(34155001-34160000) Chr(-4999-0)

>> 1_6818  0_0 0.419 0   0
Chr1 (34085001-34090000)        Chr (-4999-0)
[5555555555BBBB-BBBBBhhhhBBBhBBhBBBB5-BBBBBBB-55hhBh-BBBBBh5B-BBBBBBBBBBBBhh]
[FFFFFFFFFFAAAAAAAAAAAAAAAAAAAAAAAAAAAAAAAAAAAAAAAAAAAAAAAAAAAAAAAAAAAAAAAAA]
Chr1(34085001-34090000) Chr(-4999-0)

>> 1_6815  0_0 0.419 0   0
Chr1 (34070001-34075000)        Chr (-4999-0)
[5555555555BBBBBBhBBBhhhBBBhBBBhBBhB55hBBBBBBh55hh-hB-B-h--hhhhBBhBBBhhhhBhh]
[FFFFFFFFFFAAAAAAAAAAAAAAAAAAAAAAAAAAAAAAAAAAAAAAAAAAAAAAAAAAAAAAAAAAAAAAAAA]
Chr1(34070001-34075000) Chr(-4999-0)

>> 1_23418  0_0 0.419 0   0
Chr1 (117085001-117090000)      Chr (-4999-0)
[hh5hhhhhhh5-55--h----555555------5-55555555-555555555--5-555-5555555555h555]
[FFFFFFFFFFAAAAAAAAAAAAAAAAAAAAAAAAAAAAAAAAAAAAAAAAAAAAAAAAAAAAAAAAAAAAAAAAA]
Chr1(117085001-117090000) Chr(-4999-0)

>> 1_22230  0_0 0.419 0   0
Chr1 (111145001-111150000)      Chr (-4999-0)
[-A-AAAA---BBBBBBBBBB-BBBBBBBBBBBBBBBBBBB--BBB--BBB-BBBBBB--BBB-BBBBBBBBBB--]
[FFFFFFFFFFAAAAAAAAAAAAAAAAAAAAAAAAAAAAAAAAAAAAAAAAAAAAAAAAAAAAAAAAAAAAAAAAA]
Chr1(111145001-111150000) Chr(-4999-0)

>> 1_36349  0_0 0.418 0   0
Chr1 (181740001-181745000)      Chr (-4999-0)
[hh55555555BBhBhhhBhhhhh-hhhhhhhhhhhhBhhhBBh-hhBhhBBhBh-hBBB-hhBhhBhhhhhhhhh]
[FFFFFFFFFFAAAAAAAAAAAAAAAAAAAAAAAAAAAAAAAAAAAAAAAAAAAAAAAAAAAAAAAAAAAAAAAAA]
Chr1(181740001-181745000) Chr(-4999-0)

>> 1_31274  0_0 0.418 0   0
Chr1 (156365001-156370000)      Chr (-4999-0)
[55-h555-5-BBBBBBBBBhhhhhBBBBB--BBBBBBBBBB-BBB--BBBBBBBBBBBhBBBBBBBBBBBBBBBh]
[FFFFFFFFFFAAAAAAAAAAAAAAAAAAAAAAAAAAAAAAAAAAAAAAAAAAAAAAAAAAAAAAAAAAAAAAAAA]
Chr1(156365001-156370000) Chr(-4999-0)

>> 1_8963  0_0 0.416 0   0
Chr1 (44810001-44815000)        Chr (-4999-0)
[EE-EEEE--555555555hh55hh55555555h----555--55----5-5--55555-55-555555555h555]
[FFFFFFFFFFAAAAAAAAAAAAAAAAAAAAAAAAAAAAAAAAAAAAAAAAAAAAAAAAAAAAAAAAAAAAAAAAA]
Chr1(44810001-44815000) Chr(-4999-0)

>> 1_6813  0_0 0.416 0   0
Chr1 (34060001-34065000)        Chr (-4999-0)
[5555555555BBBB-BBBBBhhhBBBBBBBBBhhB55hhhBBBBh55-hBh-hhBBhhhhhhB-hBBBhBBhBBh]
[FFFFFFFFFFAAAAAAAAAAAAAAAAAAAAAAAAAAAAAAAAAAAAAAAAAAAAAAAAAAAAAAAAAAAAAAAAA]
Chr1(34060001-34065000) Chr(-4999-0)

>> 1_6812  0_0 0.416 0   0
Chr1 (34055001-34060000)        Chr (-4999-0)
[5555555555BBBBhBBBBBhhhB--BBBBBBhhh55hhhBBBBh55BhBhhhhB-hhhhhhBh-BBBhBBhBhh]
[FFFFFFFFFFAAAAAAAAAAAAAAAAAAAAAAAAAAAAAAAAAAAAAAAAAAAAAAAAAAAAAAAAAAAAAAAAA]
Chr1(34055001-34060000) Chr(-4999-0)

>> 1_41006  0_0 0.414 0   0
Chr1 (205025001-205030000)      Chr (-4999-0)
[EE-EE--555hBhhhhhhhhhBhhhhhhhBhhh-BBBBBBBBBBBh5h-hhBBBBBBBh-hBB--BhhBhhB-h5]
[FFFFFFFFFFAAAAAAAAAAAAAAAAAAAAAAAAAAAAAAAAAAAAAAAAAAAAAAAAAAAAAAAAAAAAAAAAA]
Chr1(205025001-205030000) Chr(-4999-0)

>> 1_31276  0_0 0.414 0   0
Chr1 (156375001-156380000)      Chr (-4999-0)
[EEE-EEE5-EBBBBBBBBBhB-h-BBBBBBBBBBBBBBBBBBBBBEEBBBBBBBBBBBBBBBBBBBBBBBBBB-h]
[FFFFFFFFFFAAAAAAAAAAAAAAAAAAAAAAAAAAAAAAAAAAAAAAAAAAAAAAAAAAAAAAAAAAAAAAAAA]
Chr1(156375001-156380000) Chr(-4999-0)

>> 1_6852  0_0 0.413 0   0
Chr1 (34255001-34260000)        Chr (-4999-0)
[5555555555BBhhhhhhBhhhhhhhhBBhhhhhh55hhhBhhhh55hh-B-BBBh-BhhhhBBhhBBhhhhBhh]
[FFFFFFFFFFAAAAAAAAAAAAAAAAAAAAAAAAAAAAAAAAAAAAAAAAAAAAAAAAAAAAAAAAAAAAAAAAA]
Chr1(34255001-34260000) Chr(-4999-0)

>> 1_6811  0_0 0.413 0   0
Chr1 (34050001-34055000)        Chr (-4999-0)
[5555555555BBBBhBBBBBhhhBhhBBBBhhhhh55-h-BBBBh55hhBhhhhBhhhhhhhB-BBBBhBBhBhh]
[FFFFFFFFFFAAAAAAAAAAAAAAAAAAAAAAAAAAAAAAAAAAAAAAAAAAAAAAAAAAAAAAAAAAAAAAAAA]
Chr1(34050001-34055000) Chr(-4999-0)

>> 1_6833  0_0 0.411 0   0
Chr1 (34160001-34165000)        Chr (-4999-0)
[5555555555BBhBBBhBBh-hhBBBBBBh-hBhh55hhhBBBhh55hhBhBBBBhBBhhhhBBBBBBhhBBBhh]
[FFFFFFFFFFAAAAAAAAAAAAAAAAAAAAAAAAAAAAAAAAAAAAAAAAAAAAAAAAAAAAAAAAAAAAAAAAA]
Chr1(34160001-34165000) Chr(-4999-0)

>> 1_6810  0_0 0.411 0   0
Chr1 (34045001-34050000)        Chr (-4999-0)
[5555555555BBB-BBBBBBhhhBhhBBhBhhhhh55BhBBBBBh55hhBhhhhBhh-hhhhBBBBBBhBBhBhh]
[FFFFFFFFFFAAAAAAAAAAAAAAAAAAAAAAAAAAAAAAAAAAAAAAAAAAAAAAAAAAAAAAAAAAAAAAAAA]
Chr1(34045001-34050000) Chr(-4999-0)

>> 1_40620  0_0 0.411 0   0
Chr1 (203095001-203100000)      Chr (-4999-0)
[A-AAA-A---BBBBBBBBBBBB-BBB-BBBB-B--A--BBBBBBB--BB----BBE--hB---BBBBB----B--]
[FFFFFFFFFFAAAAAAAAAAAAAAAAAAAAAAAAAAAAAAAAAAAAAAAAAAAAAAAAAAAAAAAAAAAAAAAAA]
Chr1(203095001-203100000) Chr(-4999-0)

>> 1_32004  0_0 0.411 0   0
Chr1 (160015001-160020000)      Chr (-4999-0)
[EE-EEE----BBhBB--h-BhBh-BB---BBBBBBBBBBB--BBh-E---hBB-BB-hh----B--BBB--B-hh]
[FFFFFFFFFFAAAAAAAAAAAAAAAAAAAAAAAAAAAAAAAAAAAAAAAAAAAAAAAAAAAAAAAAAAAAAAAAA]
Chr1(160015001-160020000) Chr(-4999-0)

>> 1_2317  0_0 0.411 0   0
Chr1 (11580001-11585000)        Chr (-4999-0)
[5555555555hBh5hhhhhhhhhhhhhhhhhhh-hBBhhBBBBBB55hhBhBBBhhhBhBhhBB5hhB-hhhhhh]
[FFFFFFFFFFAAAAAAAAAAAAAAAAAAAAAAAAAAAAAAAAAAAAAAAAAAAAAAAAAAAAAAAAAAAAAAAAA]
Chr1(11580001-11585000) Chr(-4999-0)

>> 1_2314  0_0 0.411 0   0
Chr1 (11565001-11570000)        Chr (-4999-0)
[55-5555-5-h-hhhhhhhhhhhhhhhhhhhhhhhhhhhhhhhh5--hhhhhhhhhhhhhhhhhhhBhhhhhhhh]
[FFFFFFFFFFAAAAAAAAAAAAAAAAAAAAAAAAAAAAAAAAAAAAAAAAAAAAAAAAAAAAAAAAAAAAAAAAA]
Chr1(11565001-11570000) Chr(-4999-0)

>> 1_35397  0_0 0.408 0   0
Chr1 (176980001-176985000)      Chr (-4999-0)
[555555555-hhhhhhhhhhhhhhhBhhhhhhhhhBBhhhB-hhB55hhhhhBhh5hhBhhhhhhh-BhhhhhBh]
[FFFFFFFFFFAAAAAAAAAAAAAAAAAAAAAAAAAAAAAAAAAAAAAAAAAAAAAAAAAAAAAAAAAAAAAAAAA]
Chr1(176980001-176985000) Chr(-4999-0)

>> 1_30908  0_0 0.408 0   0
Chr1 (154535001-154540000)      Chr (-4999-0)
[5hhhhhh-5-BBBBBBBBBB-BBBBBBBBBBBBBBBBBBBBBBB-BBBBBhBBBBBh--B--BBBBBBBBBBB-h]
[FFFFFFFFFFAAAAAAAAAAAAAAAAAAAAAAAAAAAAAAAAAAAAAAAAAAAAAAAAAAAAAAAAAAAAAAAAA]
Chr1(154535001-154540000) Chr(-4999-0)

>> 1_35068  0_0 0.407 0   0
Chr1 (175335001-175340000)      Chr (-4999-0)
[55h5555-5hBBhBBBhBBhhhhhhBBhBBhhBhhhBhhhBBhB-BBhhh-BBBh-BBh-hhBB--B-hhhhBhh]
[FFFFFFFFFFAAAAAAAAAAAAAAAAAAAAAAAAAAAAAAAAAAAAAAAAAAAAAAAAAAAAAAAAAAAAAAAAA]
Chr1(175335001-175340000) Chr(-4999-0)

>> 1_6803  0_0 0.405 0   0
Chr1 (34010001-34015000)        Chr (-4999-0)
[5555555555BBBBhhhBhhhhhBhh-B--h-hhh55-BhBBBh-55hhh-hhhhhhhhhhh-BhBBBhhhh-h5]
[FFFFFFFFFFAAAAAAAAAAAAAAAAAAAAAAAAAAAAAAAAAAAAAAAAAAAAAAAAAAAAAAAAAAAAAAAAA]
Chr1(34010001-34015000) Chr(-4999-0)

>> 1_8942  0_0 0.404 0   0
Chr1 (44705001-44710000)        Chr (-4999-0)
[EEEEE--E5-555555555hh55h555---55h5--------5555555------E--5------55----55--]
[FFFFFFFFFFAAAAAAAAAAAAAAAAAAAAAAAAAAAAAAAAAAAAAAAAAAAAAAAAAAAAAAAAAAAAAAAAA]
Chr1(44705001-44710000) Chr(-4999-0)

>> 1_6904  0_0 0.404 0   0
Chr1 (34515001-34520000)        Chr (-4999-0)
[-EEEE---5-hBhBh-hhhhhhhhhh--Bhhhhhhhhhhh--hhhhhhhhhBB-hhBhhh-BBBhhBBB-hhBhh]
[FFFFFFFFFFAAAAAAAAAAAAAAAAAAAAAAAAAAAAAAAAAAAAAAAAAAAAAAAAAAAAAAAAAAAAAAAAA]
Chr1(34515001-34520000) Chr(-4999-0)

>> 1_35026  0_0 0.402 0   0
Chr1 (175125001-175130000)      Chr (-4999-0)
[h-hhhhh-hh5555555555555555555-55555B5BBhBB---h-55--5555555555555555--55h5-5]
[FFFFFFFFFFAAAAAAAAAAAAAAAAAAAAAAAAAAAAAAAAAAAAAAAAAAAAAAAAAAAAAAAAAAAAAAAAA]
Chr1(175125001-175130000) Chr(-4999-0)

>> 1_32006  0_0 0.402 0   0
Chr1 (160025001-160030000)      Chr (-4999-0)
[EEEEEE-hhhBB-BBBhBBBBBhhBBBBBBBBBBBBBBBB-hBBh--BBBhBBBB-hhhBhBBBBBBBBBBBBhh]
[FFFFFFFFFFAAAAAAAAAAAAAAAAAAAAAAAAAAAAAAAAAAAAAAAAAAAAAAAAAAAAAAAAAAAAAAAAA]
Chr1(160025001-160030000) Chr(-4999-0)

>> 1_35399  0_0 0.4 0   0
Chr1 (176990001-176995000)      Chr (-4999-0)
[5---555--EhhhhhhhhhhhhhhhBhhhhhhhhhBBhhhBhB-B--hhhhhB---hhhhhhh-hhhBhhhhhhh]
[FFFFFFFFFFAAAAAAAAAAAAAAAAAAAAAAAAAAAAAAAAAAAAAAAAAAAAAAAAAAAAAAAAAAAAAAAAA]
Chr1(176990001-176995000) Chr(-4999-0)

>> 1_6806  0_0 0.399 0   0
Chr1 (34025001-34030000)        Chr (-4999-0)
[55-5555555BBhBBBhhBBhhBhBBBBBBBhhhh55h--BBBBh55hhhhhh-Bhhh-hhhB-hB-BB-hhBh-]
[FFFFFFFFFFAAAAAAAAAAAAAAAAAAAAAAAAAAAAAAAAAAAAAAAAAAAAAAAAAAAAAAAAAAAAAAAAA]
Chr1(34025001-34030000) Chr(-4999-0)

>> 1_36296  0_0 0.399 0   0
Chr1 (181475001-181480000)      Chr (-4999-0)
[-h55555555BBhBhhBBBhhhhB--BBBB-h-hhBBhhhBhBBhhBhhBhhBBBBBBhhhhB-5hBhhhBhhhh]
[FFFFFFFFFFAAAAAAAAAAAAAAAAAAAAAAAAAAAAAAAAAAAAAAAAAAAAAAAAAAAAAAAAAAAAAAAAA]
Chr1(181475001-181480000) Chr(-4999-0)

>> 1_29005  0_0 0.398 0   0
Chr1 (145020001-145025000)      Chr (-4999-0)
[EE--EE-E---BBBBBhBBBBBBB-BhhBhBB--------E------B--E--5---------5B-B-hBBBBB5]
[FFFFFFFFFFAAAAAAAAAAAAAAAAAAAAAAAAAAAAAAAAAAAAAAAAAAAAAAAAAAAAAAAAAAAAAAAAA]
Chr1(145020001-145025000) Chr(-4999-0)

>> 1_946  0_0 0.396 0   0
Chr1 (4725001-4730000)  Chr (-4999-0)
[5555-55hh5BBhh-hhB-hhhhhhhhBBhhhBhhhhhhhhh--hhBhhBBBBBBhBBhBh-BBBBBBhBhhBBh]
[FFFFFFFFFFAAAAAAAAAAAAAAAAAAAAAAAAAAAAAAAAAAAAAAAAAAAAAAAAAAAAAAAAAAAAAAAAA]
Chr1(4725001-4730000) Chr(-4999-0)

>> 1_45808  0_0 0.396 0   0
Chr1 (229035001-229040000)      Chr (-4999-0)
[EEEEEE---EhBh-hhhhhhhhhhhhhhhhhhhB---B--BB--B---E-h---EBhBh--E-E---h-------]
[FFFFFFFFFFAAAAAAAAAAAAAAAAAAAAAAAAAAAAAAAAAAAAAAAAAAAAAAAAAAAAAAAAAAAAAAAAA]
Chr1(229035001-229040000) Chr(-4999-0)

>> 1_31977  0_0 0.396 0   0
Chr1 (159880001-159885000)      Chr (-4999-0)
[5h5B5hhhhh-E-E-E--EEE-----E-EE-E----h---55EE-55-E-h--5-5--5-5-55E--E-EEE---]
[FFFFFFFFFFAAAAAAAAAAAAAAAAAAAAAAAAAAAAAAAAAAAAAAAAAAAAAAAAAAAAAAAAAAAAAAAAA]
Chr1(159880001-159885000) Chr(-4999-0)

>> 1_6797  0_0 0.395 0   0
Chr1 (33980001-33985000)        Chr (-4999-0)
[5555---55-hB-B-BhBBBBBhBhBhB-h-hhh---B-BBBBBB55hh-h--BBh--hhh-B-BBB---hh--h]
[FFFFFFFFFFAAAAAAAAAAAAAAAAAAAAAAAAAAAAAAAAAAAAAAAAAAAAAAAAAAAAAAAAAAAAAAAAA]
Chr1(33980001-33985000) Chr(-4999-0)

>> 1_46091  0_0 0.395 0   0
Chr1 (230450001-230455000)      Chr (-4999-0)
[5555555-5-hBhhhhhhhhhhhhhBhhhBhhhBBBB5BBB5BBBhhhBBh-BB---hhhhBBBhB-hh-hB--5]
[FFFFFFFFFFAAAAAAAAAAAAAAAAAAAAAAAAAAAAAAAAAAAAAAAAAAAAAAAAAAAAAAAAAAAAAAAAA]
Chr1(230450001-230455000) Chr(-4999-0)

>> 1_35372  0_0 0.395 0   0
Chr1 (176855001-176860000)      Chr (-4999-0)
[5555555555hBhBhhhBhhhhhhhhBBBBhhhBB-5B-hBBBBh55hh-hB-hB5-5BhhhBBBBBBhhhhhhh]
[FFFFFFFFFFAAAAAAAAAAAAAAAAAAAAAAAAAAAAAAAAAAAAAAAAAAAAAAAAAAAAAAAAAAAAAAAAA]
Chr1(176855001-176860000) Chr(-4999-0)

>> 1_23412  0_0 0.395 0   0
Chr1 (117055001-117060000)      Chr (-4999-0)
[hhhhhhhhhh-E---E--E-E----------E---h5h55-5555-5--5h5h5-h-55hh55-5555--5-555]
[FFFFFFFFFFAAAAAAAAAAAAAAAAAAAAAAAAAAAAAAAAAAAAAAAAAAAAAAAAAAAAAAAAAAAAAAAAA]
Chr1(117055001-117060000) Chr(-4999-0)

>> 1_36651  0_0 0.393 0   0
Chr1 (183250001-183255000)      Chr (-4999-0)
[--5-555-5-BBhBhhhhhhhhhhhh-hh-hh--------Bh---BB-------EEE-55------hB-hhh--h]
[FFFFFFFFFFAAAAAAAAAAAAAAAAAAAAAAAAAAAAAAAAAAAAAAAAAAAAAAAAAAAAAAAAAAAAAAAAA]
Chr1(183250001-183255000) Chr(-4999-0)

>> 1_29007  0_0 0.393 0   0
Chr1 (145030001-145035000)      Chr (-4999-0)
[-E-EEEE---BBBBBBBBBBBBBBBBBB-hBBB--------------BB-E------E------BB--hBBBBBB]
[FFFFFFFFFFAAAAAAAAAAAAAAAAAAAAAAAAAAAAAAAAAAAAAAAAAAAAAAAAAAAAAAAAAAAAAAAAA]
Chr1(145030001-145035000) Chr(-4999-0)

>> 1_6801  0_0 0.392 0   0
Chr1 (34000001-34005000)        Chr (-4999-0)
[5555555555BBhB-hhBhhh-hhhhBBBhhh-hh55hBBBBBhB55hhBhhhBh-hhhhhhBBhBBBhhhhBh5]
[FFFFFFFFFFAAAAAAAAAAAAAAAAAAAAAAAAAAAAAAAAAAAAAAAAAAAAAAAAAAAAAAAAAAAAAAAAA]
Chr1(34000001-34005000) Chr(-4999-0)

>> 1_36760  0_0 0.392 0   0
Chr1 (183795001-183800000)      Chr (-4999-0)
[EEEE-E-5--hhhhhhhhhhhhhhhhhhhhhhh55---555-hhh--hh-hhh-5-555-----555hhhh55hh]
[FFFFFFFFFFAAAAAAAAAAAAAAAAAAAAAAAAAAAAAAAAAAAAAAAAAAAAAAAAAAAAAAAAAAAAAAAAA]
Chr1(183795001-183800000) Chr(-4999-0)

>> 1_35371  0_0 0.392 0   0
Chr1 (176850001-176855000)      Chr (-4999-0)
[5555555555hBhBhhh-hhhhhhhh-BhBhhhBB-hB-BBBBBh55hhhhBh5B5h5hhhhBBBBBBhhhhhhh]
[FFFFFFFFFFAAAAAAAAAAAAAAAAAAAAAAAAAAAAAAAAAAAAAAAAAAAAAAAAAAAAAAAAAAAAAAAAA]
Chr1(176850001-176855000) Chr(-4999-0)

>> 1_35367  0_0 0.392 0   0
Chr1 (176830001-176835000)      Chr (-4999-0)
[5555555555hhhBhhhhhhhhhhhhhhhhhhhhhhhh5hhBh5h55hhhhhBhhh-h-h5hhhhh--hhhhhhh]
[FFFFFFFFFFAAAAAAAAAAAAAAAAAAAAAAAAAAAAAAAAAAAAAAAAAAAAAAAAAAAAAAAAAAAAAAAAA]
Chr1(176830001-176835000) Chr(-4999-0)

>> 1_6823  0_0 0.391 0   0
Chr1 (34110001-34115000)        Chr (-4999-0)
[5-55555555BBBBBBhBBBhBhhhhBBBBhhBhh55-hBBBBBh55BhBhBBBBBBh-hh--BhBBBhhhBB-h]
[FFFFFFFFFFAAAAAAAAAAAAAAAAAAAAAAAAAAAAAAAAAAAAAAAAAAAAAAAAAAAAAAAAAAAAAAAAA]
Chr1(34110001-34115000) Chr(-4999-0)

>> 1_46092  0_0 0.391 0   0
Chr1 (230455001-230460000)      Chr (-4999-0)
[5555555555hBhhhhhhhhhhhhhhhhhB-hhBBBB-hB-5B-B55hB----EE-55hhhhB--h-hhhh-hh5]
[FFFFFFFFFFAAAAAAAAAAAAAAAAAAAAAAAAAAAAAAAAAAAAAAAAAAAAAAAAAAAAAAAAAAAAAAAAA]
Chr1(230455001-230460000) Chr(-4999-0)

>> 1_40984  0_0 0.391 0   0
Chr1 (204915001-204920000)      Chr (-4999-0)
[EEEE--E---BBBBBBBBBhhhhhBBhBBB-hB5555BBBBBBB5B--BBhBBBBBh-h5555BBBBBhh5hB5-]
[FFFFFFFFFFAAAAAAAAAAAAAAAAAAAAAAAAAAAAAAAAAAAAAAAAAAAAAAAAAAAAAAAAAAAAAAAAA]
Chr1(204915001-204920000) Chr(-4999-0)

>> 1_6817  0_0 0.39 0   0
Chr1 (34080001-34085000)        Chr (-4999-0)
[5555555555BBBBBBBBBBhhh-BBB-BBhBBBB55BBBBBBBh55hhBhBBBB-Bh5BBBBBBBBBhBhBBhh]
[FFFFFFFFFFAAAAAAAAAAAAAAAAAAAAAAAAAAAAAAAAAAAAAAAAAAAAAAAAAAAAAAAAAAAAAAAAA]
Chr1(34080001-34085000) Chr(-4999-0)

>> 1_6798  0_0 0.39 0   0
Chr1 (33985001-33990000)        Chr (-4999-0)
[5555555555BBBBBBBBBBBBhBhB-BBBBhhhh55BBBBBB5B55hhBhhBBB-h-hhhBBBBBBBhBhhBhh]
[FFFFFFFFFFAAAAAAAAAAAAAAAAAAAAAAAAAAAAAAAAAAAAAAAAAAAAAAAAAAAAAAAAAAAAAAAAA]
Chr1(33985001-33990000) Chr(-4999-0)

>> 1_36781  0_0 0.39 0   0
Chr1 (183900001-183905000)      Chr (-4999-0)
[EE-EEEE--5hhhhhhhhhhhhhhhhhhhhhhh-------5---B--h5-----E--5h----E5-hh-5h-5--]
[FFFFFFFFFFAAAAAAAAAAAAAAAAAAAAAAAAAAAAAAAAAAAAAAAAAAAAAAAAAAAAAAAAAAAAAAAAA]
Chr1(183900001-183905000) Chr(-4999-0)

>> 1_6850  0_0 0.388 0   0
Chr1 (34245001-34250000)        Chr (-4999-0)
[555555555-BBhBBBh-Bhhh-hhhhBBhhhhhh55hhhBhhBh55hhBhBBBBhBBh-hhBBh-BBBhBhBhh]
[FFFFFFFFFFAAAAAAAAAAAAAAAAAAAAAAAAAAAAAAAAAAAAAAAAAAAAAAAAAAAAAAAAAAAAAAAAA]
Chr1(34245001-34250000) Chr(-4999-0)

>> 1_6839  0_0 0.388 0   0
Chr1 (34190001-34195000)        Chr (-4999-0)
[555555555-BBhB-hhBhhhhhBhhB-hBhhhhh55hhhBh-hh55hhhhhBBBh-BBhhBBBhBBBhhBhBhh]
[FFFFFFFFFFAAAAAAAAAAAAAAAAAAAAAAAAAAAAAAAAAAAAAAAAAAAAAAAAAAAAAAAAAAAAAAAAA]
Chr1(34190001-34195000) Chr(-4999-0)

>> 1_6838  0_0 0.388 0   0
Chr1 (34185001-34190000)        Chr (-4999-0)
[555555555-BBhBhhhBhhhhhBhhB--Bhhhhh55hhhBB-hh55hhhhhBBBhhB-hhBBBhBBBhhBhBhh]
[FFFFFFFFFFAAAAAAAAAAAAAAAAAAAAAAAAAAAAAAAAAAAAAAAAAAAAAAAAAAAAAAAAAAAAAAAAA]
Chr1(34185001-34190000) Chr(-4999-0)

>> 1_40624  0_0 0.388 0   0
Chr1 (203115001-203120000)      Chr (-4999-0)
[EEEEEEE--5hBhBBhhhhhBhhhBh--hBBhBh--BBBB--BBhEEhh-hhBBB-55hhhhBB-h-hhhhBB5h]
[FFFFFFFFFFAAAAAAAAAAAAAAAAAAAAAAAAAAAAAAAAAAAAAAAAAAAAAAAAAAAAAAAAAAAAAAAAA]
Chr1(203115001-203120000) Chr(-4999-0)

>> 1_40971  0_0 0.387 0   0
Chr1 (204850001-204855000)      Chr (-4999-0)
[EEEEEEE55hBBBBBBhBBBhBhhBBBBBBBhB-h5-BBBBBBBBBBBB5----BB-5h5-5E5BBh----h-h-]
[FFFFFFFFFFAAAAAAAAAAAAAAAAAAAAAAAAAAAAAAAAAAAAAAAAAAAAAAAAAAAAAAAAAAAAAAAAA]
Chr1(204850001-204855000) Chr(-4999-0)

>> 1_6802  0_0 0.385 0   0
Chr1 (34005001-34010000)        Chr (-4999-0)
[5555555555BBhBhhhBhhhhhhhhBBBhhhhhh55hB-BBBhB55hhhhhhBhhhhhhhhBBhBBBhhhhBh5]
[FFFFFFFFFFAAAAAAAAAAAAAAAAAAAAAAAAAAAAAAAAAAAAAAAAAAAAAAAAAAAAAAAAAAAAAAAAA]
Chr1(34005001-34010000) Chr(-4999-0)

>> 1_40888  0_0 0.385 0   0
Chr1 (204435001-204440000)      Chr (-4999-0)
[E--EEE----55555-5-5h5555h-------hBBB-BBB--55h-E55---------5--5--555-5---555]
[FFFFFFFFFFAAAAAAAAAAAAAAAAAAAAAAAAAAAAAAAAAAAAAAAAAAAAAAAAAAAAAAAAAAAAAAAAA]
Chr1(204435001-204440000) Chr(-4999-0)

>> 1_39775  0_0 0.385 0   0
Chr1 (198870001-198875000)      Chr (-4999-0)
[EEEE------5-h-5555h5-hh--55--5h5h----E-5-------5-----5--5-hhhhh---5hhhhhhhh]
[FFFFFFFFFFAAAAAAAAAAAAAAAAAAAAAAAAAAAAAAAAAAAAAAAAAAAAAAAAAAAAAAAAAAAAAAAAA]
Chr1(198870001-198875000) Chr(-4999-0)

>> 1_8371  0_0 0.384 0   0
Chr1 (41850001-41855000)        Chr (-4999-0)
[-------EEEBBBBBBBBBBhBB-BBBBBBBBBB-BBBBBBBBBB--B----------h-------BB-------]
[FFFFFFFFFFAAAAAAAAAAAAAAAAAAAAAAAAAAAAAAAAAAAAAAAAAAAAAAAAAAAAAAAAAAAAAAAAA]
Chr1(41850001-41855000) Chr(-4999-0)

>> 1_40922  0_0 0.384 0   0
Chr1 (204605001-204610000)      Chr (-4999-0)
[-h--55555-BBhhBBhhBhhhhhBhhBhh-hBBB--BBBBBBBB--hBBBBBB-B-Bh------BBBh-hBBhh]
[FFFFFFFFFFAAAAAAAAAAAAAAAAAAAAAAAAAAAAAAAAAAAAAAAAAAAAAAAAAAAAAAAAAAAAAAAAA]
Chr1(204605001-204610000) Chr(-4999-0)

>> 1_35430  0_0 0.384 0   0
Chr1 (177145001-177150000)      Chr (-4999-0)
[55555555h5BBhBBBhBBBhBhBBBBBBBBBBBBBBBBBBBBBB5BBB5BBBBB5Bh-BBBBBBBBBBBBBBBh]
[FFFFFFFFFFAAAAAAAAAAAAAAAAAAAAAAAAAAAAAAAAAAAAAAAAAAAAAAAAAAAAAAAAAAAAAAAAA]
Chr1(177145001-177150000) Chr(-4999-0)

>> 1_33879  0_0 0.384 0   0
Chr1 (169390001-169395000)      Chr (-4999-0)
[h55555555hhBB-BBBBBBBBBB-Bh-hhBB-BBhhhhhhhBBBhhh--hhhhh5hhhhhh-hh-Bhhh---Bh]
[FFFFFFFFFFAAAAAAAAAAAAAAAAAAAAAAAAAAAAAAAAAAAAAAAAAAAAAAAAAAAAAAAAAAAAAAAAA]
Chr1(169390001-169395000) Chr(-4999-0)

>> 1_6820  0_0 0.383 0   0
Chr1 (34095001-34100000)        Chr (-4999-0)
[-555-h5555BBBB-BBBBBBhhhB-BBBBBBBBB--BBBBBBBB55BBBh--BBBB--B-BBBBBBBBBBBBB-]
[FFFFFFFFFFAAAAAAAAAAAAAAAAAAAAAAAAAAAAAAAAAAAAAAAAAAAAAAAAAAAAAAAAAAAAAAAAA]
Chr1(34095001-34100000) Chr(-4999-0)

>> 1_48052  0_0 0.383 0   0
Chr1 (240255001-240260000)      Chr (-4999-0)
[--AAAAA-A-BB-BBBBBhBBBBBBBBBBBBBBA----A-BBBB---BBBBBBBBBBB-----BBBBB--BBBB-]
[FFFFFFFFFFAAAAAAAAAAAAAAAAAAAAAAAAAAAAAAAAAAAAAAAAAAAAAAAAAAAAAAAAAAAAAAAAA]
Chr1(240255001-240260000) Chr(-4999-0)

>> 1_30949  0_0 0.383 0   0
Chr1 (154740001-154745000)      Chr (-4999-0)
[----555555hBhh-hhhhhhhhhhhhhhB-hhBBB-BBB--BBB---hBh----h-5h---B-BBhh5Bhhhhh]
[FFFFFFFFFFAAAAAAAAAAAAAAAAAAAAAAAAAAAAAAAAAAAAAAAAAAAAAAAAAAAAAAAAAAAAAAAAA]
Chr1(154740001-154745000) Chr(-4999-0)

>> 1_13293  0_0 0.383 0   0
Chr1 (66460001-66465000)        Chr (-4999-0)
[AAAAA-----hBhhBBhBhBhhhBhhhhhhhhhh-hhhhhhhhhh--hhhhhhhhhBhhhhhhhhhBhhhhhhhh]
[FFFFFFFFFFAAAAAAAAAAAAAAAAAAAAAAAAAAAAAAAAAAAAAAAAAAAAAAAAAAAAAAAAAAAAAAAAA]
Chr1(66460001-66465000) Chr(-4999-0)

>> 1_40603  0_0 0.382 0   0
Chr1 (203010001-203015000)      Chr (-4999-0)
[5555555555BBhhBhhhhhhhhhBh-B-Bhhh55---BB-h-----hhB------555h-B5BBBB-BBBBB5-]
[FFFFFFFFFFAAAAAAAAAAAAAAAAAAAAAAAAAAAAAAAAAAAAAAAAAAAAAAAAAAAAAAAAAAAAAAAAA]
Chr1(203010001-203015000) Chr(-4999-0)

>> 1_36352  0_0 0.382 0   0
Chr1 (181755001-181760000)      Chr (-4999-0)
[5h5-555555BBhhhBhhhhhhh-hhhhhhhhhhhhBhhhBBhBhhBhhBBBBBhhBBhhhhB5hBBBhhhhhhh]
[FFFFFFFFFFAAAAAAAAAAAAAAAAAAAAAAAAAAAAAAAAAAAAAAAAAAAAAAAAAAAAAAAAAAAAAAAAA]
Chr1(181755001-181760000) Chr(-4999-0)

>> 1_36293  0_0 0.381 0   0
Chr1 (181460001-181465000)      Chr (-4999-0)
[-h--5-5555BB-BBBBBBB-BBBBBBBBBBBBBBBB-hhBBBBh-BBBBBBBBBBBBBBhBB-BBBBhhB--Bh]
[FFFFFFFFFFAAAAAAAAAAAAAAAAAAAAAAAAAAAAAAAAAAAAAAAAAAAAAAAAAAAAAAAAAAAAAAAAA]
Chr1(181460001-181465000) Chr(-4999-0)

>> 1_35449  0_0 0.381 0   0
Chr1 (177240001-177245000)      Chr (-4999-0)
[5-55555hhh--hhhhhhhhhhhhhhhhhhhhh-----BBBB---hhhh----------h----BBhhhhhhhh-]
[FFFFFFFFFFAAAAAAAAAAAAAAAAAAAAAAAAAAAAAAAAAAAAAAAAAAAAAAAAAAAAAAAAAAAAAAAAA]
Chr1(177240001-177245000) Chr(-4999-0)

>> 1_35028  0_0 0.381 0   0
Chr1 (175135001-175140000)      Chr (-4999-0)
[hhh-Bhhhhh55555----5-55555555555----5hhhBB---hB5555555555555555555--55---5-]
[FFFFFFFFFFAAAAAAAAAAAAAAAAAAAAAAAAAAAAAAAAAAAAAAAAAAAAAAAAAAAAAAAAAAAAAAAAA]
Chr1(175135001-175140000) Chr(-4999-0)

>> 1_31280  0_0 0.379 0   0
Chr1 (156395001-156400000)      Chr (-4999-0)
[-A---AA-AABBBBBBBBBBBBBBBBBBBBBBBBBBBBBBBBBBB--BBBBBBBBBBBBBBBBBBBBBBBBBBBh]
[FFFFFFFFFFAAAAAAAAAAAAAAAAAAAAAAAAAAAAAAAAAAAAAAAAAAAAAAAAAAAAAAAAAAAAAAAAA]
Chr1(156395001-156400000) Chr(-4999-0)

>> 1_2319  0_0 0.379 0   0
Chr1 (11590001-11595000)        Chr (-4999-0)
[555555555hhBhhhhhhhhhhhhhhhBhhhhhBBBBhBBBBBBB55-hBhBBBhhhBhBhhBBhhhBBhhhBhh]
[FFFFFFFFFFAAAAAAAAAAAAAAAAAAAAAAAAAAAAAAAAAAAAAAAAAAAAAAAAAAAAAAAAAAAAAAAAA]
Chr1(11590001-11595000) Chr(-4999-0)

>> 1_4149  0_0 0.378 0   0
Chr1 (20740001-20745000)        Chr (-4999-0)
[hhhhhhhhhhBBBBBBBBBBBhBBBBBBBh-BBBBB-B-BBBB-BB-BhB-BBBBB-hBBBBBBBBBBBBBBBhh]
[FFFFFFFFFFAAAAAAAAAAAAAAAAAAAAAAAAAAAAAAAAAAAAAAAAAAAAAAAAAAAAAAAAAAAAAAAAA]
Chr1(20740001-20745000) Chr(-4999-0)

>> 1_47377  0_0 0.377 0   0
Chr1 (236880001-236885000)      Chr (-4999-0)
[-55555555-BBBBBBBBBBh-h-hhBBhBhhBh-BBhhhhhhhh55hhh--------5hhh5hhhBBhhhhhhh]
[FFFFFFFFFFAAAAAAAAAAAAAAAAAAAAAAAAAAAAAAAAAAAAAAAAAAAAAAAAAAAAAAAAAAAAAAAAA]
Chr1(236880001-236885000) Chr(-4999-0)

>> 1_35373  0_0 0.376 0   0
Chr1 (176860001-176865000)      Chr (-4999-0)
[5555555555-BhBhhhBhhhhhhhhBBBBhBhBBB-BB-BBBB-55hh5hBB-B555BhhhBBBBBBh-BBBhh]
[FFFFFFFFFFAAAAAAAAAAAAAAAAAAAAAAAAAAAAAAAAAAAAAAAAAAAAAAAAAAAAAAAAAAAAAAAAA]
Chr1(176860001-176865000) Chr(-4999-0)

>> 1_36297  0_0 0.373 0   0
Chr1 (181480001-181485000)      Chr (-4999-0)
[-h55555555BBhBhhBh-hhhh-BBBBBB-h-hhBBhhhB-BBhhBhhBhhBBB-BBhhhh-55--hhh-hhhh]
[FFFFFFFFFFAAAAAAAAAAAAAAAAAAAAAAAAAAAAAAAAAAAAAAAAAAAAAAAAAAAAAAAAAAAAAAAAA]
Chr1(181480001-181485000) Chr(-4999-0)

>> 1_13343  0_0 0.373 0   0
Chr1 (66710001-66715000)        Chr (-4999-0)
[EEEEEEE-5hh---------E---hh55-hhhh---55hh--h5h---5hhh-hh5hhh5hhh-hhhhhhhh-hh]
[FFFFFFFFFFAAAAAAAAAAAAAAAAAAAAAAAAAAAAAAAAAAAAAAAAAAAAAAAAAAAAAAAAAAAAAAAAA]
Chr1(66710001-66715000) Chr(-4999-0)

>> 1_1239  0_0 0.373 0   0
Chr1 (6190001-6195000)  Chr (-4999-0)
[---5555-5-hB-hhhhhhhhBhhhhhhhhhhh----BBBB-BBBh-hh-hBBB-h--h-hB5--B-BBhh-Bhh]
[FFFFFFFFFFAAAAAAAAAAAAAAAAAAAAAAAAAAAAAAAAAAAAAAAAAAAAAAAAAAAAAAAAAAAAAAAAA]
Chr1(6190001-6195000) Chr(-4999-0)

>> 1_34407  0_0 0.372 0   0
Chr1 (172030001-172035000)      Chr (-4999-0)
[555555555hhhhhhhhhhhhhhhhhh-hhhhhhhhhhhhhhhh5-5hhhhhhhhhhhhhhhhhhhhhhhhhhhh]
[FFFFFFFFFFAAAAAAAAAAAAAAAAAAAAAAAAAAAAAAAAAAAAAAAAAAAAAAAAAAAAAAAAAAAAAAAAA]
Chr1(172030001-172035000) Chr(-4999-0)

>> 1_1399  0_0 0.372 0   0
Chr1 (6990001-6995000)  Chr (-4999-0)
[hhhhh5hh55BBB-BBB-BBBBBBB-hhhBB-BBBBBBBBBBBBBBBBBB-BBBBh-hhBBhBB-B-BBBBBBhh]
[FFFFFFFFFFAAAAAAAAAAAAAAAAAAAAAAAAAAAAAAAAAAAAAAAAAAAAAAAAAAAAAAAAAAAAAAAAA]
Chr1(6990001-6995000) Chr(-4999-0)

>> 1_32007  0_0 0.37 0   0
Chr1 (160030001-160035000)      Chr (-4999-0)
[-EE-EEE-h-BBhBBBhBBBBBhh-BBBBBBBBBBBBBBB--BB---BBBhBBBBhhhhBBBBBBBBBBBBBBBh]
[FFFFFFFFFFAAAAAAAAAAAAAAAAAAAAAAAAAAAAAAAAAAAAAAAAAAAAAAAAAAAAAAAAAAAAAAAAA]
Chr1(160030001-160035000) Chr(-4999-0)

>> 1_6842  0_0 0.369 0   0
Chr1 (34205001-34210000)        Chr (-4999-0)
[5h55555555BBhBhBhBhhhhhhh-BBBBhh-hh5-hhhBB-hh55hhh--BBBhBBhh-hBB-BBBhh-hBhh]
[FFFFFFFFFFAAAAAAAAAAAAAAAAAAAAAAAAAAAAAAAAAAAAAAAAAAAAAAAAAAAAAAAAAAAAAAAAA]
Chr1(34205001-34210000) Chr(-4999-0)

>> 1_6805  0_0 0.368 0   0
Chr1 (34020001-34025000)        Chr (-4999-0)
[55h5555555BBhB--hhhBhhhhBh--hBBhhhh-5hBBB-BBh55hhhhhh--hhhhhhhhhh-h--hhhhhh]
[FFFFFFFFFFAAAAAAAAAAAAAAAAAAAAAAAAAAAAAAAAAAAAAAAAAAAAAAAAAAAAAAAAAAAAAAAAA]
Chr1(34020001-34025000) Chr(-4999-0)

>> 1_48816  0_0 0.368 0   0
Chr1 (244075001-244080000)      Chr (-4999-0)
[hhhhhhhhhhBBBBB-BBBBB--BBBBBBBBBB-BBBhhh-BB-BhBBB-hBB-BBBBhB-BBBBBBB-B--BBh]
[FFFFFFFFFFAAAAAAAAAAAAAAAAAAAAAAAAAAAAAAAAAAAAAAAAAAAAAAAAAAAAAAAAAAAAAAAAA]
Chr1(244075001-244080000) Chr(-4999-0)

>> 1_23420  0_0 0.368 0   0
Chr1 (117095001-117100000)      Chr (-4999-0)
[hhhhhhhhhh-E55--h--EE5-5-55--5---hh---5555----5h5--55hh---55hh555555-5---5-]
[FFFFFFFFFFAAAAAAAAAAAAAAAAAAAAAAAAAAAAAAAAAAAAAAAAAAAAAAAAAAAAAAAAAAAAAAAAA]
Chr1(117095001-117100000) Chr(-4999-0)

>> 1_1775  0_0 0.368 0   0
Chr1 (8870001-8875000)  Chr (-4999-0)
[E-E--E-E--hhh5-hh-hh-hhhh5--E-5hh---5-hh-------5h-5--h5555h-----55hhhhh-h5-]
[FFFFFFFFFFAAAAAAAAAAAAAAAAAAAAAAAAAAAAAAAAAAAAAAAAAAAAAAAAAAAAAAAAAAAAAAAAA]
Chr1(8870001-8875000) Chr(-4999-0)

>> 1_3084  0_0 0.366 0   0
Chr1 (15415001-15420000)        Chr (-4999-0)
[555-hh5h5hhBhhhhhhhhhhhh---------h-BBhBB------hh--hBB---h-h--hB---h--------]
[FFFFFFFFFFAAAAAAAAAAAAAAAAAAAAAAAAAAAAAAAAAAAAAAAAAAAAAAAAAAAAAAAAAAAAAAAAA]
Chr1(15415001-15420000) Chr(-4999-0)

>> 1_40964  0_0 0.365 0   0
Chr1 (204815001-204820000)      Chr (-4999-0)
[E-EE-EE55-BBhBhBhBhhhhhhBBBBBBBBB5h5hBhBBBBBhBBh-BhB-hBB-Bhhh-EBBBh-hhhhBhh]
[FFFFFFFFFFAAAAAAAAAAAAAAAAAAAAAAAAAAAAAAAAAAAAAAAAAAAAAAAAAAAAAAAAAAAAAAAAA]
Chr1(204815001-204820000) Chr(-4999-0)

>> 1_36343  0_0 0.365 0   0
Chr1 (181710001-181715000)      Chr (-4999-0)
[h-55555555BBhhh-hhhhhhhhhhhhhhhhhhhh-hhhB-BBhhBhh-h----hBBhhhh-55hB-hhhhhhh]
[FFFFFFFFFFAAAAAAAAAAAAAAAAAAAAAAAAAAAAAAAAAAAAAAAAAAAAAAAAAAAAAAAAAAAAAAAAA]
Chr1(181710001-181715000) Chr(-4999-0)

>> 1_36338  0_0 0.365 0   0
Chr1 (181685001-181690000)      Chr (-4999-0)
[hh55555555BBhhBBBBhhhhh-hh-hhhhhhhhhBhhhBBBBhhBhhB-BBBBBBB-hhhB5-BhhhhhhBhh]
[FFFFFFFFFFAAAAAAAAAAAAAAAAAAAAAAAAAAAAAAAAAAAAAAAAAAAAAAAAAAAAAAAAAAAAAAAAA]
Chr1(181685001-181690000) Chr(-4999-0)

>> 1_6855  0_0 0.363 0   0
Chr1 (34270001-34275000)        Chr (-4999-0)
[5--5h55555hBhhh-h-hhhhhBhhhhhhhBhhh--hhhB-hhh-5hhhh-BhhhBhhhhhB-hhBBhhhhhhh]
[FFFFFFFFFFAAAAAAAAAAAAAAAAAAAAAAAAAAAAAAAAAAAAAAAAAAAAAAAAAAAAAAAAAAAAAAAAA]
Chr1(34270001-34275000) Chr(-4999-0)

>> 1_13439  0_0 0.363 0   0
Chr1 (67190001-67195000)        Chr (-4999-0)
[-5-5555555hBh-Bhhhhhhh-Bhh-EE-hB-------5h---hhh-hhhhhhh55h55hhhhhhhhhhhhhhh]
[FFFFFFFFFFAAAAAAAAAAAAAAAAAAAAAAAAAAAAAAAAAAAAAAAAAAAAAAAAAAAAAAAAAAAAAAAAA]
Chr1(67190001-67195000) Chr(-4999-0)

>> 1_47379  0_0 0.362 0   0
Chr1 (236890001-236895000)      Chr (-4999-0)
[5555555555hBhBhhhhhhhhhhh-B-hBhhBhhhBhhh5hhhh55hhh5------55-hh5hBhBBhhhhBhh]
[FFFFFFFFFFAAAAAAAAAAAAAAAAAAAAAAAAAAAAAAAAAAAAAAAAAAAAAAAAAAAAAAAAAAAAAAAAA]
Chr1(236890001-236895000) Chr(-4999-0)

>> 1_36351  0_0 0.362 0   0
Chr1 (181750001-181755000)      Chr (-4999-0)
[-h-5555555-BhBhhhBhhhhhBhhhhhhhhhhhBBhhhBB-Bh-BhhB-BBB-hBBhhhhB5hBhBhhhhh-h]
[FFFFFFFFFFAAAAAAAAAAAAAAAAAAAAAAAAAAAAAAAAAAAAAAAAAAAAAAAAAAAAAAAAAAAAAAAAA]
Chr1(181750001-181755000) Chr(-4999-0)

>> 1_40968  0_0 0.36 0   0
Chr1 (204835001-204840000)      Chr (-4999-0)
[-EEE-E-555BBBBBBhBBBBBhhBBBBBBhhB-h55BBBBBBB-BB-hhh---EB--h-5h-BBBh-hhhh-hh]
[FFFFFFFFFFAAAAAAAAAAAAAAAAAAAAAAAAAAAAAAAAAAAAAAAAAAAAAAAAAAAAAAAAAAAAAAAAA]
Chr1(204835001-204840000) Chr(-4999-0)

>> 1_6821  0_0 0.359 0   0
Chr1 (34100001-34105000)        Chr (-4999-0)
[5555hh555hBBBBBBBBBBBhhh-hBBBBBBB---h--BBBBB-55BBBhBBBBBBhh-hBBBBBBB--BBB-h]
[FFFFFFFFFFAAAAAAAAAAAAAAAAAAAAAAAAAAAAAAAAAAAAAAAAAAAAAAAAAAAAAAAAAAAAAAAAA]
Chr1(34100001-34105000) Chr(-4999-0)

>> 1_6834  0_0 0.358 0   0
Chr1 (34165001-34170000)        Chr (-4999-0)
[--55555555BB-BBBhBBhBhhBBBBBBhh-Bhh55hhhBBBhh55hhBhBBBBhBBhhhBBBBBBBhhB-B-h]
[FFFFFFFFFFAAAAAAAAAAAAAAAAAAAAAAAAAAAAAAAAAAAAAAAAAAAAAAAAAAAAAAAAAAAAAAAAA]
Chr1(34165001-34170000) Chr(-4999-0)

>> 1_46200  0_0 0.358 0   0
Chr1 (230995001-231000000)      Chr (-4999-0)
[EEEEEEE--E5Bh5-h5hhhhhhh-hhh55hhh---E---EE55h-55h--EE--E--------55-5555-555]
[FFFFFFFFFFAAAAAAAAAAAAAAAAAAAAAAAAAAAAAAAAAAAAAAAAAAAAAAAAAAAAAAAAAAAAAAAAA]
Chr1(230995001-231000000) Chr(-4999-0)

>> 1_12348  0_0 0.358 0   0
Chr1 (61735001-61740000)        Chr (-4999-0)
[EE-E---E--hhhhhhhhhhhhhhhhhhhhhhhhhh-5hhhh555--hh--55h5-5h-555555h-hhhh-h5-]
[FFFFFFFFFFAAAAAAAAAAAAAAAAAAAAAAAAAAAAAAAAAAAAAAAAAAAAAAAAAAAAAAAAAAAAAAAAA]
Chr1(61735001-61740000) Chr(-4999-0)

>> 1_6831  0_0 0.357 0   0
Chr1 (34150001-34155000)        Chr (-4999-0)
[5555555---BBhBBB-BBhhhhBBBBBBBhhBhh-5h-hBBBhh55hhBhBBBBhBB-h-hB-BBBB-BBhBhh]
[FFFFFFFFFFAAAAAAAAAAAAAAAAAAAAAAAAAAAAAAAAAAAAAAAAAAAAAAAAAAAAAAAAAAAAAAAAA]
Chr1(34150001-34155000) Chr(-4999-0)

>> 1_41043  0_0 0.357 0   0
Chr1 (205210001-205215000)      Chr (-4999-0)
[EEEEEE----5BhhBhhhBhhhhhhhh555hhhhhhhBBB----B55--5E-E--B55555h555-hhhhhBh5h]
[FFFFFFFFFFAAAAAAAAAAAAAAAAAAAAAAAAAAAAAAAAAAAAAAAAAAAAAAAAAAAAAAAAAAAAAAAAA]
Chr1(205210001-205215000) Chr(-4999-0)

>> 1_40604  0_0 0.357 0   0
Chr1 (203015001-203020000)      Chr (-4999-0)
[5555555555BBh-Bhhhhhhhhh-hhB-Bhhh--------h---5-hhBh55B-E555-hB5BBBBBBBBBB-5]
[FFFFFFFFFFAAAAAAAAAAAAAAAAAAAAAAAAAAAAAAAAAAAAAAAAAAAAAAAAAAAAAAAAAAAAAAAAA]
Chr1(203015001-203020000) Chr(-4999-0)

>> 1_36342  0_0 0.356 0   0
Chr1 (181705001-181710000)      Chr (-4999-0)
[hh55555555BBhhhBhhhhhhhhhhhhhhhhhhhhBhhh-hBBBhBhhBhhB---BBhhhhB-5hhhhhhhhhh]
[FFFFFFFFFFAAAAAAAAAAAAAAAAAAAAAAAAAAAAAAAAAAAAAAAAAAAAAAAAAAAAAAAAAAAAAAAAA]
Chr1(181705001-181710000) Chr(-4999-0)

>> 1_35421  0_0 0.356 0   0
Chr1 (177100001-177105000)      Chr (-4999-0)
[5h-555-555hhhhhhhhhhhhhhhhhhhhhhhBB--BhhBBhh-5-hhh-hBhhhhhhhhhhhhBh-hhhhhhh]
[FFFFFFFFFFAAAAAAAAAAAAAAAAAAAAAAAAAAAAAAAAAAAAAAAAAAAAAAAAAAAAAAAAAAAAAAAAA]
Chr1(177100001-177105000) Chr(-4999-0)

>> 1_47378  0_0 0.354 0   0
Chr1 (236885001-236890000)      Chr (-4999-0)
[555555-555BBhBBhBhh-hhhhhhBBhBhhBhhhBhhh-hhhh55hhh5-E-E--55-hh5h-hBBhhhhBhh]
[FFFFFFFFFFAAAAAAAAAAAAAAAAAAAAAAAAAAAAAAAAAAAAAAAAAAAAAAAAAAAAAAAAAAAAAAAAA]
Chr1(236885001-236890000) Chr(-4999-0)

>> 1_11381  0_0 0.354 0   0
Chr1 (56900001-56905000)        Chr (-4999-0)
[EEEEEE----h-hhhhhhhhhhhhh-hhhB-h5hh-hh--hh-hh--h-55-5---E-hhhh--EEBhhhh-h55]
[FFFFFFFFFFAAAAAAAAAAAAAAAAAAAAAAAAAAAAAAAAAAAAAAAAAAAAAAAAAAAAAAAAAAAAAAAAA]
Chr1(56900001-56905000) Chr(-4999-0)

>> 1_36955  0_0 0.353 0   0
Chr1 (184770001-184775000)      Chr (-4999-0)
[hhhhhhhhhh555-55h5555-5h555555h5555-----5h55-555h5---5-55555--555hh-55h5555]
[FFFFFFFFFFAAAAAAAAAAAAAAAAAAAAAAAAAAAAAAAAAAAAAAAAAAAAAAAAAAAAAAAAAAAAAAAAA]
Chr1(184770001-184775000) Chr(-4999-0)

>> 1_36346  0_0 0.353 0   0
Chr1 (181725001-181730000)      Chr (-4999-0)
[hh55555555BBh-hhhBhhhhhhhhBhhhhhhhhhhhhhBBhBhhBhh-hhhh-hBBBhhhB5hhhBhhhhh-h]
[FFFFFFFFFFAAAAAAAAAAAAAAAAAAAAAAAAAAAAAAAAAAAAAAAAAAAAAAAAAAAAAAAAAAAAAAAAA]
Chr1(181725001-181730000) Chr(-4999-0)

>> 1_35448  0_0 0.351 0   0
Chr1 (177235001-177240000)      Chr (-4999-0)
[5555555hhhhhhhhhhhhhhhhhh-hhhhhhhBBBBBBBBBhhhhhhhhhhhBh-BhhhhhhhBBh-hhhhhhh]
[FFFFFFFFFFAAAAAAAAAAAAAAAAAAAAAAAAAAAAAAAAAAAAAAAAAAAAAAAAAAAAAAAAAAAAAAAAA]
Chr1(177235001-177240000) Chr(-4999-0)

>> 1_35419  0_0 0.35 0   0
Chr1 (177090001-177095000)      Chr (-4999-0)
[5h5555-555hhhhhhhhhhhhhhhhhhhh-hhBBBBB-hBB-hh55hhhhhBhhhhhhhhhBhhB-Bhhhhhhh]
[FFFFFFFFFFAAAAAAAAAAAAAAAAAAAAAAAAAAAAAAAAAAAAAAAAAAAAAAAAAAAAAAAAAAAAAAAAA]
Chr1(177090001-177095000) Chr(-4999-0)

>> 1_40996  0_0 0.349 0   0
Chr1 (204975001-204980000)      Chr (-4999-0)
[5555555555hBhhhhhhhhhhhhhhhhhBhh-5555BBBBBBBBhBhhhhhBBBBBBh55B5BBhhh-hhhhhh]
[FFFFFFFFFFAAAAAAAAAAAAAAAAAAAAAAAAAAAAAAAAAAAAAAAAAAAAAAAAAAAAAAAAAAAAAAAAA]
Chr1(204975001-204980000) Chr(-4999-0)

>> 1_8886  0_0 0.348 0   0
Chr1 (44425001-44430000)        Chr (-4999-0)
[EEEEEEE555555555555h-5-5-5555555-5555555-555555555555555-55555555555555h555]
[FFFFFFFFFFAAAAAAAAAAAAAAAAAAAAAAAAAAAAAAAAAAAAAAAAAAAAAAAAAAAAAAAAAAAAAAAAA]
Chr1(44425001-44430000) Chr(-4999-0)

>> 1_47263  0_0 0.348 0   0
Chr1 (236310001-236315000)      Chr (-4999-0)
[-EE----E-E5-h5hh-hhhhh55-Bh5h5B5hh--hh5-A-5hh--hh-B-BB--E-h5-5555-h--h-----]
[FFFFFFFFFFAAAAAAAAAAAAAAAAAAAAAAAAAAAAAAAAAAAAAAAAAAAAAAAAAAAAAAAAAAAAAAAAA]
Chr1(236310001-236315000) Chr(-4999-0)

>> 1_22503  0_0 0.348 0   0
Chr1 (112510001-112515000)      Chr (-4999-0)
[5555555-5-BBBBBBBBBhBBBBBBBBBBBhBBBBBBBBBBBBB55Bh--EEBB---5-5---BBBBhBBhB5h]
[FFFFFFFFFFAAAAAAAAAAAAAAAAAAAAAAAAAAAAAAAAAAAAAAAAAAAAAAAAAAAAAAAAAAAAAAAAA]
Chr1(112510001-112515000) Chr(-4999-0)

>> 1_14101  0_0 0.348 0   0
Chr1 (70500001-70505000)        Chr (-4999-0)
[5h5-555555hhhhhhhhhhhhhhhhhhhhhhhh-hhhhhh-h--hhhhhhhh55hhhhhhhh-hhhhhhhhhhh]
[FFFFFFFFFFAAAAAAAAAAAAAAAAAAAAAAAAAAAAAAAAAAAAAAAAAAAAAAAAAAAAAAAAAAAAAAAAA]
Chr1(70500001-70505000) Chr(-4999-0)

>> 1_36295  0_0 0.347 0   0
Chr1 (181470001-181475000)      Chr (-4999-0)
[-h-5-55555BBhBhBBBB-hhhB--BBBB---hh-BhhhBhBBhhBhBBB-BB-BBBhhhhB-5hB-hhBhhBh]
[FFFFFFFFFFAAAAAAAAAAAAAAAAAAAAAAAAAAAAAAAAAAAAAAAAAAAAAAAAAAAAAAAAAAAAAAAAA]
Chr1(181470001-181475000) Chr(-4999-0)

>> 1_18746  0_0 0.347 0   0
Chr1 (93725001-93730000)        Chr (-4999-0)
[-hhhhhhh-h--55-55-5hh-55---------55555555--55-----555--h5--5h55---h-h-5h--5]
[FFFFFFFFFFAAAAAAAAAAAAAAAAAAAAAAAAAAAAAAAAAAAAAAAAAAAAAAAAAAAAAAAAAAAAAAAAA]
Chr1(93725001-93730000) Chr(-4999-0)

>> 1_1890  0_0 0.346 0   0
Chr1 (9445001-9450000)  Chr (-4999-0)
[EEEEE--BhhhBhhhhhhhhhhhhhhh-h-h-B--B--BB----B-BBB----BB--------BB-h--B---h-]
[FFFFFFFFFFAAAAAAAAAAAAAAAAAAAAAAAAAAAAAAAAAAAAAAAAAAAAAAAAAAAAAAAAAAAAAAAAA]
Chr1(9445001-9450000) Chr(-4999-0)

>> 1_41005  0_0 0.345 0   0
Chr1 (205020001-205025000)      Chr (-4999-0)
[E-----E5-5hBBhhhhBhhhBhhhhhh-Bhh-BBBBBBBBBBBBBB-B-hBBBBBBBhBBBBBBBBhB-BBB--]
[FFFFFFFFFFAAAAAAAAAAAAAAAAAAAAAAAAAAAAAAAAAAAAAAAAAAAAAAAAAAAAAAAAAAAAAAAAA]
Chr1(205020001-205025000) Chr(-4999-0)

>> 1_33383  0_0 0.345 0   0
Chr1 (166910001-166915000)      Chr (-4999-0)
[55h-5-5-h5hBh-B---BBh---hB----B-BBBBB-BBBBBBB----Bh-BBB-BhB-hh5BBBBBhB--Bhh]
[FFFFFFFFFFAAAAAAAAAAAAAAAAAAAAAAAAAAAAAAAAAAAAAAAAAAAAAAAAAAAAAAAAAAAAAAAAA]
Chr1(166910001-166915000) Chr(-4999-0)

>> 1_8221  0_0 0.344 0   0
Chr1 (41100001-41105000)        Chr (-4999-0)
[555555555-hhhhhhhh-hhhhhh5h-hhhh-B-BBBBB-h----h-hBhhBB-hhh5hh55-B-hhh55hhh5]
[FFFFFFFFFFAAAAAAAAAAAAAAAAAAAAAAAAAAAAAAAAAAAAAAAAAAAAAAAAAAAAAAAAAAAAAAAAA]
Chr1(41100001-41105000) Chr(-4999-0)

>> 1_35387  0_0 0.344 0   0
Chr1 (176930001-176935000)      Chr (-4999-0)
[5555-5555hhh-BhhhhhhhhhhhBhhhhhhhhhBBhhhBhhhh55hhhhhhhhhhhBhhhhhh-BhhhhhBhh]
[FFFFFFFFFFAAAAAAAAAAAAAAAAAAAAAAAAAAAAAAAAAAAAAAAAAAAAAAAAAAAAAAAAAAAAAAAAA]
Chr1(176930001-176935000) Chr(-4999-0)

>> 1_35030  0_0 0.344 0   0
Chr1 (175145001-175150000)      Chr (-4999-0)
[hhhBBhhhhh5-55----55----5-5555E55-5B5hhh-B-5EhB5555--55---55h5555555555h55-]
[FFFFFFFFFFAAAAAAAAAAAAAAAAAAAAAAAAAAAAAAAAAAAAAAAAAAAAAAAAAAAAAAAAAAAAAAAAA]
Chr1(175145001-175150000) Chr(-4999-0)

>> 1_949  0_0 0.343 0   0
Chr1 (4740001-4745000)  Chr (-4999-0)
[EE-EEEEhhhBBhhhhhhhhhhhhhhh-BhhhhhhhBhhhhh55hhBhhBhB-BBh--h-h---h-B--hhh-hh]
[FFFFFFFFFFAAAAAAAAAAAAAAAAAAAAAAAAAAAAAAAAAAAAAAAAAAAAAAAAAAAAAAAAAAAAAAAAA]
Chr1(4740001-4745000) Chr(-4999-0)

>> 1_6825  0_0 0.343 0   0
Chr1 (34120001-34125000)        Chr (-4999-0)
[5--55-5E55BBhB-BhBB-hhhhhhBBhBhh-h-55-hBBBB-h55BhBh-BBBh--5hhh-BhB-Bhhh--h-]
[FFFFFFFFFFAAAAAAAAAAAAAAAAAAAAAAAAAAAAAAAAAAAAAAAAAAAAAAAAAAAAAAAAAAAAAAAAA]
Chr1(34120001-34125000) Chr(-4999-0)

>> 1_4145  0_0 0.343 0   0
Chr1 (20720001-20725000)        Chr (-4999-0)
[hhh-hhh-hhB-BBBBBBBB-BhB-BB--Bh--BB--BBBBBB-hB-Bh-BBBBBBBB--BB-BB-BBBBBBBhh]
[FFFFFFFFFFAAAAAAAAAAAAAAAAAAAAAAAAAAAAAAAAAAAAAAAAAAAAAAAAAAAAAAAAAAAAAAAAA]
Chr1(20720001-20725000) Chr(-4999-0)

>> 1_35400  0_0 0.343 0   0
Chr1 (176995001-177000000)      Chr (-4999-0)
[5h55555555hhhhhhhhhhhhhhhBhhhhhhhhhBBhhhBhhhB55hhhh-BBh5hhhhhhhhhhhBhhhhhhh]
[FFFFFFFFFFAAAAAAAAAAAAAAAAAAAAAAAAAAAAAAAAAAAAAAAAAAAAAAAAAAAAAAAAAAAAAAAAA]
Chr1(176995001-177000000) Chr(-4999-0)

>> 1_35061  0_0 0.343 0   0
Chr1 (175300001-175305000)      Chr (-4999-0)
[h5h55555hhBB-BB-hhhhhhhBhBB-hBhhBhhBBhhhBB--BhBBhhhhBB-BBhh-hhBBBB-hBBhhBhh]
[FFFFFFFFFFAAAAAAAAAAAAAAAAAAAAAAAAAAAAAAAAAAAAAAAAAAAAAAAAAAAAAAAAAAAAAAAAA]
Chr1(175300001-175305000) Chr(-4999-0)

>> 1_3087  0_0 0.342 0   0
Chr1 (15430001-15435000)        Chr (-4999-0)
[555555h55hBBBBBhBB-hhhhh-hh----hB-h--BBB--BBB-5hh---B---B--hhBB5BhBhBhhBBh5]
[FFFFFFFFFFAAAAAAAAAAAAAAAAAAAAAAAAAAAAAAAAAAAAAAAAAAAAAAAAAAAAAAAAAAAAAAAAA]
Chr1(15430001-15435000) Chr(-4999-0)

>> 1_22480  0_0 0.342 0   0
Chr1 (112395001-112400000)      Chr (-4999-0)
[55555--E--BBBBBBBBBBBBhBhBBBBBBhBBBBBBBBBBBBB--hhBhhBBBh-55hhhBBBBBBhBBhBhh]
[FFFFFFFFFFAAAAAAAAAAAAAAAAAAAAAAAAAAAAAAAAAAAAAAAAAAAAAAAAAAAAAAAAAAAAAAAAA]
Chr1(112395001-112400000) Chr(-4999-0)

>> 1_1237  0_0 0.342 0   0
Chr1 (6180001-6185000)  Chr (-4999-0)
[hhh555555hhBhhhhhhhhhhhh-h----hhhBBBBhBBBBBBBBBhh-hBBBBh-BhhB-BB-BhBBhhhhhh]
[FFFFFFFFFFAAAAAAAAAAAAAAAAAAAAAAAAAAAAAAAAAAAAAAAAAAAAAAAAAAAAAAAAAAAAAAAAA]
Chr1(6180001-6185000) Chr(-4999-0)

>> 1_35447  0_0 0.341 0   0
Chr1 (177230001-177235000)      Chr (-4999-0)
[5555555hhhhhhhhhhhhhhhhhhhhhhhhhhBBBBBBBBBhhhhhhhhhhhBhhhhhhhhhhBBhhhhhhhhh]
[FFFFFFFFFFAAAAAAAAAAAAAAAAAAAAAAAAAAAAAAAAAAAAAAAAAAAAAAAAAAAAAAAAAAAAAAAAA]
Chr1(177230001-177235000) Chr(-4999-0)

>> 1_35388  0_0 0.341 0   0
Chr1 (176935001-176940000)      Chr (-4999-0)
[-555h55555hhBhhhhhhhhhhhhBhhhhhhhhhBBhhhBhhhh55hhhhhhhhhhh-hhhhhhhBhhhhhBhh]
[FFFFFFFFFFAAAAAAAAAAAAAAAAAAAAAAAAAAAAAAAAAAAAAAAAAAAAAAAAAAAAAAAAAAAAAAAAA]
Chr1(176935001-176940000) Chr(-4999-0)

>> 1_35027  0_0 0.341 0   0
Chr1 (175130001-175135000)      Chr (-4999-0)
[h5hhBhhhhh5555555555555555555555555B5--hBB555h-555555--5555555555555555-555]
[FFFFFFFFFFAAAAAAAAAAAAAAAAAAAAAAAAAAAAAAAAAAAAAAAAAAAAAAAAAAAAAAAAAAAAAAAAA]
Chr1(175130001-175135000) Chr(-4999-0)

>> 1_9338  0_0 0.34 0   0
Chr1 (46685001-46690000)        Chr (-4999-0)
[EE-EEEE-h-hBhhhhhhhhhhhhhh55h5hhhh-5h5-5--5---Ehhhhhh-5-555h5h55--hhh5h-hhh]
[FFFFFFFFFFAAAAAAAAAAAAAAAAAAAAAAAAAAAAAAAAAAAAAAAAAAAAAAAAAAAAAAAAAAAAAAAAA]
Chr1(46685001-46690000) Chr(-4999-0)

>> 1_35168  0_0 0.34 0   0
Chr1 (175835001-175840000)      Chr (-4999-0)
[EE--EE-Eh-hBhhhhhhhhhhhhhhhhhBhhhhBBB-hhBBBB---hhhhh-BB5hh5hhh--hhhhhhhhhhh]
[FFFFFFFFFFAAAAAAAAAAAAAAAAAAAAAAAAAAAAAAAAAAAAAAAAAAAAAAAAAAAAAAAAAAAAAAAAA]
Chr1(175835001-175840000) Chr(-4999-0)

>> 1_23415  0_0 0.34 0   0
Chr1 (117070001-117075000)      Chr (-4999-0)
[hhhhhhhhhh555h55h555-hhh555555555-5-5555555-555555h55h5-555555555-55-55h555]
[FFFFFFFFFFAAAAAAAAAAAAAAAAAAAAAAAAAAAAAAAAAAAAAAAAAAAAAAAAAAAAAAAAAAAAAAAAA]
Chr1(117070001-117075000) Chr(-4999-0)

>> 1_13441  0_0 0.34 0   0
Chr1 (67200001-67205000)        Chr (-4999-0)
[5555555555hhhhhhhhhhhhhhhh----hh5h55hh55hhhhhhhhhhhhhhh55h5hhh-hhhhhhh-h-hh]
[FFFFFFFFFFAAAAAAAAAAAAAAAAAAAAAAAAAAAAAAAAAAAAAAAAAAAAAAAAAAAAAAAAAAAAAAAAA]
Chr1(67200001-67205000) Chr(-4999-0)

>> 1_1034  0_0 0.34 0   0
Chr1 (5165001-5170000)  Chr (-4999-0)
[BBBBBBBBBBhBhhhhh--hhhh-hhhB-hhhhhhhhhhhhhhhhhBhh-BhhhBhBhhhhhhhhBBhhhh-h-h]
[FFFFFFFFFFAAAAAAAAAAAAAAAAAAAAAAAAAAAAAAAAAAAAAAAAAAAAAAAAAAAAAAAAAAAAAAAAA]
Chr1(5165001-5170000) Chr(-4999-0)

>> 1_41181  0_0 0.339 0   0
Chr1 (205900001-205905000)      Chr (-4999-0)
[EE-EEE--h-hB-BBBh--BBBhh-hh-hBBh------BBBBBB-----Bh-BBB5hhhBhhBBBBBBBBBEB--]
[FFFFFFFFFFAAAAAAAAAAAAAAAAAAAAAAAAAAAAAAAAAAAAAAAAAAAAAAAAAAAAAAAAAAAAAAAAA]
Chr1(205900001-205905000) Chr(-4999-0)

>> 1_35029  0_0 0.339 0   0
Chr1 (175140001-175145000)      Chr (-4999-0)
[hhhBBhhhhh5-55----5-----5-5555-5555-5hhhBB--5hB5555555555555h5555555555h555]
[FFFFFFFFFFAAAAAAAAAAAAAAAAAAAAAAAAAAAAAAAAAAAAAAAAAAAAAAAAAAAAAAAAAAAAAAAAA]
Chr1(175140001-175145000) Chr(-4999-0)

>> 1_31325  0_0 0.339 0   0
Chr1 (156620001-156625000)      Chr (-4999-0)
[55555555-BBBBBBBBBBBBBBBBBBBBBBBBBBBBBBB-5BBBEEBBBBBBBBBBBBBBBBB5BBBBBBBBBh]
[FFFFFFFFFFAAAAAAAAAAAAAAAAAAAAAAAAAAAAAAAAAAAAAAAAAAAAAAAAAAAAAAAAAAAAAAAAA]
Chr1(156620001-156625000) Chr(-4999-0)

>> 1_4162  0_0 0.337 0   0
Chr1 (20805001-20810000)        Chr (-4999-0)
[-EE--E----BBBBBBBBBBBBBBBBBBBBBBBBB-----5B---BBBBBBBBBBBBBB--B-B--B------B-]
[FFFFFFFFFFAAAAAAAAAAAAAAAAAAAAAAAAAAAAAAAAAAAAAAAAAAAAAAAAAAAAAAAAAAAAAAAAA]
Chr1(20805001-20810000) Chr(-4999-0)

>> 1_40628  0_0 0.337 0   0
Chr1 (203135001-203140000)      Chr (-4999-0)
[---555555--BhBhhh-BhhhhhBhh-hBBh-hh5hhBBBBBBBBBBh-h5B-E5h-hhhhBB--hh-B--hh-]
[FFFFFFFFFFAAAAAAAAAAAAAAAAAAAAAAAAAAAAAAAAAAAAAAAAAAAAAAAAAAAAAAAAAAAAAAAAA]
Chr1(203135001-203140000) Chr(-4999-0)

>> 1_41000  0_0 0.335 0   0
Chr1 (204995001-205000000)      Chr (-4999-0)
[hhh5555--EhBhBhBhhhhBhhhhhhhhBhh-BBBBBBBBBBBBB--BBh-BBBBBBhB-BBBBBBBB--BBhh]
[FFFFFFFFFFAAAAAAAAAAAAAAAAAAAAAAAAAAAAAAAAAAAAAAAAAAAAAAAAAAAAAAAAAAAAAAAAA]
Chr1(204995001-205000000) Chr(-4999-0)

>> 1_40923  0_0 0.335 0   0
Chr1 (204610001-204615000)      Chr (-4999-0)
[5h--555555BBBhBBhhBhhhhhhhhhBhBhBBBBBBBBBBBBB---BBBBBBBBBBBh55BBBBBBhhhBB-h]
[FFFFFFFFFFAAAAAAAAAAAAAAAAAAAAAAAAAAAAAAAAAAAAAAAAAAAAAAAAAAAAAAAAAAAAAAAAA]
Chr1(204610001-204615000) Chr(-4999-0)

>> 1_34402  0_0 0.335 0   0
Chr1 (172005001-172010000)      Chr (-4999-0)
[5555555555hhh5hhhhhhhhhhhhh55hhhhhhhhhhhhhhh555-h--hhhhh55-hhhhhhhhhhhhhhhh]
[FFFFFFFFFFAAAAAAAAAAAAAAAAAAAAAAAAAAAAAAAAAAAAAAAAAAAAAAAAAAAAAAAAAAAAAAAAA]
Chr1(172005001-172010000) Chr(-4999-0)

>> 1_15587  0_0 0.335 0   0
Chr1 (77930001-77935000)        Chr (-4999-0)
[EEEEEE-hhhhhh5h55-hhhhhh-hhhhhhhhh--h5--5-BBhhhhhhhhhhhh-hhhhh----hhhhhhhhh]
[FFFFFFFFFFAAAAAAAAAAAAAAAAAAAAAAAAAAAAAAAAAAAAAAAAAAAAAAAAAAAAAAAAAAAAAAAAA]
Chr1(77930001-77935000) Chr(-4999-0)

>> 1_8027  0_0 0.334 0   0
Chr1 (40130001-40135000)        Chr (-4999-0)
[5h55555BBBBB-B---B---BhBBBBB-B--BBBBBBBBBBBBBBBBBB--------hhB-BBBB-BBB-BBBh]
[FFFFFFFFFFAAAAAAAAAAAAAAAAAAAAAAAAAAAAAAAAAAAAAAAAAAAAAAAAAAAAAAAAAAAAAAAAA]
Chr1(40130001-40135000) Chr(-4999-0)

>> 1_8030  0_0 0.333 0   0
Chr1 (40145001-40150000)        Chr (-4999-0)
[5-55555BBBB--B----------BBBBBBBBBBBBBBBBBBBBBBBBBBBBBBBBBBBBB-BBBBBBBBBBBh-]
[FFFFFFFFFFAAAAAAAAAAAAAAAAAAAAAAAAAAAAAAAAAAAAAAAAAAAAAAAAAAAAAAAAAAAAAAAAA]
Chr1(40145001-40150000) Chr(-4999-0)

>> 1_6875  0_0 0.332 0   0
Chr1 (34370001-34375000)        Chr (-4999-0)
[55h5555h-5hBhBhhhBBhhhhBhhBBBhh-hhh--hhhBB-Bh5-hhhBBhBBhBBhhhhBBhBBBhBhhhhh]
[FFFFFFFFFFAAAAAAAAAAAAAAAAAAAAAAAAAAAAAAAAAAAAAAAAAAAAAAAAAAAAAAAAAAAAAAAAA]
Chr1(34370001-34375000) Chr(-4999-0)

>> 1_35065  0_0 0.332 0   0
Chr1 (175320001-175325000)      Chr (-4999-0)
[h5h-555-5hBBhBBBBBBBhhBBBBBB-BhB-h-B-hhhBB---BBhhhhBBhhBBBhhhhBBBBBBhBBhBhh]
[FFFFFFFFFFAAAAAAAAAAAAAAAAAAAAAAAAAAAAAAAAAAAAAAAAAAAAAAAAAAAAAAAAAAAAAAAAA]
Chr1(175320001-175325000) Chr(-4999-0)

>> 1_6837  0_0 0.331 0   0
Chr1 (34180001-34185000)        Chr (-4999-0)
[555555555hBBhBhBhBhhhhhBhhBBhBhhhhh55hhhBBBBh55hh-h-BBBh-BhhhBBBBBBBhhBhBhh]
[FFFFFFFFFFAAAAAAAAAAAAAAAAAAAAAAAAAAAAAAAAAAAAAAAAAAAAAAAAAAAAAAAAAAAAAAAAA]
Chr1(34180001-34185000) Chr(-4999-0)

>> 1_1396  0_0 0.331 0   0
Chr1 (6975001-6980000)  Chr (-4999-0)
[5-55-h-5hhBBhhhBBB-BBBBBhhhE-hh----B-BBBBh------EBhhB--hhhhBB-B-hBh--hh-B--]
[FFFFFFFFFFAAAAAAAAAAAAAAAAAAAAAAAAAAAAAAAAAAAAAAAAAAAAAAAAAAAAAAAAAAAAAAAAA]
Chr1(6975001-6980000) Chr(-4999-0)

>> 1_6873  0_0 0.33 0   0
Chr1 (34360001-34365000)        Chr (-4999-0)
[5-5--55555hBhBhhhBBhhhhhhhBBBhhBhhh--hhhBh-hh55hh5BB5-BhBBhhhhBB--BBhBhhBhh]
[FFFFFFFFFFAAAAAAAAAAAAAAAAAAAAAAAAAAAAAAAAAAAAAAAAAAAAAAAAAAAAAAAAAAAAAAAAA]
Chr1(34360001-34365000) Chr(-4999-0)

>> 1_6857  0_0 0.329 0   0
Chr1 (34280001-34285000)        Chr (-4999-0)
[5hh5555555hBhBhhhhhhhh-BhhhBBhhhh-h--BhhBBhhh55hhhh-BB-hBBhhhBB-hBBBh-hhhhh]
[FFFFFFFFFFAAAAAAAAAAAAAAAAAAAAAAAAAAAAAAAAAAAAAAAAAAAAAAAAAAAAAAAAAAAAAAAAA]
Chr1(34280001-34285000) Chr(-4999-0)

>> 1_6808  0_0 0.329 0   0
Chr1 (34035001-34040000)        Chr (-4999-0)
[555555555-BBhhBBBhBBBhBBhhhhhhBhhhh55hhhBBBBh55hh--5hBBh--5hhhBhhBBBhBhhB-5]
[FFFFFFFFFFAAAAAAAAAAAAAAAAAAAAAAAAAAAAAAAAAAAAAAAAAAAAAAAAAAAAAAAAAAAAAAAAA]
Chr1(34035001-34040000) Chr(-4999-0)

>> 1_46093  0_0 0.329 0   0
Chr1 (230460001-230465000)      Chr (-4999-0)
[5555555555hBhhhhhhhhhhhhhh-hhBBhh--B-5h-55BhB55hB-h5---h--hhhhB55hhhhhhhhh5]
[FFFFFFFFFFAAAAAAAAAAAAAAAAAAAAAAAAAAAAAAAAAAAAAAAAAAAAAAAAAAAAAAAAAAAAAAAAA]
Chr1(230460001-230465000) Chr(-4999-0)

>> 1_4448  0_0 0.329 0   0
Chr1 (22235001-22240000)        Chr (-4999-0)
[5h-55h5h-Bh-h-hhh-hhh-h----EE----EEEEE--------5h-EEE-EEEEE-EE--EEE5--EEEE--]
[FFFFFFFFFFAAAAAAAAAAAAAAAAAAAAAAAAAAAAAAAAAAAAAAAAAAAAAAAAAAAAAAAAAAAAAAAAA]
Chr1(22235001-22240000) Chr(-4999-0)

>> 1_405  0_0 0.329 0   0
Chr1 (2020001-2025000)  Chr (-4999-0)
[E-EEE---5-5-55-55hhhhhhhhhh5-h5hhBBBBBBBBB55h--hhBBBBBBhh5hBhBBB--h5---5-55]
[FFFFFFFFFFAAAAAAAAAAAAAAAAAAAAAAAAAAAAAAAAAAAAAAAAAAAAAAAAAAAAAAAAAAAAAAAAA]
Chr1(2020001-2025000) Chr(-4999-0)

>> 1_35374  0_0 0.328 0   0
Chr1 (176865001-176870000)      Chr (-4999-0)
[-55-555-5-BBhBhB-Bhhhhhh--BBBBh-hBBBBBBBBBB-B5-hh-hBBBB-55BB--BBBBBBBBBBBhh]
[FFFFFFFFFFAAAAAAAAAAAAAAAAAAAAAAAAAAAAAAAAAAAAAAAAAAAAAAAAAAAAAAAAAAAAAAAAA]
Chr1(176865001-176870000) Chr(-4999-0)

>> 1_22221  0_0 0.328 0   0
Chr1 (111100001-111105000)      Chr (-4999-0)
[5h-hhhhhhhBB-BBBBBBBB--BBBBBBBBBBBBBBBBBBhBBBh5BBBhBBBBBBBhBhBBBBBBBBBBBB-h]
[FFFFFFFFFFAAAAAAAAAAAAAAAAAAAAAAAAAAAAAAAAAAAAAAAAAAAAAAAAAAAAAAAAAAAAAAAAA]
Chr1(111100001-111105000) Chr(-4999-0)

>> 1_13437  0_0 0.328 0   0
Chr1 (67180001-67185000)        Chr (-4999-0)
[5-55555555-BhhBhhhh-hhhhhh5--hhBhhhhh555h5hhhhhhhhhhhhhh5h5hhhhhhhhhhhhhhhh]
[FFFFFFFFFFAAAAAAAAAAAAAAAAAAAAAAAAAAAAAAAAAAAAAAAAAAAAAAAAAAAAAAAAAAAAAAAAA]
Chr1(67180001-67185000) Chr(-4999-0)

>> 1_13429  0_0 0.328 0   0
Chr1 (67140001-67145000)        Chr (-4999-0)
[5555555555h-hhhhh-hhhhhhhhh5h-hhh-----55h5hhhhhhhhhh-hh55h-5hh5hhhhhhhhhh5h]
[FFFFFFFFFFAAAAAAAAAAAAAAAAAAAAAAAAAAAAAAAAAAAAAAAAAAAAAAAAAAAAAAAAAAAAAAAAA]
Chr1(67140001-67145000) Chr(-4999-0)

>> 1_6331  0_0 0.327 0   0
Chr1 (31650001-31655000)        Chr (-4999-0)
[5-5hh--55-BBBB-BBBB-BBB-BBBBBBBB-BBBBBBB-BBBhhhBB-hh-BBhhBhBBBBBBBBBBBBBBhh]
[FFFFFFFFFFAAAAAAAAAAAAAAAAAAAAAAAAAAAAAAAAAAAAAAAAAAAAAAAAAAAAAAAAAAAAAAAAA]
Chr1(31650001-31655000) Chr(-4999-0)

>> 1_33878  0_0 0.327 0   0
Chr1 (169385001-169390000)      Chr (-4999-0)
[h-555555hhhBBhBhhBB----Bhhhhhh-Bhh-hhhhhhhhB-hhhhhhhhhhhhhhhhhhhhh-hhhhhh-h]
[FFFFFFFFFFAAAAAAAAAAAAAAAAAAAAAAAAAAAAAAAAAAAAAAAAAAAAAAAAAAAAAAAAAAAAAAAAA]
Chr1(169385001-169390000) Chr(-4999-0)

>> 1_2888  0_0 0.327 0   0
Chr1 (14435001-14440000)        Chr (-4999-0)
[h55h555h-EBBhBhBhhhhhhhhhBBBBBhhhBBB-hhhhhB-hBhhh-hhBh-hBhhhhhhhhhBhhhhhhh-]
[FFFFFFFFFFAAAAAAAAAAAAAAAAAAAAAAAAAAAAAAAAAAAAAAAAAAAAAAAAAAAAAAAAAAAAAAAAA]
Chr1(14435001-14440000) Chr(-4999-0)

>> 1_1035  0_0 0.327 0   0
Chr1 (5170001-5175000)  Chr (-4999-0)
[BBB-BBBBBBh-hhh---------hhhBhhhhhhhhhhhh-hhhhhBhhBBhhhBhBhhhhh-hhBBhhhh-h-h]
[FFFFFFFFFFAAAAAAAAAAAAAAAAAAAAAAAAAAAAAAAAAAAAAAAAAAAAAAAAAAAAAAAAAAAAAAAAA]
Chr1(5170001-5175000) Chr(-4999-0)

>> 1_4625  0_0 0.326 0   0
Chr1 (23120001-23125000)        Chr (-4999-0)
[555-55h555hBh-hhhhhhhhhhhhhhhBhhhhh--h--BBhBhBBhh-h-B-Ehhhh------5-5---55--]
[FFFFFFFFFFAAAAAAAAAAAAAAAAAAAAAAAAAAAAAAAAAAAAAAAAAAAAAAAAAAAAAAAAAAAAAAAAA]
Chr1(23120001-23125000) Chr(-4999-0)

>> 1_6848  0_0 0.325 0   0
Chr1 (34235001-34240000)        Chr (-4999-0)
[--5-555555BBhBBBBBhhhhhhhhBBBhhh-hh55hhhB-hhh55hhBh-BBBhBBhBhBBB-BBBhhhhBBh]
[FFFFFFFFFFAAAAAAAAAAAAAAAAAAAAAAAAAAAAAAAAAAAAAAAAAAAAAAAAAAAAAAAAAAAAAAAAA]
Chr1(34235001-34240000) Chr(-4999-0)

>> 1_36339  0_0 0.325 0   0
Chr1 (181690001-181695000)      Chr (-4999-0)
[hh55555555BBhhBBBhh-hhhBhhhhhhhhhhhhBhhhB-BBhhBhhBhBBBB-BB-hhhB55-hhhhhhBhh]
[FFFFFFFFFFAAAAAAAAAAAAAAAAAAAAAAAAAAAAAAAAAAAAAAAAAAAAAAAAAAAAAAAAAAAAAAAAA]
Chr1(181690001-181695000) Chr(-4999-0)

>> 1_4624  0_0 0.324 0   0
Chr1 (23115001-23120000)        Chr (-4999-0)
[-55555h-55-BhBhhhhhhhhhhhh-hhBhhhhhBBh--BB---BBhh5hBB-EhhBh--hBEE------5-5-]
[FFFFFFFFFFAAAAAAAAAAAAAAAAAAAAAAAAAAAAAAAAAAAAAAAAAAAAAAAAAAAAAAAAAAAAAAAAA]
Chr1(23115001-23120000) Chr(-4999-0)

>> 1_22500  0_0 0.324 0   0
Chr1 (112495001-112500000)      Chr (-4999-0)
[5h55555---BBBBBB-BhhhBh-BBBBBBBhhBBB-BBBBBhBh-5Bh--E-BB-E-5h----BBBBhBhhBhh]
[FFFFFFFFFFAAAAAAAAAAAAAAAAAAAAAAAAAAAAAAAAAAAAAAAAAAAAAAAAAAAAAAAAAAAAAAAAA]
Chr1(112495001-112500000) Chr(-4999-0)

>> 1_2024  0_0 0.324 0   0
Chr1 (10115001-10120000)        Chr (-4999-0)
[EEEEEE-55h55555555555555-5555555----------E--E555----5-5--55---55555555-5--]
[FFFFFFFFFFAAAAAAAAAAAAAAAAAAAAAAAAAAAAAAAAAAAAAAAAAAAAAAAAAAAAAAAAAAAAAAAAA]
Chr1(10115001-10120000) Chr(-4999-0)

>> 1_9106  0_0 0.323 0   0
Chr1 (45525001-45530000)        Chr (-4999-0)
[-5---5--5-hhhhhhhhhhhhhhh--h-hhhhhhhhBh-hhhBh--hhhh-hhhh-h--hh-h--hh---h-hh]
[FFFFFFFFFFAAAAAAAAAAAAAAAAAAAAAAAAAAAAAAAAAAAAAAAAAAAAAAAAAAAAAAAAAAAAAAAAA]
Chr1(45525001-45530000) Chr(-4999-0)

>> 1_30938  0_0 0.323 0   0
Chr1 (154685001-154690000)      Chr (-4999-0)
[55-55555-Eh-h-hhhhhhh-----h5--h--BB-BBBBhhBBB55--B---5--5--55-5---hBB-hB5h-]
[FFFFFFFFFFAAAAAAAAAAAAAAAAAAAAAAAAAAAAAAAAAAAAAAAAAAAAAAAAAAAAAAAAAAAAAAAAA]
Chr1(154685001-154690000) Chr(-4999-0)

>> 1_8994  0_0 0.322 0   0
Chr1 (44965001-44970000)        Chr (-4999-0)
[-EEE-E----hBBhBBhBBhhBhh--5---E--BBBBBBBBBBBB--h-BBBBB----B-B-BBBBBBBBBBB-h]
[FFFFFFFFFFAAAAAAAAAAAAAAAAAAAAAAAAAAAAAAAAAAAAAAAAAAAAAAAAAAAAAAAAAAAAAAAAA]
Chr1(44965001-44970000) Chr(-4999-0)

>> 1_39548  0_0 0.322 0   0
Chr1 (197735001-197740000)      Chr (-4999-0)
[hBhhhhhhhh55------5-E5-5-55EE-55-555-hhhh5555hh55h55---55-h5-hh-5555h555555]
[FFFFFFFFFFAAAAAAAAAAAAAAAAAAAAAAAAAAAAAAAAAAAAAAAAAAAAAAAAAAAAAAAAAAAAAAAAA]
Chr1(197735001-197740000) Chr(-4999-0)

>> 1_6854  0_0 0.321 0   0
Chr1 (34265001-34270000)        Chr (-4999-0)
[5555h55555hBhhh-hBhhhhhBhhhBBhhBhhh55hhhBhhhh55hhhBBBhhhBhhhhhBBhhBBhhhhBhh]
[FFFFFFFFFFAAAAAAAAAAAAAAAAAAAAAAAAAAAAAAAAAAAAAAAAAAAAAAAAAAAAAAAAAAAAAAAAA]
Chr1(34265001-34270000) Chr(-4999-0)

>> 1_40623  0_0 0.321 0   0
Chr1 (203110001-203115000)      Chr (-4999-0)
[EEEEEE--h5BBhBB-hhhhBhhhBhh--BBhBh--BBBB---BhE-h--hhBBBE-5h-hhBB---hh-h-B5h]
[FFFFFFFFFFAAAAAAAAAAAAAAAAAAAAAAAAAAAAAAAAAAAAAAAAAAAAAAAAAAAAAAAAAAAAAAAAA]
Chr1(203110001-203115000) Chr(-4999-0)

>> 1_12813  0_0 0.321 0   0
Chr1 (64060001-64065000)        Chr (-4999-0)
[hhhhhhhhhh55h5-55----h5---55h5hh---5-5h55555----h5---h555-55555555h5-55-5h5]
[FFFFFFFFFFAAAAAAAAAAAAAAAAAAAAAAAAAAAAAAAAAAAAAAAAAAAAAAAAAAAAAAAAAAAAAAAAA]
Chr1(64060001-64065000) Chr(-4999-0)

>> 1_4142  0_0 0.32 0   0
Chr1 (20705001-20710000)        Chr (-4999-0)
[h-hhhhh---BBBBBBBBBBBBhBBBBBBB-BBBB-BB-BBB---BBBhBBBBBBBBBBBBBBBBBBBBBBBB-h]
[FFFFFFFFFFAAAAAAAAAAAAAAAAAAAAAAAAAAAAAAAAAAAAAAAAAAAAAAAAAAAAAAAAAAAAAAAAA]
Chr1(20705001-20710000) Chr(-4999-0)

>> 1_41009  0_0 0.32 0   0
Chr1 (205040001-205045000)      Chr (-4999-0)
[----555555hhhhhhhhhhhhhhhhhhhhhhh---hhBBBh---hhhh5hhBB5hhhhhhhhBhBhhhhhhh-5]
[FFFFFFFFFFAAAAAAAAAAAAAAAAAAAAAAAAAAAAAAAAAAAAAAAAAAAAAAAAAAAAAAAAAAAAAAAAA]
Chr1(205040001-205045000) Chr(-4999-0)

>> 1_23395  0_0 0.32 0   0
Chr1 (116970001-116975000)      Chr (-4999-0)
[55h5555hhhh-hhBhhhhhhhhhBBhBhhhhBBBBBBBB--hBhhhh-hhhhBBE---hhhBBhhhBhhhhhhh]
[FFFFFFFFFFAAAAAAAAAAAAAAAAAAAAAAAAAAAAAAAAAAAAAAAAAAAAAAAAAAAAAAAAAAAAAAAAA]
Chr1(116970001-116975000) Chr(-4999-0)

>> 1_1681  0_0 0.32 0   0
Chr1 (8400001-8405000)  Chr (-4999-0)
[5555555555hBhhhhhhhhhhhhhhhhhBhhh-------BB-BB55hh----B-h5555----55h5B-h-h-5]
[FFFFFFFFFFAAAAAAAAAAAAAAAAAAAAAAAAAAAAAAAAAAAAAAAAAAAAAAAAAAAAAAAAAAAAAAAAA]
Chr1(8400001-8405000) Chr(-4999-0)

>> 1_33523  0_0 0.319 0   0
Chr1 (167610001-167615000)      Chr (-4999-0)
[hh5hhhhhhh-EEEEEEEEEEEEEEEEEE5EE-hhB-BBBBhhh5BB-E5---5-E---5555-5B--555h-55]
[FFFFFFFFFFAAAAAAAAAAAAAAAAAAAAAAAAAAAAAAAAAAAAAAAAAAAAAAAAAAAAAAAAAAAAAAAAA]
Chr1(167610001-167615000) Chr(-4999-0)

>> 1_1536  0_0 0.319 0   0
Chr1 (7675001-7680000)  Chr (-4999-0)
[--55555BBBhBBBhh--Bhh-hhhhhhhBhhhBBBBBhhBBBBBBhhhB---BBE--hBBhBBhhBBBB-hBBh]
[FFFFFFFFFFAAAAAAAAAAAAAAAAAAAAAAAAAAAAAAAAAAAAAAAAAAAAAAAAAAAAAAAAAAAAAAAAA]
Chr1(7675001-7680000) Chr(-4999-0)

>> 1_46177  0_0 0.318 0   0
Chr1 (230880001-230885000)      Chr (-4999-0)
[5555-h55--BBhhhBhBBhh-hh-hhBBB-h-hhBB-BB-hBh-h5hh-hhhB5-hhhhhhB---h-----hh-]
[FFFFFFFFFFAAAAAAAAAAAAAAAAAAAAAAAAAAAAAAAAAAAAAAAAAAAAAAAAAAAAAAAAAAAAAAAAA]
Chr1(230880001-230885000) Chr(-4999-0)

>> 1_36341  0_0 0.318 0   0
Chr1 (181700001-181705000)      Chr (-4999-0)
[hh55555555BBhhhBhhhhhhhhhhhhhhhhhhhhBhhh-hB-Bh-hhBhhBBB-BBhhhhB55hhhhhhh-hh]
[FFFFFFFFFFAAAAAAAAAAAAAAAAAAAAAAAAAAAAAAAAAAAAAAAAAAAAAAAAAAAAAAAAAAAAAAAAA]
Chr1(181700001-181705000) Chr(-4999-0)

>> 1_35455  0_0 0.318 0   0
Chr1 (177270001-177275000)      Chr (-4999-0)
[E-E-E--E--h-hhhhhhhhhhhhh-h-hhhhh-h-BhhBhh-----hhhhhh--E-hhhhh-h-B-hhBhhhhh]
[FFFFFFFFFFAAAAAAAAAAAAAAAAAAAAAAAAAAAAAAAAAAAAAAAAAAAAAAAAAAAAAAAAAAAAAAAAA]
Chr1(177270001-177275000) Chr(-4999-0)

>> 1_13438  0_0 0.318 0   0
Chr1 (67185001-67190000)        Chr (-4999-0)
[5555555555hBhhBhhhhhhhhhhh55-hhBhhhh-555h5hhhhhhhhhhhhh-5h55hhhhhhhhhhhhhhh]
[FFFFFFFFFFAAAAAAAAAAAAAAAAAAAAAAAAAAAAAAAAAAAAAAAAAAAAAAAAAAAAAAAAAAAAAAAAA]
Chr1(67185001-67190000) Chr(-4999-0)

>> 1_42218  0_0 0.317 0   0
Chr1 (211085001-211090000)      Chr (-4999-0)
[555h555hhhBBBBhB-B-hhhhBhhBBhhhBhhhhhhhh-hB-hh-hhBhhhhhhBhBBhhBhhhBBhhhhB-h]
[FFFFFFFFFFAAAAAAAAAAAAAAAAAAAAAAAAAAAAAAAAAAAAAAAAAAAAAAAAAAAAAAAAAAAAAAAAA]
Chr1(211085001-211090000) Chr(-4999-0)

>> 1_6841  0_0 0.316 0   0
Chr1 (34200001-34205000)        Chr (-4999-0)
[5555555---BBhBhBhBhhhhhBhhBBBBhhBhh55hhhBBBhh55hhBBBBBBhBBhhhBBBhBBBhhBhBhh]
[FFFFFFFFFFAAAAAAAAAAAAAAAAAAAAAAAAAAAAAAAAAAAAAAAAAAAAAAAAAAAAAAAAAAAAAAAAA]
Chr1(34200001-34205000) Chr(-4999-0)

>> 1_6824  0_0 0.316 0   0
Chr1 (34115001-34120000)        Chr (-4999-0)
[5h55555555BB-BBBhBBBhhhhhhBB-BhhBhh55BhBBBBBh55BhBh-BBB--hhBhhBBhBhBhhhBBh5]
[FFFFFFFFFFAAAAAAAAAAAAAAAAAAAAAAAAAAAAAAAAAAAAAAAAAAAAAAAAAAAAAAAAAAAAAAAAA]
Chr1(34115001-34120000) Chr(-4999-0)

>> 1_6332  0_0 0.316 0   0
Chr1 (31655001-31660000)        Chr (-4999-0)
[55h55hB-5hBB-BBB-BB-B---hhBBhBB-hB-BBBB-BBB--BBh-Bh-B--hhhhBBBBhBBBBBB-BBhh]
[FFFFFFFFFFAAAAAAAAAAAAAAAAAAAAAAAAAAAAAAAAAAAAAAAAAAAAAAAAAAAAAAAAAAAAAAAAA]
Chr1(31655001-31660000) Chr(-4999-0)

>> 1_4151  0_0 0.316 0   0
Chr1 (20750001-20755000)        Chr (-4999-0)
[-hhhhhhhhh--B-h-B-BhB-BBhB----hB---------------Bh-hBBB-Bh---B--B--B-BB-BBhh]
[FFFFFFFFFFAAAAAAAAAAAAAAAAAAAAAAAAAAAAAAAAAAAAAAAAAAAAAAAAAAAAAAAAAAAAAAAAA]
Chr1(20750001-20755000) Chr(-4999-0)

>> 1_36337  0_0 0.316 0   0
Chr1 (181680001-181685000)      Chr (-4999-0)
[hh5-55-55-BBhhhhBBhhhhh-hhhhhhhhhhhhBhhhBBBBhhBhhB-BBB-BBBhhhhBB-hh-hhhh--h]
[FFFFFFFFFFAAAAAAAAAAAAAAAAAAAAAAAAAAAAAAAAAAAAAAAAAAAAAAAAAAAAAAAAAAAAAAAAA]
Chr1(181680001-181685000) Chr(-4999-0)

>> 1_36314  0_0 0.315 0   0
Chr1 (181565001-181570000)      Chr (-4999-0)
[hh555hh555BBhhhBhBhhhhhhhhhhhhhh-hhhBhhhBhBBBhBhhhh-BBhBBBhhhhh--BBBhh-hhh-]
[FFFFFFFFFFAAAAAAAAAAAAAAAAAAAAAAAAAAAAAAAAAAAAAAAAAAAAAAAAAAAAAAAAAAAAAAAAA]
Chr1(181565001-181570000) Chr(-4999-0)

>> 1_34406  0_0 0.315 0   0
Chr1 (172025001-172030000)      Chr (-4999-0)
[555555555hhhhhhhhhhhhhhhhhh5hhhhhhhhhhhhhhhh555hhhhhhhhh-hhhhhhhhhhhhhhhhhh]
[FFFFFFFFFFAAAAAAAAAAAAAAAAAAAAAAAAAAAAAAAAAAAAAAAAAAAAAAAAAAAAAAAAAAAAAAAAA]
Chr1(172025001-172030000) Chr(-4999-0)

>> 1_30943  0_0 0.314 0   0
Chr1 (154710001-154715000)      Chr (-4999-0)
[h5555555h5BBhhBhh--BBhhhhBhBhBBBBBB--BBBBBBBBh5--B5--B-B5hB-5-BBBBBBhBBBBhh]
[FFFFFFFFFFAAAAAAAAAAAAAAAAAAAAAAAAAAAAAAAAAAAAAAAAAAAAAAAAAAAAAAAAAAAAAAAAA]
Chr1(154710001-154715000) Chr(-4999-0)

>> 1_22148  0_0 0.314 0   0
Chr1 (110735001-110740000)      Chr (-4999-0)
[hh55555555hBhBhhhhhhhhhhhhhhhBhhhhhBhhBB55BhBhBBBBhh-BBhhhhhhhBBBBhhhhhBhhh]
[FFFFFFFFFFAAAAAAAAAAAAAAAAAAAAAAAAAAAAAAAAAAAAAAAAAAAAAAAAAAAAAAAAAAAAAAAAA]
Chr1(110735001-110740000) Chr(-4999-0)

>> 1_4626  0_0 0.313 0   0
Chr1 (23125001-23130000)        Chr (-4999-0)
[EE5EE-----hBhhhhhhhhhhhhhhhhhBhhhhhBBhBBBBh-h-BhhhhBBB5hhhhhhhB-55h555555hh]
[FFFFFFFFFFAAAAAAAAAAAAAAAAAAAAAAAAAAAAAAAAAAAAAAAAAAAAAAAAAAAAAAAAAAAAAAAAA]
Chr1(23125001-23130000) Chr(-4999-0)

>> 1_40973  0_0 0.313 0   0
Chr1 (204860001-204865000)      Chr (-4999-0)
[EEEEEE-h5hBBBBBBBBBB-BBBBBBBBB-BBE-E---BBBBB5BBBBh-BBBBBBhhh-h5BBBBBhhhBhhh]
[FFFFFFFFFFAAAAAAAAAAAAAAAAAAAAAAAAAAAAAAAAAAAAAAAAAAAAAAAAAAAAAAAAAAAAAAAAA]
Chr1(204860001-204865000) Chr(-4999-0)

>> 1_8219  0_0 0.312 0   0
Chr1 (41090001-41095000)        Chr (-4999-0)
[-55555555hhBhhhhhh-hhhhhhh-55---hBBBBBBB-h---hh--Bh--BBhh-55-h5-BB---------]
[FFFFFFFFFFAAAAAAAAAAAAAAAAAAAAAAAAAAAAAAAAAAAAAAAAAAAAAAAAAAAAAAAAAAAAAAAAA]
Chr1(41090001-41095000) Chr(-4999-0)

>> 1_6894  0_0 0.312 0   0
Chr1 (34465001-34470000)        Chr (-4999-0)
[-55--5h555hBhBhBhBhhhhhhhhBBBhhhh-hhhhhhBBhhhh5hhhBBBhBhhhhhhhBB-BBBhhhBBhh]
[FFFFFFFFFFAAAAAAAAAAAAAAAAAAAAAAAAAAAAAAAAAAAAAAAAAAAAAAAAAAAAAAAAAAAAAAAAA]
Chr1(34465001-34470000) Chr(-4999-0)

>> 1_42304  0_0 0.312 0   0
Chr1 (211515001-211520000)      Chr (-4999-0)
[hhhhhh-hhh5E--EEEE-EEEEE-E-EE-E-h55--h5555h-hhh555h5555h5h555555----55-555-]
[FFFFFFFFFFAAAAAAAAAAAAAAAAAAAAAAAAAAAAAAAAAAAAAAAAAAAAAAAAAAAAAAAAAAAAAAAAA]
Chr1(211515001-211520000) Chr(-4999-0)

>> 1_33378  0_0 0.312 0   0
Chr1 (166885001-166890000)      Chr (-4999-0)
[5h55555---BB-BB-BBBBh--BBBBBBBB-BBBBBBBBBBBBB55B-BBBB-B-B--B55BBBBBBB--BBBh]
[FFFFFFFFFFAAAAAAAAAAAAAAAAAAAAAAAAAAAAAAAAAAAAAAAAAAAAAAAAAAAAAAAAAAAAAAAAA]
Chr1(166885001-166890000) Chr(-4999-0)

>> 1_22150  0_0 0.312 0   0
Chr1 (110745001-110750000)      Chr (-4999-0)
[h5555555hh5-------------hhhh-B--Bh-5hhBB---hBhB--Bh-hBBhhhhhhhBBB-hhh--Bhhh]
[FFFFFFFFFFAAAAAAAAAAAAAAAAAAAAAAAAAAAAAAAAAAAAAAAAAAAAAAAAAAAAAAAAAAAAAAAAA]
Chr1(110745001-110750000) Chr(-4999-0)

>> 1_41957  0_0 0.311 0   0
Chr1 (209780001-209785000)      Chr (-4999-0)
[5h555555h5hBhBhhhhhhhhhhBhBhBBhh--h-5BBBBh---hB5hhh--BB-h-hhhhB5--BhhBhhh--]
[FFFFFFFFFFAAAAAAAAAAAAAAAAAAAAAAAAAAAAAAAAAAAAAAAAAAAAAAAAAAAAAAAAAAAAAAAAA]
Chr1(209780001-209785000) Chr(-4999-0)

>> 1_32013  0_0 0.311 0   0
Chr1 (160060001-160065000)      Chr (-4999-0)
[EEEEEEE5555-555--555555-55555555B55B5555-E55h55555-55---55555555--55-----5-]
[FFFFFFFFFFAAAAAAAAAAAAAAAAAAAAAAAAAAAAAAAAAAAAAAAAAAAAAAAAAAAAAAAAAAAAAAAAA]
Chr1(160060001-160065000) Chr(-4999-0)

>> 1_13435  0_0 0.311 0   0
Chr1 (67170001-67175000)        Chr (-4999-0)
[5h55555555BBhhBBhBBBhhh-hhhhhhhBh----555h-hh-hhhhhhhhhhh5h5hhhhh---hhhhhhhh]
[FFFFFFFFFFAAAAAAAAAAAAAAAAAAAAAAAAAAAAAAAAAAAAAAAAAAAAAAAAAAAAAAAAAAAAAAAAA]
Chr1(67170001-67175000) Chr(-4999-0)

>> 1_6439  0_0 0.31 0   0
Chr1 (32190001-32195000)        Chr (-4999-0)
[5555555---hBhhhhhhhhhBhhhBh-hBh-B-h55hB--hBhB--5-hh-B---hhhhh--555hhBhBB-hh]
[FFFFFFFFFFAAAAAAAAAAAAAAAAAAAAAAAAAAAAAAAAAAAAAAAAAAAAAAAAAAAAAAAAAAAAAAAAA]
Chr1(32190001-32195000) Chr(-4999-0)

>> 1_36345  0_0 0.31 0   0
Chr1 (181720001-181725000)      Chr (-4999-0)
[hh55555555BBhhhhhhhhhhhhhh-hhhhhhhhhhhhhBBhBhhBhhhhhh-hhBBhhhh-55hhBhhhhhhh]
[FFFFFFFFFFAAAAAAAAAAAAAAAAAAAAAAAAAAAAAAAAAAAAAAAAAAAAAAAAAAAAAAAAAAAAAAAAA]
Chr1(181720001-181725000) Chr(-4999-0)

>> 1_35408  0_0 0.31 0   0
Chr1 (177035001-177040000)      Chr (-4999-0)
[5h55h5-555hhhhhhhhhhhhhhhBhhhhhhhhBBBhhhBBhhh--hhhhhhhh5hhhhhhhhhhBhhhhhhhh]
[FFFFFFFFFFAAAAAAAAAAAAAAAAAAAAAAAAAAAAAAAAAAAAAAAAAAAAAAAAAAAAAAAAAAAAAAAAA]
Chr1(177035001-177040000) Chr(-4999-0)

>> 1_1545  0_0 0.31 0   0
Chr1 (7720001-7725000)  Chr (-4999-0)
[5-5-5h-555hBhhhhhhhhhhhhhhhhhhhhhBBBBBBBBhBBBBBhhBhhBBhhhhhhhhBBhhhhBhhBh-5]
[FFFFFFFFFFAAAAAAAAAAAAAAAAAAAAAAAAAAAAAAAAAAAAAAAAAAAAAAAAAAAAAAAAAAAAAAAAA]
Chr1(7720001-7725000) Chr(-4999-0)

>> 1_6836  0_0 0.308 0   0
Chr1 (34175001-34180000)        Chr (-4999-0)
[5h555555--BBhBBB-B--BhhBhhBB-BBhh-h-5hhhBBB-h55hhBhBBBBhBBhhhBBBBBBBhhBhBhh]
[FFFFFFFFFFAAAAAAAAAAAAAAAAAAAAAAAAAAAAAAAAAAAAAAAAAAAAAAAAAAAAAAAAAAAAAAAAA]
Chr1(34175001-34180000) Chr(-4999-0)

>> 1_24115  0_0 0.308 0   0
Chr1 (120570001-120575000)      Chr (-4999-0)
[hhh5hhhhhh55555555555555-55-5555-5-55-5555555555--h5h-555h55555555h55h55-5-]
[FFFFFFFFFFAAAAAAAAAAAAAAAAAAAAAAAAAAAAAAAAAAAAAAAAAAAAAAAAAAAAAAAAAAAAAAAAA]
Chr1(120570001-120575000) Chr(-4999-0)

>> 1_8808  0_0 0.307 0   0
Chr1 (44035001-44040000)        Chr (-4999-0)
[E--EE-E---hBhhhhhhhhhhhhhhhhhhhh-5555h---h555--55-h----hh5555555-Eh5555-555]
[FFFFFFFFFFAAAAAAAAAAAAAAAAAAAAAAAAAAAAAAAAAAAAAAAAAAAAAAAAAAAAAAAAAAAAAAAAA]
Chr1(44035001-44040000) Chr(-4999-0)

>> 1_35420  0_0 0.307 0   0
Chr1 (177095001-177100000)      Chr (-4999-0)
[5h5555h555hhhhhhhhhhhhhhhhhhhhhhhBBBBBhhBBhhh55hhhhhBhhhhhhhhh-hhBhBhhhhhhh]
[FFFFFFFFFFAAAAAAAAAAAAAAAAAAAAAAAAAAAAAAAAAAAAAAAAAAAAAAAAAAAAAAAAAAAAAAAAA]
Chr1(177095001-177100000) Chr(-4999-0)

>> 1_34410  0_0 0.307 0   0
Chr1 (172045001-172050000)      Chr (-4999-0)
[5555555h-hh-hhhhhhhhhhhhhhhhhhhhhhhhhhhhhhhhh-5hhhhhhhhhhh-hhhhhhhhhhhhhhhh]
[FFFFFFFFFFAAAAAAAAAAAAAAAAAAAAAAAAAAAAAAAAAAAAAAAAAAAAAAAAAAAAAAAAAAAAAAAAA]
Chr1(172045001-172050000) Chr(-4999-0)

>> 1_41956  0_0 0.306 0   0
Chr1 (209775001-209780000)      Chr (-4999-0)
[5h555555h5-BhB--hhh-hhhhB-B-BBh-Ehh55BBBBhhh5hBhhhhhhBB-hhhhhhBB-BB-hBhhhhh]
[FFFFFFFFFFAAAAAAAAAAAAAAAAAAAAAAAAAAAAAAAAAAAAAAAAAAAAAAAAAAAAAAAAAAAAAAAAA]
Chr1(209775001-209780000) Chr(-4999-0)

>> 1_36344  0_0 0.306 0   0
Chr1 (181715001-181720000)      Chr (-4999-0)
[hh55555555BBhhhhhhhhhhhhhhhhhhhhhhhhhhhhBB-BhhBhhhhhhhhhBBhhhhh55hhBhhhhhhh]
[FFFFFFFFFFAAAAAAAAAAAAAAAAAAAAAAAAAAAAAAAAAAAAAAAAAAAAAAAAAAAAAAAAAAAAAAAAA]
Chr1(181715001-181720000) Chr(-4999-0)

>> 1_35375  0_0 0.306 0   0
Chr1 (176870001-176875000)      Chr (-4999-0)
[h----55555BBhBh-BBhhhhhhBBBBBBhhhBBBBBBBBB--B5hhhBBBBBB---BBBBBBBBBB-BBBBh-]
[FFFFFFFFFFAAAAAAAAAAAAAAAAAAAAAAAAAAAAAAAAAAAAAAAAAAAAAAAAAAAAAAAAAAAAAAAAA]
Chr1(176870001-176875000) Chr(-4999-0)

>> 1_41004  0_0 0.305 0   0
Chr1 (205015001-205020000)      Chr (-4999-0)
[AA-------EBBB----Bh--Bh----BBBB-BBBBBBBBBBBBBBBBB-BBBBBBBBhBBBBBBBBBBBBBBB-]
[FFFFFFFFFFAAAAAAAAAAAAAAAAAAAAAAAAAAAAAAAAAAAAAAAAAAAAAAAAAAAAAAAAAAAAAAAAA]
Chr1(205015001-205020000) Chr(-4999-0)

>> 1_36289  0_0 0.305 0   0
Chr1 (181440001-181445000)      Chr (-4999-0)
[hhhhhhhhhhBBBBBBBBBBBBhBBBBBBBBBBBBBB-hBBBBB-hBBhBBBBBBBBBBBhBBh5hBBhB-Bh-h]
[FFFFFFFFFFAAAAAAAAAAAAAAAAAAAAAAAAAAAAAAAAAAAAAAAAAAAAAAAAAAAAAAAAAAAAAAAAA]
Chr1(181440001-181445000) Chr(-4999-0)

>> 1_30937  0_0 0.304 0   0
Chr1 (154680001-154685000)      Chr (-4999-0)
[5555-5555--Bhhhhhhhh-hhhBBhhhBhBBBBBBBBBBhBBB55BBBh--55h5hB5-B-5BBhBBhhBhhh]
[FFFFFFFFFFAAAAAAAAAAAAAAAAAAAAAAAAAAAAAAAAAAAAAAAAAAAAAAAAAAAAAAAAAAAAAAAAA]
Chr1(154680001-154685000) Chr(-4999-0)

>> 1_5244  0_0 0.303 0   0
Chr1 (26215001-26220000)        Chr (-4999-0)
[5555555555hhh5hhhhhhhhhh-h5555hh5-------55EEE--55-hhh-E5-h---hB-EE----EE---]
[FFFFFFFFFFAAAAAAAAAAAAAAAAAAAAAAAAAAAAAAAAAAAAAAAAAAAAAAAAAAAAAAAAAAAAAAAAA]
Chr1(26215001-26220000) Chr(-4999-0)

>> 1_46539  0_0 0.303 0   0
Chr1 (232690001-232695000)      Chr (-4999-0)
[-55---5555hhh-hhhhhh-hhhhhhhhhhhhhhhh-hhh5hhhEEh-5-E-B---E--EE-E--5-5-EB-5-]
[FFFFFFFFFFAAAAAAAAAAAAAAAAAAAAAAAAAAAAAAAAAAAAAAAAAAAAAAAAAAAAAAAAAAAAAAAAA]
Chr1(232690001-232695000) Chr(-4999-0)

>> 1_46195  0_0 0.303 0   0
Chr1 (230970001-230975000)      Chr (-4999-0)
[EEEE-------Bh5hh-hhhhhhhhhh---hhh5555555-E5-555-h555555--55555555555--5h555]
[FFFFFFFFFFAAAAAAAAAAAAAAAAAAAAAAAAAAAAAAAAAAAAAAAAAAAAAAAAAAAAAAAAAAAAAAAAA]
Chr1(230970001-230975000) Chr(-4999-0)

>> 1_42303  0_0 0.303 0   0
Chr1 (211510001-211515000)      Chr (-4999-0)
[hhhhhhhhhh-E-EEEEEEEEEEEhE-E-EEEh5-hBh5555h5hhh---h55--h-h5555-55--E--E----]
[FFFFFFFFFFAAAAAAAAAAAAAAAAAAAAAAAAAAAAAAAAAAAAAAAAAAAAAAAAAAAAAAAAAAAAAAAAA]
Chr1(211510001-211515000) Chr(-4999-0)

>> 1_32029  0_0 0.303 0   0
Chr1 (160140001-160145000)      Chr (-4999-0)
[5-555h5hhhhBBBBBhhBhBhBhhhhhhhhhh-h--BBBBh--h--Bh-hhhB-hhhhhhhBBBBBhBBhBB-h]
[FFFFFFFFFFAAAAAAAAAAAAAAAAAAAAAAAAAAAAAAAAAAAAAAAAAAAAAAAAAAAAAAAAAAAAAAAAA]
Chr1(160140001-160145000) Chr(-4999-0)

>> 1_31831  0_0 0.303 0   0
Chr1 (159150001-159155000)      Chr (-4999-0)
[BB55-5B555BBBBBBBBBBB-BBBBBBBBhBBBBBBBBBBBBBB--BBBBBBBBBBBBBBBBBBBBBBBBBBBh]
[FFFFFFFFFFAAAAAAAAAAAAAAAAAAAAAAAAAAAAAAAAAAAAAAAAAAAAAAAAAAAAAAAAAAAAAAAAA]
Chr1(159150001-159155000) Chr(-4999-0)

>> 1_30939  0_0 0.303 0   0
Chr1 (154690001-154695000)      Chr (-4999-0)
[5555555555h-h-hh--hhh---------h--BBBBBBBhhBBB55---h55-5h5hh55-555BhBh-hB-hh]
[FFFFFFFFFFAAAAAAAAAAAAAAAAAAAAAAAAAAAAAAAAAAAAAAAAAAAAAAAAAAAAAAAAAAAAAAAAA]
Chr1(154690001-154695000) Chr(-4999-0)
