# Supplementary material for: Automatic detection of genomic regions with informative epigenetic patterns
Source: BMC Genomics. 2018 Nov 28;19:847. doi: 10.1186/s12864-018-5286-5 (PMC6264639; doi:10.1186/s12864-018-5286-5)
Supplement: Supplementary file 2 — Full list of windows in all chromosomes for the three experiments (in plain text and html format). The lists include the detailed epigenetic profiles for the windows as well as links to inspect these in a genome browser. (ZIP 973 kb) [file 12864_2018_5286_MOESM2_ESM.zip › Additional_file_2/brain/TXT/sdp_brain_2_15to5_3_E4.txt]

# Epicorr 1.19
#
# nsamples= 75  # Nr. of epigenomes (samples)
# wlen= 5000  # Window length (bp)
# step= 5000  # Distance between window inits (bp)
#           => Window 'n' goes from  (n-1)*step+1  to  (n-1)*step+wlen  (bp)
# Chr_1= 2 (2) 243442572 bp
# nwin1= 48687 # Nr. of windows for Chr_1
# Chr_2= 2 (2) 243442572 bp
# nwin2= 48687 # Nr. of windows for Chr_2
# Epigen vocabulary:
# epired= YES # Reduced vocabulary (yes/no)
# state  mnemonic  color  shortname|longname
#   0   -       #000000 (---|---, ZNF/Rpts|ZNF genes & repeats, )
#   1   A       #FF0000 (TssA|Active TSS, TssAFlnk|Flanking Active TSS, )
#   3   5       #32CD32 (TxFlnk|Transcr. at gene 5' and 3', Tx|Strong transcription, TxWk|Weak transcription, )
#   7   E       #FFFF00 (EnhG|Genic enhancers, Enh|Enhancers, )
#   9   h       #8A91D0 (Het|Heterochromatin, Quies|Quiescent/Low, )
#  10   B       #CD5C5C (TssBiv|Bivalent/Poised, BivFlnk|Flanking Bivalent TSS/Enh, EnhBiv|Bivalent Enhancer, ReprPC|Repressed PolyComb, ReprPCWk|Weak Repressed PolyComb, )
#------------------------------------------------------------
>> 2_28578  0_0 0.624 0   0
Chr2 (142885001-142890000)      Chr (-4999-0)
[-AAAAAA-A-B-hBBBBBBhhh--BBBBBBBBBBB---------B--BB--BB-BBB--B----BBB-BBBB---]
[FFFFFFFFFFAAAAAAAAAAAAAAAAAAAAAAAAAAAAAAAAAAAAAAAAAAAAAAAAAAAAAAAAAAAAAAAAA]
Chr2(142885001-142890000) Chr(-4999-0)

>> 2_39492  0_0 0.563 0   0
Chr2 (197455001-197460000)      Chr (-4999-0)
[A-AAAAA-A-BBBBBBBBBBBBBBBBBBBBBBB-------BBBBB--BBBBBB------B-BB-BBBBBBBBB--]
[FFFFFFFFFFAAAAAAAAAAAAAAAAAAAAAAAAAAAAAAAAAAAAAAAAAAAAAAAAAAAAAAAAAAAAAAAAA]
Chr2(197455001-197460000) Chr(-4999-0)

>> 2_48351  0_0 0.559 0   0
Chr2 (241750001-241755000)      Chr (-4999-0)
[5555-55----BBBh-hh-BBhhB------h-hB-BB--B-h-hB---hhB--B-BhBhhBhB-h-BBhB-B-hh]
[FFFFFFFFFFAAAAAAAAAAAAAAAAAAAAAAAAAAAAAAAAAAAAAAAAAAAAAAAAAAAAAAAAAAAAAAAAA]
Chr2(241750001-241755000) Chr(-4999-0)

>> 2_46258  0_0 0.558 0   0
Chr2 (231285001-231290000)      Chr (-4999-0)
[-hhhhhhhhh---EEEEEEEEEEEEE5--5E5E-EE-5555---5BB55--55555-55--5555---h55-555]
[FFFFFFFFFFAAAAAAAAAAAAAAAAAAAAAAAAAAAAAAAAAAAAAAAAAAAAAAAAAAAAAAAAAAAAAAAAA]
Chr2(231285001-231290000) Chr(-4999-0)

>> 2_5281  0_0 0.536 0   0
Chr2 (26400001-26405000)        Chr (-4999-0)
[-55555-5--BBBBBBBBB----BBBBBBBBBBB-B-BBBB---B--BB--BBBBB---BBBB--B-B-BBBB--]
[FFFFFFFFFFAAAAAAAAAAAAAAAAAAAAAAAAAAAAAAAAAAAAAAAAAAAAAAAAAAAAAAAAAAAAAAAAA]
Chr2(26400001-26405000) Chr(-4999-0)

>> 2_5431  0_0 0.531 0   0
Chr2 (27150001-27155000)        Chr (-4999-0)
[5555555555BBBBBBhhBhB--h-hhhhBhhBBBBBBBBB-BBB5-BBBhBBBBhh-BBhBBB-BBBBBBBBhh]
[FFFFFFFFFFAAAAAAAAAAAAAAAAAAAAAAAAAAAAAAAAAAAAAAAAAAAAAAAAAAAAAAAAAAAAAAAAA]
Chr2(27150001-27155000) Chr(-4999-0)

>> 2_46265  0_0 0.525 0   0
Chr2 (231320001-231325000)      Chr (-4999-0)
[hhhhhhhh-h55-------------------5-555-55555555hh5555555-5555555555-555555555]
[FFFFFFFFFFAAAAAAAAAAAAAAAAAAAAAAAAAAAAAAAAAAAAAAAAAAAAAAAAAAAAAAAAAAAAAAAAA]
Chr2(231320001-231325000) Chr(-4999-0)

>> 2_46091  0_0 0.523 0   0
Chr2 (230450001-230455000)      Chr (-4999-0)
[55-55--55-BB-BhBBBBhhhhhB-BBBBhhh----h-hBB-----Bh-h-BB-hh-hBh-B-BBBBh-BB-hh]
[FFFFFFFFFFAAAAAAAAAAAAAAAAAAAAAAAAAAAAAAAAAAAAAAAAAAAAAAAAAAAAAAAAAAAAAAAAA]
Chr2(230450001-230455000) Chr(-4999-0)

>> 2_46259  0_0 0.499 0   0
Chr2 (231290001-231295000)      Chr (-4999-0)
[hhhhhhhhhh5-------------5------5-----5555-5-5h-555h55--55555555--h55h555555]
[FFFFFFFFFFAAAAAAAAAAAAAAAAAAAAAAAAAAAAAAAAAAAAAAAAAAAAAAAAAAAAAAAAAAAAAAAAA]
Chr2(231290001-231295000) Chr(-4999-0)

>> 2_41596  0_0 0.491 0   0
Chr2 (207975001-207980000)      Chr (-4999-0)
[EEEEEEE-E-55--55-55hhh5-55-55-55-555-55555555-E5--55555h--5555555555h5h5555]
[FFFFFFFFFFAAAAAAAAAAAAAAAAAAAAAAAAAAAAAAAAAAAAAAAAAAAAAAAAAAAAAAAAAAAAAAAAA]
Chr2(207975001-207980000) Chr(-4999-0)

>> 2_48348  0_0 0.485 0   0
Chr2 (241735001-241740000)      Chr (-4999-0)
[EE-EE--55-BBBBh-BBBB--hB--hBBBh-BBBBBBBBBBBBB--hhBBBBB-h-BBBBBB---BBBB-BBhh]
[FFFFFFFFFFAAAAAAAAAAAAAAAAAAAAAAAAAAAAAAAAAAAAAAAAAAAAAAAAAAAAAAAAAAAAAAAAA]
Chr2(241735001-241740000) Chr(-4999-0)

>> 2_15550  0_0 0.48 0   0
Chr2 (77745001-77750000)        Chr (-4999-0)
[--AAAAA-A-hhhhhhhhhhhhhhhh-B-Bhhhhhhhhhhhhhhh--hh-hhhh----hhhh----hhhhhhhhh]
[FFFFFFFFFFAAAAAAAAAAAAAAAAAAAAAAAAAAAAAAAAAAAAAAAAAAAAAAAAAAAAAAAAAAAAAAAAA]
Chr2(77745001-77750000) Chr(-4999-0)

>> 2_32242  0_0 0.477 0   0
Chr2 (161205001-161210000)      Chr (-4999-0)
[hh-hhhhBhB555-5-----5-55-555h555-----E---55--hB55----55---5----55555h----55]
[FFFFFFFFFFAAAAAAAAAAAAAAAAAAAAAAAAAAAAAAAAAAAAAAAAAAAAAAAAAAAAAAAAAAAAAAAAA]
Chr2(161205001-161210000) Chr(-4999-0)

>> 2_21094  0_0 0.477 0   0
Chr2 (105465001-105470000)      Chr (-4999-0)
[AAAAAAAAAABBBBBBBBBB-BBBBBBBBBBBBBBBBBBBBBBBBAABBBBBBBBBB--BBBBBBBBBBBBBBB-]
[FFFFFFFFFFAAAAAAAAAAAAAAAAAAAAAAAAAAAAAAAAAAAAAAAAAAAAAAAAAAAAAAAAAAAAAAAAA]
Chr2(105465001-105470000) Chr(-4999-0)

>> 2_32236  0_0 0.465 0   0
Chr2 (161175001-161180000)      Chr (-4999-0)
[hhhhhhhBBB5--E5-E------E555h555---5E--5--E-55BB555--555---5---55-h--h-5--5-]
[FFFFFFFFFFAAAAAAAAAAAAAAAAAAAAAAAAAAAAAAAAAAAAAAAAAAAAAAAAAAAAAAAAAAAAAAAAA]
Chr2(161175001-161180000) Chr(-4999-0)

>> 2_46246  0_0 0.461 0   0
Chr2 (231225001-231230000)      Chr (-4999-0)
[hhhhhhhhhh5-------------5-5--5-5-5555555h5555hh555555-5h5555555555555555555]
[FFFFFFFFFFAAAAAAAAAAAAAAAAAAAAAAAAAAAAAAAAAAAAAAAAAAAAAAAAAAAAAAAAAAAAAAAAA]
Chr2(231225001-231230000) Chr(-4999-0)

>> 2_29050  0_0 0.456 0   0
Chr2 (145245001-145250000)      Chr (-4999-0)
[EEEEEE---E5-hhhhhB5hhhh5-55---5-555-55-55Ehhh55hh55h555-55555hB-BB55-5-h--5]
[FFFFFFFFFFAAAAAAAAAAAAAAAAAAAAAAAAAAAAAAAAAAAAAAAAAAAAAAAAAAAAAAAAAAAAAAAAA]
Chr2(145245001-145250000) Chr(-4999-0)

>> 2_14365  0_0 0.454 0   0
Chr2 (71820001-71825000)        Chr (-4999-0)
[EEEEEE----5Bhhh-hhhhhhhh5hhhhBhh5hBBBBBBB-BBB--h55555B-555h55h5B5-hhB-h-hh5]
[FFFFFFFFFFAAAAAAAAAAAAAAAAAAAAAAAAAAAAAAAAAAAAAAAAAAAAAAAAAAAAAAAAAAAAAAAAA]
Chr2(71820001-71825000) Chr(-4999-0)

>> 2_14927  0_0 0.448 0   0
Chr2 (74630001-74635000)        Chr (-4999-0)
[5555555BBB-B-hBhhBBBhBhh--hhhh-hBh--hhBhhh---BBB-h-h-hBhhhhhhhBBBBhhhhhhhh-]
[FFFFFFFFFFAAAAAAAAAAAAAAAAAAAAAAAAAAAAAAAAAAAAAAAAAAAAAAAAAAAAAAAAAAAAAAAAA]
Chr2(74630001-74635000) Chr(-4999-0)

>> 2_31637  0_0 0.445 0   0
Chr2 (158180001-158185000)      Chr (-4999-0)
[AAAAAAA-hh-5h-----5-----h5hhhh55h5--hBhhhBhhh-hhhhhhhhh-hhhhhh---5hhhhh--h-]
[FFFFFFFFFFAAAAAAAAAAAAAAAAAAAAAAAAAAAAAAAAAAAAAAAAAAAAAAAAAAAAAAAAAAAAAAAAA]
Chr2(158180001-158185000) Chr(-4999-0)

>> 2_5433  0_0 0.441 0   0
Chr2 (27160001-27165000)        Chr (-4999-0)
[5555555555BBBBBBhhBhhhhhBhh-hBhBBBBBBBBBBBBBB55-BBhBBBBhhBBB-BBBBBBBBBBBBh5]
[FFFFFFFFFFAAAAAAAAAAAAAAAAAAAAAAAAAAAAAAAAAAAAAAAAAAAAAAAAAAAAAAAAAAAAAAAAA]
Chr2(27160001-27165000) Chr(-4999-0)

>> 2_30640  0_0 0.439 0   0
Chr2 (153195001-153200000)      Chr (-4999-0)
[EE-EEE-B--hBh---hBB-hhh---B-BhhhB55-55-hBB5--------5-55-5h55-h555555hhhhhh5]
[FFFFFFFFFFAAAAAAAAAAAAAAAAAAAAAAAAAAAAAAAAAAAAAAAAAAAAAAAAAAAAAAAAAAAAAAAAA]
Chr2(153195001-153200000) Chr(-4999-0)

>> 2_21086  0_0 0.438 0   0
Chr2 (105425001-105430000)      Chr (-4999-0)
[-555555-5-hBhhhhhhhhhhhh-hh---hhhhhhhhhhBBBhh-5-hhhhBhhh--hhhhhhB-B-hhhhhhh]
[FFFFFFFFFFAAAAAAAAAAAAAAAAAAAAAAAAAAAAAAAAAAAAAAAAAAAAAAAAAAAAAAAAAAAAAAAAA]
Chr2(105425001-105430000) Chr(-4999-0)

>> 2_46266  0_0 0.436 0   0
Chr2 (231325001-231330000)      Chr (-4999-0)
[hhhhhhhh-h5555555555555555555555555555555-555hh5555555555555555555555555555]
[FFFFFFFFFFAAAAAAAAAAAAAAAAAAAAAAAAAAAAAAAAAAAAAAAAAAAAAAAAAAAAAAAAAAAAAAAAA]
Chr2(231325001-231330000) Chr(-4999-0)

>> 2_30548  0_0 0.436 0   0
Chr2 (152735001-152740000)      Chr (-4999-0)
[5555555555hhhhhhhhhhhhhh-h--h-hhhhh--hhhhhhhh5-hh---h55hhh-hhhBhhhhhhhhhh5h]
[FFFFFFFFFFAAAAAAAAAAAAAAAAAAAAAAAAAAAAAAAAAAAAAAAAAAAAAAAAAAAAAAAAAAAAAAAAA]
Chr2(152735001-152740000) Chr(-4999-0)

>> 2_41591  0_0 0.434 0   0
Chr2 (207950001-207955000)      Chr (-4999-0)
[EEE-E-E5--55--5---5-5---5-5----55--5555555555-55---5-55---55---5555--555555]
[FFFFFFFFFFAAAAAAAAAAAAAAAAAAAAAAAAAAAAAAAAAAAAAAAAAAAAAAAAAAAAAAAAAAAAAAAAA]
Chr2(207950001-207955000) Chr(-4999-0)

>> 2_46253  0_0 0.433 0   0
Chr2 (231260001-231265000)      Chr (-4999-0)
[5hhhhhhhhh55555555555555--5--55555555555-5555h-55555555-55-55555-5555555555]
[FFFFFFFFFFAAAAAAAAAAAAAAAAAAAAAAAAAAAAAAAAAAAAAAAAAAAAAAAAAAAAAAAAAAAAAAAAA]
Chr2(231260001-231265000) Chr(-4999-0)

>> 2_38244  0_0 0.433 0   0
Chr2 (191215001-191220000)      Chr (-4999-0)
[EEEEE--hhhhhhhhhhh-h5hhh5h-5--h5-55--5555----5---5---55--55--5-----55------]
[FFFFFFFFFFAAAAAAAAAAAAAAAAAAAAAAAAAAAAAAAAAAAAAAAAAAAAAAAAAAAAAAAAAAAAAAAAA]
Chr2(191215001-191220000) Chr(-4999-0)

>> 2_21089  0_0 0.432 0   0
Chr2 (105440001-105445000)      Chr (-4999-0)
[h5555--55-h--BhB-hhhhhhB-B-hh-h-----B-hhBBB-h--BhBhBBhB-BBhhhhBBBBBBhhhhhhh]
[FFFFFFFFFFAAAAAAAAAAAAAAAAAAAAAAAAAAAAAAAAAAAAAAAAAAAAAAAAAAAAAAAAAAAAAAAAA]
Chr2(105440001-105445000) Chr(-4999-0)

>> 2_46260  0_0 0.43 0   0
Chr2 (231295001-231300000)      Chr (-4999-0)
[hhhhhhhhhh-------E-EE------------5--55--55-55hh5--h55h-h--55555--h5-55555--]
[FFFFFFFFFFAAAAAAAAAAAAAAAAAAAAAAAAAAAAAAAAAAAAAAAAAAAAAAAAAAAAAAAAAAAAAAAAA]
Chr2(231295001-231300000) Chr(-4999-0)

>> 2_17303  0_0 0.428 0   0
Chr2 (86510001-86515000)        Chr (-4999-0)
[hh-55h5-55BB-BBhhBBhhhh-BBBBBBhBBBBBBBBBBhBB---BBB----E--E-----B--hh-h-----]
[FFFFFFFFFFAAAAAAAAAAAAAAAAAAAAAAAAAAAAAAAAAAAAAAAAAAAAAAAAAAAAAAAAAAAAAAAAA]
Chr2(86510001-86515000) Chr(-4999-0)

>> 2_48336  0_0 0.425 0   0
Chr2 (241675001-241680000)      Chr (-4999-0)
[5555555555h-hBhhhhhhhhhhhhhB-BhhhBBBBBBBBBBBB55hhBBBBB-5hhhhh-B--B-BBBBBBh5]
[FFFFFFFFFFAAAAAAAAAAAAAAAAAAAAAAAAAAAAAAAAAAAAAAAAAAAAAAAAAAAAAAAAAAAAAAAAA]
Chr2(241675001-241680000) Chr(-4999-0)

>> 2_48129  0_0 0.424 0   0
Chr2 (240640001-240645000)      Chr (-4999-0)
[55555555h5hBhhhhhhhhhhhhhhhhhBhhhhhBBhhhBh--Bhhhhhh5B--hh-hhhhBBhhBhhhhhBhh]
[FFFFFFFFFFAAAAAAAAAAAAAAAAAAAAAAAAAAAAAAAAAAAAAAAAAAAAAAAAAAAAAAAAAAAAAAAAA]
Chr2(240640001-240645000) Chr(-4999-0)

>> 2_48344  0_0 0.422 0   0
Chr2 (241715001-241720000)      Chr (-4999-0)
[5555555555hBhhhhhhhhhhhhhhhhhBhhhBBBBBBBBBBBB55hhBBBB---hBh-hBB-5hhhBBh-Bh5]
[FFFFFFFFFFAAAAAAAAAAAAAAAAAAAAAAAAAAAAAAAAAAAAAAAAAAAAAAAAAAAAAAAAAAAAAAAAA]
Chr2(241715001-241720000) Chr(-4999-0)

>> 2_5848  0_0 0.419 0   0
Chr2 (29235001-29240000)        Chr (-4999-0)
[-55h5h5hhhE-E--E---E---EEEE-EEE-E--B-EBBBhBBBhBEE---A-E--Ehh-hBBBB--------5]
[FFFFFFFFFFAAAAAAAAAAAAAAAAAAAAAAAAAAAAAAAAAAAAAAAAAAAAAAAAAAAAAAAAAAAAAAAAA]
Chr2(29235001-29240000) Chr(-4999-0)

>> 2_46272  0_0 0.419 0   0
Chr2 (231355001-231360000)      Chr (-4999-0)
[hhhhhhhhhh55555555555555555--555-555555555555hh555-55h5h555555555555555-555]
[FFFFFFFFFFAAAAAAAAAAAAAAAAAAAAAAAAAAAAAAAAAAAAAAAAAAAAAAAAAAAAAAAAAAAAAAAAA]
Chr2(231355001-231360000) Chr(-4999-0)

>> 2_30652  0_0 0.419 0   0
Chr2 (153255001-153260000)      Chr (-4999-0)
[EEEEEEE-5-hhhh-hhhhhhhhhhhhhhhhhh55-5h--B--E---h-5---h5h--55555h5h55hh--hh5]
[FFFFFFFFFFAAAAAAAAAAAAAAAAAAAAAAAAAAAAAAAAAAAAAAAAAAAAAAAAAAAAAAAAAAAAAAAAA]
Chr2(153255001-153260000) Chr(-4999-0)

>> 2_48334  0_0 0.417 0   0
Chr2 (241665001-241670000)      Chr (-4999-0)
[555555555-hBh-hhhh-hhhhhhhh-h-hhhBBBBBBBBBBBB55hhBBBB---hBh-hBB5----B--BBh5]
[FFFFFFFFFFAAAAAAAAAAAAAAAAAAAAAAAAAAAAAAAAAAAAAAAAAAAAAAAAAAAAAAAAAAAAAAAAA]
Chr2(241665001-241670000) Chr(-4999-0)

>> 2_29047  0_0 0.414 0   0
Chr2 (145230001-145235000)      Chr (-4999-0)
[EEEEEEE--E5-hhhhhh5hh-h-E55E--------55E---hhh55hh5---5-E--55-5h-BB-B5BBh5h5]
[FFFFFFFFFFAAAAAAAAAAAAAAAAAAAAAAAAAAAAAAAAAAAAAAAAAAAAAAAAAAAAAAAAAAAAAAAAA]
Chr2(145230001-145235000) Chr(-4999-0)

>> 2_10251  0_0 0.414 0   0
Chr2 (51250001-51255000)        Chr (-4999-0)
[----AAAAA-hhhhhhhhhhhhhhh-hhhhhh-hhhhhhhhhhh---hhhh--h-hhhhhhh--hhhhhhhhhhh]
[FFFFFFFFFFAAAAAAAAAAAAAAAAAAAAAAAAAAAAAAAAAAAAAAAAAAAAAAAAAAAAAAAAAAAAAAAAA]
Chr2(51250001-51255000) Chr(-4999-0)

>> 2_30672  0_0 0.413 0   0
Chr2 (153355001-153360000)      Chr (-4999-0)
[-EE-EE-h-EhBhhhhhhhhhhh-hhhhhh-hh---------555hhhh----h-55h5--hh---55-h-h-hh]
[FFFFFFFFFFAAAAAAAAAAAAAAAAAAAAAAAAAAAAAAAAAAAAAAAAAAAAAAAAAAAAAAAAAAAAAAAAA]
Chr2(153355001-153360000) Chr(-4999-0)

>> 2_47720  0_0 0.408 0   0
Chr2 (238595001-238600000)      Chr (-4999-0)
[-h-55h-555-EEEEEE-EEEE-EE-E---EEA--E---E-5-EE---EE-EE-EEE-55E---55-E---E-E-]
[FFFFFFFFFFAAAAAAAAAAAAAAAAAAAAAAAAAAAAAAAAAAAAAAAAAAAAAAAAAAAAAAAAAAAAAAAAA]
Chr2(238595001-238600000) Chr(-4999-0)

>> 2_3217  0_0 0.407 0   0
Chr2 (16080001-16085000)        Chr (-4999-0)
[-AAAAAA-AABB---B--B-----B-A---BBBBBBBBBBBBBBBA-BBB-BB--A---B--B--AB-----A--]
[FFFFFFFFFFAAAAAAAAAAAAAAAAAAAAAAAAAAAAAAAAAAAAAAAAAAAAAAAAAAAAAAAAAAAAAAAAA]
Chr2(16080001-16085000) Chr(-4999-0)

>> 2_21096  0_0 0.406 0   0
Chr2 (105475001-105480000)      Chr (-4999-0)
[-AAAA-AAAABBBBBBBBBBBBBBBBBBBBBBBBBBBBBBBBBBBAABBBBBBBBBBB-BBBBBBBBBBBBBBB-]
[FFFFFFFFFFAAAAAAAAAAAAAAAAAAAAAAAAAAAAAAAAAAAAAAAAAAAAAAAAAAAAAAAAAAAAAAAAA]
Chr2(105475001-105480000) Chr(-4999-0)

>> 2_46254  0_0 0.405 0   0
Chr2 (231265001-231270000)      Chr (-4999-0)
[5hhhhhhhhh55555555555555555555555555555555555hB5555555555555555555555555555]
[FFFFFFFFFFAAAAAAAAAAAAAAAAAAAAAAAAAAAAAAAAAAAAAAAAAAAAAAAAAAAAAAAAAAAAAAAAA]
Chr2(231265001-231270000) Chr(-4999-0)

>> 2_32251  0_0 0.405 0   0
Chr2 (161250001-161255000)      Chr (-4999-0)
[hh5hhhhBBB5E-E-EE-EEEEEE-----EEEE-------5----BB-5--555----5---555h5--BB5--5]
[FFFFFFFFFFAAAAAAAAAAAAAAAAAAAAAAAAAAAAAAAAAAAAAAAAAAAAAAAAAAAAAAAAAAAAAAAAA]
Chr2(161250001-161255000) Chr(-4999-0)

>> 2_48349  0_0 0.404 0   0
Chr2 (241740001-241745000)      Chr (-4999-0)
[55----555-BBBBBB-BBBB--BBBBBBB-BBBBBBBBBBBBBB--Bh-BBBBBBBBh-BBBBBBBBBBBBBBh]
[FFFFFFFFFFAAAAAAAAAAAAAAAAAAAAAAAAAAAAAAAAAAAAAAAAAAAAAAAAAAAAAAAAAAAAAAAAA]
Chr2(241740001-241745000) Chr(-4999-0)

>> 2_19510  0_0 0.404 0   0
Chr2 (97545001-97550000)        Chr (-4999-0)
[5555555555BBhhhhhhhhhhhhBhhhhBBhB--B-BBB-------hE-h--B-h-5hh5h--5BhhB55-5-h]
[FFFFFFFFFFAAAAAAAAAAAAAAAAAAAAAAAAAAAAAAAAAAAAAAAAAAAAAAAAAAAAAAAAAAAAAAAAA]
Chr2(97545001-97550000) Chr(-4999-0)

>> 2_47188  0_0 0.4 0   0
Chr2 (235935001-235940000)      Chr (-4999-0)
[EEEEEEEE--hBhhhhh-hhhhhhhh55-hhhh--------h-----h-------EEE55hh--55--h5---EE]
[FFFFFFFFFFAAAAAAAAAAAAAAAAAAAAAAAAAAAAAAAAAAAAAAAAAAAAAAAAAAAAAAAAAAAAAAAAA]
Chr2(235935001-235940000) Chr(-4999-0)

>> 2_30540  0_0 0.399 0   0
Chr2 (152695001-152700000)      Chr (-4999-0)
[5555555-55h-hhBhhhhhhhhh-hhhhh-hhBBhhhhhh-hhh55h-hhhhh5-hhhhhhhh-hhhhhhhh5-]
[FFFFFFFFFFAAAAAAAAAAAAAAAAAAAAAAAAAAAAAAAAAAAAAAAAAAAAAAAAAAAAAAAAAAAAAAAAA]
Chr2(152695001-152700000) Chr(-4999-0)

>> 2_7319  0_0 0.398 0   0
Chr2 (36590001-36595000)        Chr (-4999-0)
[55-5555555hBhhh-B--hBh--h5hhhhhhB---EEEEhh-EE--hhE--E----5-----5-----5-5-5h]
[FFFFFFFFFFAAAAAAAAAAAAAAAAAAAAAAAAAAAAAAAAAAAAAAAAAAAAAAAAAAAAAAAAAAAAAAAAA]
Chr2(36590001-36595000) Chr(-4999-0)

>> 2_46245  0_0 0.398 0   0
Chr2 (231220001-231225000)      Chr (-4999-0)
[hhhhhhhhhh5555555555555555---555-----55-h5555hh55--5-h-h5-55h5555-55-555555]
[FFFFFFFFFFAAAAAAAAAAAAAAAAAAAAAAAAAAAAAAAAAAAAAAAAAAAAAAAAAAAAAAAAAAAAAAAAA]
Chr2(231220001-231225000) Chr(-4999-0)

>> 2_30659  0_0 0.397 0   0
Chr2 (153290001-153295000)      Chr (-4999-0)
[EEEE------hBhhhhhhh-hhhh-hhhhhhhhhh-hh-h-h5-5--h5----h5hhh-5--h--h5-hhhhhhh]
[FFFFFFFFFFAAAAAAAAAAAAAAAAAAAAAAAAAAAAAAAAAAAAAAAAAAAAAAAAAAAAAAAAAAAAAAAAA]
Chr2(153290001-153295000) Chr(-4999-0)

>> 2_46790  0_0 0.396 0   0
Chr2 (233945001-233950000)      Chr (-4999-0)
[5h--hh5hhhEEE---AA------E-E---EEABBBBBBBBBBBBB-EEE---E-h-5B-hhB--B--E--BE-h]
[FFFFFFFFFFAAAAAAAAAAAAAAAAAAAAAAAAAAAAAAAAAAAAAAAAAAAAAAAAAAAAAAAAAAAAAAAAA]
Chr2(233945001-233950000) Chr(-4999-0)

>> 2_48345  0_0 0.395 0   0
Chr2 (241720001-241725000)      Chr (-4999-0)
[5555555555hB-hhhhhhhhhhhhhhhhBhhhBBBBBhB-B--B55hhBBBBB5hhBhBBBB55h-BBBhBBhh]
[FFFFFFFFFFAAAAAAAAAAAAAAAAAAAAAAAAAAAAAAAAAAAAAAAAAAAAAAAAAAAAAAAAAAAAAAAAA]
Chr2(241720001-241725000) Chr(-4999-0)

>> 2_48343  0_0 0.395 0   0
Chr2 (241710001-241715000)      Chr (-4999-0)
[5555555555hBhhhhhhhhhhhhhhhhhBhhh-BBBBBBBBBBB55hhBhBB-5-h-hhhBB55hhhBhhhBh-]
[FFFFFFFFFFAAAAAAAAAAAAAAAAAAAAAAAAAAAAAAAAAAAAAAAAAAAAAAAAAAAAAAAAAAAAAAAAA]
Chr2(241710001-241715000) Chr(-4999-0)

>> 2_384  0_0 0.395 0   0
Chr2 (1915001-1920000)  Chr (-4999-0)
[hh5-555555hBhhhhhhhhhhhhBhh-hBhhhBBBBBhhBBBhh-Bhh-hBBBBhhB-hhhBBhBBBhhhBBh-]
[FFFFFFFFFFAAAAAAAAAAAAAAAAAAAAAAAAAAAAAAAAAAAAAAAAAAAAAAAAAAAAAAAAAAAAAAAAA]
Chr2(1915001-1920000) Chr(-4999-0)

>> 2_32235  0_0 0.395 0   0
Chr2 (161170001-161175000)      Chr (-4999-0)
[hh-hhh5BBB555-5---55----555-55555-EEEE--5E555B-55--EE55-555---5-5555h555555]
[FFFFFFFFFFAAAAAAAAAAAAAAAAAAAAAAAAAAAAAAAAAAAAAAAAAAAAAAAAAAAAAAAAAAAAAAAAA]
Chr2(161170001-161175000) Chr(-4999-0)

>> 2_467  0_0 0.394 0   0
Chr2 (2330001-2335000)  Chr (-4999-0)
[BB--A-AAAAhhhhhh-hhhhhhhhhh--hhhhhhhhhhhhh-hhBBhhB-hB--hBhhhhhB-h-Bhhhhhhhh]
[FFFFFFFFFFAAAAAAAAAAAAAAAAAAAAAAAAAAAAAAAAAAAAAAAAAAAAAAAAAAAAAAAAAAAAAAAAA]
Chr2(2330001-2335000) Chr(-4999-0)

>> 2_46261  0_0 0.394 0   0
Chr2 (231300001-231305000)      Chr (-4999-0)
[hhhhhhhhhh5--------------------5-5---555555-5hh5-5-55h-h5h555555-h5555555h5]
[FFFFFFFFFFAAAAAAAAAAAAAAAAAAAAAAAAAAAAAAAAAAAAAAAAAAAAAAAAAAAAAAAAAAAAAAAAA]
Chr2(231300001-231305000) Chr(-4999-0)

>> 2_13808  0_0 0.394 0   0
Chr2 (69035001-69040000)        Chr (-4999-0)
[hhh5h-hhhh5E-5-E--5-----E--E---E------BB---EEBB55-h55--B55---55-BB55h55h5-5]
[FFFFFFFFFFAAAAAAAAAAAAAAAAAAAAAAAAAAAAAAAAAAAAAAAAAAAAAAAAAAAAAAAAAAAAAAAAA]
Chr2(69035001-69040000) Chr(-4999-0)

>> 2_46271  0_0 0.392 0   0
Chr2 (231350001-231355000)      Chr (-4999-0)
[hhhhhhhhhh55555555555555555--555-555-55555555hh555h55h5h5555555555555555555]
[FFFFFFFFFFAAAAAAAAAAAAAAAAAAAAAAAAAAAAAAAAAAAAAAAAAAAAAAAAAAAAAAAAAAAAAAAAA]
Chr2(231350001-231355000) Chr(-4999-0)

>> 2_30670  0_0 0.391 0   0
Chr2 (153345001-153350000)      Chr (-4999-0)
[EEEEEEEhh-hBhhhBhhhhhhh--h----hhBh5--hEhhhhh5--hh----h-h-55-------5---5-5h5]
[FFFFFFFFFFAAAAAAAAAAAAAAAAAAAAAAAAAAAAAAAAAAAAAAAAAAAAAAAAAAAAAAAAAAAAAAAAA]
Chr2(153345001-153350000) Chr(-4999-0)

>> 2_30547  0_0 0.391 0   0
Chr2 (152730001-152735000)      Chr (-4999-0)
[5-55555555hhhhhhhhhhhhhhhhhhhhhhhhB5-B-hhhhhh55hhhhhh-5hhh-hhhhhhhhhhhhhh-h]
[FFFFFFFFFFAAAAAAAAAAAAAAAAAAAAAAAAAAAAAAAAAAAAAAAAAAAAAAAAAAAAAAAAAAAAAAAAA]
Chr2(152730001-152735000) Chr(-4999-0)

>> 2_456  0_0 0.39 0   0
Chr2 (2275001-2280000)  Chr (-4999-0)
[-hh5555555hBhBhhhhhhhhhhhhhhhBhhhh-hh---hhhhhhhhhhh-BB-h-B-hhhBBhhhhhhhhhhh]
[FFFFFFFFFFAAAAAAAAAAAAAAAAAAAAAAAAAAAAAAAAAAAAAAAAAAAAAAAAAAAAAAAAAAAAAAAAA]
Chr2(2275001-2280000) Chr(-4999-0)

>> 2_12335  0_0 0.389 0   0
Chr2 (61670001-61675000)        Chr (-4999-0)
[hhhhhhh5-h5-555--E-----5--55---555-55555555555-5h5-5-55h555555555-55555--55]
[FFFFFFFFFFAAAAAAAAAAAAAAAAAAAAAAAAAAAAAAAAAAAAAAAAAAAAAAAAAAAAAAAAAAAAAAAAA]
Chr2(61670001-61675000) Chr(-4999-0)

>> 2_362  0_0 0.388 0   0
Chr2 (1805001-1810000)  Chr (-4999-0)
[hh5h555555hBhhhhhhhhhhhhhhh-h-hhhBBBBBBBBBBBBBBhhBhB--EBBB-h---BBBhhhhhBhhh]
[FFFFFFFFFFAAAAAAAAAAAAAAAAAAAAAAAAAAAAAAAAAAAAAAAAAAAAAAAAAAAAAAAAAAAAAAAAA]
Chr2(1805001-1810000) Chr(-4999-0)

>> 2_21088  0_0 0.388 0   0
Chr2 (105435001-105440000)      Chr (-4999-0)
[h555555-55h-hBh-hhhhhhhBhhhhhhhhhB-hBhhhBBBhh5EhhBhhBhBhBBhhhhBBBBBBhhhhhhh]
[FFFFFFFFFFAAAAAAAAAAAAAAAAAAAAAAAAAAAAAAAAAAAAAAAAAAAAAAAAAAAAAAAAAAAAAAAAA]
Chr2(105435001-105440000) Chr(-4999-0)

>> 2_42129  0_0 0.387 0   0
Chr2 (210640001-210645000)      Chr (-4999-0)
[B-55555555-BB-h-h-BBhhBB-BBBhhhBhhhh-hhhhhBBB55-BhhBhh-Bhhh-hhBhhh-Bhhhh-hh]
[FFFFFFFFFFAAAAAAAAAAAAAAAAAAAAAAAAAAAAAAAAAAAAAAAAAAAAAAAAAAAAAAAAAAAAAAAAA]
Chr2(210640001-210645000) Chr(-4999-0)

>> 2_4299  0_0 0.385 0   0
Chr2 (21490001-21495000)        Chr (-4999-0)
[EEEEEEEhhhhhhhhhhhhhhhhhhhhBhhhhhhhhBhhhBBBhhhhhh--BBB---h-h------h-hh-h-hh]
[FFFFFFFFFFAAAAAAAAAAAAAAAAAAAAAAAAAAAAAAAAAAAAAAAAAAAAAAAAAAAAAAAAAAAAAAAAA]
Chr2(21490001-21495000) Chr(-4999-0)

>> 2_19194  0_0 0.384 0   0
Chr2 (95965001-95970000)        Chr (-4999-0)
[EE-EE-E--EhBhhhhhhhhhhhhhh----hhhBBBBBBBBhBBB--h5BBBBBE-BBhBhBBB5hhBB5hBB55]
[FFFFFFFFFFAAAAAAAAAAAAAAAAAAAAAAAAAAAAAAAAAAAAAAAAAAAAAAAAAAAAAAAAAAAAAAAAA]
Chr2(95965001-95970000) Chr(-4999-0)

>> 2_46270  0_0 0.383 0   0
Chr2 (231345001-231350000)      Chr (-4999-0)
[hhhhhhhhhh55555555555555555555555555555555555hh555h55h5h5555555555555555555]
[FFFFFFFFFFAAAAAAAAAAAAAAAAAAAAAAAAAAAAAAAAAAAAAAAAAAAAAAAAAAAAAAAAAAAAAAAAA]
Chr2(231345001-231350000) Chr(-4999-0)

>> 2_43990  0_0 0.383 0   0
Chr2 (219945001-219950000)      Chr (-4999-0)
[-hh--hhhhh5555555555--55-5555555EhB555B555555h555-55-55h55555555---------5-]
[FFFFFFFFFFAAAAAAAAAAAAAAAAAAAAAAAAAAAAAAAAAAAAAAAAAAAAAAAAAAAAAAAAAAAAAAAAA]
Chr2(219945001-219950000) Chr(-4999-0)

>> 2_363  0_0 0.383 0   0
Chr2 (1810001-1815000)  Chr (-4999-0)
[hh5h555555hBhhhhhhhhhhhhhhh-hBhhhBBBBBBBBBB-BBBhh-hBBB-BBBhhhh-BBBh-hh-Bhhh]
[FFFFFFFFFFAAAAAAAAAAAAAAAAAAAAAAAAAAAAAAAAAAAAAAAAAAAAAAAAAAAAAAAAAAAAAAAAA]
Chr2(1810001-1815000) Chr(-4999-0)

>> 2_43130  0_0 0.382 0   0
Chr2 (215645001-215650000)      Chr (-4999-0)
[--hhhhh---555-55--555--555---555555--55--5555-555--55555555--5555555-55h555]
[FFFFFFFFFFAAAAAAAAAAAAAAAAAAAAAAAAAAAAAAAAAAAAAAAAAAAAAAAAAAAAAAAAAAAAAAAAA]
Chr2(215645001-215650000) Chr(-4999-0)

>> 2_29046  0_0 0.382 0   0
Chr2 (145225001-145230000)      Chr (-4999-0)
[EEEE-EE-EE55hhhhhh-hh5h---5--5-----E--E5-EhhhE-hh55-h55E5--5h5h-BB5-BBBh-h-]
[FFFFFFFFFFAAAAAAAAAAAAAAAAAAAAAAAAAAAAAAAAAAAAAAAAAAAAAAAAAAAAAAAAAAAAAAAAA]
Chr2(145225001-145230000) Chr(-4999-0)

>> 2_29972  0_0 0.381 0   0
Chr2 (149855001-149860000)      Chr (-4999-0)
[---EE-E--E5h5Bh5h55hhhhhhhhB-hhhBB-BBBBBBhBBB--h-BhBB---hh5BhhB5--BBh--B---]
[FFFFFFFFFFAAAAAAAAAAAAAAAAAAAAAAAAAAAAAAAAAAAAAAAAAAAAAAAAAAAAAAAAAAAAAAAAA]
Chr2(149855001-149860000) Chr(-4999-0)

>> 2_48347  0_0 0.38 0   0
Chr2 (241730001-241735000)      Chr (-4999-0)
[EE--EEE-5-hBBhhhhBhhhhhhhhhhhBhhhBBBBBBBBBBBB--hhBBBBB-hhBhBBBBE--BBBBhhBhh]
[FFFFFFFFFFAAAAAAAAAAAAAAAAAAAAAAAAAAAAAAAAAAAAAAAAAAAAAAAAAAAAAAAAAAAAAAAAA]
Chr2(241730001-241735000) Chr(-4999-0)

>> 2_5432  0_0 0.379 0   0
Chr2 (27155001-27160000)        Chr (-4999-0)
[-5-5555---BBBBBBhhBhhhhhBhhhhBh-BBBBBBBBBBBBBE-BBBhBBBBhhBBBhBBBBBBBBBBBBhh]
[FFFFFFFFFFAAAAAAAAAAAAAAAAAAAAAAAAAAAAAAAAAAAAAAAAAAAAAAAAAAAAAAAAAAAAAAAAA]
Chr2(27155001-27160000) Chr(-4999-0)

>> 2_369  0_0 0.379 0   0
Chr2 (1840001-1845000)  Chr (-4999-0)
[hh5h555555hBhhhhh-hhhhhhhhh-hhhhhBBBBB-hBBBBBBBhhBhBBBB---hhhhBBhBBhBBhBhhh]
[FFFFFFFFFFAAAAAAAAAAAAAAAAAAAAAAAAAAAAAAAAAAAAAAAAAAAAAAAAAAAAAAAAAAAAAAAAA]
Chr2(1840001-1845000) Chr(-4999-0)

>> 2_405  0_0 0.377 0   0
Chr2 (2020001-2025000)  Chr (-4999-0)
[5555-555--hBhhhhhhhhhhhh-hhh-hhhhh-BBhhhBhhhhh5hhBBBBBhhhhhhh5BBhhBBhhhhhB-]
[FFFFFFFFFFAAAAAAAAAAAAAAAAAAAAAAAAAAAAAAAAAAAAAAAAAAAAAAAAAAAAAAAAAAAAAAAAA]
Chr2(2020001-2025000) Chr(-4999-0)

>> 2_20186  0_0 0.377 0   0
Chr2 (100925001-100930000)      Chr (-4999-0)
[55-55555-5hBBBBBBBBBhh--BBBhhhBBBBBhhBhhh-hhB55B-hh5-hhB--5--h-BhhBhhBhhBh-]
[FFFFFFFFFFAAAAAAAAAAAAAAAAAAAAAAAAAAAAAAAAAAAAAAAAAAAAAAAAAAAAAAAAAAAAAAAAA]
Chr2(100925001-100930000) Chr(-4999-0)

>> 2_4883  0_0 0.376 0   0
Chr2 (24410001-24415000)        Chr (-4999-0)
[5555555555hhhhhhhhhhhhhhhhhhhh-hhhhBBBBB5hB-Bhhhh-hh5hhhh555hh5-hh-hhhhhhh-]
[FFFFFFFFFFAAAAAAAAAAAAAAAAAAAAAAAAAAAAAAAAAAAAAAAAAAAAAAAAAAAAAAAAAAAAAAAAA]
Chr2(24410001-24415000) Chr(-4999-0)

>> 2_42105  0_0 0.376 0   0
Chr2 (210520001-210525000)      Chr (-4999-0)
[5h55555555hhhBhhhhhhhhhhhhBBhhhhhhhhhhhhhh5hh--hhhhhhhhh-h5hhhhhhhhhhhhhhhh]
[FFFFFFFFFFAAAAAAAAAAAAAAAAAAAAAAAAAAAAAAAAAAAAAAAAAAAAAAAAAAAAAAAAAAAAAAAAA]
Chr2(210520001-210525000) Chr(-4999-0)

>> 2_404  0_0 0.376 0   0
Chr2 (2015001-2020000)  Chr (-4999-0)
[--E--EE--EhBhhhhhhhhhhhhBhhh-hhhhhh-B-hh--hhh--hhBBBB--h--hhh-BBhhBBhhhhh--]
[FFFFFFFFFFAAAAAAAAAAAAAAAAAAAAAAAAAAAAAAAAAAAAAAAAAAAAAAAAAAAAAAAAAAAAAAAAA]
Chr2(2015001-2020000) Chr(-4999-0)

>> 2_30658  0_0 0.376 0   0
Chr2 (153285001-153290000)      Chr (-4999-0)
[EEEEEE-h--hBhhhhhhhhhhhh-hhhhhhhh--E----5----55hh----h-h-hh-----hh-5hhhh-hh]
[FFFFFFFFFFAAAAAAAAAAAAAAAAAAAAAAAAAAAAAAAAAAAAAAAAAAAAAAAAAAAAAAAAAAAAAAAAA]
Chr2(153285001-153290000) Chr(-4999-0)

>> 2_29976  0_0 0.376 0   0
Chr2 (149875001-149880000)      Chr (-4999-0)
[5-55555555-BhBhhhh5hhhhhE-BhhBE--5BBB-BBBh5hh55h--hhBBh-h-h-hhhh--B-h-----5]
[FFFFFFFFFFAAAAAAAAAAAAAAAAAAAAAAAAAAAAAAAAAAAAAAAAAAAAAAAAAAAAAAAAAAAAAAAAA]
Chr2(149875001-149880000) Chr(-4999-0)

>> 2_19347  0_0 0.376 0   0
Chr2 (96730001-96735000)        Chr (-4999-0)
[55-5555-h-hBhhhhhhhhhhhhhhhhhBhhhBBBBBBBBhB-BhhhhBhhB--hhhhhhhBhhhhhBhhhh-h]
[FFFFFFFFFFAAAAAAAAAAAAAAAAAAAAAAAAAAAAAAAAAAAAAAAAAAAAAAAAAAAAAAAAAAAAAAAAA]
Chr2(96730001-96735000) Chr(-4999-0)

>> 2_9160  0_0 0.374 0   0
Chr2 (45795001-45800000)        Chr (-4999-0)
[h-h-hhhhhh--55----------------5-------5-h----5555555555h5h-5h5h55555555h555]
[FFFFFFFFFFAAAAAAAAAAAAAAAAAAAAAAAAAAAAAAAAAAAAAAAAAAAAAAAAAAAAAAAAAAAAAAAAA]
Chr2(45795001-45800000) Chr(-4999-0)

>> 2_21093  0_0 0.374 0   0
Chr2 (105460001-105465000)      Chr (-4999-0)
[--AAAA-AAABBBBBBBBBBBBBBBBBBBBBBBBBBBBBBBBBBBAABBBBBBBBBB--BBBBBBBBBBBBBBB-]
[FFFFFFFFFFAAAAAAAAAAAAAAAAAAAAAAAAAAAAAAAAAAAAAAAAAAAAAAAAAAAAAAAAAAAAAAAAA]
Chr2(105460001-105465000) Chr(-4999-0)

>> 2_7865  0_0 0.372 0   0
Chr2 (39320001-39325000)        Chr (-4999-0)
[hhh-hh-hhh5555---E-EE--5-55-5-55-----h--h--5-5h5--5--55-5-55--h55---hh55555]
[FFFFFFFFFFAAAAAAAAAAAAAAAAAAAAAAAAAAAAAAAAAAAAAAAAAAAAAAAAAAAAAAAAAAAAAAAAA]
Chr2(39320001-39325000) Chr(-4999-0)

>> 2_364  0_0 0.372 0   0
Chr2 (1815001-1820000)  Chr (-4999-0)
[hh5h555555hBhhhhhhhhhhhhhhhBhBhhhB-BBBBBB--hBBBhhhhBBBBBhBhhhhhBBBhBhhBB-hh]
[FFFFFFFFFFAAAAAAAAAAAAAAAAAAAAAAAAAAAAAAAAAAAAAAAAAAAAAAAAAAAAAAAAAAAAAAAAA]
Chr2(1815001-1820000) Chr(-4999-0)

>> 2_46247  0_0 0.371 0   0
Chr2 (231230001-231235000)      Chr (-4999-0)
[hhhhhhhhhh55555555555555555--555h5555555h5555hh555555h5h55555555--555555555]
[FFFFFFFFFFAAAAAAAAAAAAAAAAAAAAAAAAAAAAAAAAAAAAAAAAAAAAAAAAAAAAAAAAAAAAAAAAA]
Chr2(231230001-231235000) Chr(-4999-0)

>> 2_29960  0_0 0.371 0   0
Chr2 (149795001-149800000)      Chr (-4999-0)
[5555555555hh5hhhhh55hhhhhhhhhhhh-BBB-hhhhhBBh55hhhhhhh-hhh-hhhhhhhBBhhhhhh5]
[FFFFFFFFFFAAAAAAAAAAAAAAAAAAAAAAAAAAAAAAAAAAAAAAAAAAAAAAAAAAAAAAAAAAAAAAAAA]
Chr2(149795001-149800000) Chr(-4999-0)

>> 2_5434  0_0 0.37 0   0
Chr2 (27165001-27170000)        Chr (-4999-0)
[--5--55555BBBBBBBBBhh-hhBhhBBBBBBBBBBBBBBBBBB-5BBBhBBBBhhBBBBBBBBBBBBBBBBh-]
[FFFFFFFFFFAAAAAAAAAAAAAAAAAAAAAAAAAAAAAAAAAAAAAAAAAAAAAAAAAAAAAAAAAAAAAAAAA]
Chr2(27165001-27170000) Chr(-4999-0)

>> 2_10191  0_0 0.37 0   0
Chr2 (50950001-50955000)        Chr (-4999-0)
[--55-5h555hhhhhhhhhhhhhhhhhhhhhhhhhhhhhhhBhhh--hhhhhhhhhhhhh--hhhhhhhhhhhhh]
[FFFFFFFFFFAAAAAAAAAAAAAAAAAAAAAAAAAAAAAAAAAAAAAAAAAAAAAAAAAAAAAAAAAAAAAAAAA]
Chr2(50950001-50955000) Chr(-4999-0)

>> 2_46255  0_0 0.369 0   0
Chr2 (231270001-231275000)      Chr (-4999-0)
[5hh-hh-h-h55555---555555555--5-55----5---55-5hB-5-5-5--5--5555--55555555555]
[FFFFFFFFFFAAAAAAAAAAAAAAAAAAAAAAAAAAAAAAAAAAAAAAAAAAAAAAAAAAAAAAAAAAAAAAAAA]
Chr2(231270001-231275000) Chr(-4999-0)

>> 2_458  0_0 0.369 0   0
Chr2 (2285001-2290000)  Chr (-4999-0)
[h-5h555555hBhBhhhhhhhhhhhhBBBhhhhhBhhBhhhhhhhhhhhBhhBhBhhhhhhhBBhhBBhhhhhhB]
[FFFFFFFFFFAAAAAAAAAAAAAAAAAAAAAAAAAAAAAAAAAAAAAAAAAAAAAAAAAAAAAAAAAAAAAAAAA]
Chr2(2285001-2290000) Chr(-4999-0)

>> 2_39432  0_0 0.368 0   0
Chr2 (197155001-197160000)      Chr (-4999-0)
[5555555555h--h----------h-hhhh--h-------h-EEEh5h555--5-E-55hhhh5h-hhhhh-h-h]
[FFFFFFFFFFAAAAAAAAAAAAAAAAAAAAAAAAAAAAAAAAAAAAAAAAAAAAAAAAAAAAAAAAAAAAAAAAA]
Chr2(197155001-197160000) Chr(-4999-0)

>> 2_370  0_0 0.368 0   0
Chr2 (1845001-1850000)  Chr (-4999-0)
[Bh5-555555hBhhhhhBhhhhhhhhhBhBhhhBBBBBh-BBBBBBBhhBBBBBBhBBhhhhBBh-BhBBhB-hh]
[FFFFFFFFFFAAAAAAAAAAAAAAAAAAAAAAAAAAAAAAAAAAAAAAAAAAAAAAAAAAAAAAAAAAAAAAAAA]
Chr2(1845001-1850000) Chr(-4999-0)

>> 2_48341  0_0 0.367 0   0
Chr2 (241700001-241705000)      Chr (-4999-0)
[5555555555hBhhhhhhhhhhhhhhhhhBhhhhBBBBBBBBBhB55hhBhBB-55hhhhhBB55-hhBhhhhhh]
[FFFFFFFFFFAAAAAAAAAAAAAAAAAAAAAAAAAAAAAAAAAAAAAAAAAAAAAAAAAAAAAAAAAAAAAAAAA]
Chr2(241700001-241705000) Chr(-4999-0)

>> 2_3360  0_0 0.367 0   0
Chr2 (16795001-16800000)        Chr (-4999-0)
[EEEEEEE5-55Bhhhhhh-hhhhh----h----BB---hh-hhh---h5E5E--E--55--5-5BB----5----]
[FFFFFFFFFFAAAAAAAAAAAAAAAAAAAAAAAAAAAAAAAAAAAAAAAAAAAAAAAAAAAAAAAAAAAAAAAAA]
Chr2(16795001-16800000) Chr(-4999-0)

>> 2_29040  0_0 0.367 0   0
Chr2 (145195001-145200000)      Chr (-4999-0)
[EEEEE-E--E5hhhhhhh-hhhh5E--E----E5----555Ehhh--hh5-5555--5-5-5h55Bh5h5-h5h5]
[FFFFFFFFFFAAAAAAAAAAAAAAAAAAAAAAAAAAAAAAAAAAAAAAAAAAAAAAAAAAAAAAAAAAAAAAAAA]
Chr2(145195001-145200000) Chr(-4999-0)

>> 2_43511  0_0 0.366 0   0
Chr2 (217550001-217555000)      Chr (-4999-0)
[-h-5555-55BB-BBBBBBB-BBBBBBBBBBBB--E-BBBBB--5hBB-EE-EEE--E----5EB-BB-BBBB-5]
[FFFFFFFFFFAAAAAAAAAAAAAAAAAAAAAAAAAAAAAAAAAAAAAAAAAAAAAAAAAAAAAAAAAAAAAAAAA]
Chr2(217550001-217555000) Chr(-4999-0)

>> 2_37518  0_0 0.366 0   0
Chr2 (187585001-187590000)      Chr (-4999-0)
[5---555-55hhhhhhhhhhhhhhhhhhhhhhhhhhhhhhhhhhh5-hhhhhhhhhhhhhh-hhhhhhhhhhhhh]
[FFFFFFFFFFAAAAAAAAAAAAAAAAAAAAAAAAAAAAAAAAAAAAAAAAAAAAAAAAAAAAAAAAAAAAAAAAA]
Chr2(187585001-187590000) Chr(-4999-0)

>> 2_1420  0_0 0.366 0   0
Chr2 (7095001-7100000)  Chr (-4999-0)
[EEEEEEE5EE5555h-E-hh-55hhh5555h-5B-E-BBB--h5h5-55-------EE5h-h555hh5h5--h5-]
[FFFFFFFFFFAAAAAAAAAAAAAAAAAAAAAAAAAAAAAAAAAAAAAAAAAAAAAAAAAAAAAAAAAAAAAAAAA]
Chr2(7095001-7100000) Chr(-4999-0)

>> 2_42116  0_0 0.365 0   0
Chr2 (210575001-210580000)      Chr (-4999-0)
[5555555555hhhhhhhhhhhhhhhhhhhhhhhhhh-hhhhhh5h55hhhhhhhhh5h5hhhhhhhhhhhhhhh5]
[FFFFFFFFFFAAAAAAAAAAAAAAAAAAAAAAAAAAAAAAAAAAAAAAAAAAAAAAAAAAAAAAAAAAAAAAAAA]
Chr2(210575001-210580000) Chr(-4999-0)

>> 2_32241  0_0 0.365 0   0
Chr2 (161200001-161205000)      Chr (-4999-0)
[hhhhhhhBhB--5E--EE-EE----555h5-5---EEE55h-555hB55-55h55E-55---h55---h-B-555]
[FFFFFFFFFFAAAAAAAAAAAAAAAAAAAAAAAAAAAAAAAAAAAAAAAAAAAAAAAAAAAAAAAAAAAAAAAAA]
Chr2(161200001-161205000) Chr(-4999-0)

>> 2_9447  0_0 0.364 0   0
Chr2 (47230001-47235000)        Chr (-4999-0)
[EEEEEEE-EE5555555555555555555-5-5-------55-----55E5E--E---5-EEEE-5555---555]
[FFFFFFFFFFAAAAAAAAAAAAAAAAAAAAAAAAAAAAAAAAAAAAAAAAAAAAAAAAAAAAAAAAAAAAAAAAA]
Chr2(47230001-47235000) Chr(-4999-0)

>> 2_30655  0_0 0.364 0   0
Chr2 (153270001-153275000)      Chr (-4999-0)
[EEEEEEE-h5h-BhBhhhhhhhhh5hhhhhhh5------55B-----hh--E-h---5-5-h5h5h5hhhh-hh5]
[FFFFFFFFFFAAAAAAAAAAAAAAAAAAAAAAAAAAAAAAAAAAAAAAAAAAAAAAAAAAAAAAAAAAAAAAAAA]
Chr2(153270001-153275000) Chr(-4999-0)

>> 2_48339  0_0 0.363 0   0
Chr2 (241690001-241695000)      Chr (-4999-0)
[5555555555hBhhhhhhhhhhhhhhhhhBhhhBBBBBBBBBBhB55hhBhBBB55hBhhhhB55hhhBhBBhhh]
[FFFFFFFFFFAAAAAAAAAAAAAAAAAAAAAAAAAAAAAAAAAAAAAAAAAAAAAAAAAAAAAAAAAAAAAAAAA]
Chr2(241690001-241695000) Chr(-4999-0)

>> 2_46262  0_0 0.363 0   0
Chr2 (231305001-231310000)      Chr (-4999-0)
[5-hhhhhhhh55------EE----5E----E--------555555hh55-555-5h5555555555555555555]
[FFFFFFFFFFAAAAAAAAAAAAAAAAAAAAAAAAAAAAAAAAAAAAAAAAAAAAAAAAAAAAAAAAAAAAAAAAA]
Chr2(231305001-231310000) Chr(-4999-0)

>> 2_29961  0_0 0.362 0   0
Chr2 (149800001-149805000)      Chr (-4999-0)
[5555555555hh5hhhh-5h-hhhhh555-hhBB-hBhhhhhBB--5hhhhhhhBhhh-hhh--hhBBhhhBhh5]
[FFFFFFFFFFAAAAAAAAAAAAAAAAAAAAAAAAAAAAAAAAAAAAAAAAAAAAAAAAAAAAAAAAAAAAAAAAA]
Chr2(149800001-149805000) Chr(-4999-0)

>> 2_27378  0_0 0.362 0   0
Chr2 (136885001-136890000)      Chr (-4999-0)
[-hhhhhhhhhE-E-EE--EE-----EE--5EE-BBBBB--BBB--55A-h-BBBBhBhB-hhB-BB--BBB-5hh]
[FFFFFFFFFFAAAAAAAAAAAAAAAAAAAAAAAAAAAAAAAAAAAAAAAAAAAAAAAAAAAAAAAAAAAAAAAAA]
Chr2(136885001-136890000) Chr(-4999-0)

>> 2_48335  0_0 0.361 0   0
Chr2 (241670001-241675000)      Chr (-4999-0)
[55555--555hBhBhhhh-hhhhhhhhBhBhhhBBBBBBBBBBBB55hhBBBBB-5h-hBhBB--BBBBBBBBh5]
[FFFFFFFFFFAAAAAAAAAAAAAAAAAAAAAAAAAAAAAAAAAAAAAAAAAAAAAAAAAAAAAAAAAAAAAAAAA]
Chr2(241670001-241675000) Chr(-4999-0)

>> 2_47311  0_0 0.361 0   0
Chr2 (236550001-236555000)      Chr (-4999-0)
[EEE--E--5BBBhBhBhhhhhhhhB-BBBBhhB-------5----5-hh-5------5h----555-5h--5--5]
[FFFFFFFFFFAAAAAAAAAAAAAAAAAAAAAAAAAAAAAAAAAAAAAAAAAAAAAAAAAAAAAAAAAAAAAAAAA]
Chr2(236550001-236555000) Chr(-4999-0)

>> 2_48279  0_0 0.359 0   0
Chr2 (241390001-241395000)      Chr (-4999-0)
[--A----AA-BBB-BB-BBBBBBBBBBBBBBBB-------BB-----BB----BB-E-5B-B-BBBBBBBBBB--]
[FFFFFFFFFFAAAAAAAAAAAAAAAAAAAAAAAAAAAAAAAAAAAAAAAAAAAAAAAAAAAAAAAAAAAAAAAAA]
Chr2(241390001-241395000) Chr(-4999-0)

>> 2_42162  0_0 0.359 0   0
Chr2 (210805001-210810000)      Chr (-4999-0)
[BB55555555hBhBhhBhBhhh-hhBBhhhhBBhBhhhhhh5--h55hhhhhhhhhhhh-----hhh-hhhhhhh]
[FFFFFFFFFFAAAAAAAAAAAAAAAAAAAAAAAAAAAAAAAAAAAAAAAAAAAAAAAAAAAAAAAAAAAAAAAAA]
Chr2(210805001-210810000) Chr(-4999-0)

>> 2_21090  0_0 0.359 0   0
Chr2 (105445001-105450000)      Chr (-4999-0)
[-5555h5---hBBBhBB-h-hhhBBBBhh--BB-BBBBhhBBBBh--BBBhBBhBBBBh-hhBBBBBBhhhhhhh]
[FFFFFFFFFFAAAAAAAAAAAAAAAAAAAAAAAAAAAAAAAAAAAAAAAAAAAAAAAAAAAAAAAAAAAAAAAAA]
Chr2(105445001-105450000) Chr(-4999-0)

>> 2_5430  0_0 0.358 0   0
Chr2 (27145001-27150000)        Chr (-4999-0)
[-----5-555BBBBBB--BhBBBhh-hhhBhhBBBBBBBB-hBBB--BBBhBBBB-hhBBhBB---BBBBBBBhh]
[FFFFFFFFFFAAAAAAAAAAAAAAAAAAAAAAAAAAAAAAAAAAAAAAAAAAAAAAAAAAAAAAAAAAAAAAAAA]
Chr2(27145001-27150000) Chr(-4999-0)

>> 2_42130  0_0 0.358 0   0
Chr2 (210645001-210650000)      Chr (-4999-0)
[-h55555555hhhhhhhhBBhh--hBB-hhh-hhhhhhhhhhBhh55h-hh-hhhhhhhhhh-hhhh-hhhhhhh]
[FFFFFFFFFFAAAAAAAAAAAAAAAAAAAAAAAAAAAAAAAAAAAAAAAAAAAAAAAAAAAAAAAAAAAAAAAAA]
Chr2(210645001-210650000) Chr(-4999-0)

>> 2_32237  0_0 0.358 0   0
Chr2 (161180001-161185000)      Chr (-4999-0)
[hhhhhhhBBB5--E5E-E-EEE-E555h555---EE--555E555BB55----55E5-5-EE-5hh5-hh55h55]
[FFFFFFFFFFAAAAAAAAAAAAAAAAAAAAAAAAAAAAAAAAAAAAAAAAAAAAAAAAAAAAAAAAAAAAAAAAA]
Chr2(161180001-161185000) Chr(-4999-0)

>> 2_5422  0_0 0.357 0   0
Chr2 (27105001-27110000)        Chr (-4999-0)
[-55-5555--hBhBBhhB-hBhhh-h-----h-BBBBBBBBBBBB55BhBhBB--hhhhhhhBBBBBBBBhBBhh]
[FFFFFFFFFFAAAAAAAAAAAAAAAAAAAAAAAAAAAAAAAAAAAAAAAAAAAAAAAAAAAAAAAAAAAAAAAAA]
Chr2(27105001-27110000) Chr(-4999-0)

>> 2_34389  0_0 0.356 0   0
Chr2 (171940001-171945000)      Chr (-4999-0)
[-hhh-hhhhh-----EE--EEEEE555555555--55-55h5-55-----5hhh5-5h5-555555-5h---555]
[FFFFFFFFFFAAAAAAAAAAAAAAAAAAAAAAAAAAAAAAAAAAAAAAAAAAAAAAAAAAAAAAAAAAAAAAAAA]
Chr2(171940001-171945000) Chr(-4999-0)

>> 2_46046  0_0 0.355 0   0
Chr2 (230225001-230230000)      Chr (-4999-0)
[555h555555h-hhhhhhhhhhhhhhhhhhhhhh--hhhh-h---55hhhhhhhhhhh5h-hhhhhhhhhhhhhh]
[FFFFFFFFFFAAAAAAAAAAAAAAAAAAAAAAAAAAAAAAAAAAAAAAAAAAAAAAAAAAAAAAAAAAAAAAAAA]
Chr2(230225001-230230000) Chr(-4999-0)

>> 2_21087  0_0 0.354 0   0
Chr2 (105430001-105435000)      Chr (-4999-0)
[h555555--5hBhBhhhhhhhhhBhhhhhhhhh-hh-hhhBBBhh5-hh-hhBhBhBBhhhhBBBBBBhhhhhhh]
[FFFFFFFFFFAAAAAAAAAAAAAAAAAAAAAAAAAAAAAAAAAAAAAAAAAAAAAAAAAAAAAAAAAAAAAAAAA]
Chr2(105430001-105435000) Chr(-4999-0)

>> 2_48346  0_0 0.353 0   0
Chr2 (241725001-241730000)      Chr (-4999-0)
[5555-5-555hBBhhhhBhhhhhhhhhhhBhhhBBBBBBBBBBhB55hhBBBBB5hhBhBBBB-5hBBBBh-Bhh]
[FFFFFFFFFFAAAAAAAAAAAAAAAAAAAAAAAAAAAAAAAAAAAAAAAAAAAAAAAAAAAAAAAAAAAAAAAAA]
Chr2(241725001-241730000) Chr(-4999-0)

>> 2_46268  0_0 0.352 0   0
Chr2 (231335001-231340000)      Chr (-4999-0)
[-5hhhhhhhh-55-----5------E---5E5-5--55-555555hh555555-5h5555555555555555555]
[FFFFFFFFFFAAAAAAAAAAAAAAAAAAAAAAAAAAAAAAAAAAAAAAAAAAAAAAAAAAAAAAAAAAAAAAAAA]
Chr2(231335001-231340000) Chr(-4999-0)

>> 2_29975  0_0 0.352 0   0
Chr2 (149870001-149875000)      Chr (-4999-0)
[555-5555555--Bhhh-5hhhhhhBB-hB--h-BBB-BBBh-hh55hhhh-BBh-hh-5hh--5BBBh---BB5]
[FFFFFFFFFFAAAAAAAAAAAAAAAAAAAAAAAAAAAAAAAAAAAAAAAAAAAAAAAAAAAAAAAAAAAAAAAAA]
Chr2(149870001-149875000) Chr(-4999-0)

>> 2_5059  0_0 0.351 0   0
Chr2 (25290001-25295000)        Chr (-4999-0)
[5555555h55hBhhhhhhhh-hhhhhh-h-hhhBBBBBBB55BBB5-hhBhhhhhhhhhhhhhhhhhhhhhhhhh]
[FFFFFFFFFFAAAAAAAAAAAAAAAAAAAAAAAAAAAAAAAAAAAAAAAAAAAAAAAAAAAAAAAAAAAAAAAAA]
Chr2(25290001-25295000) Chr(-4999-0)

>> 2_35698  0_0 0.351 0   0
Chr2 (178485001-178490000)      Chr (-4999-0)
[-555555-55BB--BhhBBBhBBBhh-5hhhB-hBhhhBBhhBB-5-Bh5-h-hhhhhBh5BB5h-hhhhhh-Bh]
[FFFFFFFFFFAAAAAAAAAAAAAAAAAAAAAAAAAAAAAAAAAAAAAAAAAAAAAAAAAAAAAAAAAAAAAAAAA]
Chr2(178485001-178490000) Chr(-4999-0)

>> 2_17783  0_0 0.351 0   0
Chr2 (88910001-88915000)        Chr (-4999-0)
[hhhhhh5h-h5555555555555-5-55-5-5h5-55----5---55555---55-5-5555h555--h555-55]
[FFFFFFFFFFAAAAAAAAAAAAAAAAAAAAAAAAAAAAAAAAAAAAAAAAAAAAAAAAAAAAAAAAAAAAAAAAA]
Chr2(88910001-88915000) Chr(-4999-0)

>> 2_48337  0_0 0.349 0   0
Chr2 (241680001-241685000)      Chr (-4999-0)
[5555555555hBhhhhhhhhhhhhhhhhBBhhhBBBBBBBBBBhB55hhB-BBB55hBhhhhB55hhBBhBB-h5]
[FFFFFFFFFFAAAAAAAAAAAAAAAAAAAAAAAAAAAAAAAAAAAAAAAAAAAAAAAAAAAAAAAAAAAAAAAAA]
Chr2(241680001-241685000) Chr(-4999-0)

>> 2_48130  0_0 0.349 0   0
Chr2 (240645001-240650000)      Chr (-4999-0)
[55--555-h-hBhhhhhhhhhhhhhhhhhBhhhhhBBhh-BhBBBhhhh-h--B-B-Bh-h-BBhhBhBhhhB-h]
[FFFFFFFFFFAAAAAAAAAAAAAAAAAAAAAAAAAAAAAAAAAAAAAAAAAAAAAAAAAAAAAAAAAAAAAAAAA]
Chr2(240645001-240650000) Chr(-4999-0)

>> 2_42110  0_0 0.349 0   0
Chr2 (210545001-210550000)      Chr (-4999-0)
[5555555555hhhhhhhhhhhhhhhhhhhhhhhhhh5hhhh-h55-5hhhhhhhhh5h5hhhhhhhhhhhhhhh5]
[FFFFFFFFFFAAAAAAAAAAAAAAAAAAAAAAAAAAAAAAAAAAAAAAAAAAAAAAAAAAAAAAAAAAAAAAAAA]
Chr2(210545001-210550000) Chr(-4999-0)

>> 2_29936  0_0 0.349 0   0
Chr2 (149675001-149680000)      Chr (-4999-0)
[--5---5555hhhhhhhh5hhhhhhhhhhhhh-BB-hB-hhhB-h--hh-hhhhhhhhhhhhhh--hhhh-hhhh]
[FFFFFFFFFFAAAAAAAAAAAAAAAAAAAAAAAAAAAAAAAAAAAAAAAAAAAAAAAAAAAAAAAAAAAAAAAAA]
Chr2(149675001-149680000) Chr(-4999-0)

>> 2_21010  0_0 0.349 0   0
Chr2 (105045001-105050000)      Chr (-4999-0)
[--A-A--AA-hBhBhB--hhhhhhBhBBBh-hBBBhBhhhBBBBh--BhBBBBBhhB-hBhh-BhhBhhBhhh-h]
[FFFFFFFFFFAAAAAAAAAAAAAAAAAAAAAAAAAAAAAAAAAAAAAAAAAAAAAAAAAAAAAAAAAAAAAAAAA]
Chr2(105045001-105050000) Chr(-4999-0)

>> 2_17132  0_0 0.348 0   0
Chr2 (85655001-85660000)        Chr (-4999-0)
[EE-EE----Ehhhhhhhhhhhhhh-h----h5-h--5-E--5-hh---55h5h-Ehh5hhhh--55555-555-5]
[FFFFFFFFFFAAAAAAAAAAAAAAAAAAAAAAAAAAAAAAAAAAAAAAAAAAAAAAAAAAAAAAAAAAAAAAAAA]
Chr2(85655001-85660000) Chr(-4999-0)

>> 2_48338  0_0 0.347 0   0
Chr2 (241685001-241690000)      Chr (-4999-0)
[5555555555hBhhhhhhhhhhhhhhhhhBhhhBBBBBBBBBBhB55hhBhBBB55hBhhhhB55hh-BhBBhh5]
[FFFFFFFFFFAAAAAAAAAAAAAAAAAAAAAAAAAAAAAAAAAAAAAAAAAAAAAAAAAAAAAAAAAAAAAAAAA]
Chr2(241685001-241690000) Chr(-4999-0)

>> 2_14926  0_0 0.347 0   0
Chr2 (74625001-74630000)        Chr (-4999-0)
[5555555BBBBBhhBhhBBBhBh-hBhhhh-hBhhhhhBhhhhh5BBBhhhhhhBhhhhhhhBBBBhhhhhhhhh]
[FFFFFFFFFFAAAAAAAAAAAAAAAAAAAAAAAAAAAAAAAAAAAAAAAAAAAAAAAAAAAAAAAAAAAAAAAAA]
Chr2(74625001-74630000) Chr(-4999-0)

>> 2_14925  0_0 0.347 0   0
Chr2 (74620001-74625000)        Chr (-4999-0)
[5555555BBBBBhhBhhBBBhBhBhBhh-hhhBhhhhhBhhhhh5BBhhhhhhhBhhhhhhhBBBBhhhhh-hhh]
[FFFFFFFFFFAAAAAAAAAAAAAAAAAAAAAAAAAAAAAAAAAAAAAAAAAAAAAAAAAAAAAAAAAAAAAAAAA]
Chr2(74620001-74625000) Chr(-4999-0)

>> 2_43991  0_0 0.345 0   0
Chr2 (219950001-219955000)      Chr (-4999-0)
[hhhhhhhhhh5555555555hh5h-5-55-55-hh5555-55555h-5555-h5-h5555555--5555555555]
[FFFFFFFFFFAAAAAAAAAAAAAAAAAAAAAAAAAAAAAAAAAAAAAAAAAAAAAAAAAAAAAAAAAAAAAAAAA]
Chr2(219950001-219955000) Chr(-4999-0)

>> 2_4297  0_0 0.345 0   0
Chr2 (21480001-21485000)        Chr (-4999-0)
[EEEEE-E-hhhhhhhhhhhhhhhhhhhBBhhhhhhhBhhhBBBhh--hhhhhh55hhh5hhhh--h-h-hhhhhh]
[FFFFFFFFFFAAAAAAAAAAAAAAAAAAAAAAAAAAAAAAAAAAAAAAAAAAAAAAAAAAAAAAAAAAAAAAAAA]
Chr2(21480001-21485000) Chr(-4999-0)

>> 2_3365  0_0 0.345 0   0
Chr2 (16820001-16825000)        Chr (-4999-0)
[E-EE-E---E5hh---hhhhhhhh--5h---E5h-E--hhhhhhh--h----E--h--5--5--BBhh-hhh--5]
[FFFFFFFFFFAAAAAAAAAAAAAAAAAAAAAAAAAAAAAAAAAAAAAAAAAAAAAAAAAAAAAAAAAAAAAAAAA]
Chr2(16820001-16825000) Chr(-4999-0)

>> 2_46252  0_0 0.344 0   0
Chr2 (231255001-231260000)      Chr (-4999-0)
[5hhhhhhhhh5555555555555555---5555555555555555hh55555555h5555555555555555555]
[FFFFFFFFFFAAAAAAAAAAAAAAAAAAAAAAAAAAAAAAAAAAAAAAAAAAAAAAAAAAAAAAAAAAAAAAAAA]
Chr2(231255001-231260000) Chr(-4999-0)

>> 2_21085  0_0 0.344 0   0
Chr2 (105420001-105425000)      Chr (-4999-0)
[555-55555hhBhhhhhhhhhhhhhhhhhhhhhhhhhhhhBBBhh55-hhhhBhhh-hhhhhhhBhBBhhhhhhh]
[FFFFFFFFFFAAAAAAAAAAAAAAAAAAAAAAAAAAAAAAAAAAAAAAAAAAAAAAAAAAAAAAAAAAAAAAAAA]
Chr2(105420001-105425000) Chr(-4999-0)

>> 2_371  0_0 0.342 0   0
Chr2 (1850001-1855000)  Chr (-4999-0)
[BB-B555555hBh-hhhBh-hhh-h-hB-Bhh-BBBBB-BBBBBBBBhhBBBBBB-BBhBhhBBBBBBBBBBBhh]
[FFFFFFFFFFAAAAAAAAAAAAAAAAAAAAAAAAAAAAAAAAAAAAAAAAAAAAAAAAAAAAAAAAAAAAAAAAA]
Chr2(1850001-1855000) Chr(-4999-0)

>> 2_367  0_0 0.342 0   0
Chr2 (1830001-1835000)  Chr (-4999-0)
[h-5B55-555hBhhhhhhhhhhhhhhhhhBhhh-BBBBBBBBBBBBBhh-hBBB---B-hhhBBhBBhhhhBh-h]
[FFFFFFFFFFAAAAAAAAAAAAAAAAAAAAAAAAAAAAAAAAAAAAAAAAAAAAAAAAAAAAAAAAAAAAAAAAA]
Chr2(1830001-1835000) Chr(-4999-0)

>> 2_42138  0_0 0.341 0   0
Chr2 (210685001-210690000)      Chr (-4999-0)
[5h5555555-hhhhhhhhhhhhhhhhh-hhhhhhhhhhhhhhhhh55hhhhhhhh-hhhhhhhhhhhhhhhhhhh]
[FFFFFFFFFFAAAAAAAAAAAAAAAAAAAAAAAAAAAAAAAAAAAAAAAAAAAAAAAAAAAAAAAAAAAAAAAAA]
Chr2(210685001-210690000) Chr(-4999-0)

>> 2_46273  0_0 0.339 0   0
Chr2 (231360001-231365000)      Chr (-4999-0)
[5hhhhhhhhh5-5---5-55----5-555----555555555555hh555555h5h5555555555555555555]
[FFFFFFFFFFAAAAAAAAAAAAAAAAAAAAAAAAAAAAAAAAAAAAAAAAAAAAAAAAAAAAAAAAAAAAAAAAA]
Chr2(231360001-231365000) Chr(-4999-0)

>> 2_29964  0_0 0.339 0   0
Chr2 (149815001-149820000)      Chr (-4999-0)
[5555-55555hh5hhhhh5h-hhhhhhhhhhhhBBBBhhhhhBBB55BhhhhBhhhhh5hhhhhhhBhhhhhhh5]
[FFFFFFFFFFAAAAAAAAAAAAAAAAAAAAAAAAAAAAAAAAAAAAAAAAAAAAAAAAAAAAAAAAAAAAAAAAA]
Chr2(149815001-149820000) Chr(-4999-0)

>> 2_13432  0_0 0.339 0   0
Chr2 (67155001-67160000)        Chr (-4999-0)
[BBB-BBBhhBhhhhhhhhhhhhhhhh---hhhhhh-hh-hhh---h-hhhhhBhh-hhh---h---hhhhhhhhh]
[FFFFFFFFFFAAAAAAAAAAAAAAAAAAAAAAAAAAAAAAAAAAAAAAAAAAAAAAAAAAAAAAAAAAAAAAAAA]
Chr2(67155001-67160000) Chr(-4999-0)

>> 2_47304  0_0 0.338 0   0
Chr2 (236515001-236520000)      Chr (-4999-0)
[EEEEEEE55-hBhBh-hBhhhhhhhhBBBBhhh------E5h55h--hh-5--EEh--h-----55h-55h55h5]
[FFFFFFFFFFAAAAAAAAAAAAAAAAAAAAAAAAAAAAAAAAAAAAAAAAAAAAAAAAAAAAAAAAAAAAAAAAA]
Chr2(236515001-236520000) Chr(-4999-0)

>> 2_46251  0_0 0.338 0   0
Chr2 (231250001-231255000)      Chr (-4999-0)
[5hhhhhhhhh55555555555555555555555555555555555hh55555555h5555555555555555555]
[FFFFFFFFFFAAAAAAAAAAAAAAAAAAAAAAAAAAAAAAAAAAAAAAAAAAAAAAAAAAAAAAAAAAAAAAAAA]
Chr2(231250001-231255000) Chr(-4999-0)

>> 2_46115  0_0 0.338 0   0
Chr2 (230570001-230575000)      Chr (-4999-0)
[---5E--55hBB-BBBBBBBBBhBBBBBBBBBBBBBBBBBBBBBB--BBB--BhB-BBhBhhBBBBBB-B-BBBh]
[FFFFFFFFFFAAAAAAAAAAAAAAAAAAAAAAAAAAAAAAAAAAAAAAAAAAAAAAAAAAAAAAAAAAAAAAAAA]
Chr2(230570001-230575000) Chr(-4999-0)

>> 2_4148  0_0 0.338 0   0
Chr2 (20735001-20740000)        Chr (-4999-0)
[55555h555hhBhhhhhhhhhhhhhhhhhBhhhB-BB-BBBh--BhBhh--EE-E---hhhhBB--hhhhhBh55]
[FFFFFFFFFFAAAAAAAAAAAAAAAAAAAAAAAAAAAAAAAAAAAAAAAAAAAAAAAAAAAAAAAAAAAAAAAAA]
Chr2(20735001-20740000) Chr(-4999-0)

>> 2_42117  0_0 0.337 0   0
Chr2 (210580001-210585000)      Chr (-4999-0)
[-555555555hhhhhhhhhhhhhhhhhhhhhhhhhhhhhhhhh5h55hhhhhhhhh5h5hhhhhhhhhhhhhhh5]
[FFFFFFFFFFAAAAAAAAAAAAAAAAAAAAAAAAAAAAAAAAAAAAAAAAAAAAAAAAAAAAAAAAAAAAAAAAA]
Chr2(210580001-210585000) Chr(-4999-0)

>> 2_40428  0_0 0.335 0   0
Chr2 (202135001-202140000)      Chr (-4999-0)
[hh5hhhhhhh5--5-E-E--E---5555555--555555555555hh555h5555h5555555555555555555]
[FFFFFFFFFFAAAAAAAAAAAAAAAAAAAAAAAAAAAAAAAAAAAAAAAAAAAAAAAAAAAAAAAAAAAAAAAAA]
Chr2(202135001-202140000) Chr(-4999-0)

>> 2_29969  0_0 0.335 0   0
Chr2 (149840001-149845000)      Chr (-4999-0)
[5555555555h55hh5hh55hhh--hhhhhhhEBBBhBhhh-BBB55BhhhhhhhhBhhhhhh5hhB-hhhhBBh]
[FFFFFFFFFFAAAAAAAAAAAAAAAAAAAAAAAAAAAAAAAAAAAAAAAAAAAAAAAAAAAAAAAAAAAAAAAAA]
Chr2(149840001-149845000) Chr(-4999-0)

>> 2_29926  0_0 0.335 0   0
Chr2 (149625001-149630000)      Chr (-4999-0)
[hhhhhhhhhhBBhBBBBBBBB-BBBBBBB-BBBBBBBBBBhBBBhhhBBBBBBBBBBBhBhBBBBBBBB-B-BBh]
[FFFFFFFFFFAAAAAAAAAAAAAAAAAAAAAAAAAAAAAAAAAAAAAAAAAAAAAAAAAAAAAAAAAAAAAAAAA]
Chr2(149625001-149630000) Chr(-4999-0)

>> 2_29045  0_0 0.335 0   0
Chr2 (145220001-145225000)      Chr (-4999-0)
[EEEE-E----55hhhhhh5hh5h5-5555555h55555-55Ehhh--hh555h55-5h55h5h5BB5-BBBhhhh]
[FFFFFFFFFFAAAAAAAAAAAAAAAAAAAAAAAAAAAAAAAAAAAAAAAAAAAAAAAAAAAAAAAAAAAAAAAAA]
Chr2(145220001-145225000) Chr(-4999-0)

>> 2_10115  0_0 0.334 0   0
Chr2 (50570001-50575000)        Chr (-4999-0)
[----AA--AABBhB-BBBBhhhBhBBBBBBBBBBBBBhB-BBBB--BBBBBBBBBBBBBBBhBBBBBBhhhBBBh]
[FFFFFFFFFFAAAAAAAAAAAAAAAAAAAAAAAAAAAAAAAAAAAAAAAAAAAAAAAAAAAAAAAAAAAAAAAAA]
Chr2(50570001-50575000) Chr(-4999-0)

>> 2_8496  0_0 0.332 0   0
Chr2 (42475001-42480000)        Chr (-4999-0)
[5hhhhhhhh-55--5E-E5-E---55-----55555555555h55--55-5--55-5-h5-h-555-55----h5]
[FFFFFFFFFFAAAAAAAAAAAAAAAAAAAAAAAAAAAAAAAAAAAAAAAAAAAAAAAAAAAAAAAAAAAAAAAAA]
Chr2(42475001-42480000) Chr(-4999-0)

>> 2_46376  0_0 0.332 0   0
Chr2 (231875001-231880000)      Chr (-4999-0)
[hh-5555hhhBBBBBBBBBBhBhhhBh-hBhBBBBBBBBBBBBB---BhBBBBBBBBBhBhhBBhhBBBB-B-Bh]
[FFFFFFFFFFAAAAAAAAAAAAAAAAAAAAAAAAAAAAAAAAAAAAAAAAAAAAAAAAAAAAAAAAAAAAAAAAA]
Chr2(231875001-231880000) Chr(-4999-0)

>> 2_32233  0_0 0.332 0   0
Chr2 (161160001-161165000)      Chr (-4999-0)
[hh5h-h5BBB5555555555555555555555555E-E--5-5-5BB55---55-E--55---55555555-555]
[FFFFFFFFFFAAAAAAAAAAAAAAAAAAAAAAAAAAAAAAAAAAAAAAAAAAAAAAAAAAAAAAAAAAAAAAAAA]
Chr2(161160001-161165000) Chr(-4999-0)

>> 2_46264  0_0 0.331 0   0
Chr2 (231315001-231320000)      Chr (-4999-0)
[5-hhhhhhhh5555555-5--555-------55555555555555hh55555555h55555555-5555555555]
[FFFFFFFFFFAAAAAAAAAAAAAAAAAAAAAAAAAAAAAAAAAAAAAAAAAAAAAAAAAAAAAAAAAAAAAAAAA]
Chr2(231315001-231320000) Chr(-4999-0)

>> 2_466  0_0 0.33 0   0
Chr2 (2325001-2330000)  Chr (-4999-0)
[BB-BA-AAAAhhhhhhBhhhhhh-hhBBBhhhhhhhhBhhhhBhhBBhhBBBBBBhBhB-hhBBhhBhhhhhhhh]
[FFFFFFFFFFAAAAAAAAAAAAAAAAAAAAAAAAAAAAAAAAAAAAAAAAAAAAAAAAAAAAAAAAAAAAAAAAA]
Chr2(2325001-2330000) Chr(-4999-0)

>> 2_40427  0_0 0.329 0   0
Chr2 (202130001-202135000)      Chr (-4999-0)
[hh5hhhhhhh-EE-EEEE-EEEEE5555-55E-555555555555hh5-5h5555h5555555555555555555]
[FFFFFFFFFFAAAAAAAAAAAAAAAAAAAAAAAAAAAAAAAAAAAAAAAAAAAAAAAAAAAAAAAAAAAAAAAAA]
Chr2(202130001-202135000) Chr(-4999-0)

>> 2_21152  0_0 0.329 0   0
Chr2 (105755001-105760000)      Chr (-4999-0)
[hhhh-hhhhhBBBBBBBBBB-hhh-Bh--B--BBBBBBBBBB---hh-B-BBBBBBBBB-B-BBBBBB--BBBhh]
[FFFFFFFFFFAAAAAAAAAAAAAAAAAAAAAAAAAAAAAAAAAAAAAAAAAAAAAAAAAAAAAAAAAAAAAAAAA]
Chr2(105755001-105760000) Chr(-4999-0)

>> 2_47326  0_0 0.328 0   0
Chr2 (236625001-236630000)      Chr (-4999-0)
[EE-EEE--55hBh-hhhhhhhhhhhhBBBBh-h5555555-5555--hh5h555-h5555555555h5555-55-]
[FFFFFFFFFFAAAAAAAAAAAAAAAAAAAAAAAAAAAAAAAAAAAAAAAAAAAAAAAAAAAAAAAAAAAAAAAAA]
Chr2(236625001-236630000) Chr(-4999-0)

>> 2_47322  0_0 0.327 0   0
Chr2 (236605001-236610000)      Chr (-4999-0)
[-E-EEE-55-hBhBhBhhhhhhhh-BBBBBh-B--hhh-5-hhhh--hhh55555h-5h-55-5-h55h55-55-]
[FFFFFFFFFFAAAAAAAAAAAAAAAAAAAAAAAAAAAAAAAAAAAAAAAAAAAAAAAAAAAAAAAAAAAAAAAAA]
Chr2(236605001-236610000) Chr(-4999-0)

>> 2_48340  0_0 0.326 0   0
Chr2 (241695001-241700000)      Chr (-4999-0)
[55-5555555hBhhhhhhhhhhhhhhhhhBhhh-BBBBBBBBBhB55hhBhBB555hhhhhBB55-hhBh-hhhh]
[FFFFFFFFFFAAAAAAAAAAAAAAAAAAAAAAAAAAAAAAAAAAAAAAAAAAAAAAAAAAAAAAAAAAAAAAAAA]
Chr2(241695001-241700000) Chr(-4999-0)

>> 2_385  0_0 0.326 0   0
Chr2 (1920001-1925000)  Chr (-4999-0)
[hh5h55-555hBh-hhhhhhhhhhBhhhhBhhhB-BBBhhBBBhhBBhhhhBB-hhhBhhhhBBh-hBhhhBhhh]
[FFFFFFFFFFAAAAAAAAAAAAAAAAAAAAAAAAAAAAAAAAAAAAAAAAAAAAAAAAAAAAAAAAAAAAAAAAA]
Chr2(1920001-1925000) Chr(-4999-0)

>> 2_37519  0_0 0.326 0   0
Chr2 (187590001-187595000)      Chr (-4999-0)
[-5--555---hBhhhhhhhhhhhhhhhhhhhhhh-hhhhhhhhhh-Ehhhhhhhhhhhhhhhhhhhhhhhhhhhh]
[FFFFFFFFFFAAAAAAAAAAAAAAAAAAAAAAAAAAAAAAAAAAAAAAAAAAAAAAAAAAAAAAAAAAAAAAAAA]
Chr2(187590001-187595000) Chr(-4999-0)

>> 2_15020  0_0 0.326 0   0
Chr2 (75095001-75100000)        Chr (-4999-0)
[hhhhBhhh5h55-555555h5h55-5555-55E----555--555555--55-55--55hh-55-B5-----555]
[FFFFFFFFFFAAAAAAAAAAAAAAAAAAAAAAAAAAAAAAAAAAAAAAAAAAAAAAAAAAAAAAAAAAAAAAAAA]
Chr2(75095001-75100000) Chr(-4999-0)

>> 2_48025  0_0 0.324 0   0
Chr2 (240120001-240125000)      Chr (-4999-0)
[EE-EEE---E5-5555-5555555-555-5-55---hh---E55h5-5E----EE------E--5--55555555]
[FFFFFFFFFFAAAAAAAAAAAAAAAAAAAAAAAAAAAAAAAAAAAAAAAAAAAAAAAAAAAAAAAAAAAAAAAAA]
Chr2(240120001-240125000) Chr(-4999-0)

>> 2_12336  0_0 0.324 0   0
Chr2 (61675001-61680000)        Chr (-4999-0)
[-hhhhhh--h5-555--555-55-h5-555-E5555555555555--555555-hh5555555-5-55555hh55]
[FFFFFFFFFFAAAAAAAAAAAAAAAAAAAAAAAAAAAAAAAAAAAAAAAAAAAAAAAAAAAAAAAAAAAAAAAAA]
Chr2(61675001-61680000) Chr(-4999-0)

>> 2_457  0_0 0.322 0   0
Chr2 (2280001-2285000)  Chr (-4999-0)
[hhh-555555hBhBhhhhhhhhhhhh---BhhhhBhh-hBhhhhhhhhh-hhBBBhhhhhhhBBhhBhhhhhhh-]
[FFFFFFFFFFAAAAAAAAAAAAAAAAAAAAAAAAAAAAAAAAAAAAAAAAAAAAAAAAAAAAAAAAAAAAAAAAA]
Chr2(2280001-2285000) Chr(-4999-0)

>> 2_42115  0_0 0.322 0   0
Chr2 (210570001-210575000)      Chr (-4999-0)
[5-55555555hhhhhhhhhhhhhhhhhhhhhhhhhh5hhhhhh5h55hhhhhhhhh5h5hhh-hhhhhhhhhhh5]
[FFFFFFFFFFAAAAAAAAAAAAAAAAAAAAAAAAAAAAAAAAAAAAAAAAAAAAAAAAAAAAAAAAAAAAAAAAA]
Chr2(210570001-210575000) Chr(-4999-0)

>> 2_30651  0_0 0.32 0   0
Chr2 (153250001-153255000)      Chr (-4999-0)
[EEEEE-Eh5-hhhhhhhhhhhhhhhh-hhhhhh------5BB555-Ehh----h-h5h------5h55hhhhhh5]
[FFFFFFFFFFAAAAAAAAAAAAAAAAAAAAAAAAAAAAAAAAAAAAAAAAAAAAAAAAAAAAAAAAAAAAAAAAA]
Chr2(153250001-153255000) Chr(-4999-0)

>> 2_7574  0_0 0.319 0   0
Chr2 (37865001-37870000)        Chr (-4999-0)
[hhhhBhh-5h5555555-E-E55--55-5555-E---E--EE55-h---555----555---h---55h55h5h5]
[FFFFFFFFFFAAAAAAAAAAAAAAAAAAAAAAAAAAAAAAAAAAAAAAAAAAAAAAAAAAAAAAAAAAAAAAAAA]
Chr2(37865001-37870000) Chr(-4999-0)

>> 2_42109  0_0 0.319 0   0
Chr2 (210540001-210545000)      Chr (-4999-0)
[55-h555555hhhBhhhhhhhhhhhhhhhhhhhhhh-hhhhhh--55hhhhhhhhh-h5hhhhhhhhhhhhhhh-]
[FFFFFFFFFFAAAAAAAAAAAAAAAAAAAAAAAAAAAAAAAAAAAAAAAAAAAAAAAAAAAAAAAAAAAAAAAAA]
Chr2(210540001-210545000) Chr(-4999-0)

>> 2_361  0_0 0.319 0   0
Chr2 (1800001-1805000)  Chr (-4999-0)
[Bh5h-55555hBh-hhhhhhhhh-hhhEh-hhh-BBBBBBBBBBBBBh-BhBhB-BBBhh-h-BBBhhhhh-hhh]
[FFFFFFFFFFAAAAAAAAAAAAAAAAAAAAAAAAAAAAAAAAAAAAAAAAAAAAAAAAAAAAAAAAAAAAAAAAA]
Chr2(1800001-1805000) Chr(-4999-0)

>> 2_29970  0_0 0.319 0   0
Chr2 (149845001-149850000)      Chr (-4999-0)
[5555555555555-h5h-55hhhhhhhhhhhh-BBBhBhhhhBBB55hhhhhhhhhBhhhhhh5h-BBhhhhhhh]
[FFFFFFFFFFAAAAAAAAAAAAAAAAAAAAAAAAAAAAAAAAAAAAAAAAAAAAAAAAAAAAAAAAAAAAAAAAA]
Chr2(149845001-149850000) Chr(-4999-0)

>> 2_21101  0_0 0.319 0   0
Chr2 (105500001-105505000)      Chr (-4999-0)
[5hh-hhhhhhBB-BBBBB-h-Bh-BBBBBB-BBB-BB-hhBBB-h5hB-BBBBBBBBBBBBBBBBBBBBBBBBBh]
[FFFFFFFFFFAAAAAAAAAAAAAAAAAAAAAAAAAAAAAAAAAAAAAAAAAAAAAAAAAAAAAAAAAAAAAAAAA]
Chr2(105500001-105505000) Chr(-4999-0)

>> 2_43999  0_0 0.318 0   0
Chr2 (219990001-219995000)      Chr (-4999-0)
[hhhhhhhhhh555555555h55h55555--55-5--5-55555h5h55h-55h55h5h5hh555----5----5-]
[FFFFFFFFFFAAAAAAAAAAAAAAAAAAAAAAAAAAAAAAAAAAAAAAAAAAAAAAAAAAAAAAAAAAAAAAAAA]
Chr2(219990001-219995000) Chr(-4999-0)

>> 2_40414  0_0 0.318 0   0
Chr2 (202065001-202070000)      Chr (-4999-0)
[hhhhhhhhhh--5-5--55555--5555555--hh-5B--hh555hB555h55hhh55h5-5---5555555555]
[FFFFFFFFFFAAAAAAAAAAAAAAAAAAAAAAAAAAAAAAAAAAAAAAAAAAAAAAAAAAAAAAAAAAAAAAAAA]
Chr2(202065001-202070000) Chr(-4999-0)

>> 2_13805  0_0 0.318 0   0
Chr2 (69020001-69025000)        Chr (-4999-0)
[hhhh-hhhhh--E-EEEEEEEEEE------E--BBBBBBB-h---BB-5-hhB55B5-5hh5hhhB5-555h5--]
[FFFFFFFFFFAAAAAAAAAAAAAAAAAAAAAAAAAAAAAAAAAAAAAAAAAAAAAAAAAAAAAAAAAAAAAAAAA]
Chr2(69020001-69025000) Chr(-4999-0)

>> 2_46250  0_0 0.317 0   0
Chr2 (231245001-231250000)      Chr (-4999-0)
[5hhhhhhhhh555555555555555555555555555555-5555h-555555h5h5h55555555555555555]
[FFFFFFFFFFAAAAAAAAAAAAAAAAAAAAAAAAAAAAAAAAAAAAAAAAAAAAAAAAAAAAAAAAAAAAAAAAA]
Chr2(231245001-231250000) Chr(-4999-0)

>> 2_46248  0_0 0.317 0   0
Chr2 (231235001-231240000)      Chr (-4999-0)
[5hhhhhhhhh555555555555555555555555555555h5555h-555555h5h5-55555555555555555]
[FFFFFFFFFFAAAAAAAAAAAAAAAAAAAAAAAAAAAAAAAAAAAAAAAAAAAAAAAAAAAAAAAAAAAAAAAAA]
Chr2(231235001-231240000) Chr(-4999-0)

>> 2_32250  0_0 0.317 0   0
Chr2 (161245001-161250000)      Chr (-4999-0)
[-h5hhh-BBB-E-E-EEEEEEEEEEE--EEEEEEEE--E---EEEBB-----------5----55hE5hB555-5]
[FFFFFFFFFFAAAAAAAAAAAAAAAAAAAAAAAAAAAAAAAAAAAAAAAAAAAAAAAAAAAAAAAAAAAAAAAAA]
Chr2(161245001-161250000) Chr(-4999-0)

>> 2_13807  0_0 0.317 0   0
Chr2 (69030001-69035000)        Chr (-4999-0)
[-hh--hhhhh5-555555555-55--555-55E-BB--BB5----BB55-hh5-5B5-5hh55-BB55h55h5--]
[FFFFFFFFFFAAAAAAAAAAAAAAAAAAAAAAAAAAAAAAAAAAAAAAAAAAAAAAAAAAAAAAAAAAAAAAAAA]
Chr2(69030001-69035000) Chr(-4999-0)

>> 2_5419  0_0 0.316 0   0
Chr2 (27090001-27095000)        Chr (-4999-0)
[-55h5hh555BBBBBBhBBBB-BBBBBhhBBBBBBBBBBBBBBBB55BBBhBBBBBhhhBBhBBBBBBBBBBBBh]
[FFFFFFFFFFAAAAAAAAAAAAAAAAAAAAAAAAAAAAAAAAAAAAAAAAAAAAAAAAAAAAAAAAAAAAAAAAA]
Chr2(27090001-27095000) Chr(-4999-0)

>> 2_39406  0_0 0.316 0   0
Chr2 (197025001-197030000)      Chr (-4999-0)
[hh55hhhhhh---A-5-55-----E-EEEEE-E--5---55555555---55h5555555h5h555555-555-5]
[FFFFFFFFFFAAAAAAAAAAAAAAAAAAAAAAAAAAAAAAAAAAAAAAAAAAAAAAAAAAAAAAAAAAAAAAAAA]
Chr2(197025001-197030000) Chr(-4999-0)

>> 2_9458  0_0 0.315 0   0
Chr2 (47285001-47290000)        Chr (-4999-0)
[EEEEEEE---55555555555555-55-------------55555--5-E-EEEE-E-5------555E5---55]
[FFFFFFFFFFAAAAAAAAAAAAAAAAAAAAAAAAAAAAAAAAAAAAAAAAAAAAAAAAAAAAAAAAAAAAAAAAA]
Chr2(47285001-47290000) Chr(-4999-0)

>> 2_46274  0_0 0.315 0   0
Chr2 (231365001-231370000)      Chr (-4999-0)
[5hhhhhhhhh555555555555555-5555555555555555555hh555555h5h5555555555555555555]
[FFFFFFFFFFAAAAAAAAAAAAAAAAAAAAAAAAAAAAAAAAAAAAAAAAAAAAAAAAAAAAAAAAAAAAAAAAA]
Chr2(231365001-231370000) Chr(-4999-0)

>> 2_21083  0_0 0.315 0   0
Chr2 (105410001-105415000)      Chr (-4999-0)
[555h5h555hhBh-hhhhhhhhhh-hhhhhhhh--h--hhBBBhh5-hh-hBB-BBB-h-hhBhhBBBhhhh-hh]
[FFFFFFFFFFAAAAAAAAAAAAAAAAAAAAAAAAAAAAAAAAAAAAAAAAAAAAAAAAAAAAAAAAAAAAAAAAA]
Chr2(105410001-105415000) Chr(-4999-0)

>> 2_46075  0_0 0.314 0   0
Chr2 (230370001-230375000)      Chr (-4999-0)
[555555-55hB-hhhhhBhhhhhBhhhhhhhhhhhhhhhhhhh-555hhhhhhhhhhhhhhhhhhhBhhhhhhhh]
[FFFFFFFFFFAAAAAAAAAAAAAAAAAAAAAAAAAAAAAAAAAAAAAAAAAAAAAAAAAAAAAAAAAAAAAAAAA]
Chr2(230370001-230375000) Chr(-4999-0)

>> 2_399  0_0 0.314 0   0
Chr2 (1990001-1995000)  Chr (-4999-0)
[------555--Bhhhhhhhhhh-hBh----h-hhhBBhhhBhB-hB-hhhhBhBB-hhhhhhBBh-BBh---Bh-]
[FFFFFFFFFFAAAAAAAAAAAAAAAAAAAAAAAAAAAAAAAAAAAAAAAAAAAAAAAAAAAAAAAAAAAAAAAAA]
Chr2(1990001-1995000) Chr(-4999-0)

>> 2_32234  0_0 0.314 0   0
Chr2 (161165001-161170000)      Chr (-4999-0)
[hh5hhh5BBB55555555555555555555555--E---------BB555---5-E-55----55555h555555]
[FFFFFFFFFFAAAAAAAAAAAAAAAAAAAAAAAAAAAAAAAAAAAAAAAAAAAAAAAAAAAAAAAAAAAAAAAAA]
Chr2(161165001-161170000) Chr(-4999-0)

>> 2_20180  0_0 0.314 0   0
Chr2 (100895001-100900000)      Chr (-4999-0)
[5555555555BBh--hhBhhhhhhhB-hhBBBBBB--BB-h-BBh--hh-h-5hBh5555555-5hhBhhhhBh5]
[FFFFFFFFFFAAAAAAAAAAAAAAAAAAAAAAAAAAAAAAAAAAAAAAAAAAAAAAAAAAAAAAAAAAAAAAAAA]
Chr2(100895001-100900000) Chr(-4999-0)

>> 2_34954  0_0 0.313 0   0
Chr2 (174765001-174770000)      Chr (-4999-0)
[-hh--hh-hh-5-55555555--h555555555-555555h--55--555h----h5-5h---5555--5--55-]
[FFFFFFFFFFAAAAAAAAAAAAAAAAAAAAAAAAAAAAAAAAAAAAAAAAAAAAAAAAAAAAAAAAAAAAAAAAA]
Chr2(174765001-174770000) Chr(-4999-0)

>> 2_30648  0_0 0.313 0   0
Chr2 (153235001-153240000)      Chr (-4999-0)
[EEEE-E-h-hhhhhhhhhhhhhhhhhhhhhhhhhh--h55BB555--hh--55h5h-55hhhh55hh5hhh5hh5]
[FFFFFFFFFFAAAAAAAAAAAAAAAAAAAAAAAAAAAAAAAAAAAAAAAAAAAAAAAAAAAAAAAAAAAAAAAAA]
Chr2(153235001-153240000) Chr(-4999-0)

>> 2_5060  0_0 0.312 0   0
Chr2 (25295001-25300000)        Chr (-4999-0)
[5555555h55hBhh--hh-hBBhhhhhBhBh-hBBBBBBB5-BBB55hh-5h5h-h-hhhhhhhhhhhhhhhhhh]
[FFFFFFFFFFAAAAAAAAAAAAAAAAAAAAAAAAAAAAAAAAAAAAAAAAAAAAAAAAAAAAAAAAAAAAAAAAA]
Chr2(25295001-25300000) Chr(-4999-0)

>> 2_386  0_0 0.312 0   0
Chr2 (1925001-1930000)  Chr (-4999-0)
[hh5h55h555hBhBhhhhhhhhhhBhhhhBhhhBhBBBhhBBBhhBBhhhhBB--h-BhhhhB-hhh-hhhBhhh]
[FFFFFFFFFFAAAAAAAAAAAAAAAAAAAAAAAAAAAAAAAAAAAAAAAAAAAAAAAAAAAAAAAAAAAAAAAAA]
Chr2(1925001-1930000) Chr(-4999-0)

>> 2_34043  0_0 0.31 0   0
Chr2 (170210001-170215000)      Chr (-4999-0)
[hhhhh-h----BBBBBBBBBBBBBBB-B-BhBBBBBBB-B5-BBB--BBBBBBBBBBhBBh-B---B-BBBBBBh]
[FFFFFFFFFFAAAAAAAAAAAAAAAAAAAAAAAAAAAAAAAAAAAAAAAAAAAAAAAAAAAAAAAAAAAAAAAAA]
Chr2(170210001-170215000) Chr(-4999-0)

>> 2_33286  0_0 0.31 0   0
Chr2 (166425001-166430000)      Chr (-4999-0)
[--555-----hhhhhhhBhh-hhhhBh--h-Bhhhh-hhhh-hhh--hhhhhhh---hhhhhhhhh--hhhhhh-]
[FFFFFFFFFFAAAAAAAAAAAAAAAAAAAAAAAAAAAAAAAAAAAAAAAAAAAAAAAAAAAAAAAAAAAAAAAAA]
Chr2(166425001-166430000) Chr(-4999-0)

>> 2_11022  0_0 0.31 0   0
Chr2 (55105001-55110000)        Chr (-4999-0)
[--5-555---hhhhhhhhh-hhhhhhh---5hhhhhh--hhhhhhhhh-hh----BBBhhhhhhh--Bhhhhhh-]
[FFFFFFFFFFAAAAAAAAAAAAAAAAAAAAAAAAAAAAAAAAAAAAAAAAAAAAAAAAAAAAAAAAAAAAAAAAA]
Chr2(55105001-55110000) Chr(-4999-0)

>> 2_5421  0_0 0.307 0   0
Chr2 (27100001-27105000)        Chr (-4999-0)
[--5555-5--BBhBBhhBBhBhBh--B---BhhBBBBBBBBBBB-55BhBhBBBBh-hhBhhBBBBBBBBBBB-h]
[FFFFFFFFFFAAAAAAAAAAAAAAAAAAAAAAAAAAAAAAAAAAAAAAAAAAAAAAAAAAAAAAAAAAAAAAAAA]
Chr2(27100001-27105000) Chr(-4999-0)

>> 2_46267  0_0 0.307 0   0
Chr2 (231330001-231335000)      Chr (-4999-0)
[--5hhhhhhh555555555555555-5555555555555555555hh55555555-5555555555555555555]
[FFFFFFFFFFAAAAAAAAAAAAAAAAAAAAAAAAAAAAAAAAAAAAAAAAAAAAAAAAAAAAAAAAAAAAAAAAA]
Chr2(231330001-231335000) Chr(-4999-0)

>> 2_48332  0_0 0.305 0   0
Chr2 (241655001-241660000)      Chr (-4999-0)
[555555555hhBhhhhhhhhhhhhhhhhhhhhhBBBBBBBBBBBB55hhBBBBB-hhBhhhBB55BhhBhhBBh5]
[FFFFFFFFFFAAAAAAAAAAAAAAAAAAAAAAAAAAAAAAAAAAAAAAAAAAAAAAAAAAAAAAAAAAAAAAAAA]
Chr2(241655001-241660000) Chr(-4999-0)

>> 2_42140  0_0 0.305 0   0
Chr2 (210695001-210700000)      Chr (-4999-0)
[5h5555555hhhhhhhhhhh-hhhh-B-hhhhhhhhhhhhhhhhh55hhhhhhhhhhhhhhhhhhhhBhhhhhhh]
[FFFFFFFFFFAAAAAAAAAAAAAAAAAAAAAAAAAAAAAAAAAAAAAAAAAAAAAAAAAAAAAAAAAAAAAAAAA]
Chr2(210695001-210700000) Chr(-4999-0)

>> 2_42139  0_0 0.305 0   0
Chr2 (210690001-210695000)      Chr (-4999-0)
[5h5555555hhhh-hhhhhh-hhhhB-hhhhhhhhhhhhhhhhhh55hhhhhhhhhhhhhhhhhhhhBhhhhhhh]
[FFFFFFFFFFAAAAAAAAAAAAAAAAAAAAAAAAAAAAAAAAAAAAAAAAAAAAAAAAAAAAAAAAAAAAAAAAA]
Chr2(210690001-210695000) Chr(-4999-0)

>> 2_26872  0_0 0.304 0   0
Chr2 (134355001-134360000)      Chr (-4999-0)
[E-EEE-E---hBhhhhhhhhhhhhhhhhhBhhh55BBBhB--555-Ehhhh5h-E---hhhBBhBBhhhhhhhhh]
[FFFFFFFFFFAAAAAAAAAAAAAAAAAAAAAAAAAAAAAAAAAAAAAAAAAAAAAAAAAAAAAAAAAAAAAAAAA]
Chr2(134355001-134360000) Chr(-4999-0)

>> 2_20187  0_0 0.304 0   0
Chr2 (100930001-100935000)      Chr (-4999-0)
[5-h5555hh5hBB-B-BBBBhhBBBBBhhh-Bh--hhB-hh--hB--BBhh-hhhBhh5BhhhBB-BhhBhhBBh]
[FFFFFFFFFFAAAAAAAAAAAAAAAAAAAAAAAAAAAAAAAAAAAAAAAAAAAAAAAAAAAAAAAAAAAAAAAAA]
Chr2(100930001-100935000) Chr(-4999-0)

>> 2_48350  0_0 0.303 0   0
Chr2 (241745001-241750000)      Chr (-4999-0)
[55555-5--hBBBBhhhhBBBhhBBhBBBBhhhBBBBBBBBBBBB55BhhBBBBBB-BhhB--B-BB-hBBBBhh]
[FFFFFFFFFFAAAAAAAAAAAAAAAAAAAAAAAAAAAAAAAAAAAAAAAAAAAAAAAAAAAAAAAAAAAAAAAAA]
Chr2(241745001-241750000) Chr(-4999-0)

>> 2_38607  0_0 0.303 0   0
Chr2 (193030001-193035000)      Chr (-4999-0)
[5-55-55hhh-h-hBBB--BhB-hh-hhhhBBhB-hhhhhhhhhhhhhhhhhhhhhBh-hh-hh-BB-hBBBhBh]
[FFFFFFFFFFAAAAAAAAAAAAAAAAAAAAAAAAAAAAAAAAAAAAAAAAAAAAAAAAAAAAAAAAAAAAAAAAA]
Chr2(193030001-193035000) Chr(-4999-0)

>> 2_35699  0_0 0.303 0   0
Chr2 (178490001-178495000)      Chr (-4999-0)
[----5555--BBBhB-hBBBh--BhhhhhhhBhBBhh-BBhhBBh-5-h-h-hhhh-hBh-BB-hhhhhhhh-Bh]
[FFFFFFFFFFAAAAAAAAAAAAAAAAAAAAAAAAAAAAAAAAAAAAAAAAAAAAAAAAAAAAAAAAAAAAAAAAA]
Chr2(178490001-178495000) Chr(-4999-0)

>> 2_5424  0_0 0.302 0   0
Chr2 (27115001-27120000)        Chr (-4999-0)
[-5----555hhBhBhhhhhhBhhhhBhhhhhhhBBB-BBBBBBBB---hhh-BB-hhhhhhhh--BBBhBhB-hh]
[FFFFFFFFFFAAAAAAAAAAAAAAAAAAAAAAAAAAAAAAAAAAAAAAAAAAAAAAAAAAAAAAAAAAAAAAAAA]
Chr2(27115001-27120000) Chr(-4999-0)

>> 2_48244  0_0 0.302 0   0
Chr2 (241215001-241220000)      Chr (-4999-0)
[hhhhhhhhhhBB-BBBBBBBBBh-BBBBBBhBBB--B-BBBBBB-hBhhB---B------hhBBBBBBhh-B-hh]
[FFFFFFFFFFAAAAAAAAAAAAAAAAAAAAAAAAAAAAAAAAAAAAAAAAAAAAAAAAAAAAAAAAAAAAAAAAA]
Chr2(241215001-241220000) Chr(-4999-0)

>> 2_44000  0_0 0.302 0   0
Chr2 (219995001-220000000)      Chr (-4999-0)
[hhhhhhhhhh555555555h55h555555555h55555555-5h5h55-555h55h5h5hh55555555555555]
[FFFFFFFFFFAAAAAAAAAAAAAAAAAAAAAAAAAAAAAAAAAAAAAAAAAAAAAAAAAAAAAAAAAAAAAAAAA]
Chr2(219995001-220000000) Chr(-4999-0)

>> 2_39431  0_0 0.302 0   0
Chr2 (197150001-197155000)      Chr (-4999-0)
[5555555555h-------------h-hhhh--hh-hhhhhhhhhhh5h-55hh555555hhhh5h5hBhhhBhhh]
[FFFFFFFFFFAAAAAAAAAAAAAAAAAAAAAAAAAAAAAAAAAAAAAAAAAAAAAAAAAAAAAAAAAAAAAAAAA]
Chr2(197150001-197155000) Chr(-4999-0)

>> 2_46263  0_0 0.301 0   0
Chr2 (231310001-231315000)      Chr (-4999-0)
[55hhhhhhhh5------E--------5555E--55555555-555hh-5555555h5555555555555555555]
[FFFFFFFFFFAAAAAAAAAAAAAAAAAAAAAAAAAAAAAAAAAAAAAAAAAAAAAAAAAAAAAAAAAAAAAAAAA]
Chr2(231310001-231315000) Chr(-4999-0)

>> 2_379  0_0 0.301 0   0
Chr2 (1890001-1895000)  Chr (-4999-0)
[hBh5h55555BBhBhh-hhhhhhBhBhhBBhhhBBBBBhhBBBB-BBhhBBBBBB-BhBhhhBBBBBB--BBBhh]
[FFFFFFFFFFAAAAAAAAAAAAAAAAAAAAAAAAAAAAAAAAAAAAAAAAAAAAAAAAAAAAAAAAAAAAAAAAA]
Chr2(1890001-1895000) Chr(-4999-0)

>> 2_9128  0_0 0.3 0   0
Chr2 (45635001-45640000)        Chr (-4999-0)
[5hhhhhhhhh55555555555-5555555555555555-5-55555h555hh--5h555555555555555h555]
[FFFFFFFFFFAAAAAAAAAAAAAAAAAAAAAAAAAAAAAAAAAAAAAAAAAAAAAAAAAAAAAAAAAAAAAAAAA]
Chr2(45635001-45640000) Chr(-4999-0)
