# Supplementary material for: Automatic detection of genomic regions with informative epigenetic patterns
Source: BMC Genomics. 2018 Nov 28;19:847. doi: 10.1186/s12864-018-5286-5 (PMC6264639; doi:10.1186/s12864-018-5286-5)
Supplement: Supplementary file 2 — Full list of windows in all chromosomes for the three experiments (in plain text and html format). The lists include the detailed epigenetic profiles for the windows as well as links to inspect these in a genome browser. (ZIP 973 kb) [file 12864_2018_5286_MOESM2_ESM.zip › Additional_file_2/brain/TXT/sdp_brain_19_15to5_3_E4.txt]

# Epicorr 1.19
#
# nsamples= 75  # Nr. of epigenomes (samples)
# wlen= 5000  # Window length (bp)
# step= 5000  # Distance between window inits (bp)
#           => Window 'n' goes from  (n-1)*step+1  to  (n-1)*step+wlen  (bp)
# Chr_1= 19 (19) 59188111 bp
# nwin1= 11836 # Nr. of windows for Chr_1
# Chr_2= 19 (19) 59188111 bp
# nwin2= 11836 # Nr. of windows for Chr_2
# Epigen vocabulary:
# epired= YES # Reduced vocabulary (yes/no)
# state  mnemonic  color  shortname|longname
#   0   -       #000000 (---|---, ZNF/Rpts|ZNF genes & repeats, )
#   1   A       #FF0000 (TssA|Active TSS, TssAFlnk|Flanking Active TSS, )
#   3   5       #32CD32 (TxFlnk|Transcr. at gene 5' and 3', Tx|Strong transcription, TxWk|Weak transcription, )
#   7   E       #FFFF00 (EnhG|Genic enhancers, Enh|Enhancers, )
#   9   h       #8A91D0 (Het|Heterochromatin, Quies|Quiescent/Low, )
#  10   B       #CD5C5C (TssBiv|Bivalent/Poised, BivFlnk|Flanking Bivalent TSS/Enh, EnhBiv|Bivalent Enhancer, ReprPC|Repressed PolyComb, ReprPCWk|Weak Repressed PolyComb, )
#------------------------------------------------------------
>> 19_9289  0_0 0.608 0   0
Chr19 (46440001-46445000)       Chr (-4999-0)
[5555555555BBBBBBBBBB-BBBBBBBBBBBBBBBBBBBBBBBB--BB--BBBBB---BBBBBBBBBBBBBBBh]
[FFFFFFFFFFAAAAAAAAAAAAAAAAAAAAAAAAAAAAAAAAAAAAAAAAAAAAAAAAAAAAAAAAAAAAAAAAA]
Chr19(46440001-46445000) Chr(-4999-0)

>> 19_2319  0_0 0.575 0   0
Chr19 (11590001-11595000)       Chr (-4999-0)
[A-AA-AA-A-BBB--B-B----BBB--BB-B-BB-B-BB-B--B---BBBBBBBB----BBBBBBB-BB-BBB--]
[FFFFFFFFFFAAAAAAAAAAAAAAAAAAAAAAAAAAAAAAAAAAAAAAAAAAAAAAAAAAAAAAAAAAAAAAAAA]
Chr19(11590001-11595000) Chr(-4999-0)

>> 19_651  0_0 0.556 0   0
Chr19 (3250001-3255000) Chr (-4999-0)
[--5555-555-BBBhB--Bhh-hhhhh-hh-hhBhB-BBB-BB-Bhhhh-B-BBhB--h--BB-hhB-BBB-Bhh]
[FFFFFFFFFFAAAAAAAAAAAAAAAAAAAAAAAAAAAAAAAAAAAAAAAAAAAAAAAAAAAAAAAAAAAAAAAAA]
Chr19(3250001-3255000) Chr(-4999-0)

>> 19_865  0_0 0.539 0   0
Chr19 (4320001-4325000) Chr (-4999-0)
[5555555-55hBh-hhhhhhhhhh--h---hh-hhBBh-5----h----BhBBB-hhhhBhBB---h---5h---]
[FFFFFFFFFFAAAAAAAAAAAAAAAAAAAAAAAAAAAAAAAAAAAAAAAAAAAAAAAAAAAAAAAAAAAAAAAAA]
Chr19(4320001-4325000) Chr(-4999-0)

>> 19_10884  0_0 0.533 0   0
Chr19 (54415001-54420000)       Chr (-4999-0)
[5555555555BBBBBBBB--BB-BBBBBBB--BBBBB-B-h--hB55--BBBBBB-BBBBB-BB-BB---B-BBh]
[FFFFFFFFFFAAAAAAAAAAAAAAAAAAAAAAAAAAAAAAAAAAAAAAAAAAAAAAAAAAAAAAAAAAAAAAAAA]
Chr19(54415001-54420000) Chr(-4999-0)

>> 19_3747  0_0 0.518 0   0
Chr19 (18730001-18735000)       Chr (-4999-0)
[5555555555hBhBBhhhB-BhhhBhhBhBBhBBhBBhBBBBBBBh5BBBh-BBBBBBhB-BBBBBBBBB-BBhh]
[FFFFFFFFFFAAAAAAAAAAAAAAAAAAAAAAAAAAAAAAAAAAAAAAAAAAAAAAAAAAAAAAAAAAAAAAAAA]
Chr19(18730001-18735000) Chr(-4999-0)

>> 19_10888  0_0 0.499 0   0
Chr19 (54435001-54440000)       Chr (-4999-0)
[5555555555BBBBh-hB-hhhh---BBBBhhBh-B-hhhhhh-B55hhBhBBBBhhhhBBhBB-hBBhhh-Bhh]
[FFFFFFFFFFAAAAAAAAAAAAAAAAAAAAAAAAAAAAAAAAAAAAAAAAAAAAAAAAAAAAAAAAAAAAAAAAA]
Chr19(54435001-54440000) Chr(-4999-0)

>> 19_10211  0_0 0.497 0   0
Chr19 (51050001-51055000)       Chr (-4999-0)
[AAA-AAA---BBBBBBBBBBB-BB---BBBB--BBBBBBB--BBB--B-BBBBB--h-hBBBB--BBBBBBBBBh]
[FFFFFFFFFFAAAAAAAAAAAAAAAAAAAAAAAAAAAAAAAAAAAAAAAAAAAAAAAAAAAAAAAAAAAAAAAAA]
Chr19(51050001-51055000) Chr(-4999-0)

>> 19_3746  0_0 0.495 0   0
Chr19 (18725001-18730000)       Chr (-4999-0)
[5-55555555BBBBBBBBBBBBBBBB-BBBBBBB-BB-BBBBBBBh5BBB-BBBBBBB-BBBBBBBBBBBBBB-h]
[FFFFFFFFFFAAAAAAAAAAAAAAAAAAAAAAAAAAAAAAAAAAAAAAAAAAAAAAAAAAAAAAAAAAAAAAAAA]
Chr19(18725001-18730000) Chr(-4999-0)

>> 19_10885  0_0 0.495 0   0
Chr19 (54420001-54425000)       Chr (-4999-0)
[5555555555BBBBhhhBhhhhh---BBBBhhB-hh-h--hhhhB55hhBBBBBBhBBhBBhBBh-Bhhhhh-hh]
[FFFFFFFFFFAAAAAAAAAAAAAAAAAAAAAAAAAAAAAAAAAAAAAAAAAAAAAAAAAAAAAAAAAAAAAAAAA]
Chr19(54420001-54425000) Chr(-4999-0)

>> 19_294  0_0 0.489 0   0
Chr19 (1465001-1470000) Chr (-4999-0)
[-555555555BB--B--B-B-B-BB--BBBB-BBBBBBBBBBBBB55BBBBBBBB---hBBBBBBBBBB-BBBB-]
[FFFFFFFFFFAAAAAAAAAAAAAAAAAAAAAAAAAAAAAAAAAAAAAAAAAAAAAAAAAAAAAAAAAAAAAAAAA]
Chr19(1465001-1470000) Chr(-4999-0)

>> 19_2317  0_0 0.48 0   0
Chr19 (11580001-11585000)       Chr (-4999-0)
[5555555555BB-BBhh-BhBBhBBBh-BBBhBB-BBBBBhhB-h55BBhBBBBBBhBhBBBBBBBBhBBBhBhh]
[FFFFFFFFFFAAAAAAAAAAAAAAAAAAAAAAAAAAAAAAAAAAAAAAAAAAAAAAAAAAAAAAAAAAAAAAAAA]
Chr19(11580001-11585000) Chr(-4999-0)

>> 19_10887  0_0 0.48 0   0
Chr19 (54430001-54435000)       Chr (-4999-0)
[5555555555-B-BhhhBhhhhhhh-BBBBhhBhh-hhhhhhhhB55hhBhBBBBhBhh-BhBBhhBhhhhhhhh]
[FFFFFFFFFFAAAAAAAAAAAAAAAAAAAAAAAAAAAAAAAAAAAAAAAAAAAAAAAAAAAAAAAAAAAAAAAAA]
Chr19(54430001-54435000) Chr(-4999-0)

>> 19_3748  0_0 0.474 0   0
Chr19 (18735001-18740000)       Chr (-4999-0)
[555555555-hBhBhhhhBhhhhhBhhBhBBhBBhBBhBBBBBBB-5BBBhhBBBBhBhBhBBBBBBBBBhBBhh]
[FFFFFFFFFFAAAAAAAAAAAAAAAAAAAAAAAAAAAAAAAAAAAAAAAAAAAAAAAAAAAAAAAAAAAAAAAAA]
Chr19(18735001-18740000) Chr(-4999-0)

>> 19_10889  0_0 0.471 0   0
Chr19 (54440001-54445000)       Chr (-4999-0)
[55555555--BBBB-BBBB---hBBBBBBB--B-BBB---h--BB55B-B-BBBB---hBBBBBB-BB-BhBBhh]
[FFFFFFFFFFAAAAAAAAAAAAAAAAAAAAAAAAAAAAAAAAAAAAAAAAAAAAAAAAAAAAAAAAAAAAAAAAA]
Chr19(54440001-54445000) Chr(-4999-0)

>> 19_10886  0_0 0.466 0   0
Chr19 (54425001-54430000)       Chr (-4999-0)
[5555555555hB-BhhhBhhhhhhhhBBBBhhBhhhhhhhhhhhB55hhBhBBBBhBhhhBhBBhhBhhhhhhhh]
[FFFFFFFFFFAAAAAAAAAAAAAAAAAAAAAAAAAAAAAAAAAAAAAAAAAAAAAAAAAAAAAAAAAAAAAAAAA]
Chr19(54425001-54430000) Chr(-4999-0)

>> 19_9288  0_0 0.45 0   0
Chr19 (46435001-46440000)       Chr (-4999-0)
[5555555-55BBBBBBBBBBBBhBB-BBBBBBBBBBBBBBBBBBB-5BBB-BBBBB5B-BBBBBBBBBBBBBB-h]
[FFFFFFFFFFAAAAAAAAAAAAAAAAAAAAAAAAAAAAAAAAAAAAAAAAAAAAAAAAAAAAAAAAAAAAAAAAA]
Chr19(46435001-46440000) Chr(-4999-0)

>> 19_8210  0_0 0.448 0   0
Chr19 (41045001-41050000)       Chr (-4999-0)
[5-55555555BBBBBBhBBhhh-hBBhBhBBBBB--BBBB-BBBBBBBh-h---BB---55h5--BB-hBBhhhh]
[FFFFFFFFFFAAAAAAAAAAAAAAAAAAAAAAAAAAAAAAAAAAAAAAAAAAAAAAAAAAAAAAAAAAAAAAAAA]
Chr19(41045001-41050000) Chr(-4999-0)

>> 19_8565  0_0 0.446 0   0
Chr19 (42820001-42825000)       Chr (-4999-0)
[hh-555555-BBBBBBBBBBBBBBBBBBBBB-BBBBBBBBBBBBBBBBBBBBBBBBBBBBBBBBBBBBBBBBBB5]
[FFFFFFFFFFAAAAAAAAAAAAAAAAAAAAAAAAAAAAAAAAAAAAAAAAAAAAAAAAAAAAAAAAAAAAAAAAA]
Chr19(42820001-42825000) Chr(-4999-0)

>> 19_1300  0_0 0.444 0   0
Chr19 (6495001-6500000) Chr (-4999-0)
[555-55555--Bh--hh---hhhh--h55----B-BBB--5-BBBhhB-BBB-BB--BhBBBBBBBB-BBBBB-h]
[FFFFFFFFFFAAAAAAAAAAAAAAAAAAAAAAAAAAAAAAAAAAAAAAAAAAAAAAAAAAAAAAAAAAAAAAAAA]
Chr19(6495001-6500000) Chr(-4999-0)

>> 19_2315  0_0 0.441 0   0
Chr19 (11570001-11575000)       Chr (-4999-0)
[5555555555BBhBBhhhh-BhhhhhhhBBBhBBhBBBBB5hBhB55hhBBBBBBhhB-BBBBBBBB-BBBBBhh]
[FFFFFFFFFFAAAAAAAAAAAAAAAAAAAAAAAAAAAAAAAAAAAAAAAAAAAAAAAAAAAAAAAAAAAAAAAAA]
Chr19(11570001-11575000) Chr(-4999-0)

>> 19_9294  0_0 0.434 0   0
Chr19 (46465001-46470000)       Chr (-4999-0)
[5555555555BBBBBBBBBB-BBBBBBBBBBBBBBBBBBBBBBBB55BBBBBBBBBB5hBBBBBBBBBBBBBBBh]
[FFFFFFFFFFAAAAAAAAAAAAAAAAAAAAAAAAAAAAAAAAAAAAAAAAAAAAAAAAAAAAAAAAAAAAAAAAA]
Chr19(46465001-46470000) Chr(-4999-0)

>> 19_8211  0_0 0.422 0   0
Chr19 (41050001-41055000)       Chr (-4999-0)
[5555555--5BBBBBB-BBBBBB-BB---BBBBB-BBBBBBBBBBBBB-B-B5BBB-5h-5----BBB-BBB-hh]
[FFFFFFFFFFAAAAAAAAAAAAAAAAAAAAAAAAAAAAAAAAAAAAAAAAAAAAAAAAAAAAAAAAAAAAAAAAA]
Chr19(41050001-41055000) Chr(-4999-0)

>> 19_10689  0_0 0.422 0   0
Chr19 (53440001-53445000)       Chr (-4999-0)
[hhhhhhhhhh5-55----555-55-5-A----5h5555-5-----55555hhhh55555-h555--5-----5--]
[FFFFFFFFFFAAAAAAAAAAAAAAAAAAAAAAAAAAAAAAAAAAAAAAAAAAAAAAAAAAAAAAAAAAAAAAAAA]
Chr19(53440001-53445000) Chr(-4999-0)

>> 19_9396  0_0 0.417 0   0
Chr19 (46975001-46980000)       Chr (-4999-0)
[5555h5h---BBBBBBBBBBBBBBBBBBBBBBB-------hh-h---BBBBBB--hhh-BBBB-BBBBBBBBBBh]
[FFFFFFFFFFAAAAAAAAAAAAAAAAAAAAAAAAAAAAAAAAAAAAAAAAAAAAAAAAAAAAAAAAAAAAAAAAA]
Chr19(46975001-46980000) Chr(-4999-0)

>> 19_7366  0_0 0.417 0   0
Chr19 (36825001-36830000)       Chr (-4999-0)
[5555555555hh-------hhhh-h----hhhhh-h-hhh-hhhh-hhh-h--h5-5-h-5555hhh-hh-h-hh]
[FFFFFFFFFFAAAAAAAAAAAAAAAAAAAAAAAAAAAAAAAAAAAAAAAAAAAAAAAAAAAAAAAAAAAAAAAAA]
Chr19(36825001-36830000) Chr(-4999-0)

>> 19_9290  0_0 0.411 0   0
Chr19 (46445001-46450000)       Chr (-4999-0)
[5555555555BBBBBBBBBhhBBBBBBBBBBBBBBBBBBBBBBBh55BB5hBBBBB5BhBB-BBBBBBBBBBB-h]
[FFFFFFFFFFAAAAAAAAAAAAAAAAAAAAAAAAAAAAAAAAAAAAAAAAAAAAAAAAAAAAAAAAAAAAAAAAA]
Chr19(46445001-46450000) Chr(-4999-0)

>> 19_3548  0_0 0.41 0   0
Chr19 (17735001-17740000)       Chr (-4999-0)
[5h55555555hBhBhhBBhhhhhhhhh-hBhh-BBBBhBBB-B-h55hhBB--B--hBhh-BB-hhBBBBhhBh-]
[FFFFFFFFFFAAAAAAAAAAAAAAAAAAAAAAAAAAAAAAAAAAAAAAAAAAAAAAAAAAAAAAAAAAAAAAAAA]
Chr19(17735001-17740000) Chr(-4999-0)

>> 19_3869  0_0 0.409 0   0
Chr19 (19340001-19345000)       Chr (-4999-0)
[h-5-555555hBh-Bhh-hhhhhh-hhBBB-hBB-B-BBBBBBBB-5-h-B----hhBh-B--BB-hBBhBBBhh]
[FFFFFFFFFFAAAAAAAAAAAAAAAAAAAAAAAAAAAAAAAAAAAAAAAAAAAAAAAAAAAAAAAAAAAAAAAAA]
Chr19(19340001-19345000) Chr(-4999-0)

>> 19_9291  0_0 0.405 0   0
Chr19 (46450001-46455000)       Chr (-4999-0)
[5555555555BBBBBBBBBhBBBBBBBBBBBBBBBBBBBBBBBBh55BB5hBBBBB5BBBBhBBBBBBBBBBBhh]
[FFFFFFFFFFAAAAAAAAAAAAAAAAAAAAAAAAAAAAAAAAAAAAAAAAAAAAAAAAAAAAAAAAAAAAAAAAA]
Chr19(46450001-46455000) Chr(-4999-0)

>> 19_10988  0_0 0.405 0   0
Chr19 (54935001-54940000)       Chr (-4999-0)
[E---5-5555BBBBBBBBBBBBBBBBB-BBBBBBBBBBBBBBBBB-EBBBBBBBB-BB-BBBBBBBBBBBBBBBh]
[FFFFFFFFFFAAAAAAAAAAAAAAAAAAAAAAAAAAAAAAAAAAAAAAAAAAAAAAAAAAAAAAAAAAAAAAAAA]
Chr19(54935001-54940000) Chr(-4999-0)

>> 19_9624  0_0 0.403 0   0
Chr19 (48115001-48120000)       Chr (-4999-0)
[EE-EEE----5E55-----5-5-5555--5--5-5------E555--55-5----5--5--5--555555555-5]
[FFFFFFFFFFAAAAAAAAAAAAAAAAAAAAAAAAAAAAAAAAAAAAAAAAAAAAAAAAAAAAAAAAAAAAAAAAA]
Chr19(48115001-48120000) Chr(-4999-0)

>> 19_3555  0_0 0.395 0   0
Chr19 (17770001-17775000)       Chr (-4999-0)
[5h55555555BBhBh-hBhhhhhhhhhhhhhhhBBB-BBBBBhBB55hhBh--BhhhhhBhhB-hhBBh-hB-hh]
[FFFFFFFFFFAAAAAAAAAAAAAAAAAAAAAAAAAAAAAAAAAAAAAAAAAAAAAAAAAAAAAAAAAAAAAAAAA]
Chr19(17770001-17775000) Chr(-4999-0)

>> 19_10687  0_0 0.394 0   0
Chr19 (53430001-53435000)       Chr (-4999-0)
[hhh-hhhhhh5-55-5-5555h5555555-5555555555--55555555h555555h55h55555555555555]
[FFFFFFFFFFAAAAAAAAAAAAAAAAAAAAAAAAAAAAAAAAAAAAAAAAAAAAAAAAAAAAAAAAAAAAAAAAA]
Chr19(53430001-53435000) Chr(-4999-0)

>> 19_3554  0_0 0.391 0   0
Chr19 (17765001-17770000)       Chr (-4999-0)
[5h55555555BBhBhBhBhhhhhhhhhhhhhhhBhB-BBBBB--B55hhBhB-Bhhh-hBhhBBhhBBBBhBBhh]
[FFFFFFFFFFAAAAAAAAAAAAAAAAAAAAAAAAAAAAAAAAAAAAAAAAAAAAAAAAAAAAAAAAAAAAAAAAA]
Chr19(17765001-17770000) Chr(-4999-0)

>> 19_650  0_0 0.39 0   0
Chr19 (3245001-3250000) Chr (-4999-0)
[-B5555B555BBBBh--BhhhhhhhhhBhhBhhBhBhBBBBBBBBhhhhBhBBBhBBBBBBBBBhhB-BBBhBhh]
[FFFFFFFFFFAAAAAAAAAAAAAAAAAAAAAAAAAAAAAAAAAAAAAAAAAAAAAAAAAAAAAAAAAAAAAAAAA]
Chr19(3245001-3250000) Chr(-4999-0)

>> 19_11432  0_0 0.389 0   0
Chr19 (57155001-57160000)       Chr (-4999-0)
[h-5555--5-h-hBhhh-hhhhh-hhh--hhhhhhhhhhhhhhh---hhh--hB---hh--hB---B-hhh-hhh]
[FFFFFFFFFFAAAAAAAAAAAAAAAAAAAAAAAAAAAAAAAAAAAAAAAAAAAAAAAAAAAAAAAAAAAAAAAAA]
Chr19(57155001-57160000) Chr(-4999-0)

>> 19_3549  0_0 0.387 0   0
Chr19 (17740001-17745000)       Chr (-4999-0)
[5h55555555hhhBhhhBhhhhhhhhhBhBhhhBBBBhBBBBBBh55hhBhBBBB-hBh-hBBBhhBBBBhhBh-]
[FFFFFFFFFFAAAAAAAAAAAAAAAAAAAAAAAAAAAAAAAAAAAAAAAAAAAAAAAAAAAAAAAAAAAAAAAAA]
Chr19(17740001-17745000) Chr(-4999-0)

>> 19_9306  0_0 0.385 0   0
Chr19 (46525001-46530000)       Chr (-4999-0)
[5555555B-BBBB-BBB-BB-BhB--BBBBBB-BBBBBBBBBBBBhBBBBBBBBBBBBBBBBBBBBBBBBBBB--]
[FFFFFFFFFFAAAAAAAAAAAAAAAAAAAAAAAAAAAAAAAAAAAAAAAAAAAAAAAAAAAAAAAAAAAAAAAAA]
Chr19(46525001-46530000) Chr(-4999-0)

>> 19_844  0_0 0.385 0   0
Chr19 (4215001-4220000) Chr (-4999-0)
[h555555-5BhBhhhhhhhhhhhhhhhhh-hhhBBBBB-B----BhhhhBBBBBBhhhhBBBBB--hhBBBhBhh]
[FFFFFFFFFFAAAAAAAAAAAAAAAAAAAAAAAAAAAAAAAAAAAAAAAAAAAAAAAAAAAAAAAAAAAAAAAAA]
Chr19(4215001-4220000) Chr(-4999-0)

>> 19_8502  0_0 0.384 0   0
Chr19 (42505001-42510000)       Chr (-4999-0)
[5-5-555555BB--B-----B-----55--B--BBBBBBBBBBBB-5---BBBBBBBB55-B--BBBBBBBBBBh]
[FFFFFFFFFFAAAAAAAAAAAAAAAAAAAAAAAAAAAAAAAAAAAAAAAAAAAAAAAAAAAAAAAAAAAAAAAAA]
Chr19(42505001-42510000) Chr(-4999-0)

>> 19_845  0_0 0.384 0   0
Chr19 (4220001-4225000) Chr (-4999-0)
[-555555h5BhBhhhhhhhhhhhhhh-hhh-hhBBBBBBBBBB-Bhhh-BBBBBBhh--BBBBBh-hhBBB-Bhh]
[FFFFFFFFFFAAAAAAAAAAAAAAAAAAAAAAAAAAAAAAAAAAAAAAAAAAAAAAAAAAAAAAAAAAAAAAAAA]
Chr19(4220001-4225000) Chr(-4999-0)

>> 19_8214  0_0 0.384 0   0
Chr19 (41065001-41070000)       Chr (-4999-0)
[5555555-5BBBBBBBBBBBBBBBBBBBBBBBBBBBBBBBBBBBBBBB-BBBBBBBB--BBB-BBBBBBBBBBB5]
[FFFFFFFFFFAAAAAAAAAAAAAAAAAAAAAAAAAAAAAAAAAAAAAAAAAAAAAAAAAAAAAAAAAAAAAAAAA]
Chr19(41065001-41070000) Chr(-4999-0)

>> 19_9840  0_0 0.383 0   0
Chr19 (49195001-49200000)       Chr (-4999-0)
[555h555BBB-Bh------hhhhh-hhhhhh--BBBBBBB-h-B--B-----BBB-hhh---B---hh------h]
[FFFFFFFFFFAAAAAAAAAAAAAAAAAAAAAAAAAAAAAAAAAAAAAAAAAAAAAAAAAAAAAAAAAAAAAAAAA]
Chr19(49195001-49200000) Chr(-4999-0)

>> 19_10709  0_0 0.382 0   0
Chr19 (53540001-53545000)       Chr (-4999-0)
[-hBBBBBB-B--h-hhhhhhhhh-hhh---hh---------h--h-hhh-B-h--h--h--hB-hh-hhhhh-hh]
[FFFFFFFFFFAAAAAAAAAAAAAAAAAAAAAAAAAAAAAAAAAAAAAAAAAAAAAAAAAAAAAAAAAAAAAAAAA]
Chr19(53540001-53545000) Chr(-4999-0)

>> 19_7168  0_0 0.376 0   0
Chr19 (35835001-35840000)       Chr (-4999-0)
[555555-BBB-B--B----------E----EE-BBBBBBBBBBBBhB--BhBBBBhhhhBhBBBBBBBBBBB-Bh]
[FFFFFFFFFFAAAAAAAAAAAAAAAAAAAAAAAAAAAAAAAAAAAAAAAAAAAAAAAAAAAAAAAAAAAAAAAAA]
Chr19(35835001-35840000) Chr(-4999-0)

>> 19_9295  0_0 0.374 0   0
Chr19 (46470001-46475000)       Chr (-4999-0)
[555-5555--BBBBBBBBBBBBBBBBBBBBBBBBBBBBBBBBBBB55BBBBBBBBBB--BBBBBBBBBBBBBB-h]
[FFFFFFFFFFAAAAAAAAAAAAAAAAAAAAAAAAAAAAAAAAAAAAAAAAAAAAAAAAAAAAAAAAAAAAAAAAA]
Chr19(46470001-46475000) Chr(-4999-0)

>> 19_1973  0_0 0.373 0   0
Chr19 (9860001-9865000) Chr (-4999-0)
[5555555555hhh-hh-hhhhhhhhhh-hhhhh-h-hhhhhhhh555-h-hhh--h55---55--hhhhhhhh-h]
[FFFFFFFFFFAAAAAAAAAAAAAAAAAAAAAAAAAAAAAAAAAAAAAAAAAAAAAAAAAAAAAAAAAAAAAAAAA]
Chr19(9860001-9865000) Chr(-4999-0)

>> 19_8199  0_0 0.368 0   0
Chr19 (40990001-40995000)       Chr (-4999-0)
[55555555BB-BBBBBBBBhhBhBBBBBBB-BBBBBBBBBB--BBBBB----BBBBh-hB-B5BBBBBBhB-Bhh]
[FFFFFFFFFFAAAAAAAAAAAAAAAAAAAAAAAAAAAAAAAAAAAAAAAAAAAAAAAAAAAAAAAAAAAAAAAAA]
Chr19(40990001-40995000) Chr(-4999-0)

>> 19_9297  0_0 0.366 0   0
Chr19 (46480001-46485000)       Chr (-4999-0)
[h5hhhhhh-5BBhBBBBBB-BBhBBBBBBBBBBBBBBBBBBBBBB55BBBBBBBBBBBBB-BBBBBBBBBBBBBh]
[FFFFFFFFFFAAAAAAAAAAAAAAAAAAAAAAAAAAAAAAAAAAAAAAAAAAAAAAAAAAAAAAAAAAAAAAAAA]
Chr19(46480001-46485000) Chr(-4999-0)

>> 19_3550  0_0 0.362 0   0
Chr19 (17745001-17750000)       Chr (-4999-0)
[5h5555555-hBhB--hBBhhhhhhhBB-BhhhBBBB-BBBBBBh55hhBhBBBBhBBhBhBBBhhBBBBhhBhh]
[FFFFFFFFFFAAAAAAAAAAAAAAAAAAAAAAAAAAAAAAAAAAAAAAAAAAAAAAAAAAAAAAAAAAAAAAAAA]
Chr19(17745001-17750000) Chr(-4999-0)

>> 19_6236  0_0 0.361 0   0
Chr19 (31175001-31180000)       Chr (-4999-0)
[-5--55-5-EBBBBBBBBBBhBBBBBB-BBhB-BB-BBBB--BBB-BB-BBBBB-BBBhB-5B--BBBh-BBBBh]
[FFFFFFFFFFAAAAAAAAAAAAAAAAAAAAAAAAAAAAAAAAAAAAAAAAAAAAAAAAAAAAAAAAAAAAAAAAA]
Chr19(31175001-31180000) Chr(-4999-0)

>> 19_11718  0_0 0.361 0   0
Chr19 (58585001-58590000)       Chr (-4999-0)
[5-5555555hh-hhhhhhhhhhhhhh--hhhhhhhhhhh-hhhhhhhhh-h--hhh55h-hh--hhhhhhhhhhh]
[FFFFFFFFFFAAAAAAAAAAAAAAAAAAAAAAAAAAAAAAAAAAAAAAAAAAAAAAAAAAAAAAAAAAAAAAAAA]
Chr19(58585001-58590000) Chr(-4999-0)

>> 19_3912  0_0 0.359 0   0
Chr19 (19555001-19560000)       Chr (-4999-0)
[55-5h55--h-EE-EEEEEEEEEE-----EEEE----EE-EE---5------------55555-55-E-E-E--E]
[FFFFFFFFFFAAAAAAAAAAAAAAAAAAAAAAAAAAAAAAAAAAAAAAAAAAAAAAAAAAAAAAAAAAAAAAAAA]
Chr19(19555001-19560000) Chr(-4999-0)

>> 19_864  0_0 0.358 0   0
Chr19 (4315001-4320000) Chr (-4999-0)
[5555555555hBh5hhhhhhhhhh-hhhhhh-hhhBBh-55h-Bh55--BhBBB5hhhhBhBBB-hhhhh5hhhh]
[FFFFFFFFFFAAAAAAAAAAAAAAAAAAAAAAAAAAAAAAAAAAAAAAAAAAAAAAAAAAAAAAAAAAAAAAAAA]
Chr19(4315001-4320000) Chr(-4999-0)

>> 19_8198  0_0 0.358 0   0
Chr19 (40985001-40990000)       Chr (-4999-0)
[55555555-BhBhBB--BhhhBhBBBBBBBhBBBB-BBBBBhhBhBBBhhhh5BBBhhhBhB5BBB-hh-BhBhh]
[FFFFFFFFFFAAAAAAAAAAAAAAAAAAAAAAAAAAAAAAAAAAAAAAAAAAAAAAAAAAAAAAAAAAAAAAAAA]
Chr19(40985001-40990000) Chr(-4999-0)

>> 19_8506  0_0 0.357 0   0
Chr19 (42525001-42530000)       Chr (-4999-0)
[5555555555hBhhhhhhhhhBhhhh5555hhh--BBB-B--BBB55hh-h-------55-----BhhBBBBBhh]
[FFFFFFFFFFAAAAAAAAAAAAAAAAAAAAAAAAAAAAAAAAAAAAAAAAAAAAAAAAAAAAAAAAAAAAAAAAA]
Chr19(42525001-42530000) Chr(-4999-0)

>> 19_8197  0_0 0.354 0   0
Chr19 (40980001-40985000)       Chr (-4999-0)
[555555555BhBhBBhhBhhhBhhBBBBBBhBBhhhhBBBBhhB-BhBhhhh5BBBhhh5hB5BBBhhhBBhBhh]
[FFFFFFFFFFAAAAAAAAAAAAAAAAAAAAAAAAAAAAAAAAAAAAAAAAAAAAAAAAAAAAAAAAAAAAAAAAA]
Chr19(40980001-40985000) Chr(-4999-0)

>> 19_782  0_0 0.354 0   0
Chr19 (3905001-3910000) Chr (-4999-0)
[-h55555555BBhhh-hBhhhhhhhhhhhhhhhBBBBhBBBBBhB55hhBhBBBhhhBhBBhBBh-BBBhh-hhh]
[FFFFFFFFFFAAAAAAAAAAAAAAAAAAAAAAAAAAAAAAAAAAAAAAAAAAAAAAAAAAAAAAAAAAAAAAAAA]
Chr19(3905001-3910000) Chr(-4999-0)

>> 19_912  0_0 0.35 0   0
Chr19 (4555001-4560000) Chr (-4999-0)
[-h-555--55hBhh--hhhhhhhh--hh--B--BBBBhB--hhhBhhBh------h--h-hB-B5-BB--B----]
[FFFFFFFFFFAAAAAAAAAAAAAAAAAAAAAAAAAAAAAAAAAAAAAAAAAAAAAAAAAAAAAAAAAAAAAAAAA]
Chr19(4555001-4560000) Chr(-4999-0)

>> 19_2670  0_0 0.349 0   0
Chr19 (13345001-13350000)       Chr (-4999-0)
[-555555h5h-----------B--hhh-hh--hBh5hBBB-5BBB-hh--BBBB-hh-h-hBB-hhBBBhBBhhh]
[FFFFFFFFFFAAAAAAAAAAAAAAAAAAAAAAAAAAAAAAAAAAAAAAAAAAAAAAAAAAAAAAAAAAAAAAAAA]
Chr19(13345001-13350000) Chr(-4999-0)

>> 19_9838  0_0 0.348 0   0
Chr19 (49185001-49190000)       Chr (-4999-0)
[5---55----hBhhhhhhhhhhhhhhhhhhhhhBBBBBBB--B-h----hh----hh-hhhh----h--h-E---]
[FFFFFFFFFFAAAAAAAAAAAAAAAAAAAAAAAAAAAAAAAAAAAAAAAAAAAAAAAAAAAAAAAAAAAAAAAAA]
Chr19(49185001-49190000) Chr(-4999-0)

>> 19_11435  0_0 0.348 0   0
Chr19 (57170001-57175000)       Chr (-4999-0)
[--5-5-55-hhhh-hhhhhhhhhhhh----hhhhhh-hhhhhhhh--hh------h---------h-hhhhhhhh]
[FFFFFFFFFFAAAAAAAAAAAAAAAAAAAAAAAAAAAAAAAAAAAAAAAAAAAAAAAAAAAAAAAAAAAAAAAAA]
Chr19(57170001-57175000) Chr(-4999-0)

>> 19_783  0_0 0.347 0   0
Chr19 (3910001-3915000) Chr (-4999-0)
[5h5555555-hBhhhhhBhhhhhhhhhhhhhhhhhhhhBB-hhhB55hh-hhBBhhhhhhhhB-hhBBhhhhhhh]
[FFFFFFFFFFAAAAAAAAAAAAAAAAAAAAAAAAAAAAAAAAAAAAAAAAAAAAAAAAAAAAAAAAAAAAAAAAA]
Chr19(3910001-3915000) Chr(-4999-0)

>> 19_3556  0_0 0.347 0   0
Chr19 (17775001-17780000)       Chr (-4999-0)
[5h5555555hBBhhhhh-hhhhhhhhh-hhhhhBBB-BBBh-hhB55hh-h----h--h-hhB-h-B--hhB-hh]
[FFFFFFFFFFAAAAAAAAAAAAAAAAAAAAAAAAAAAAAAAAAAAAAAAAAAAAAAAAAAAAAAAAAAAAAAAAA]
Chr19(17775001-17780000) Chr(-4999-0)

>> 19_2318  0_0 0.347 0   0
Chr19 (11585001-11590000)       Chr (-4999-0)
[--5--55555BBBBB--BB-BBhBBBBBBBB-BBBBBBBB--BB-55BBBBBBBBBhhhBBBBBBBBhBBBBBhh]
[FFFFFFFFFFAAAAAAAAAAAAAAAAAAAAAAAAAAAAAAAAAAAAAAAAAAAAAAAAAAAAAAAAAAAAAAAAA]
Chr19(11585001-11590000) Chr(-4999-0)

>> 19_6008  0_0 0.346 0   0
Chr19 (30035001-30040000)       Chr (-4999-0)
[5555555BhhBBBhBhh-BhhBhhhhhBBBhhhhhBBhhBBBBBBhhBhBBBBBBhBBhh-BBBE-BBBhhh-hh]
[FFFFFFFFFFAAAAAAAAAAAAAAAAAAAAAAAAAAAAAAAAAAAAAAAAAAAAAAAAAAAAAAAAAAAAAAAAA]
Chr19(30035001-30040000) Chr(-4999-0)

>> 19_843  0_0 0.345 0   0
Chr19 (4210001-4215000) Chr (-4999-0)
[h555555B5BhBhhh-h-hhhBhhhhhhhBhhhBBBBBBBBBBBB-hhhBBBBBBhhhhBBBBBBB-BBBBhB-h]
[FFFFFFFFFFAAAAAAAAAAAAAAAAAAAAAAAAAAAAAAAAAAAAAAAAAAAAAAAAAAAAAAAAAAAAAAAAA]
Chr19(4210001-4215000) Chr(-4999-0)

>> 19_3871  0_0 0.345 0   0
Chr19 (19350001-19355000)       Chr (-4999-0)
[B-55555555BBhBBBBBBBhBBhhhBBBBBBBBBBBBBBBBB-B55hhBhBBBBhBB-BBBBBBBBBBBBBBhh]
[FFFFFFFFFFAAAAAAAAAAAAAAAAAAAAAAAAAAAAAAAAAAAAAAAAAAAAAAAAAAAAAAAAAAAAAAAAA]
Chr19(19350001-19355000) Chr(-4999-0)

>> 19_9873  0_0 0.344 0   0
Chr19 (49360001-49365000)       Chr (-4999-0)
[hh-hhhh-B---hh------h------------55555--555-555--5h5555-5-55555555-h--h-h55]
[FFFFFFFFFFAAAAAAAAAAAAAAAAAAAAAAAAAAAAAAAAAAAAAAAAAAAAAAAAAAAAAAAAAAAAAAAAA]
Chr19(49360001-49365000) Chr(-4999-0)

>> 19_784  0_0 0.343 0   0
Chr19 (3915001-3920000) Chr (-4999-0)
[-h55555555hBhhhhhBhhhhhhhhhhhhhhhhhhBhBBBh-hB55hhBhhBBhhhhhhhhBBhhBBhhhhhhh]
[FFFFFFFFFFAAAAAAAAAAAAAAAAAAAAAAAAAAAAAAAAAAAAAAAAAAAAAAAAAAAAAAAAAAAAAAAAA]
Chr19(3915001-3920000) Chr(-4999-0)

>> 19_3873  0_0 0.342 0   0
Chr19 (19360001-19365000)       Chr (-4999-0)
[B-55555555BB-BBBBBBBhBBhBBBBBBBBBBBBBBBBBBBBB55BBBBBBBBBBB-BBBBBBBBBBBBBBBh]
[FFFFFFFFFFAAAAAAAAAAAAAAAAAAAAAAAAAAAAAAAAAAAAAAAAAAAAAAAAAAAAAAAAAAAAAAAAA]
Chr19(19360001-19365000) Chr(-4999-0)

>> 19_2316  0_0 0.341 0   0
Chr19 (11575001-11580000)       Chr (-4999-0)
[5-55-55-5-BBhBBhhhhhBhhhhBhhBBBhBBhBBBBB-hBhB55h--BBBBBBhBhBBBBBBhB-BBB-Bhh]
[FFFFFFFFFFAAAAAAAAAAAAAAAAAAAAAAAAAAAAAAAAAAAAAAAAAAAAAAAAAAAAAAAAAAAAAAAAA]
Chr19(11575001-11580000) Chr(-4999-0)

>> 19_9785  0_0 0.339 0   0
Chr19 (48920001-48925000)       Chr (-4999-0)
[hhhhhh-----B--B---Bh-----B------Bh55hB5---BBB5-B-BBBBBB-h5--BBBB---B--B-5-h]
[FFFFFFFFFFAAAAAAAAAAAAAAAAAAAAAAAAAAAAAAAAAAAAAAAAAAAAAAAAAAAAAAAAAAAAAAAAA]
Chr19(48920001-48925000) Chr(-4999-0)

>> 19_2678  0_0 0.339 0   0
Chr19 (13385001-13390000)       Chr (-4999-0)
[5h5555555hB--h--h----h-hh--Bh--hBh-5hBBB55B-BhhB-BBBBBBhhhhBBBBB-hBBh--h-hh]
[FFFFFFFFFFAAAAAAAAAAAAAAAAAAAAAAAAAAAAAAAAAAAAAAAAAAAAAAAAAAAAAAAAAAAAAAAAA]
Chr19(13385001-13390000) Chr(-4999-0)

>> 19_2595  0_0 0.339 0   0
Chr19 (12970001-12975000)       Chr (-4999-0)
[hh55555555hBhB-hhhhhhh-hhhh-hBhh-BBBBBBBhhBhh55Bh--BBBB-hhhBBhBBhBhBh--hBhh]
[FFFFFFFFFFAAAAAAAAAAAAAAAAAAAAAAAAAAAAAAAAAAAAAAAAAAAAAAAAAAAAAAAAAAAAAAAAA]
Chr19(12970001-12975000) Chr(-4999-0)

>> 19_3557  0_0 0.334 0   0
Chr19 (17780001-17785000)       Chr (-4999-0)
[--5555555hBBhhB-hBhhhhhhhhhB--hhhBBBBBBB-B-hB55hhB-BBBBhBBhBhhBBhBB-BhhBBhh]
[FFFFFFFFFFAAAAAAAAAAAAAAAAAAAAAAAAAAAAAAAAAAAAAAAAAAAAAAAAAAAAAAAAAAAAAAAAA]
Chr19(17780001-17785000) Chr(-4999-0)

>> 19_8212  0_0 0.333 0   0
Chr19 (41055001-41060000)       Chr (-4999-0)
[5555555BBBBBBBBBBBBBBBBBBBBBBBBBBBBBBBBBBBBBBBBBBBBBBBBBBBBBBBBBBBBBBBBBBB-]
[FFFFFFFFFFAAAAAAAAAAAAAAAAAAAAAAAAAAAAAAAAAAAAAAAAAAAAAAAAAAAAAAAAAAAAAAAAA]
Chr19(41055001-41060000) Chr(-4999-0)

>> 19_2423  0_0 0.333 0   0
Chr19 (12110001-12115000)       Chr (-4999-0)
[hh-hhhhh5h5-55--5-----55-------5--5555-5--5-5--5--55555h555-h55--h55h555-55]
[FFFFFFFFFFAAAAAAAAAAAAAAAAAAAAAAAAAAAAAAAAAAAAAAAAAAAAAAAAAAAAAAAAAAAAAAAAA]
Chr19(12110001-12115000) Chr(-4999-0)

>> 19_3553  0_0 0.332 0   0
Chr19 (17760001-17765000)       Chr (-4999-0)
[5h5555555-BBhBhBhBhhhhhhhhhBBhhhhBBBBBBBBBB-B55hhBhB-BBhhBhBh-B-hhBBBBhBBh5]
[FFFFFFFFFFAAAAAAAAAAAAAAAAAAAAAAAAAAAAAAAAAAAAAAAAAAAAAAAAAAAAAAAAAAAAAAAAA]
Chr19(17760001-17765000) Chr(-4999-0)

>> 19_10767  0_0 0.329 0   0
Chr19 (53830001-53835000)       Chr (-4999-0)
[-BhBBBBBBBhB-hh----hh---hhh--h--hh--hh-hhhhhhhhhh--h-BB-B-h-h--hhh-hhhhh-h-]
[FFFFFFFFFFAAAAAAAAAAAAAAAAAAAAAAAAAAAAAAAAAAAAAAAAAAAAAAAAAAAAAAAAAAAAAAAAA]
Chr19(53830001-53835000) Chr(-4999-0)

>> 19_2593  0_0 0.328 0   0
Chr19 (12960001-12965000)       Chr (-4999-0)
[hh55555555BBBB---hhhhh-hBBhBhBB-BBBBBBBB5h-hB55B-hhhBBBhhhBBhhBBBBhBB---BBh]
[FFFFFFFFFFAAAAAAAAAAAAAAAAAAAAAAAAAAAAAAAAAAAAAAAAAAAAAAAAAAAAAAAAAAAAAAAAA]
Chr19(12960001-12965000) Chr(-4999-0)

>> 19_11465  0_0 0.328 0   0
Chr19 (57320001-57325000)       Chr (-4999-0)
[5555555-55hhhhhhhhhhhhhhhhhhhhhhhhhhhhhhhhhhh55hh5hhh55hh-5hh--5-hBhhhhhhhh]
[FFFFFFFFFFAAAAAAAAAAAAAAAAAAAAAAAAAAAAAAAAAAAAAAAAAAAAAAAAAAAAAAAAAAAAAAAAA]
Chr19(57320001-57325000) Chr(-4999-0)

>> 19_9308  0_0 0.327 0   0
Chr19 (46535001-46540000)       Chr (-4999-0)
[h5555h5-hBBBBBBBBBBB-BhB-BBBB-BB-BBBBBBBBBBBB--BhBhBB-EhBBhBhBBB-hBBBBBBBBh]
[FFFFFFFFFFAAAAAAAAAAAAAAAAAAAAAAAAAAAAAAAAAAAAAAAAAAAAAAAAAAAAAAAAAAAAAAAAA]
Chr19(46535001-46540000) Chr(-4999-0)

>> 19_7274  0_0 0.326 0   0
Chr19 (36365001-36370000)       Chr (-4999-0)
[-555555555BBBBBBBBBBBBBBBBBBBBBBB5hBBBBBBBBBh55BBBBBBBB-BB5BBBB5-B-BBBBBB55]
[FFFFFFFFFFAAAAAAAAAAAAAAAAAAAAAAAAAAAAAAAAAAAAAAAAAAAAAAAAAAAAAAAAAAAAAAAAA]
Chr19(36365001-36370000) Chr(-4999-0)

>> 19_7165  0_0 0.326 0   0
Chr19 (35820001-35825000)       Chr (-4999-0)
[5555555BBB-B-hh-h-Bh-h--h-----5ABBBBBBBBBhBBBhBhhBhBBBBhBBhBhBBBBBBBB-BBB-h]
[FFFFFFFFFFAAAAAAAAAAAAAAAAAAAAAAAAAAAAAAAAAAAAAAAAAAAAAAAAAAAAAAAAAAAAAAAAA]
Chr19(35820001-35825000) Chr(-4999-0)

>> 19_3552  0_0 0.326 0   0
Chr19 (17755001-17760000)       Chr (-4999-0)
[5h5555555hBB-B-BhBBhh-hhhhhBBhBhhBBBBBBBBBBBB55hhBhBBBBhBB-B-BBB-hBBBBhBBh5]
[FFFFFFFFFFAAAAAAAAAAAAAAAAAAAAAAAAAAAAAAAAAAAAAAAAAAAAAAAAAAAAAAAAAAAAAAAAA]
Chr19(17755001-17760000) Chr(-4999-0)

>> 19_8196  0_0 0.325 0   0
Chr19 (40975001-40980000)       Chr (-4999-0)
[55555555-BhBhBBhhBhhhBhhBBBBBBhBBhhhhBBBB-hBBBhB-hhh5BBBhhh5hB5BBBhhhBBhBhh]
[FFFFFFFFFFAAAAAAAAAAAAAAAAAAAAAAAAAAAAAAAAAAAAAAAAAAAAAAAAAAAAAAAAAAAAAAAAA]
Chr19(40975001-40980000) Chr(-4999-0)

>> 19_7352  0_0 0.323 0   0
Chr19 (36755001-36760000)       Chr (-4999-0)
[555555---hhhhhhhhhhhhhhhhhhhhhhhhh-hhhhh-hhhBhhhhh-h-hhh--h-5hhhhhhhhhhhh--]
[FFFFFFFFFFAAAAAAAAAAAAAAAAAAAAAAAAAAAAAAAAAAAAAAAAAAAAAAAAAAAAAAAAAAAAAAAAA]
Chr19(36755001-36760000) Chr(-4999-0)

>> 19_6237  0_0 0.323 0   0
Chr19 (31180001-31185000)       Chr (-4999-0)
[-E-E-----EBB-BBBBBBB-hB-BBBBBB-BBBB-BBBB--BBBBBBB--BB--BB-hB----BBBBB-BBBhh]
[FFFFFFFFFFAAAAAAAAAAAAAAAAAAAAAAAAAAAAAAAAAAAAAAAAAAAAAAAAAAAAAAAAAAAAAAAAA]
Chr19(31180001-31185000) Chr(-4999-0)

>> 19_1995  0_0 0.323 0   0
Chr19 (9970001-9975000) Chr (-4999-0)
[5-555555555E--EEE-E-EEEEhhhhhhh-hBB-5BBBB-hB-55-E5h-B55hhBhBhh-5hhhhhBhhhhh]
[FFFFFFFFFFAAAAAAAAAAAAAAAAAAAAAAAAAAAAAAAAAAAAAAAAAAAAAAAAAAAAAAAAAAAAAAAAA]
Chr19(9970001-9975000) Chr(-4999-0)

>> 19_10208  0_0 0.323 0   0
Chr19 (51035001-51040000)       Chr (-4999-0)
[E-EE------BBBBB-BBBh-hBhhhh-h--hhh-hhhhBhhBBB-5hh-BB-B-hhhh-hh----B-B-hhBhh]
[FFFFFFFFFFAAAAAAAAAAAAAAAAAAAAAAAAAAAAAAAAAAAAAAAAAAAAAAAAAAAAAAAAAAAAAAAAA]
Chr19(51035001-51040000) Chr(-4999-0)

>> 19_10205  0_0 0.323 0   0
Chr19 (51020001-51025000)       Chr (-4999-0)
[5555555-5hBBhBB-BBhhh-hh-hhBBBhhBBBhBB-h-h-BB55-hBhBBBBhh5hBhBB-5-BhBh-BBh-]
[FFFFFFFFFFAAAAAAAAAAAAAAAAAAAAAAAAAAAAAAAAAAAAAAAAAAAAAAAAAAAAAAAAAAAAAAAAA]
Chr19(51020001-51025000) Chr(-4999-0)

>> 19_3546  0_0 0.321 0   0
Chr19 (17725001-17730000)       Chr (-4999-0)
[Bh5555555hBBBBBBBBBBBBBBB--BB-BBBBBBBBBBBBBBB55-BBBBBBBhBBhBBBBBBBBBBBBBB-h]
[FFFFFFFFFFAAAAAAAAAAAAAAAAAAAAAAAAAAAAAAAAAAAAAAAAAAAAAAAAAAAAAAAAAAAAAAAAA]
Chr19(17725001-17730000) Chr(-4999-0)

>> 19_3872  0_0 0.317 0   0
Chr19 (19355001-19360000)       Chr (-4999-0)
[Bh55555555BBhBBBBBBBhBBhh-BBBBBBBBBBBBBBBBBBB55h-BhBBBBhBBhBBBBBBBBBBBBBB-h]
[FFFFFFFFFFAAAAAAAAAAAAAAAAAAAAAAAAAAAAAAAAAAAAAAAAAAAAAAAAAAAAAAAAAAAAAAAAA]
Chr19(19355001-19360000) Chr(-4999-0)

>> 19_3551  0_0 0.317 0   0
Chr19 (17750001-17755000)       Chr (-4999-0)
[5h5555555h-BhBBBhBBhh-hhhhhBB-hhhBBBBBBBBBBBh55hhBhBBBBhBB-BhBBBhhBBBBh-Bh5]
[FFFFFFFFFFAAAAAAAAAAAAAAAAAAAAAAAAAAAAAAAAAAAAAAAAAAAAAAAAAAAAAAAAAAAAAAAAA]
Chr19(17750001-17755000) Chr(-4999-0)

>> 19_780  0_0 0.316 0   0
Chr19 (3895001-3900000) Chr (-4999-0)
[Bh55555555B-hhhhhB-hhhhhhhhhB-h-hBBBBBBBBBBBB55hh-BBB--hhhhhh-B-hBBBBhhhhhh]
[FFFFFFFFFFAAAAAAAAAAAAAAAAAAAAAAAAAAAAAAAAAAAAAAAAAAAAAAAAAAAAAAAAAAAAAAAAA]
Chr19(3895001-3900000) Chr(-4999-0)

>> 19_8204  0_0 0.315 0   0
Chr19 (41015001-41020000)       Chr (-4999-0)
[5-55555BBBBBBBBBBBBBBBBBBBBBBBBBBBBBBBBBBBBBBBBBB--B-BBB--hB-B-BBBBBBBBBBB-]
[FFFFFFFFFFAAAAAAAAAAAAAAAAAAAAAAAAAAAAAAAAAAAAAAAAAAAAAAAAAAAAAAAAAAAAAAAAA]
Chr19(41015001-41020000) Chr(-4999-0)

>> 19_2674  0_0 0.315 0   0
Chr19 (13365001-13370000)       Chr (-4999-0)
[5555555-5hBBhBBhhBB-hBhh-Bhhh-hhBB-55BBB55BBBB-hhBhBBBBhBhhB-BBBBBBBBBhhBhh]
[FFFFFFFFFFAAAAAAAAAAAAAAAAAAAAAAAAAAAAAAAAAAAAAAAAAAAAAAAAAAAAAAAAAAAAAAAAA]
Chr19(13365001-13370000) Chr(-4999-0)

>> 19_10213  0_0 0.315 0   0
Chr19 (51060001-51065000)       Chr (-4999-0)
[5B555-5-5-BBBBBBBBBBBBhBBBBBBBBBBBBBBBBBBBBBB--BBBBBBBB---BBBBB-BBBBBBBBBB5]
[FFFFFFFFFFAAAAAAAAAAAAAAAAAAAAAAAAAAAAAAAAAAAAAAAAAAAAAAAAAAAAAAAAAAAAAAAAA]
Chr19(51060001-51065000) Chr(-4999-0)

>> 19_7745  0_0 0.313 0   0
Chr19 (38720001-38725000)       Chr (-4999-0)
[hhh5hhh---BBBBBBBBBBBB-BBB-BBBBBBBBBBBB--hB--h-BBBBBBBB5BBhBBBBBBBBBBBBBBBh]
[FFFFFFFFFFAAAAAAAAAAAAAAAAAAAAAAAAAAAAAAAAAAAAAAAAAAAAAAAAAAAAAAAAAAAAAAAAA]
Chr19(38720001-38725000) Chr(-4999-0)

>> 19_2896  0_0 0.312 0   0
Chr19 (14475001-14480000)       Chr (-4999-0)
[hh55h-hBBB-E---EE-EE-EEEE--E-E-E-5h555-55h--555----5-5-555555555555555---hh]
[FFFFFFFFFFAAAAAAAAAAAAAAAAAAAAAAAAAAAAAAAAAAAAAAAAAAAAAAAAAAAAAAAAAAAAAAAAA]
Chr19(14475001-14480000) Chr(-4999-0)

>> 19_10043  0_0 0.308 0   0
Chr19 (50210001-50215000)       Chr (-4999-0)
[5555555555hBhhhhhhhhhhhhhhhhhhhhh55-h---BhhhB55hhBhBB55hh5h5Bh-55-hBhhBBh-h]
[FFFFFFFFFFAAAAAAAAAAAAAAAAAAAAAAAAAAAAAAAAAAAAAAAAAAAAAAAAAAAAAAAAAAAAAAAAA]
Chr19(50210001-50215000) Chr(-4999-0)

>> 19_8213  0_0 0.305 0   0
Chr19 (41060001-41065000)       Chr (-4999-0)
[5555555--BBBBBBBBBBBBBBBBBBBBBBBBBBBBBBBBBBBBBBBBBBBBBBBBB5BBB-BBBBBBBBBBB5]
[FFFFFFFFFFAAAAAAAAAAAAAAAAAAAAAAAAAAAAAAAAAAAAAAAAAAAAAAAAAAAAAAAAAAAAAAAAA]
Chr19(41060001-41065000) Chr(-4999-0)

>> 19_292  0_0 0.303 0   0
Chr19 (1455001-1460000) Chr (-4999-0)
[-5---55-5--B-BBBBB-BBBB-BB-BBBBBBB-BBBBBBBBBB-5BB-BBBBBBB-BB-BBBBBBBBBBBB--]
[FFFFFFFFFFAAAAAAAAAAAAAAAAAAAAAAAAAAAAAAAAAAAAAAAAAAAAAAAAAAAAAAAAAAAAAAAAA]
Chr19(1455001-1460000) Chr(-4999-0)

>> 19_11721  0_0 0.303 0   0
Chr19 (58600001-58605000)       Chr (-4999-0)
[5555555555hhh5hh-hhhhhhhhh-----hh--hhh---hh-h--hh-5----h5555555---hh-55hh-h]
[FFFFFFFFFFAAAAAAAAAAAAAAAAAAAAAAAAAAAAAAAAAAAAAAAAAAAAAAAAAAAAAAAAAAAAAAAAA]
Chr19(58600001-58605000) Chr(-4999-0)

>> 19_781  0_0 0.302 0   0
Chr19 (3900001-3905000) Chr (-4999-0)
[Bh55555555BBhhhBhBhhhhhhhhhhhhhhhBBBBBBBBBB-B55BhB-BBBhhhBhBBhBBhBBBBhhhhhh]
[FFFFFFFFFFAAAAAAAAAAAAAAAAAAAAAAAAAAAAAAAAAAAAAAAAAAAAAAAAAAAAAAAAAAAAAAAAA]
Chr19(3900001-3905000) Chr(-4999-0)

>> 19_9214  0_0 0.301 0   0
Chr19 (46065001-46070000)       Chr (-4999-0)
[h55hhhhhhh5------E--5---55h-55--hh-5555-5555555--55555555555555555-55555555]
[FFFFFFFFFFAAAAAAAAAAAAAAAAAAAAAAAAAAAAAAAAAAAAAAAAAAAAAAAAAAAAAAAAAAAAAAAAA]
Chr19(46065001-46070000) Chr(-4999-0)

>> 19_2682  0_0 0.301 0   0
Chr19 (13405001-13410000)       Chr (-4999-0)
[hh55h55-5hBBBBBB-BBh-BhBBBBBBBBhBBB5-BBB55BBBh-BBBBBBBBh-BhBB-BBBBBBBB-BB-h]
[FFFFFFFFFFAAAAAAAAAAAAAAAAAAAAAAAAAAAAAAAAAAAAAAAAAAAAAAAAAAAAAAAAAAAAAAAAA]
Chr19(13405001-13410000) Chr(-4999-0)

>> 19_11379  0_0 0.301 0   0
Chr19 (56890001-56895000)       Chr (-4999-0)
[5555555555hhh-hhhhhhhh-hhhh--hhhh-h--h-5hh-h--5hh-555hh555--h55hh-hh-hhhhh5]
[FFFFFFFFFFAAAAAAAAAAAAAAAAAAAAAAAAAAAAAAAAAAAAAAAAAAAAAAAAAAAAAAAAAAAAAAAAA]
Chr19(56890001-56895000) Chr(-4999-0)

>> 19_3867  0_0 0.3 0   0
Chr19 (19330001-19335000)       Chr (-4999-0)
[BB55555555BBBBBBBBBBhBBhBBBBBBBBBBBBBBBBBBBBB55BBBBBBBBBBBBBBBBBBBBBBBBBBBh]
[FFFFFFFFFFAAAAAAAAAAAAAAAAAAAAAAAAAAAAAAAAAAAAAAAAAAAAAAAAAAAAAAAAAAAAAAAAA]
Chr19(19330001-19335000) Chr(-4999-0)

>> 19_11433  0_0 0.3 0   0
Chr19 (57160001-57165000)       Chr (-4999-0)
[hh5-55555hhhhhhhhhhhhhhhhhhhhhhhhhhhhhhhhhhhhhhhhhhhh-hhhhhhhh-hhhBhhhhhhhh]
[FFFFFFFFFFAAAAAAAAAAAAAAAAAAAAAAAAAAAAAAAAAAAAAAAAAAAAAAAAAAAAAAAAAAAAAAAAA]
Chr19(57160001-57165000) Chr(-4999-0)
