# Supplementary material for: Automatic detection of genomic regions with informative epigenetic patterns
Source: BMC Genomics. 2018 Nov 28;19:847. doi: 10.1186/s12864-018-5286-5 (PMC6264639; doi:10.1186/s12864-018-5286-5)
Supplement: Supplementary file 2 — Full list of windows in all chromosomes for the three experiments (in plain text and html format). The lists include the detailed epigenetic profiles for the windows as well as links to inspect these in a genome browser. (ZIP 973 kb) [file 12864_2018_5286_MOESM2_ESM.zip › Additional_file_2/brain/TXT/sdp_brain_11_15to5_3_E4.txt]

# Epicorr 1.19
#
# nsamples= 75  # Nr. of epigenomes (samples)
# wlen= 5000  # Window length (bp)
# step= 5000  # Distance between window inits (bp)
#           => Window 'n' goes from  (n-1)*step+1  to  (n-1)*step+wlen  (bp)
# Chr_1= 11 (11) 135141522 bp
# nwin1= 27027 # Nr. of windows for Chr_1
# Chr_2= 11 (11) 135141522 bp
# nwin2= 27027 # Nr. of windows for Chr_2
# Epigen vocabulary:
# epired= YES # Reduced vocabulary (yes/no)
# state  mnemonic  color  shortname|longname
#   0   -       #000000 (---|---, ZNF/Rpts|ZNF genes & repeats, )
#   1   A       #FF0000 (TssA|Active TSS, TssAFlnk|Flanking Active TSS, )
#   3   5       #32CD32 (TxFlnk|Transcr. at gene 5' and 3', Tx|Strong transcription, TxWk|Weak transcription, )
#   7   E       #FFFF00 (EnhG|Genic enhancers, Enh|Enhancers, )
#   9   h       #8A91D0 (Het|Heterochromatin, Quies|Quiescent/Low, )
#  10   B       #CD5C5C (TssBiv|Bivalent/Poised, BivFlnk|Flanking Bivalent TSS/Enh, EnhBiv|Bivalent Enhancer, ReprPC|Repressed PolyComb, ReprPCWk|Weak Repressed PolyComb, )
#------------------------------------------------------------
>> 11_26293  0_0 0.58 0   0
Chr11 (131460001-131465000)     Chr (-4999-0)
[EEEEEEEE-EhBhBhhhhhhhhhhh-BBBBhhhBBBBBhhBBBBh--hhhh-B---BB-hhhB-hhBhhhhhhhh]
[FFFFFFFFFFAAAAAAAAAAAAAAAAAAAAAAAAAAAAAAAAAAAAAAAAAAAAAAAAAAAAAAAAAAAAAAAAA]
Chr11(131460001-131465000) Chr(-4999-0)

>> 11_8063  0_0 0.555 0   0
Chr11 (40310001-40315000)       Chr (-4999-0)
[AAAAAAA-AA--h-h-Bhhhhhh-Bh---BhhB--BBBB---h-hA---Bhh----BhhA------BBhhh-h-h]
[FFFFFFFFFFAAAAAAAAAAAAAAAAAAAAAAAAAAAAAAAAAAAAAAAAAAAAAAAAAAAAAAAAAAAAAAAAA]
Chr11(40310001-40315000) Chr(-4999-0)

>> 11_12888  0_0 0.552 0   0
Chr11 (64435001-64440000)       Chr (-4999-0)
[-555555555-BBhBB--B--Bh--B----B--hBBBBBBBBBBBB-Bh-hhBBBBBB5BBBBBBBB-BB-BB-h]
[FFFFFFFFFFAAAAAAAAAAAAAAAAAAAAAAAAAAAAAAAAAAAAAAAAAAAAAAAAAAAAAAAAAAAAAAAAA]
Chr11(64435001-64440000) Chr(-4999-0)

>> 11_17613  0_0 0.547 0   0
Chr11 (88060001-88065000)       Chr (-4999-0)
[hhhhhhhhhh5-5--E-E-EE-E---5-5---5--5555555---555555555555h55-5-5555-555h555]
[FFFFFFFFFFAAAAAAAAAAAAAAAAAAAAAAAAAAAAAAAAAAAAAAAAAAAAAAAAAAAAAAAAAAAAAAAAA]
Chr11(88060001-88065000) Chr(-4999-0)

>> 11_12762  0_0 0.544 0   0
Chr11 (63805001-63810000)       Chr (-4999-0)
[E--EE-E--EBB---B--B-----B--B-B---BhBBBBBBBBBB-BB--h--BBhh5h-5--B----B--BBh5]
[FFFFFFFFFFAAAAAAAAAAAAAAAAAAAAAAAAAAAAAAAAAAAAAAAAAAAAAAAAAAAAAAAAAAAAAAAAA]
Chr11(63805001-63810000) Chr(-4999-0)

>> 11_12890  0_0 0.54 0   0
Chr11 (64445001-64450000)       Chr (-4999-0)
[55h5555555BBhhB-h-B--hhhhBhhhB--hB--BBBBBBBBhB--hBh-BBBBhhhB-BBBBBBBBBBBBhh]
[FFFFFFFFFFAAAAAAAAAAAAAAAAAAAAAAAAAAAAAAAAAAAAAAAAAAAAAAAAAAAAAAAAAAAAAAAAA]
Chr11(64445001-64450000) Chr(-4999-0)

>> 11_26294  0_0 0.533 0   0
Chr11 (131465001-131470000)     Chr (-4999-0)
[EEEEEEEE--hBhBhhhhhhhhhhhhBBBBhhhB--BBhhBBB-h--hhhhhBB-hBBBhhhBBhhBhhhhh-hh]
[FFFFFFFFFFAAAAAAAAAAAAAAAAAAAAAAAAAAAAAAAAAAAAAAAAAAAAAAAAAAAAAAAAAAAAAAAAA]
Chr11(131465001-131470000) Chr(-4999-0)

>> 11_7036  0_0 0.531 0   0
Chr11 (35175001-35180000)       Chr (-4999-0)
[hhhhhhhhhh5EE-EEE5-EEEEE--5E-5E-555E-----E-EEh5-----55-h-5-----5hB--55-5E-5]
[FFFFFFFFFFAAAAAAAAAAAAAAAAAAAAAAAAAAAAAAAAAAAAAAAAAAAAAAAAAAAAAAAAAAAAAAAAA]
Chr11(35175001-35180000) Chr(-4999-0)

>> 11_23525  0_0 0.528 0   0
Chr11 (117620001-117625000)     Chr (-4999-0)
[EEEEE--EEEhBhhBhhhhhhhhhhhhhh-hhBBBBBBBBBBBBBh-hhhhBBBBBh5hhhh5B5hB----hhBh]
[FFFFFFFFFFAAAAAAAAAAAAAAAAAAAAAAAAAAAAAAAAAAAAAAAAAAAAAAAAAAAAAAAAAAAAAAAAA]
Chr11(117620001-117625000) Chr(-4999-0)

>> 11_23515  0_0 0.528 0   0
Chr11 (117570001-117575000)     Chr (-4999-0)
[EEEEEEEE--BBBhhBhBBBhhBhBBh--B-hBBBBBBBBBBBBB5-hhBBBBBB-hhBhhBBB5hBBhB-BBBh]
[FFFFFFFFFFAAAAAAAAAAAAAAAAAAAAAAAAAAAAAAAAAAAAAAAAAAAAAAAAAAAAAAAAAAAAAAAAA]
Chr11(117570001-117575000) Chr(-4999-0)

>> 11_13298  0_0 0.526 0   0
Chr11 (66485001-66490000)       Chr (-4999-0)
[5B555--555BBBBBBBBBBhB-BBh----h-BBBBBBBB-h-------BBBB---hBhBBBBB--B--------]
[FFFFFFFFFFAAAAAAAAAAAAAAAAAAAAAAAAAAAAAAAAAAAAAAAAAAAAAAAAAAAAAAAAAAAAAAAAA]
Chr11(66485001-66490000) Chr(-4999-0)

>> 11_12887  0_0 0.516 0   0
Chr11 (64430001-64435000)       Chr (-4999-0)
[5555555555hBhhhhhhhhhBhh-h----BhBhBBBBBBBBB-B-h--5hhB--BBB5B-hBBBB--BBhBBhh]
[FFFFFFFFFFAAAAAAAAAAAAAAAAAAAAAAAAAAAAAAAAAAAAAAAAAAAAAAAAAAAAAAAAAAAAAAAAA]
Chr11(64430001-64435000) Chr(-4999-0)

>> 11_7035  0_0 0.511 0   0
Chr11 (35170001-35175000)       Chr (-4999-0)
[hhhhhhhhhh-EEEEEE5-EEEEE5-5---EE5--E--E-EEE-Eh----5-55-h55-5--E5hB--5555555]
[FFFFFFFFFFAAAAAAAAAAAAAAAAAAAAAAAAAAAAAAAAAAAAAAAAAAAAAAAAAAAAAAAAAAAAAAAAA]
Chr11(35170001-35175000) Chr(-4999-0)

>> 11_24149  0_0 0.51 0   0
Chr11 (120740001-120745000)     Chr (-4999-0)
[55555555h5BBBBhhBBBhhhhhhBBBBBh--BBBBB-BBBBBB-hhhBBBBBBBBBhhhBBBh-BBhBBBhBh]
[FFFFFFFFFFAAAAAAAAAAAAAAAAAAAAAAAAAAAAAAAAAAAAAAAAAAAAAAAAAAAAAAAAAAAAAAAAA]
Chr11(120740001-120745000) Chr(-4999-0)

>> 11_26309  0_0 0.509 0   0
Chr11 (131540001-131545000)     Chr (-4999-0)
[EEEEEE-E--hBhBhhhhhhhhhhBhBBBBhhBB55BhBBB-BhB--hBhhBhB-BhBBBh---hhBBh-hh--h]
[FFFFFFFFFFAAAAAAAAAAAAAAAAAAAAAAAAAAAAAAAAAAAAAAAAAAAAAAAAAAAAAAAAAAAAAAAAA]
Chr11(131540001-131545000) Chr(-4999-0)

>> 11_26850  0_0 0.507 0   0
Chr11 (134245001-134250000)     Chr (-4999-0)
[5555555555hBhBh-hh-hhhhhhhhhhBh-hhhBBhhhBhBhh5-hhBhBBBBhBBh------hBB--hhBh5]
[FFFFFFFFFFAAAAAAAAAAAAAAAAAAAAAAAAAAAAAAAAAAAAAAAAAAAAAAAAAAAAAAAAAAAAAAAAA]
Chr11(134245001-134250000) Chr(-4999-0)

>> 11_23510  0_0 0.507 0   0
Chr11 (117545001-117550000)     Chr (-4999-0)
[EEEEEEE--5BBh--Bhhhhh-hhhBhBBBhhBBBBBBBBBBBBB--hhBBBBBBhh-hhhhBB--Bhh5hhhhh]
[FFFFFFFFFFAAAAAAAAAAAAAAAAAAAAAAAAAAAAAAAAAAAAAAAAAAAAAAAAAAAAAAAAAAAAAAAAA]
Chr11(117545001-117550000) Chr(-4999-0)

>> 11_17606  0_0 0.503 0   0
Chr11 (88025001-88030000)       Chr (-4999-0)
[hhhhhhhhB-55555555555555555555555h--5---555555-55--5-5--5----55-5555555h55-]
[FFFFFFFFFFAAAAAAAAAAAAAAAAAAAAAAAAAAAAAAAAAAAAAAAAAAAAAAAAAAAAAAAAAAAAAAAAA]
Chr11(88025001-88030000) Chr(-4999-0)

>> 11_2542  0_0 0.499 0   0
Chr11 (12705001-12710000)       Chr (-4999-0)
[555555-5hhBBBBBBBBBBBBBBBBBBBBBBB-EEE-EE-EEEE--BB-EEE5------E--5-E---5-----]
[FFFFFFFFFFAAAAAAAAAAAAAAAAAAAAAAAAAAAAAAAAAAAAAAAAAAAAAAAAAAAAAAAAAAAAAAAAA]
Chr11(12705001-12710000) Chr(-4999-0)

>> 11_23522  0_0 0.498 0   0
Chr11 (117605001-117610000)     Chr (-4999-0)
[EEEEEEE---BBhhhBhBBhhhhhBBh-h--hBBBBBhBBBBBBB--hhBhBBBB-h-hhhh5B5hBBhBh-hh5]
[FFFFFFFFFFAAAAAAAAAAAAAAAAAAAAAAAAAAAAAAAAAAAAAAAAAAAAAAAAAAAAAAAAAAAAAAAAA]
Chr11(117605001-117610000) Chr(-4999-0)

>> 11_7037  0_0 0.497 0   0
Chr11 (35180001-35185000)       Chr (-4999-0)
[---hhhhhhhEEEE-EE5-EE--EE--E--EE-----E-E-EEEE-5-E----5Eh-hE-E--E5BE-5------]
[FFFFFFFFFFAAAAAAAAAAAAAAAAAAAAAAAAAAAAAAAAAAAAAAAAAAAAAAAAAAAAAAAAAAAAAAAAA]
Chr11(35180001-35185000) Chr(-4999-0)

>> 11_23509  0_0 0.493 0   0
Chr11 (117540001-117545000)     Chr (-4999-0)
[EEEE-EEE--BBhh-Bhhhhhhhhh-hB-BhhBBBBBBBBBBBBB--hhBBBBBBhh-hhhhhB55Bhh5hh5-h]
[FFFFFFFFFFAAAAAAAAAAAAAAAAAAAAAAAAAAAAAAAAAAAAAAAAAAAAAAAAAAAAAAAAAAAAAAAAA]
Chr11(117540001-117545000) Chr(-4999-0)

>> 11_26272  0_0 0.492 0   0
Chr11 (131355001-131360000)     Chr (-4999-0)
[EEEEEE--5-hhhBhhhhhhhhhhhhBBBBhhhhB--hhhBBBhhh5hh-hhh--hhhh-----hh--hhhh-hh]
[FFFFFFFFFFAAAAAAAAAAAAAAAAAAAAAAAAAAAAAAAAAAAAAAAAAAAAAAAAAAAAAAAAAAAAAAAAA]
Chr11(131355001-131360000) Chr(-4999-0)

>> 11_17612  0_0 0.485 0   0
Chr11 (88055001-88060000)       Chr (-4999-0)
[hhhhhhhhhh-5-------E----555---555BB555555555-555555555555h5555h55555555h555]
[FFFFFFFFFFAAAAAAAAAAAAAAAAAAAAAAAAAAAAAAAAAAAAAAAAAAAAAAAAAAAAAAAAAAAAAAAAA]
Chr11(88055001-88060000) Chr(-4999-0)

>> 11_12882  0_0 0.485 0   0
Chr11 (64405001-64410000)       Chr (-4999-0)
[--AAAAA-A-BBBBBBBBBBBBBBB--BBB-BB5-BBBBBBBBBB--BBBBBBBBBBB5---B---BBB-BBBB-]
[FFFFFFFFFFAAAAAAAAAAAAAAAAAAAAAAAAAAAAAAAAAAAAAAAAAAAAAAAAAAAAAAAAAAAAAAAAA]
Chr11(64405001-64410000) Chr(-4999-0)

>> 11_26857  0_0 0.482 0   0
Chr11 (134280001-134285000)     Chr (-4999-0)
[AAAAAAA-A-BBB-BB-B-B--B-BB-BBBB-BBBBBBBBBBBBBA-BBBBBBBBBBB-BBBBBBBBBBBBBBB-]
[FFFFFFFFFFAAAAAAAAAAAAAAAAAAAAAAAAAAAAAAAAAAAAAAAAAAAAAAAAAAAAAAAAAAAAAAAAA]
Chr11(134280001-134285000) Chr(-4999-0)

>> 11_25156  0_0 0.482 0   0
Chr11 (125775001-125780000)     Chr (-4999-0)
[5555555-55BBBBBB-BBBBBBBBBBBBBBBBBBBBBBBBhBBB5hBBBBBBBBBBhhBB-BBBBBBBBBBB-h]
[FFFFFFFFFFAAAAAAAAAAAAAAAAAAAAAAAAAAAAAAAAAAAAAAAAAAAAAAAAAAAAAAAAAAAAAAAAA]
Chr11(125775001-125780000) Chr(-4999-0)

>> 11_12538  0_0 0.482 0   0
Chr11 (62685001-62690000)       Chr (-4999-0)
[--AAAAA---BB-BB--BB--B-B-BBBBBBBBBBBBBBB--BBB-BBBB--BBB----B--BB-BBBBB-BB--]
[FFFFFFFFFFAAAAAAAAAAAAAAAAAAAAAAAAAAAAAAAAAAAAAAAAAAAAAAAAAAAAAAAAAAAAAAAAA]
Chr11(62685001-62690000) Chr(-4999-0)

>> 11_23023  0_0 0.48 0   0
Chr11 (115110001-115115000)     Chr (-4999-0)
[5555555555hhhhBhhhhhhhhhhhBhhhhhhhhhBhhh5-hhh--hhhhhhh-E5hhhhh-hhhhhhhhhhhh]
[FFFFFFFFFFAAAAAAAAAAAAAAAAAAAAAAAAAAAAAAAAAAAAAAAAAAAAAAAAAAAAAAAAAAAAAAAAA]
Chr11(115110001-115115000) Chr(-4999-0)

>> 11_25264  0_0 0.477 0   0
Chr11 (126315001-126320000)     Chr (-4999-0)
[5555555555hBhhhhhhhhhhhhhhhhhhhhhhhBBBBB5-BBBB-hhhhBBB-BhBhhBB-BBBhhBBBBhh5]
[FFFFFFFFFFAAAAAAAAAAAAAAAAAAAAAAAAAAAAAAAAAAAAAAAAAAAAAAAAAAAAAAAAAAAAAAAAA]
Chr11(126315001-126320000) Chr(-4999-0)

>> 11_20964  0_0 0.477 0   0
Chr11 (104815001-104820000)     Chr (-4999-0)
[hhhhhhhhhh55555555555555-55555555555555555555hh55555-5555-5555555555555-555]
[FFFFFFFFFFAAAAAAAAAAAAAAAAAAAAAAAAAAAAAAAAAAAAAAAAAAAAAAAAAAAAAAAAAAAAAAAAA]
Chr11(104815001-104820000) Chr(-4999-0)

>> 11_9183  0_0 0.474 0   0
Chr11 (45910001-45915000)       Chr (-4999-0)
[--5555555-BBhBBBBhhhhBhhBBBBBBBBBhBBhBBBBBBBB-BBB-h-BBBhhhhBBBBBBBBBhBhBBhh]
[FFFFFFFFFFAAAAAAAAAAAAAAAAAAAAAAAAAAAAAAAAAAAAAAAAAAAAAAAAAAAAAAAAAAAAAAAAA]
Chr11(45910001-45915000) Chr(-4999-0)

>> 11_17611  0_0 0.474 0   0
Chr11 (88050001-88055000)       Chr (-4999-0)
[hhhhhhhhhh555555h555-555555555555B--5--555---5555-5555555h55-5h555-55-5-555]
[FFFFFFFFFFAAAAAAAAAAAAAAAAAAAAAAAAAAAAAAAAAAAAAAAAAAAAAAAAAAAAAAAAAAAAAAAAA]
Chr11(88050001-88055000) Chr(-4999-0)

>> 11_12774  0_0 0.471 0   0
Chr11 (63865001-63870000)       Chr (-4999-0)
[EEEEEEE---h-hhhhhhhhhhhhhhhhhBhhhBB--BBB--BBB--h---E-B-hh5h-----5Bhh5hhhh5h]
[FFFFFFFFFFAAAAAAAAAAAAAAAAAAAAAAAAAAAAAAAAAAAAAAAAAAAAAAAAAAAAAAAAAAAAAAAAA]
Chr11(63865001-63870000) Chr(-4999-0)

>> 11_17610  0_0 0.47 0   0
Chr11 (88045001-88050000)       Chr (-4999-0)
[hhhhhhhhhh555555-55555555555555-5BBh5--555---5555-5555555h55-5h555555---555]
[FFFFFFFFFFAAAAAAAAAAAAAAAAAAAAAAAAAAAAAAAAAAAAAAAAAAAAAAAAAAAAAAAAAAAAAAAAA]
Chr11(88045001-88050000) Chr(-4999-0)

>> 11_23503  0_0 0.469 0   0
Chr11 (117510001-117515000)     Chr (-4999-0)
[EEEEEE-----BBhhhh-Bhh-hhhhhhhBhhBBBBBBBBB-BBBBhhh-BBBBB-h5hhh-BB--BBB-hh-hh]
[FFFFFFFFFFAAAAAAAAAAAAAAAAAAAAAAAAAAAAAAAAAAAAAAAAAAAAAAAAAAAAAAAAAAAAAAAAA]
Chr11(117510001-117515000) Chr(-4999-0)

>> 11_23472  0_0 0.469 0   0
Chr11 (117355001-117360000)     Chr (-4999-0)
[5555555555BBhhB-hhBhhBhhhhhhhhhhhBBBBBBBBBBBB5hh-BhBBBBBhBBhhh5BhhBBBBhhBhh]
[FFFFFFFFFFAAAAAAAAAAAAAAAAAAAAAAAAAAAAAAAAAAAAAAAAAAAAAAAAAAAAAAAAAAAAAAAAA]
Chr11(117355001-117360000) Chr(-4999-0)

>> 11_25158  0_0 0.466 0   0
Chr11 (125785001-125790000)     Chr (-4999-0)
[5555555h55BBhBBBhBBBBBBh-BBBBBB-BBBBBBBBBhB-B5BBBBBBBBBBBhBBBhBBBBBBBB--Bh-]
[FFFFFFFFFFAAAAAAAAAAAAAAAAAAAAAAAAAAAAAAAAAAAAAAAAAAAAAAAAAAAAAAAAAAAAAAAAA]
Chr11(125785001-125790000) Chr(-4999-0)

>> 11_17608  0_0 0.464 0   0
Chr11 (88035001-88040000)       Chr (-4999-0)
[hhhhhhhhhh5-555-55---5555555555-5h-555555-555555-55555555h55-5h555555555555]
[FFFFFFFFFFAAAAAAAAAAAAAAAAAAAAAAAAAAAAAAAAAAAAAAAAAAAAAAAAAAAAAAAAAAAAAAAAA]
Chr11(88035001-88040000) Chr(-4999-0)

>> 11_26851  0_0 0.46 0   0
Chr11 (134250001-134255000)     Chr (-4999-0)
[5555555555-B-B-B--BhhhhhhhhBBBhBhhhBBhhh-hB-h55-hBBBBBBhBBhBBBBB-BBBhhhhBh5]
[FFFFFFFFFFAAAAAAAAAAAAAAAAAAAAAAAAAAAAAAAAAAAAAAAAAAAAAAAAAAAAAAAAAAAAAAAAA]
Chr11(134250001-134255000) Chr(-4999-0)

>> 11_23474  0_0 0.459 0   0
Chr11 (117365001-117370000)     Chr (-4999-0)
[EEEEEE--55hBhhhBhh-hhBhhhhhhhhhhhBBBBBBBBBBBB5--hB-BBBBB-BBB-h5B5hBhBBhBBh-]
[FFFFFFFFFFAAAAAAAAAAAAAAAAAAAAAAAAAAAAAAAAAAAAAAAAAAAAAAAAAAAAAAAAAAAAAAAAA]
Chr11(117365001-117370000) Chr(-4999-0)

>> 11_25063  0_0 0.457 0   0
Chr11 (125310001-125315000)     Chr (-4999-0)
[E--EEEE---BBBB-BhBB-hBhhBBBBBBB-B--5-B--55555--BB-h--BB-h-55hh55-BBB-Bh-Bhh]
[FFFFFFFFFFAAAAAAAAAAAAAAAAAAAAAAAAAAAAAAAAAAAAAAAAAAAAAAAAAAAAAAAAAAAAAAAAA]
Chr11(125310001-125315000) Chr(-4999-0)

>> 11_22613  0_0 0.456 0   0
Chr11 (113060001-113065000)     Chr (-4999-0)
[EEEEEE-E-EBBhBBBhBB-hh-h-hBBBBB5hBB-B-E-BB-----hh------E------5EhBBBhh-h-hh]
[FFFFFFFFFFAAAAAAAAAAAAAAAAAAAAAAAAAAAAAAAAAAAAAAAAAAAAAAAAAAAAAAAAAAAAAAAAA]
Chr11(113060001-113065000) Chr(-4999-0)

>> 11_7063  0_0 0.455 0   0
Chr11 (35310001-35315000)       Chr (-4999-0)
[5555555555hhhhhhhhhhhhhh-h----h5h-------h----55hhhhhhhhhhhhhhhhhhB-hhhh5hhh]
[FFFFFFFFFFAAAAAAAAAAAAAAAAAAAAAAAAAAAAAAAAAAAAAAAAAAAAAAAAAAAAAAAAAAAAAAAAA]
Chr11(35310001-35315000) Chr(-4999-0)

>> 11_23529  0_0 0.453 0   0
Chr11 (117640001-117645000)     Chr (-4999-0)
[EEEEEEE-5-BB-hBBhhBhhhhhBBhhhBhhBBBBBBBBBBBBBBhhhhhBBB5hh5hhhh555hBhh-hhBhh]
[FFFFFFFFFFAAAAAAAAAAAAAAAAAAAAAAAAAAAAAAAAAAAAAAAAAAAAAAAAAAAAAAAAAAAAAAAAA]
Chr11(117640001-117645000) Chr(-4999-0)

>> 11_23508  0_0 0.452 0   0
Chr11 (117535001-117540000)     Chr (-4999-0)
[EEEEEEE---BBhh-hhhhhhhhhhh----hhBBBBBBBBB-BBB-EhhBBBBB-h--hhh-hB5-Bhh5hh5-5]
[FFFFFFFFFFAAAAAAAAAAAAAAAAAAAAAAAAAAAAAAAAAAAAAAAAAAAAAAAAAAAAAAAAAAAAAAAAA]
Chr11(117535001-117540000) Chr(-4999-0)

>> 11_25265  0_0 0.451 0   0
Chr11 (126320001-126325000)     Chr (-4999-0)
[5--555--5-h-hhhhhhhhhhhhhhhhh-hhhhhBBB-BBh--B--hh--BB--Bh-hBBB-BB-hhBBBB---]
[FFFFFFFFFFAAAAAAAAAAAAAAAAAAAAAAAAAAAAAAAAAAAAAAAAAAAAAAAAAAAAAAAAAAAAAAAAA]
Chr11(126320001-126325000) Chr(-4999-0)

>> 11_3485  0_0 0.45 0   0
Chr11 (17420001-17425000)       Chr (-4999-0)
[555555555hhBhhhhhhhhhhhhh-hhhB-hhBBBBBBBBBBBBhhhhB---B-h--h-hhBB--hhhhhBhh5]
[FFFFFFFFFFAAAAAAAAAAAAAAAAAAAAAAAAAAAAAAAAAAAAAAAAAAAAAAAAAAAAAAAAAAAAAAAAA]
Chr11(17420001-17425000) Chr(-4999-0)

>> 11_23471  0_0 0.45 0   0
Chr11 (117350001-117355000)     Chr (-4999-0)
[5555555-55BBhhhhhhBhh-hhhhhhhhhhhBBBBBBBBBBBBhhhhBhBBBBB--Bhhh5-5hBB-BhhBhh]
[FFFFFFFFFFAAAAAAAAAAAAAAAAAAAAAAAAAAAAAAAAAAAAAAAAAAAAAAAAAAAAAAAAAAAAAAAAA]
Chr11(117350001-117355000) Chr(-4999-0)

>> 11_23073  0_0 0.45 0   0
Chr11 (115360001-115365000)     Chr (-4999-0)
[5555555555hhhBhhBBhhhBhBBBBBBhhB-Bhh-hhhhhhhh55hhh5h-hh--hhhhhhh-hBBhBBhhhh]
[FFFFFFFFFFAAAAAAAAAAAAAAAAAAAAAAAAAAAAAAAAAAAAAAAAAAAAAAAAAAAAAAAAAAAAAAAAA]
Chr11(115360001-115365000) Chr(-4999-0)

>> 11_25261  0_0 0.449 0   0
Chr11 (126300001-126305000)     Chr (-4999-0)
[5555555555hBhhhhhhhhhhhhhhh---hhh55-------5-5B5h--h---E-EEhhhh--hBh-----B--]
[FFFFFFFFFFAAAAAAAAAAAAAAAAAAAAAAAAAAAAAAAAAAAAAAAAAAAAAAAAAAAAAAAAAAAAAAAAA]
Chr11(126300001-126305000) Chr(-4999-0)

>> 11_22578  0_0 0.449 0   0
Chr11 (112885001-112890000)     Chr (-4999-0)
[EEEEEE-h----hBhhhBhhhhhh-hBhBBh-hhh--5hh5h-B--5hhhhh------hh----hBhhhhhhB--]
[FFFFFFFFFFAAAAAAAAAAAAAAAAAAAAAAAAAAAAAAAAAAAAAAAAAAAAAAAAAAAAAAAAAAAAAAAAA]
Chr11(112885001-112890000) Chr(-4999-0)

>> 11_26854  0_0 0.447 0   0
Chr11 (134265001-134270000)     Chr (-4999-0)
[EEE-EEE5--BBhBBh--Bhhhh5hhBBBBh-hhhBBhh-BBBB-55BhBBBBBBBBBhBBBBBBBBBBBB-B--]
[FFFFFFFFFFAAAAAAAAAAAAAAAAAAAAAAAAAAAAAAAAAAAAAAAAAAAAAAAAAAAAAAAAAAAAAAAAA]
Chr11(134265001-134270000) Chr(-4999-0)

>> 11_7043  0_0 0.446 0   0
Chr11 (35210001-35215000)       Chr (-4999-0)
[55hhhhhhh55--EEEEEEE-EEEE555555-5----5---E555-555----55-5-5---E----5555-555]
[FFFFFFFFFFAAAAAAAAAAAAAAAAAAAAAAAAAAAAAAAAAAAAAAAAAAAAAAAAAAAAAAAAAAAAAAAAA]
Chr11(35210001-35215000) Chr(-4999-0)

>> 11_23533  0_0 0.444 0   0
Chr11 (117660001-117665000)     Chr (-4999-0)
[-E-EEEE--EBBBBBBBBBBBBB-BBBBBBBBBBBBBBBBBBBBBBBBBBBBBB-BBBhB--B--BBBBBBBBB5]
[FFFFFFFFFFAAAAAAAAAAAAAAAAAAAAAAAAAAAAAAAAAAAAAAAAAAAAAAAAAAAAAAAAAAAAAAAAA]
Chr11(117660001-117665000) Chr(-4999-0)

>> 11_24166  0_0 0.443 0   0
Chr11 (120825001-120830000)     Chr (-4999-0)
[h55555h-5-B-hB----hh-----h---B--hBBBBBBBBB---hhBhBhBBB--BBBhh-BBhhBBhBhhh-h]
[FFFFFFFFFFAAAAAAAAAAAAAAAAAAAAAAAAAAAAAAAAAAAAAAAAAAAAAAAAAAAAAAAAAAAAAAAAA]
Chr11(120825001-120830000) Chr(-4999-0)

>> 11_16635  0_0 0.443 0   0
Chr11 (83170001-83175000)       Chr (-4999-0)
[555555555-hhhhhBhhhhhhhhhBhhhh-hhhhhhhhhhhhhhhhhhhhhh55hhhhhhhh-hhBhhhhhh-h]
[FFFFFFFFFFAAAAAAAAAAAAAAAAAAAAAAAAAAAAAAAAAAAAAAAAAAAAAAAAAAAAAAAAAAAAAAAAA]
Chr11(83170001-83175000) Chr(-4999-0)

>> 11_23513  0_0 0.442 0   0
Chr11 (117560001-117565000)     Chr (-4999-0)
[EEEEE----5BBBBB-h-B--hhh-B-BBBhhBBBBBBBBBBBBB--hhBhBBBB---B-hh5--5BhhB-BBhh]
[FFFFFFFFFFAAAAAAAAAAAAAAAAAAAAAAAAAAAAAAAAAAAAAAAAAAAAAAAAAAAAAAAAAAAAAAAAA]
Chr11(117560001-117565000) Chr(-4999-0)

>> 11_23476  0_0 0.441 0   0
Chr11 (117375001-117380000)     Chr (-4999-0)
[5555555555hBhhhhhhhhhhhhhhhhhBhhBBBBBBBBBBBBBhhhhBhBBBBB5B-B5h-B5hBh-BhBhhh]
[FFFFFFFFFFAAAAAAAAAAAAAAAAAAAAAAAAAAAAAAAAAAAAAAAAAAAAAAAAAAAAAAAAAAAAAAAAA]
Chr11(117375001-117380000) Chr(-4999-0)

>> 11_20965  0_0 0.439 0   0
Chr11 (104820001-104825000)     Chr (-4999-0)
[-hhhhhhhhh5555555555-555555555555555555555555hh55555-5555555555555555555555]
[FFFFFFFFFFAAAAAAAAAAAAAAAAAAAAAAAAAAAAAAAAAAAAAAAAAAAAAAAAAAAAAAAAAAAAAAAAA]
Chr11(104820001-104825000) Chr(-4999-0)

>> 11_14466  0_0 0.439 0   0
Chr11 (72325001-72330000)       Chr (-4999-0)
[E-EEEEEEEEBBhBh-hBBhhBhh--hBBB--BBBBBBBBBBBBBB--BEhE-B---Eh-E---BBB--BB----]
[FFFFFFFFFFAAAAAAAAAAAAAAAAAAAAAAAAAAAAAAAAAAAAAAAAAAAAAAAAAAAAAAAAAAAAAAAAA]
Chr11(72325001-72330000) Chr(-4999-0)

>> 11_26274  0_0 0.438 0   0
Chr11 (131365001-131370000)     Chr (-4999-0)
[EEEE-EEE--hhhBhhhhhhhhhhhhhBBBhhh-BBBBhhBh-B--Ehh5-hBB-hBBhh-h-Bh-BhhhhhB-h]
[FFFFFFFFFFAAAAAAAAAAAAAAAAAAAAAAAAAAAAAAAAAAAAAAAAAAAAAAAAAAAAAAAAAAAAAAAAA]
Chr11(131365001-131370000) Chr(-4999-0)

>> 11_3559  0_0 0.43 0   0
Chr11 (17790001-17795000)       Chr (-4999-0)
[5h55555555hhhhhhhhhhhhhhhhhhhBhhhBBBBBBBBBBBBhhhhhhh5BhhhhhhhhBB--hhh----hh]
[FFFFFFFFFFAAAAAAAAAAAAAAAAAAAAAAAAAAAAAAAAAAAAAAAAAAAAAAAAAAAAAAAAAAAAAAAAA]
Chr11(17790001-17795000) Chr(-4999-0)

>> 11_26291  0_0 0.43 0   0
Chr11 (131450001-131455000)     Chr (-4999-0)
[E-EE-E-EEEhBhBhhh-hhhhhhhBBBBBhhhh-BB-hBBBBh--E-hhBBBB-BBBhhhhBBh-Bhhhhhhhh]
[FFFFFFFFFFAAAAAAAAAAAAAAAAAAAAAAAAAAAAAAAAAAAAAAAAAAAAAAAAAAAAAAAAAAAAAAAAA]
Chr11(131450001-131455000) Chr(-4999-0)

>> 11_26249  0_0 0.429 0   0
Chr11 (131240001-131245000)     Chr (-4999-0)
[-AAA--A-A-BBhB--BBBhhhhhBBBBBB---BBBBB-hBBBBB--BB--BBBBBBBhB--BBBBBB-BBBBBh]
[FFFFFFFFFFAAAAAAAAAAAAAAAAAAAAAAAAAAAAAAAAAAAAAAAAAAAAAAAAAAAAAAAAAAAAAAAAA]
Chr11(131240001-131245000) Chr(-4999-0)

>> 11_12772  0_0 0.429 0   0
Chr11 (63855001-63860000)       Chr (-4999-0)
[EEEEEEEE5--Bhhhhhhhhhhhh-h----h------h-B-5--B-B----EEB-5--h5--EBhhhh5h--B-5]
[FFFFFFFFFFAAAAAAAAAAAAAAAAAAAAAAAAAAAAAAAAAAAAAAAAAAAAAAAAAAAAAAAAAAAAAAAAA]
Chr11(63855001-63860000) Chr(-4999-0)

>> 11_25159  0_0 0.428 0   0
Chr11 (125790001-125795000)     Chr (-4999-0)
[5555555h55BBhBBBhBBhBBBhhBBBBBB--BBB-BBBBhhhB5BBBB--BBB-hhhh-hBB--BB-B-B-h5]
[FFFFFFFFFFAAAAAAAAAAAAAAAAAAAAAAAAAAAAAAAAAAAAAAAAAAAAAAAAAAAAAAAAAAAAAAAAA]
Chr11(125790001-125795000) Chr(-4999-0)

>> 11_3497  0_0 0.427 0   0
Chr11 (17480001-17485000)       Chr (-4999-0)
[-55555555-hBhhBBhhh--hhhhh-hhBhhhBBB-BBBBBBBB5hhh-hhBB--hBBhBhBBBBBBBBBBB-5]
[FFFFFFFFFFAAAAAAAAAAAAAAAAAAAAAAAAAAAAAAAAAAAAAAAAAAAAAAAAAAAAAAAAAAAAAAAAA]
Chr11(17480001-17485000) Chr(-4999-0)

>> 11_26297  0_0 0.426 0   0
Chr11 (131480001-131485000)     Chr (-4999-0)
[EEEEEE-E--hBhBhhh-hhhhhhhhBBBBhhhB-BBBBhBBBBh5-h-hB-B-E-BBBhhhBBBBBBhBhhBhh]
[FFFFFFFFFFAAAAAAAAAAAAAAAAAAAAAAAAAAAAAAAAAAAAAAAAAAAAAAAAAAAAAAAAAAAAAAAAA]
Chr11(131480001-131485000) Chr(-4999-0)

>> 11_23700  0_0 0.422 0   0
Chr11 (118495001-118500000)     Chr (-4999-0)
[EEEEE-E---BBhhBhhBhhhhhhBhh55hBh---------5E----5-E5-------555555555--55-5--]
[FFFFFFFFFFAAAAAAAAAAAAAAAAAAAAAAAAAAAAAAAAAAAAAAAAAAAAAAAAAAAAAAAAAAAAAAAAA]
Chr11(118495001-118500000) Chr(-4999-0)

>> 11_12763  0_0 0.422 0   0
Chr11 (63810001-63815000)       Chr (-4999-0)
[EEEEE----5hBhhhhhhBhhhhhhhh-h-hhhhhBh-BB--BBB--hhhh--B-hh5h55h--5hhh-hhhhh-]
[FFFFFFFFFFAAAAAAAAAAAAAAAAAAAAAAAAAAAAAAAAAAAAAAAAAAAAAAAAAAAAAAAAAAAAAAAAA]
Chr11(63810001-63815000) Chr(-4999-0)

>> 11_12765  0_0 0.42 0   0
Chr11 (63820001-63825000)       Chr (-4999-0)
[EEEEEEEE-EhBhhh-hhBhhhhhhhh-h-hhBhhBBhBB-BBBB--h-hhE--E---h-E--E5hhhhhhhhhh]
[FFFFFFFFFFAAAAAAAAAAAAAAAAAAAAAAAAAAAAAAAAAAAAAAAAAAAAAAAAAAAAAAAAAAAAAAAAA]
Chr11(63820001-63825000) Chr(-4999-0)

>> 11_3484  0_0 0.419 0   0
Chr11 (17415001-17420000)       Chr (-4999-0)
[555555555hhBhhhhhhhhhhhhhhhhhBhhhBBBBBBBBBBBB-hhhBhh-BBhhhhBhhBBhhhhhhhBhh5]
[FFFFFFFFFFAAAAAAAAAAAAAAAAAAAAAAAAAAAAAAAAAAAAAAAAAAAAAAAAAAAAAAAAAAAAAAAAA]
Chr11(17415001-17420000) Chr(-4999-0)

>> 11_17609  0_0 0.419 0   0
Chr11 (88040001-88045000)       Chr (-4999-0)
[hhhhhhhhhh5-555555555555555555555hh-5-5555-5-555555555555h5555h555555555555]
[FFFFFFFFFFAAAAAAAAAAAAAAAAAAAAAAAAAAAAAAAAAAAAAAAAAAAAAAAAAAAAAAAAAAAAAAAAA]
Chr11(88040001-88045000) Chr(-4999-0)

>> 11_21097  0_0 0.418 0   0
Chr11 (105480001-105485000)     Chr (-4999-0)
[-AAAAAAAA-BB-BBBBBBBBhBBBB-BBBBBBBBBBB----BBBAA-BB-BB-BBB-hB--BB-ABB-BBBB-h]
[FFFFFFFFFFAAAAAAAAAAAAAAAAAAAAAAAAAAAAAAAAAAAAAAAAAAAAAAAAAAAAAAAAAAAAAAAAA]
Chr11(105480001-105485000) Chr(-4999-0)

>> 11_17607  0_0 0.418 0   0
Chr11 (88030001-88035000)       Chr (-4999-0)
[hhhhhhhh-h555555555-5555-55555555hh55555555555555555555E5h55E-55-555555-555]
[FFFFFFFFFFAAAAAAAAAAAAAAAAAAAAAAAAAAAAAAAAAAAAAAAAAAAAAAAAAAAAAAAAAAAAAAAAA]
Chr11(88030001-88035000) Chr(-4999-0)

>> 11_23518  0_0 0.417 0   0
Chr11 (117585001-117590000)     Chr (-4999-0)
[EEEEE--E--BBBhhBBBB-h-hhhhh--B-hBBBBBBBBBBB-B--hhBBBBBBE-hBhhhBB--B-h--BBB-]
[FFFFFFFFFFAAAAAAAAAAAAAAAAAAAAAAAAAAAAAAAAAAAAAAAAAAAAAAAAAAAAAAAAAAAAAAAAA]
Chr11(117585001-117590000) Chr(-4999-0)

>> 11_23506  0_0 0.414 0   0
Chr11 (117525001-117530000)     Chr (-4999-0)
[EE-EEE----hBBhhhhhhhhhhh-hhhhBhhBBBBBBBBBBBBB5-hhBBBBBBh5hBhh--B--Bhh--h-h-]
[FFFFFFFFFFAAAAAAAAAAAAAAAAAAAAAAAAAAAAAAAAAAAAAAAAAAAAAAAAAAAAAAAAAAAAAAAAA]
Chr11(117525001-117530000) Chr(-4999-0)

>> 11_786  0_0 0.412 0   0
Chr11 (3925001-3930000) Chr (-4999-0)
[h---hhhhhh---EEEEEEEEEEE-E---EE-E---------EEE--EE--EEh-Bh55--5-5hh--------5]
[FFFFFFFFFFAAAAAAAAAAAAAAAAAAAAAAAAAAAAAAAAAAAAAAAAAAAAAAAAAAAAAAAAAAAAAAAAA]
Chr11(3925001-3930000) Chr(-4999-0)

>> 11_20966  0_0 0.41 0   0
Chr11 (104825001-104830000)     Chr (-4999-0)
[hhhhhhhhhh55-5------E--E55555555-555555555555hh55555h55h555555555555h55-555]
[FFFFFFFFFFAAAAAAAAAAAAAAAAAAAAAAAAAAAAAAAAAAAAAAAAAAAAAAAAAAAAAAAAAAAAAAAAA]
Chr11(104825001-104830000) Chr(-4999-0)

>> 11_26300  0_0 0.409 0   0
Chr11 (131495001-131500000)     Chr (-4999-0)
[--5--5555-hhhB-hhhhhhhhhB----BhhBBBhhBhBhhBhhh-B-hB-BBhhBBBhhhhBhhBBhBhh-hh]
[FFFFFFFFFFAAAAAAAAAAAAAAAAAAAAAAAAAAAAAAAAAAAAAAAAAAAAAAAAAAAAAAAAAAAAAAAAA]
Chr11(131495001-131500000) Chr(-4999-0)

>> 11_23473  0_0 0.405 0   0
Chr11 (117360001-117365000)     Chr (-4999-0)
[555-5-5E5-BBhhBBhhBhhBhh--E-E----BBBBBBBBBBBB--hBBhBBBBB-BB-hh5B-hBBBBhBBhh]
[FFFFFFFFFFAAAAAAAAAAAAAAAAAAAAAAAAAAAAAAAAAAAAAAAAAAAAAAAAAAAAAAAAAAAAAAAAA]
Chr11(117360001-117365000) Chr(-4999-0)

>> 11_18896  0_0 0.405 0   0
Chr11 (94475001-94480000)       Chr (-4999-0)
[h-hhhhhhhhBBBBBBBBBBB-BBBBBBBBBBB5555h555h---h-h-55--55BBB--5B55BBBBBBBBB55]
[FFFFFFFFFFAAAAAAAAAAAAAAAAAAAAAAAAAAAAAAAAAAAAAAAAAAAAAAAAAAAAAAAAAAAAAAAAA]
Chr11(94475001-94480000) Chr(-4999-0)

>> 11_23517  0_0 0.404 0   0
Chr11 (117580001-117585000)     Chr (-4999-0)
[E-EE-E---EBBBhhBBBBBhBhh--hhBBh-BBBBBBBBBBBBB--hhBBBBBB5-h-hh-BB55BhhBhBBBh]
[FFFFFFFFFFAAAAAAAAAAAAAAAAAAAAAAAAAAAAAAAAAAAAAAAAAAAAAAAAAAAAAAAAAAAAAAAAA]
Chr11(117580001-117585000) Chr(-4999-0)

>> 11_25307  0_0 0.403 0   0
Chr11 (126530001-126535000)     Chr (-4999-0)
[EEE-EE-Eh-BBhBhBh-hhhhhhhhBBBBhhhh---h-hBhhBhB-hhBh-BB-BBBhB-hBBBBBBhBBhBhh]
[FFFFFFFFFFAAAAAAAAAAAAAAAAAAAAAAAAAAAAAAAAAAAAAAAAAAAAAAAAAAAAAAAAAAAAAAAAA]
Chr11(126530001-126535000) Chr(-4999-0)

>> 11_1138  0_0 0.397 0   0
Chr11 (5685001-5690000) Chr (-4999-0)
[h55hhhhhhh555555555555555555555555555555555555555555555-5555555555555555555]
[FFFFFFFFFFAAAAAAAAAAAAAAAAAAAAAAAAAAAAAAAAAAAAAAAAAAAAAAAAAAAAAAAAAAAAAAAAA]
Chr11(5685001-5690000) Chr(-4999-0)

>> 11_22611  0_0 0.396 0   0
Chr11 (113050001-113055000)     Chr (-4999-0)
[EEEEE-----BBhBhBhBBhhhh-B-BBBBh5hBBBBh--BBhhhh5hhhhBB5--55hhhhh5hhBBhhBBhhh]
[FFFFFFFFFFAAAAAAAAAAAAAAAAAAAAAAAAAAAAAAAAAAAAAAAAAAAAAAAAAAAAAAAAAAAAAAAAA]
Chr11(113050001-113055000) Chr(-4999-0)

>> 11_3498  0_0 0.392 0   0
Chr11 (17485001-17490000)       Chr (-4999-0)
[555555555hBBhhBBhBhhBhh-hh-hhBhhhBBBBBBBBBBBB5hhhBhhBBBhhBBBBBBBBBBBBBBBBh5]
[FFFFFFFFFFAAAAAAAAAAAAAAAAAAAAAAAAAAAAAAAAAAAAAAAAAAAAAAAAAAAAAAAAAAAAAAAAA]
Chr11(17485001-17490000) Chr(-4999-0)

>> 11_26283  0_0 0.391 0   0
Chr11 (131410001-131415000)     Chr (-4999-0)
[---5-55-55hhhBhhhhhhhhhhhh--BBhhhBBBBBhhBBBBh--hhhBBBB-BBBBhhhBBhhBBhhhhBhh]
[FFFFFFFFFFAAAAAAAAAAAAAAAAAAAAAAAAAAAAAAAAAAAAAAAAAAAAAAAAAAAAAAAAAAAAAAAAA]
Chr11(131410001-131415000) Chr(-4999-0)

>> 11_16665  0_0 0.391 0   0
Chr11 (83320001-83325000)       Chr (-4999-0)
[EE-EE----EhhhhhhhBhhhhhhhBBhhhhhhh-hhhhhh---hh-hhhhhhhhhhhhhhhhhhhhhhhhhhhh]
[FFFFFFFFFFAAAAAAAAAAAAAAAAAAAAAAAAAAAAAAAAAAAAAAAAAAAAAAAAAAAAAAAAAAAAAAAAA]
Chr11(83320001-83325000) Chr(-4999-0)

>> 11_12309  0_0 0.391 0   0
Chr11 (61540001-61545000)       Chr (-4999-0)
[EE-EEE-h5-h-5h--5----55--hh-55----hBBhBB-BBBB-h--BhBBB55hhhBBBB-55---55-5--]
[FFFFFFFFFFAAAAAAAAAAAAAAAAAAAAAAAAAAAAAAAAAAAAAAAAAAAAAAAAAAAAAAAAAAAAAAAAA]
Chr11(61540001-61545000) Chr(-4999-0)

>> 11_23532  0_0 0.39 0   0
Chr11 (117655001-117660000)     Chr (-4999-0)
[E--E--5E55BBBBBBBBBBBBhhBBBBBBBBBBBBBBBBBBBBBBB-BBBBBBBBBB-BhhBB--BBBB-BBB5]
[FFFFFFFFFFAAAAAAAAAAAAAAAAAAAAAAAAAAAAAAAAAAAAAAAAAAAAAAAAAAAAAAAAAAAAAAAAA]
Chr11(117655001-117660000) Chr(-4999-0)

>> 11_23010  0_0 0.388 0   0
Chr11 (115045001-115050000)     Chr (-4999-0)
[5555555555hhhhBhhhhhhhhhhhhhhh-hhBhBBBhhhhhhh55hhhhhh-h5h5hhhhh5hhhBhhhhhhh]
[FFFFFFFFFFAAAAAAAAAAAAAAAAAAAAAAAAAAAAAAAAAAAAAAAAAAAAAAAAAAAAAAAAAAAAAAAAA]
Chr11(115045001-115050000) Chr(-4999-0)

>> 11_22507  0_0 0.388 0   0
Chr11 (112530001-112535000)     Chr (-4999-0)
[h555h5-55EhBh-hhhhhhhhhhhhhhBhhhh-h-hhhBBhBhhh-hhhhh-BBhhhhhhh-BhhBhh-hhhhh]
[FFFFFFFFFFAAAAAAAAAAAAAAAAAAAAAAAAAAAAAAAAAAAAAAAAAAAAAAAAAAAAAAAAAAAAAAAAA]
Chr11(112530001-112535000) Chr(-4999-0)

>> 11_7088  0_0 0.387 0   0
Chr11 (35435001-35440000)       Chr (-4999-0)
[--A-A-AEA-BBBBBBBBBBBBBBBBBBBBBBBBB5hB55-BBB---BBBBBBBBBBBBBBBBBBBBBBBBBBBh]
[FFFFFFFFFFAAAAAAAAAAAAAAAAAAAAAAAAAAAAAAAAAAAAAAAAAAAAAAAAAAAAAAAAAAAAAAAAA]
Chr11(35435001-35440000) Chr(-4999-0)

>> 11_26282  0_0 0.387 0   0
Chr11 (131405001-131410000)     Chr (-4999-0)
[-E-EE---55h-hBhhhhhhhhhhhhBBBBhhhBBBBBh-BBBBh--hhhBBBBBBBBBhhhBBhBBBhhhhhhh]
[FFFFFFFFFFAAAAAAAAAAAAAAAAAAAAAAAAAAAAAAAAAAAAAAAAAAAAAAAAAAAAAAAAAAAAAAAAA]
Chr11(131405001-131410000) Chr(-4999-0)

>> 11_26258  0_0 0.387 0   0
Chr11 (131285001-131290000)     Chr (-4999-0)
[55-5555h55hhh-hhhhhhhhhhBhBBBBhhhhBBBhhhBhhhhh5hhhhhBBB-BBhhhhhhhBBBhh-hhhh]
[FFFFFFFFFFAAAAAAAAAAAAAAAAAAAAAAAAAAAAAAAAAAAAAAAAAAAAAAAAAAAAAAAAAAAAAAAAA]
Chr11(131285001-131290000) Chr(-4999-0)

>> 11_23052  0_0 0.384 0   0
Chr11 (115255001-115260000)     Chr (-4999-0)
[-5---55555hBhBhBhhhhhhB-hBBB-hh-h-hhBhhhh5hhh--hhhhhhBh-hhhhhhhhhhBhhBBhhhh]
[FFFFFFFFFFAAAAAAAAAAAAAAAAAAAAAAAAAAAAAAAAAAAAAAAAAAAAAAAAAAAAAAAAAAAAAAAAA]
Chr11(115255001-115260000) Chr(-4999-0)

>> 11_23015  0_0 0.384 0   0
Chr11 (115070001-115075000)     Chr (-4999-0)
[5555555555hhhhhhhhhhhhhhhhh-hhhhh-----hhh5hhh55hhh55-h--hh5hhhh-hhhhhhhhhhh]
[FFFFFFFFFFAAAAAAAAAAAAAAAAAAAAAAAAAAAAAAAAAAAAAAAAAAAAAAAAAAAAAAAAAAAAAAAAA]
Chr11(115070001-115075000) Chr(-4999-0)

>> 11_23463  0_0 0.383 0   0
Chr11 (117310001-117315000)     Chr (-4999-0)
[555555555-BBBBh--BB-hBhhBhhBBBhhBBBBBBBBBBBBBB-h---BBBBB55B-5B5B-BBhBB-BB-5]
[FFFFFFFFFFAAAAAAAAAAAAAAAAAAAAAAAAAAAAAAAAAAAAAAAAAAAAAAAAAAAAAAAAAAAAAAAAA]
Chr11(117310001-117315000) Chr(-4999-0)

>> 11_26254  0_0 0.382 0   0
Chr11 (131265001-131270000)     Chr (-4999-0)
[5h555-555hhhhBhhhhhhhhhhBhBhBhhhhhBBBhhhBhh-hhhhh-hhhBBhBBhhhhhBhB-Bhhhhh-h]
[FFFFFFFFFFAAAAAAAAAAAAAAAAAAAAAAAAAAAAAAAAAAAAAAAAAAAAAAAAAAAAAAAAAAAAAAAAA]
Chr11(131265001-131270000) Chr(-4999-0)

>> 11_285  0_0 0.38 0   0
Chr11 (1420001-1425000) Chr (-4999-0)
[E-EEE--E-EBBhhhhh-hhhhhhhhhBB-Bh-BBBBBBBBBBBB-E-hBBBBBBhhBBBBBBBBhBBBB-BBB5]
[FFFFFFFFFFAAAAAAAAAAAAAAAAAAAAAAAAAAAAAAAAAAAAAAAAAAAAAAAAAAAAAAAAAAAAAAAAA]
Chr11(1420001-1425000) Chr(-4999-0)

>> 11_23009  0_0 0.38 0   0
Chr11 (115040001-115045000)     Chr (-4999-0)
[555555555-h-hhBhhB-hhhhhhhhh-hhhhhhBBBhh-hhhh55hhhh-----h5hhh-55hhhBhhhhhhh]
[FFFFFFFFFFAAAAAAAAAAAAAAAAAAAAAAAAAAAAAAAAAAAAAAAAAAAAAAAAAAAAAAAAAAAAAAAAA]
Chr11(115040001-115045000) Chr(-4999-0)

>> 11_16547  0_0 0.38 0   0
Chr11 (82730001-82735000)       Chr (-4999-0)
[EE-EEE-5-h5Bh5h5-hhhhhhhh5h-h--5h-h--5-------h5hh-----5h--5h5h-5hh---hh-h--]
[FFFFFFFFFFAAAAAAAAAAAAAAAAAAAAAAAAAAAAAAAAAAAAAAAAAAAAAAAAAAAAAAAAAAAAAAAAA]
Chr11(82730001-82735000) Chr(-4999-0)

>> 11_23458  0_0 0.379 0   0
Chr11 (117285001-117290000)     Chr (-4999-0)
[-555-5-555-Bhh-hhhBhhhhhhhhh--h-h-55-B-B--BB5hhhh-hBB--BB--BhhB-------h-hh5]
[FFFFFFFFFFAAAAAAAAAAAAAAAAAAAAAAAAAAAAAAAAAAAAAAAAAAAAAAAAAAAAAAAAAAAAAAAAA]
Chr11(117285001-117290000) Chr(-4999-0)

>> 11_7065  0_0 0.378 0   0
Chr11 (35320001-35325000)       Chr (-4999-0)
[5555555555hhhhhhhhhhhhhh5hhhhhhhhhh--h55hhhhh55hh-hhhh-hhh-h-h-5hBBhhhhhhhh]
[FFFFFFFFFFAAAAAAAAAAAAAAAAAAAAAAAAAAAAAAAAAAAAAAAAAAAAAAAAAAAAAAAAAAAAAAAAA]
Chr11(35320001-35325000) Chr(-4999-0)

>> 11_20967  0_0 0.378 0   0
Chr11 (104830001-104835000)     Chr (-4999-0)
[hhhhhhhhhh5-55-E-E--E--E5------5-555555555555hh5555-h5-h555555h5-55-h55h555]
[FFFFFFFFFFAAAAAAAAAAAAAAAAAAAAAAAAAAAAAAAAAAAAAAAAAAAAAAAAAAAAAAAAAAAAAAAAA]
Chr11(104830001-104835000) Chr(-4999-0)

>> 11_25315  0_0 0.376 0   0
Chr11 (126570001-126575000)     Chr (-4999-0)
[EEEEEEE---hBhBh-BhBhhhhhhhhBBBhh-hE-BhhhEEhhh--B-h5----hhBh-hhB-BB-BBBhBBhh]
[FFFFFFFFFFAAAAAAAAAAAAAAAAAAAAAAAAAAAAAAAAAAAAAAAAAAAAAAAAAAAAAAAAAAAAAAAAA]
Chr11(126570001-126575000) Chr(-4999-0)

>> 11_23479  0_0 0.376 0   0
Chr11 (117390001-117395000)     Chr (-4999-0)
[5555555555hBhhhhhhhhhhhhhhhhhhhhhBBBBBBBBBBBBh-hh5hBBB-h55h5-h55EE-hhhhh-h-]
[FFFFFFFFFFAAAAAAAAAAAAAAAAAAAAAAAAAAAAAAAAAAAAAAAAAAAAAAAAAAAAAAAAAAAAAAAAA]
Chr11(117390001-117395000) Chr(-4999-0)

>> 11_22568  0_0 0.375 0   0
Chr11 (112835001-112840000)     Chr (-4999-0)
[EEEE---E-EB--BBBBBBB-h-BBBBBBB-5BBBBBh--hBBBB-EBBhBB---E5hh-5h55BBBB--B-BB5]
[FFFFFFFFFFAAAAAAAAAAAAAAAAAAAAAAAAAAAAAAAAAAAAAAAAAAAAAAAAAAAAAAAAAAAAAAAAA]
Chr11(112835001-112840000) Chr(-4999-0)

>> 11_16793  0_0 0.374 0   0
Chr11 (83960001-83965000)       Chr (-4999-0)
[5555555-hhhhhhhhhhhhhhhhhhhhhhhhhhh--hhhhhh-h-hhhhhhhhhhhh-hhhhhhhhhhhhhhhh]
[FFFFFFFFFFAAAAAAAAAAAAAAAAAAAAAAAAAAAAAAAAAAAAAAAAAAAAAAAAAAAAAAAAAAAAAAAAA]
Chr11(83960001-83965000) Chr(-4999-0)

>> 11_16636  0_0 0.374 0   0
Chr11 (83175001-83180000)       Chr (-4999-0)
[555555555hhhhhhBhBhhhhhhhBhhhhBhhh-hhhhhhBhhhhhhhhhhh-hhhh5hhhh5hhBhhhhhhhh]
[FFFFFFFFFFAAAAAAAAAAAAAAAAAAAAAAAAAAAAAAAAAAAAAAAAAAAAAAAAAAAAAAAAAAAAAAAAA]
Chr11(83175001-83180000) Chr(-4999-0)

>> 11_22570  0_0 0.372 0   0
Chr11 (112845001-112850000)     Chr (-4999-0)
[-E--EE--55hhhB-BhhBBhhhB-BBBBBhh-B-B-hhhhBhB---BBhhhhhh-5hhhhhhhhhB-hhhh-Bh]
[FFFFFFFFFFAAAAAAAAAAAAAAAAAAAAAAAAAAAAAAAAAAAAAAAAAAAAAAAAAAAAAAAAAAAAAAAAA]
Chr11(112845001-112850000) Chr(-4999-0)

>> 11_22607  0_0 0.371 0   0
Chr11 (113030001-113035000)     Chr (-4999-0)
[EEEEEEEE--hBhBhhhhhhhhhhBhBBhBh5hB-BB-Bh--hB---hh-hB--EEEE-----Eh-hhhh-hh-h]
[FFFFFFFFFFAAAAAAAAAAAAAAAAAAAAAAAAAAAAAAAAAAAAAAAAAAAAAAAAAAAAAAAAAAAAAAAAA]
Chr11(113030001-113035000) Chr(-4999-0)

>> 11_12764  0_0 0.371 0   0
Chr11 (63815001-63820000)       Chr (-4999-0)
[EEEEE-E-55hBhhhhhhBhhhhh-hhhh5hh-hhBBhBB--BBB--hhhh--E-hh5h55h555hhhhhhhhhh]
[FFFFFFFFFFAAAAAAAAAAAAAAAAAAAAAAAAAAAAAAAAAAAAAAAAAAAAAAAAAAAAAAAAAAAAAAAAA]
Chr11(63815001-63820000) Chr(-4999-0)

>> 11_26288  0_0 0.37 0   0
Chr11 (131435001-131440000)     Chr (-4999-0)
[-555-5--55hBhBhhhhhhhhhhhBBBBBhhhBBBBhhBBBBhh5-h-hhhBBBBBBhhhhBBhhBhhhhh-hh]
[FFFFFFFFFFAAAAAAAAAAAAAAAAAAAAAAAAAAAAAAAAAAAAAAAAAAAAAAAAAAAAAAAAAAAAAAAAA]
Chr11(131435001-131440000) Chr(-4999-0)

>> 11_24148  0_0 0.37 0   0
Chr11 (120735001-120740000)     Chr (-4999-0)
[555555h-hhBBhBhhBBBhhhhhhBBBBBh-hBBBBBBBBBBBBhhBhBBBBBBBBBhhh-BBh-BBhBhB--h]
[FFFFFFFFFFAAAAAAAAAAAAAAAAAAAAAAAAAAAAAAAAAAAAAAAAAAAAAAAAAAAAAAAAAAAAAAAAA]
Chr11(120735001-120740000) Chr(-4999-0)

>> 11_26059  0_0 0.367 0   0
Chr11 (130290001-130295000)     Chr (-4999-0)
[555555h-h-BBhBBBhB--hBh--BBBBBBBBBBBBBBBBBBBB-BBB-BBBBBE-B5--5-BBBBBB--BBB-]
[FFFFFFFFFFAAAAAAAAAAAAAAAAAAAAAAAAAAAAAAAAAAAAAAAAAAAAAAAAAAAAAAAAAAAAAAAAA]
Chr11(130290001-130295000) Chr(-4999-0)

>> 11_20963  0_0 0.366 0   0
Chr11 (104810001-104815000)     Chr (-4999-0)
[hhhhhhhhhh55555555555555-555555555-55-------5hh-5-5-h--h5h---h-h-----5-h5--]
[FFFFFFFFFFAAAAAAAAAAAAAAAAAAAAAAAAAAAAAAAAAAAAAAAAAAAAAAAAAAAAAAAAAAAAAAAAA]
Chr11(104810001-104815000) Chr(-4999-0)

>> 11_12773  0_0 0.365 0   0
Chr11 (63860001-63865000)       Chr (-4999-0)
[EEEEEEEE--hBhhhhhhhhhhhh-h----hhh-----BB-5--B-Eh-E-EEBE-h-h-E-----hh5hhh-5-]
[FFFFFFFFFFAAAAAAAAAAAAAAAAAAAAAAAAAAAAAAAAAAAAAAAAAAAAAAAAAAAAAAAAAAAAAAAAA]
Chr11(63860001-63865000) Chr(-4999-0)

>> 11_2399  0_0 0.363 0   0
Chr11 (11990001-11995000)       Chr (-4999-0)
[EEEEEEE--EhBhhBhhhhhhhhhhhhhhBhhBh5--5--55555-Ehh-h---EEEE5-----55hh5hhh-55]
[FFFFFFFFFFAAAAAAAAAAAAAAAAAAAAAAAAAAAAAAAAAAAAAAAAAAAAAAAAAAAAAAAAAAAAAAAAA]
Chr11(11990001-11995000) Chr(-4999-0)

>> 11_22612  0_0 0.362 0   0
Chr11 (113055001-113060000)     Chr (-4999-0)
[EEEE----55-BhBhBhBBhhhh--hBBBBh5hBBBB-5-BB555h5hhhh--55----hhh--hBBBhhh--hh]
[FFFFFFFFFFAAAAAAAAAAAAAAAAAAAAAAAAAAAAAAAAAAAAAAAAAAAAAAAAAAAAAAAAAAAAAAAAA]
Chr11(113055001-113060000) Chr(-4999-0)

>> 11_22531  0_0 0.362 0   0
Chr11 (112650001-112655000)     Chr (-4999-0)
[555-555hhhhBhBhhh-hhhhhhhhhBBBhhhBh-B-h--h-----hhBBBBBB---hhhBBBBBhhhhhBBhh]
[FFFFFFFFFFAAAAAAAAAAAAAAAAAAAAAAAAAAAAAAAAAAAAAAAAAAAAAAAAAAAAAAAAAAAAAAAAA]
Chr11(112650001-112655000) Chr(-4999-0)

>> 11_15004  0_0 0.36 0   0
Chr11 (75015001-75020000)       Chr (-4999-0)
[EE-EE-E55--5555555hhh5555h5-55h55hh-5hBB55hhBhhhh------h--h--5--5555555--5-]
[FFFFFFFFFFAAAAAAAAAAAAAAAAAAAAAAAAAAAAAAAAAAAAAAAAAAAAAAAAAAAAAAAAAAAAAAAAA]
Chr11(75015001-75020000) Chr(-4999-0)

>> 11_23391  0_0 0.359 0   0
Chr11 (116950001-116955000)     Chr (-4999-0)
[-EE--E--hh5-55h------5-5-55--5-5---5----h5555--55-55-h55555---5-5555hhhh555]
[FFFFFFFFFFAAAAAAAAAAAAAAAAAAAAAAAAAAAAAAAAAAAAAAAAAAAAAAAAAAAAAAAAAAAAAAAAA]
Chr11(116950001-116955000) Chr(-4999-0)

>> 11_16789  0_0 0.359 0   0
Chr11 (83940001-83945000)       Chr (-4999-0)
[E55-5555hhhhhhhhhhhhhhhhhhhhhhhhhhhhhhhhhhhhhhhhhhhhhhhhhhhhhhhhhhhhhhhhhhh]
[FFFFFFFFFFAAAAAAAAAAAAAAAAAAAAAAAAAAAAAAAAAAAAAAAAAAAAAAAAAAAAAAAAAAAAAAAAA]
Chr11(83940001-83945000) Chr(-4999-0)

>> 11_12305  0_0 0.358 0   0
Chr11 (61520001-61525000)       Chr (-4999-0)
[AAAAAAABBB-Bh-------hhh-B-BB-----BBBBBBBBBBBB-h-BBBBBBB-h-hBB-B---------A--]
[FFFFFFFFFFAAAAAAAAAAAAAAAAAAAAAAAAAAAAAAAAAAAAAAAAAAAAAAAAAAAAAAAAAAAAAAAAA]
Chr11(61520001-61525000) Chr(-4999-0)

>> 11_24168  0_0 0.357 0   0
Chr11 (120835001-120840000)     Chr (-4999-0)
[h5555-5hh5BBhBBhhBhhhhhh-BBBBBBBhBBBBBBBBB-BBhhBBBhBBBBBBBBhhhBBhhBBhBhhBhh]
[FFFFFFFFFFAAAAAAAAAAAAAAAAAAAAAAAAAAAAAAAAAAAAAAAAAAAAAAAAAAAAAAAAAAAAAAAAA]
Chr11(120835001-120840000) Chr(-4999-0)

>> 11_23466  0_0 0.357 0   0
Chr11 (117325001-117330000)     Chr (-4999-0)
[5555555-5hhBBhhhhhBhhhhhhhhhhBhhhBB-BBBBBBBBBhhhh-h-BBBh55hhhh-B-hhhBhhhBhh]
[FFFFFFFFFFAAAAAAAAAAAAAAAAAAAAAAAAAAAAAAAAAAAAAAAAAAAAAAAAAAAAAAAAAAAAAAAAA]
Chr11(117325001-117330000) Chr(-4999-0)

>> 11_22597  0_0 0.357 0   0
Chr11 (112980001-112985000)     Chr (-4999-0)
[--55-55555hBhBBBhhhhhhBhhBBBBB-hBhBBB-hhhB-Bhh-hhhh--hh-555hhhhhhhhhhhhhBhh]
[FFFFFFFFFFAAAAAAAAAAAAAAAAAAAAAAAAAAAAAAAAAAAAAAAAAAAAAAAAAAAAAAAAAAAAAAAAA]
Chr11(112980001-112985000) Chr(-4999-0)

>> 11_13163  0_0 0.357 0   0
Chr11 (65810001-65815000)       Chr (-4999-0)
[5-5---555-BB-hB---------B----BB-BhBBB-BB--BBB55B--h-BBB--5-B--BB--B-BB-BB-h]
[FFFFFFFFFFAAAAAAAAAAAAAAAAAAAAAAAAAAAAAAAAAAAAAAAAAAAAAAAAAAAAAAAAAAAAAAAAA]
Chr11(65810001-65815000) Chr(-4999-0)

>> 11_24169  0_0 0.355 0   0
Chr11 (120840001-120845000)     Chr (-4999-0)
[h-555h5hh5BB-BBBhBBhhBh-BBBBBBBB-BBBBBBBBBBBBhhBBBBBBBBBBBBBhhBBhhBBhBBhBhh]
[FFFFFFFFFFAAAAAAAAAAAAAAAAAAAAAAAAAAAAAAAAAAAAAAAAAAAAAAAAAAAAAAAAAAAAAAAAA]
Chr11(120840001-120845000) Chr(-4999-0)

>> 11_7061  0_0 0.354 0   0
Chr11 (35300001-35305000)       Chr (-4999-0)
[5555555555hhhhhhhhhhhhhhhhhh-hh-h5h-----hh5hh55-h-h5-h-h-h-hh---BBhhBhh5h55]
[FFFFFFFFFFAAAAAAAAAAAAAAAAAAAAAAAAAAAAAAAAAAAAAAAAAAAAAAAAAAAAAAAAAAAAAAAAA]
Chr11(35300001-35305000) Chr(-4999-0)

>> 11_26298  0_0 0.354 0   0
Chr11 (131485001-131490000)     Chr (-4999-0)
[EEEEE-E55hhBhBhhhhhhhhhhhhBBBBhhh----BBhB-BBh5-h5hBBB-EhBBBhhhBBh-BBhBhhBhh]
[FFFFFFFFFFAAAAAAAAAAAAAAAAAAAAAAAAAAAAAAAAAAAAAAAAAAAAAAAAAAAAAAAAAAAAAAAAA]
Chr11(131485001-131490000) Chr(-4999-0)

>> 11_15606  0_0 0.354 0   0
Chr11 (78025001-78030000)       Chr (-4999-0)
[EEEE-E-BB5hBhh-hhhhhhhhh--5---hh-55--5-5EEhhh--5--h-5h-----5-5--h55-55-h55h]
[FFFFFFFFFFAAAAAAAAAAAAAAAAAAAAAAAAAAAAAAAAAAAAAAAAAAAAAAAAAAAAAAAAAAAAAAAAA]
Chr11(78025001-78030000) Chr(-4999-0)

>> 11_25157  0_0 0.353 0   0
Chr11 (125780001-125785000)     Chr (-4999-0)
[555--55h5-BB-BBBhBBBBBB-BBBBBBBBBBBBBBBBB-BBB5hBBBBBBBBBBh-BBhBBBBBBBBBhBhh]
[FFFFFFFFFFAAAAAAAAAAAAAAAAAAAAAAAAAAAAAAAAAAAAAAAAAAAAAAAAAAAAAAAAAAAAAAAAA]
Chr11(125780001-125785000) Chr(-4999-0)

>> 11_7130  0_0 0.352 0   0
Chr11 (35645001-35650000)       Chr (-4999-0)
[hhh-hhhhhhBBBBBBBBBBBBBBBBBBBhBBB55-5-55h-----hBBBBBBhBBBBBBBBBBBBBBBBBBBhh]
[FFFFFFFFFFAAAAAAAAAAAAAAAAAAAAAAAAAAAAAAAAAAAAAAAAAAAAAAAAAAAAAAAAAAAAAAAAA]
Chr11(35645001-35650000) Chr(-4999-0)

>> 11_7208  0_0 0.351 0   0
Chr11 (36035001-36040000)       Chr (-4999-0)
[---555555-hBhBhhhBhhhhhh-hh---hhh-----55------Ehh-5-----hhh--hB--h-Bhhhhh5h]
[FFFFFFFFFFAAAAAAAAAAAAAAAAAAAAAAAAAAAAAAAAAAAAAAAAAAAAAAAAAAAAAAAAAAAAAAAAA]
Chr11(36035001-36040000) Chr(-4999-0)

>> 11_7064  0_0 0.351 0   0
Chr11 (35315001-35320000)       Chr (-4999-0)
[5555555555hhhhhhhhhhhhhh5hhhhhhhhhh5hh55hh-h-55hhhhhhhhhhhhhhhh5hBBhhhh-hhh]
[FFFFFFFFFFAAAAAAAAAAAAAAAAAAAAAAAAAAAAAAAAAAAAAAAAAAAAAAAAAAAAAAAAAAAAAAAAA]
Chr11(35315001-35320000) Chr(-4999-0)

>> 11_3758  0_0 0.351 0   0
Chr11 (18785001-18790000)       Chr (-4999-0)
[BB5B555555BB-Bhhh--hhhhhhhhBhBhhBBBE-B--Bh---hBhhBh--hBB5BhhhhBBBBhB--BBBhh]
[FFFFFFFFFFAAAAAAAAAAAAAAAAAAAAAAAAAAAAAAAAAAAAAAAAAAAAAAAAAAAAAAAAAAAAAAAAA]
Chr11(18785001-18790000) Chr(-4999-0)

>> 11_23072  0_0 0.351 0   0
Chr11 (115355001-115360000)     Chr (-4999-0)
[5--555-555hhh-hhB-hhhBhBB-BBBhhBh-hhhhhhhhhhh55hhhhhhhh5hhhhhhhhhhBBhB-hhhh]
[FFFFFFFFFFAAAAAAAAAAAAAAAAAAAAAAAAAAAAAAAAAAAAAAAAAAAAAAAAAAAAAAAAAAAAAAAAA]
Chr11(115355001-115360000) Chr(-4999-0)

>> 11_26859  0_0 0.35 0   0
Chr11 (134290001-134295000)     Chr (-4999-0)
[h5-55h5h55BBhBBBBBBhhhhh-BBBBBhhhhhBBhhhBBBhhhhhhBBBBBBBBBhBhBBBBBBBBBhhBBh]
[FFFFFFFFFFAAAAAAAAAAAAAAAAAAAAAAAAAAAAAAAAAAAAAAAAAAAAAAAAAAAAAAAAAAAAAAAAA]
Chr11(134290001-134295000) Chr(-4999-0)

>> 11_293  0_0 0.349 0   0
Chr11 (1460001-1465000) Chr (-4999-0)
[---5555555-BhhhhhhhhhhhhhhhBhBhhhhBBBhBBBBBBB55hhBBBBBBh-BBBBBBB--BBBBBhBB5]
[FFFFFFFFFFAAAAAAAAAAAAAAAAAAAAAAAAAAAAAAAAAAAAAAAAAAAAAAAAAAAAAAAAAAAAAAAAA]
Chr11(1460001-1465000) Chr(-4999-0)

>> 11_23496  0_0 0.349 0   0
Chr11 (117475001-117480000)     Chr (-4999-0)
[EE--E----EBBhB-BhBBhh-hhhhBBBBBhBBBBBBBBBBBBB--h-BBBBBB-h5-hhhBBBhBhBhh-Bhh]
[FFFFFFFFFFAAAAAAAAAAAAAAAAAAAAAAAAAAAAAAAAAAAAAAAAAAAAAAAAAAAAAAAAAAAAAAAAA]
Chr11(117475001-117480000) Chr(-4999-0)

>> 11_23488  0_0 0.349 0   0
Chr11 (117435001-117440000)     Chr (-4999-0)
[5hh5-5h555hBhhh-hhBhhhhhhhhhhBhhhBBBBBBBBBBBB-hhhBBBBBBBhhB-hh-B-hhBh-hBBBh]
[FFFFFFFFFFAAAAAAAAAAAAAAAAAAAAAAAAAAAAAAAAAAAAAAAAAAAAAAAAAAAAAAAAAAAAAAAAA]
Chr11(117435001-117440000) Chr(-4999-0)

>> 11_23047  0_0 0.349 0   0
Chr11 (115230001-115235000)     Chr (-4999-0)
[55-555h555hBhBhhhhhhhhhh-BBBBhhhhhhhBhhhh5hhhh5hhh-hhhh--hhhhhhhhhBhhhhhhhh]
[FFFFFFFFFFAAAAAAAAAAAAAAAAAAAAAAAAAAAAAAAAAAAAAAAAAAAAAAAAAAAAAAAAAAAAAAAAA]
Chr11(115230001-115235000) Chr(-4999-0)

>> 11_8028  0_0 0.348 0   0
Chr11 (40135001-40140000)       Chr (-4999-0)
[5555555h5hhhhhhhhhhhhhhhhhh-hhhhhhhhhhhhhhhhh-hhhhhhhh-hhhh-hhh--5hhhhhhhhh]
[FFFFFFFFFFAAAAAAAAAAAAAAAAAAAAAAAAAAAAAAAAAAAAAAAAAAAAAAAAAAAAAAAAAAAAAAAAA]
Chr11(40135001-40140000) Chr(-4999-0)

>> 11_23018  0_0 0.348 0   0
Chr11 (115085001-115090000)     Chr (-4999-0)
[5555555555h-hh-hhhhhh--EhhBhhhh-hh-hBhhhh5hhh5-hh55--h--555hhh-5hhhhhhhhhhh]
[FFFFFFFFFFAAAAAAAAAAAAAAAAAAAAAAAAAAAAAAAAAAAAAAAAAAAAAAAAAAAAAAAAAAAAAAAAA]
Chr11(115085001-115090000) Chr(-4999-0)

>> 11_12889  0_0 0.348 0   0
Chr11 (64440001-64445000)       Chr (-4999-0)
[-------555BBB-BB-BBBBB-BE----BBBh---BBBBBBBB-B-B-----B-----BBBBBBBBBBBBBBhh]
[FFFFFFFFFFAAAAAAAAAAAAAAAAAAAAAAAAAAAAAAAAAAAAAAAAAAAAAAAAAAAAAAAAAAAAAAAAA]
Chr11(64440001-64445000) Chr(-4999-0)

>> 11_17253  0_0 0.346 0   0
Chr11 (86260001-86265000)       Chr (-4999-0)
[555555555-hhh-hhhhhhhhhhhh5---h-h-5-----5h---hhh-----555E--5---5EE-------h-]
[FFFFFFFFFFAAAAAAAAAAAAAAAAAAAAAAAAAAAAAAAAAAAAAAAAAAAAAAAAAAAAAAAAAAAAAAAAA]
Chr11(86260001-86265000) Chr(-4999-0)

>> 11_20413  0_0 0.345 0   0
Chr11 (102060001-102065000)     Chr (-4999-0)
[hhhhhhhhhhhBhBBBBBhBBB-BBBBBBBhBh555-5555-55555hB-55555-5-5h5555---5h555-55]
[FFFFFFFFFFAAAAAAAAAAAAAAAAAAAAAAAAAAAAAAAAAAAAAAAAAAAAAAAAAAAAAAAAAAAAAAAAA]
Chr11(102060001-102065000) Chr(-4999-0)

>> 11_7048  0_0 0.344 0   0
Chr11 (35235001-35240000)       Chr (-4999-0)
[h5hhhhhhh5-EEEEEEEEEEEEEEE5555E-E--EEEEE55---h---555555h555555555555555-555]
[FFFFFFFFFFAAAAAAAAAAAAAAAAAAAAAAAAAAAAAAAAAAAAAAAAAAAAAAAAAAAAAAAAAAAAAAAAA]
Chr11(35235001-35240000) Chr(-4999-0)

>> 11_3496  0_0 0.344 0   0
Chr11 (17475001-17480000)       Chr (-4999-0)
[h55555555-hBhhB-h-hBhhhhhhh---BhhBBBBBBBBBBB-5hhhBhhB-5BhhB-BhBBBBBBBBBBBB5]
[FFFFFFFFFFAAAAAAAAAAAAAAAAAAAAAAAAAAAAAAAAAAAAAAAAAAAAAAAAAAAAAAAAAAAAAAAAA]
Chr11(17475001-17480000) Chr(-4999-0)

>> 11_23519  0_0 0.344 0   0
Chr11 (117590001-117595000)     Chr (-4999-0)
[EE-EEE-E-EBBBhhB--BhhhhhhhhhhBBhBBBBBBBBBBB-B--hhB-BB--Ehhhh---EEEBBh55BBB5]
[FFFFFFFFFFAAAAAAAAAAAAAAAAAAAAAAAAAAAAAAAAAAAAAAAAAAAAAAAAAAAAAAAAAAAAAAAAA]
Chr11(117590001-117595000) Chr(-4999-0)

>> 11_12885  0_0 0.344 0   0
Chr11 (64420001-64425000)       Chr (-4999-0)
[---555555--BhhhhhhhhhhhhE--EEE-E------B-BBBBBh5-EEh-BBEhhB5BhhBB--hBBBhBBh5]
[FFFFFFFFFFAAAAAAAAAAAAAAAAAAAAAAAAAAAAAAAAAAAAAAAAAAAAAAAAAAAAAAAAAAAAAAAAA]
Chr11(64420001-64425000) Chr(-4999-0)

>> 11_16503  0_0 0.343 0   0
Chr11 (82510001-82515000)       Chr (-4999-0)
[555555-hhh-B-BBBhB-hhhhBhBBhhB-BhBBBBhhBhhhBh--hhB-hhhhBhhhhhh-hhhBBhhhhhBh]
[FFFFFFFFFFAAAAAAAAAAAAAAAAAAAAAAAAAAAAAAAAAAAAAAAAAAAAAAAAAAAAAAAAAAAAAAAAA]
Chr11(82510001-82515000) Chr(-4999-0)

>> 11_7039  0_0 0.342 0   0
Chr11 (35190001-35195000)       Chr (-4999-0)
[555hBhhhhh-EE--E-5---E-EE--EE5EE--EEE----EEEEh5EE-5--5-h55-------BEE5--5-55]
[FFFFFFFFFFAAAAAAAAAAAAAAAAAAAAAAAAAAAAAAAAAAAAAAAAAAAAAAAAAAAAAAAAAAAAAAAAA]
Chr11(35190001-35195000) Chr(-4999-0)

>> 11_25068  0_0 0.342 0   0
Chr11 (125335001-125340000)     Chr (-4999-0)
[EE-EEE-555BB-BB-hB-hhhhhBBBBBBBhB555-h555555555-Bhhhhhhhh5555h55-BhBhhBhhhh]
[FFFFFFFFFFAAAAAAAAAAAAAAAAAAAAAAAAAAAAAAAAAAAAAAAAAAAAAAAAAAAAAAAAAAAAAAAAA]
Chr11(125335001-125340000) Chr(-4999-0)

>> 11_9014  0_0 0.341 0   0
Chr11 (45065001-45070000)       Chr (-4999-0)
[-hhh-5-555hBhhhhhhhhhhhhE-----B------BBBB----BB-hE--------h----BBBhh-hh-h-h]
[FFFFFFFFFFAAAAAAAAAAAAAAAAAAAAAAAAAAAAAAAAAAAAAAAAAAAAAAAAAAAAAAAAAAAAAAAAA]
Chr11(45065001-45070000) Chr(-4999-0)

>> 11_23470  0_0 0.341 0   0
Chr11 (117345001-117350000)     Chr (-4999-0)
[55555555--hBhhhhhhhhhhhhhhh---hhhBBBBBBBBBBBBhhhhBh-BBBB55Bhhh555-h-hhhhBhh]
[FFFFFFFFFFAAAAAAAAAAAAAAAAAAAAAAAAAAAAAAAAAAAAAAAAAAAAAAAAAAAAAAAAAAAAAAAAA]
Chr11(117345001-117350000) Chr(-4999-0)

>> 11_25729  0_0 0.34 0   0
Chr11 (128640001-128645000)     Chr (-4999-0)
[BBhBBhBhBB-E5-5E-E------5---55---5555555BhBB5BB55555-B----5555B-BB5555--555]
[FFFFFFFFFFAAAAAAAAAAAAAAAAAAAAAAAAAAAAAAAAAAAAAAAAAAAAAAAAAAAAAAAAAAAAAAAAA]
Chr11(128640001-128645000) Chr(-4999-0)

>> 11_14468  0_0 0.34 0   0
Chr11 (72335001-72340000)       Chr (-4999-0)
[EEE-EEEEEEhBhhhhhhhhhhhhBh-----hBBBBBBBBBBBBB--hh--E-EE-EEh-EE-E--B--------]
[FFFFFFFFFFAAAAAAAAAAAAAAAAAAAAAAAAAAAAAAAAAAAAAAAAAAAAAAAAAAAAAAAAAAAAAAAAA]
Chr11(72335001-72340000) Chr(-4999-0)

>> 11_23462  0_0 0.338 0   0
Chr11 (117305001-117310000)     Chr (-4999-0)
[5555555555BBBBhhhBBhh-hhBhh--BhhBBBBBBBBBBBBBBBhh5hBBBBB55Bh5-5-5BB-BBBBB55]
[FFFFFFFFFFAAAAAAAAAAAAAAAAAAAAAAAAAAAAAAAAAAAAAAAAAAAAAAAAAAAAAAAAAAAAAAAAA]
Chr11(117305001-117310000) Chr(-4999-0)

>> 11_14470  0_0 0.338 0   0
Chr11 (72345001-72350000)       Chr (-4999-0)
[E5EEEEE-EE-BBBhhhBBhhBhhB--BBBB-BBBBBBBBBBBBBB-BB-5E-BBBEEh-EBEBBBBBBB-BB55]
[FFFFFFFFFFAAAAAAAAAAAAAAAAAAAAAAAAAAAAAAAAAAAAAAAAAAAAAAAAAAAAAAAAAAAAAAAAA]
Chr11(72345001-72350000) Chr(-4999-0)

>> 11_23501  0_0 0.337 0   0
Chr11 (117500001-117505000)     Chr (-4999-0)
[E---E55E5hhBhhhhhhBhh-hhhhhhhBhhBBBBBBBBBBBBBhhhhhBBBBB-5-hhhhBB--BBBhhhhhh]
[FFFFFFFFFFAAAAAAAAAAAAAAAAAAAAAAAAAAAAAAAAAAAAAAAAAAAAAAAAAAAAAAAAAAAAAAAAA]
Chr11(117500001-117505000) Chr(-4999-0)

>> 11_23016  0_0 0.337 0   0
Chr11 (115075001-115080000)     Chr (-4999-0)
[5555555555hhhhhhhhhhhhhhhhhBhhhhhhh-Bhhhh5hhh55hh55-5h--hh5hhhh5hhhhhh-hhhh]
[FFFFFFFFFFAAAAAAAAAAAAAAAAAAAAAAAAAAAAAAAAAAAAAAAAAAAAAAAAAAAAAAAAAAAAAAAAA]
Chr11(115075001-115080000) Chr(-4999-0)

>> 11_25160  0_0 0.336 0   0
Chr11 (125795001-125800000)     Chr (-4999-0)
[55-555-h-5hBhBBBhBBhBBBhhBBBBBhBhBBBhBBBBhhhB-B-BB-hBBBhhhhh5hBBh-BBBBBB-h-]
[FFFFFFFFFFAAAAAAAAAAAAAAAAAAAAAAAAAAAAAAAAAAAAAAAAAAAAAAAAAAAAAAAAAAAAAAAAA]
Chr11(125795001-125800000) Chr(-4999-0)

>> 11_24167  0_0 0.336 0   0
Chr11 (120830001-120835000)     Chr (-4999-0)
[h55555hhh5BBhBBhhBhhhhhhhhBBBB-BhBBBBBBBBBhhBhhBhBhBBBBBBBBhhhBBhhBBhBhhBhh]
[FFFFFFFFFFAAAAAAAAAAAAAAAAAAAAAAAAAAAAAAAAAAAAAAAAAAAAAAAAAAAAAAAAAAAAAAAAA]
Chr11(120830001-120835000) Chr(-4999-0)

>> 11_23465  0_0 0.336 0   0
Chr11 (117320001-117325000)     Chr (-4999-0)
[555555555hhBBhhhhhBhhhhhhhhhhBhhhhB--BBBBBBBBhhhh-h--BB-55hh-h5-5hhhBhhhBhh]
[FFFFFFFFFFAAAAAAAAAAAAAAAAAAAAAAAAAAAAAAAAAAAAAAAAAAAAAAAAAAAAAAAAAAAAAAAAA]
Chr11(117320001-117325000) Chr(-4999-0)

>> 11_23019  0_0 0.336 0   0
Chr11 (115090001-115095000)     Chr (-4999-0)
[5555555555h-hh-hhhhhh---hhBhhh--hh-hB--hh5h--55hh5---h5-55-hhh55hhhhhhhhhhh]
[FFFFFFFFFFAAAAAAAAAAAAAAAAAAAAAAAAAAAAAAAAAAAAAAAAAAAAAAAAAAAAAAAAAAAAAAAAA]
Chr11(115090001-115095000) Chr(-4999-0)

>> 11_6841  0_0 0.335 0   0
Chr11 (34200001-34205000)       Chr (-4999-0)
[EEE----555hBhhhhhhhhhhhh-hhhh5h--h---BBB--5B---h5--5---h55-h----BBh5hhh5hh5]
[FFFFFFFFFFAAAAAAAAAAAAAAAAAAAAAAAAAAAAAAAAAAAAAAAAAAAAAAAAAAAAAAAAAAAAAAAAA]
Chr11(34200001-34205000) Chr(-4999-0)

>> 11_23483  0_0 0.335 0   0
Chr11 (117410001-117415000)     Chr (-4999-0)
[h5h555h-5EhBhhhBhBBhhhhhhhhhhBhhBBBBBBBBBBBBBhhhhhBBBBBB-h-hhhBhhhBBBhhBhhh]
[FFFFFFFFFFAAAAAAAAAAAAAAAAAAAAAAAAAAAAAAAAAAAAAAAAAAAAAAAAAAAAAAAAAAAAAAAAA]
Chr11(117410001-117415000) Chr(-4999-0)

>> 11_23021  0_0 0.335 0   0
Chr11 (115100001-115105000)     Chr (-4999-0)
[5555555555hhhhBhhhhhhhhhhhBhhhhhhhhhhhhh55hhh5-hh--hhh555-Bhhh55hhhhhhhhhhh]
[FFFFFFFFFFAAAAAAAAAAAAAAAAAAAAAAAAAAAAAAAAAAAAAAAAAAAAAAAAAAAAAAAAAAAAAAAAA]
Chr11(115100001-115105000) Chr(-4999-0)

>> 11_16791  0_0 0.335 0   0
Chr11 (83950001-83955000)       Chr (-4999-0)
[5555555hhhhhhhhhhhhhhhhhhhhhhhhhhhhh-hhhhhhhhhhhhhhhhhhhhhhhhhhhh-hhhhhhhhh]
[FFFFFFFFFFAAAAAAAAAAAAAAAAAAAAAAAAAAAAAAAAAAAAAAAAAAAAAAAAAAAAAAAAAAAAAAAAA]
Chr11(83950001-83955000) Chr(-4999-0)

>> 11_24150  0_0 0.334 0   0
Chr11 (120745001-120750000)     Chr (-4999-0)
[5-55555-h5BBBBhhhBBhhhhhh-BBBBh-BB-BBB-BBBBBB55hhBBBBBBBBBhhhBBBhhBBhBBBhBh]
[FFFFFFFFFFAAAAAAAAAAAAAAAAAAAAAAAAAAAAAAAAAAAAAAAAAAAAAAAAAAAAAAAAAAAAAAAAA]
Chr11(120745001-120750000) Chr(-4999-0)

>> 11_23467  0_0 0.334 0   0
Chr11 (117330001-117335000)     Chr (-4999-0)
[555555555hhBBhhhhhhhhhhh-hhhhBhhhBBBBBBBBBBBBhhhhB-BBBBh55h-hh5-5h-h-hhhBhh]
[FFFFFFFFFFAAAAAAAAAAAAAAAAAAAAAAAAAAAAAAAAAAAAAAAAAAAAAAAAAAAAAAAAAAAAAAAAA]
Chr11(117330001-117335000) Chr(-4999-0)

>> 11_24202  0_0 0.333 0   0
Chr11 (121005001-121010000)     Chr (-4999-0)
[55555-5555hBh-hhhhhhhhhhhhhhhhhh-hh-BhhBB-BBBhhhhhh5-h--555hhh55hhhBhhhhhh5]
[FFFFFFFFFFAAAAAAAAAAAAAAAAAAAAAAAAAAAAAAAAAAAAAAAAAAAAAAAAAAAAAAAAAAAAAAAAA]
Chr11(121005001-121010000) Chr(-4999-0)

>> 11_24163  0_0 0.332 0   0
Chr11 (120810001-120815000)     Chr (-4999-0)
[5555hh5hhhBB-BhBBBhhhBhhh-B--B-BBBBBBBhBBBBh-hhhhBBBB-BBBBhhBhBBhhBBBBBBhhh]
[FFFFFFFFFFAAAAAAAAAAAAAAAAAAAAAAAAAAAAAAAAAAAAAAAAAAAAAAAAAAAAAAAAAAAAAAAAA]
Chr11(120810001-120815000) Chr(-4999-0)

>> 11_24045  0_0 0.332 0   0
Chr11 (120220001-120225000)     Chr (-4999-0)
[-hhhhhhhhhBBBB-BBBBB-BBBBBBBBBBBBh55hh55h55-5h5BBh5--55---5-5555---Bh----h-]
[FFFFFFFFFFAAAAAAAAAAAAAAAAAAAAAAAAAAAAAAAAAAAAAAAAAAAAAAAAAAAAAAAAAAAAAAAAA]
Chr11(120220001-120225000) Chr(-4999-0)

>> 11_26257  0_0 0.331 0   0
Chr11 (131280001-131285000)     Chr (-4999-0)
[5-5-555---hBhBhhhhhhhhhhBhBBBBhhhhBBhhhhBhhhh5-hhhhh-BB-BBhhh-h-hBBBhhhhhhh]
[FFFFFFFFFFAAAAAAAAAAAAAAAAAAAAAAAAAAAAAAAAAAAAAAAAAAAAAAAAAAAAAAAAAAAAAAAAA]
Chr11(131280001-131285000) Chr(-4999-0)

>> 11_16490  0_0 0.331 0   0
Chr11 (82445001-82450000)       Chr (-4999-0)
[hhhhhhh-hBBBBBBB--BBBB-BBBB-BBBBBBBBBBBBBhBBh--BBB-B-BBBBB-BB-BBBBBB-BBBBBh]
[FFFFFFFFFFAAAAAAAAAAAAAAAAAAAAAAAAAAAAAAAAAAAAAAAAAAAAAAAAAAAAAAAAAAAAAAAAA]
Chr11(82445001-82450000) Chr(-4999-0)

>> 11_20399  0_0 0.33 0   0
Chr11 (101990001-101995000)     Chr (-4999-0)
[hh----h-hhBBhBBBBBhBBh-BBBBBBBB-B-------5------B-----55-555--55555B5555-555]
[FFFFFFFFFFAAAAAAAAAAAAAAAAAAAAAAAAAAAAAAAAAAAAAAAAAAAAAAAAAAAAAAAAAAAAAAAAA]
Chr11(101990001-101995000) Chr(-4999-0)

>> 11_14469  0_0 0.33 0   0
Chr11 (72340001-72345000)       Chr (-4999-0)
[E-EEEEEEEEhB--hhhhhhhhhhBhhhhBBhBBBBBBBBBBBBBB-h--E--EE-EEhEEE----B---hBB-5]
[FFFFFFFFFFAAAAAAAAAAAAAAAAAAAAAAAAAAAAAAAAAAAAAAAAAAAAAAAAAAAAAAAAAAAAAAAAA]
Chr11(72340001-72345000) Chr(-4999-0)

>> 11_1139  0_0 0.33 0   0
Chr11 (5690001-5695000) Chr (-4999-0)
[h55hhhhhh555555555555555555555555555555555555555555555555555555555555555555]
[FFFFFFFFFFAAAAAAAAAAAAAAAAAAAAAAAAAAAAAAAAAAAAAAAAAAAAAAAAAAAAAAAAAAAAAAAAA]
Chr11(5690001-5695000) Chr(-4999-0)

>> 11_16762  0_0 0.329 0   0
Chr11 (83805001-83810000)       Chr (-4999-0)
[-55-5555hhhhhhhhhhhhhhhhhhhhhhhhhhh--hhhhhhhhhhhhhhhhhh-hhhhhhhhhhhhhhhhhhh]
[FFFFFFFFFFAAAAAAAAAAAAAAAAAAAAAAAAAAAAAAAAAAAAAAAAAAAAAAAAAAAAAAAAAAAAAAAAA]
Chr11(83805001-83810000) Chr(-4999-0)

>> 11_23020  0_0 0.328 0   0
Chr11 (115095001-115100000)     Chr (-4999-0)
[5555555555hhhhBhh-hhhhhhhhBhhhhhh-hhh--h-5h-h--hh55-5h5-55Bhhh55hhhhhhhhhhh]
[FFFFFFFFFFAAAAAAAAAAAAAAAAAAAAAAAAAAAAAAAAAAAAAAAAAAAAAAAAAAAAAAAAAAAAAAAAA]
Chr11(115095001-115100000) Chr(-4999-0)

>> 11_15061  0_0 0.328 0   0
Chr11 (75300001-75305000)       Chr (-4999-0)
[-5-55-555h--hhBhhhhh---hhhh-h-hhB-hh-BBB--BBB--h--hhB---hh5-hh5---hhhhhh-hh]
[FFFFFFFFFFAAAAAAAAAAAAAAAAAAAAAAAAAAAAAAAAAAAAAAAAAAAAAAAAAAAAAAAAAAAAAAAAA]
Chr11(75300001-75305000) Chr(-4999-0)

>> 11_7050  0_0 0.326 0   0
Chr11 (35245001-35250000)       Chr (-4999-0)
[5-hhhhhhh-5555555-555555-5555555-55-5555-E555h555555555h5-55--5--5555555555]
[FFFFFFFFFFAAAAAAAAAAAAAAAAAAAAAAAAAAAAAAAAAAAAAAAAAAAAAAAAAAAAAAAAAAAAAAAAA]
Chr11(35245001-35250000) Chr(-4999-0)

>> 11_23973  0_0 0.326 0   0
Chr11 (119860001-119865000)     Chr (-4999-0)
[EE-EEE----BBhBhBhBBhh-hhBBBBBBhhBBB--BBBBB-BBBBhh-hBB-----hBBhBB--BB-BhBEE-]
[FFFFFFFFFFAAAAAAAAAAAAAAAAAAAAAAAAAAAAAAAAAAAAAAAAAAAAAAAAAAAAAAAAAAAAAAAAA]
Chr11(119860001-119865000) Chr(-4999-0)

>> 11_15064  0_0 0.325 0   0
Chr11 (75315001-75320000)       Chr (-4999-0)
[5555555555hBhhBhhhhhBhhhhBhB-BBhB-h----Bhhhhh55hhhhhhB5-h555hh555BhhBBhB-hh]
[FFFFFFFFFFAAAAAAAAAAAAAAAAAAAAAAAAAAAAAAAAAAAAAAAAAAAAAAAAAAAAAAAAAAAAAAAAA]
Chr11(75315001-75320000) Chr(-4999-0)

>> 11_25353  0_0 0.323 0   0
Chr11 (126760001-126765000)     Chr (-4999-0)
[---EE--E--hBhBhhhhhhhhhhhhB---hhh-h-h-h--hhhh--B-hhhB--h-B-hhh-BBBBhhhhh-hh]
[FFFFFFFFFFAAAAAAAAAAAAAAAAAAAAAAAAAAAAAAAAAAAAAAAAAAAAAAAAAAAAAAAAAAAAAAAAA]
Chr11(126760001-126765000) Chr(-4999-0)

>> 11_23058  0_0 0.323 0   0
Chr11 (115285001-115290000)     Chr (-4999-0)
[h5-555h555hhhhhhh-hhhhhhhhBBBhh-hhBhBhhhh-hhh--hhh5hh-h-hhhhhhhhhhhBBBBhhhh]
[FFFFFFFFFFAAAAAAAAAAAAAAAAAAAAAAAAAAAAAAAAAAAAAAAAAAAAAAAAAAAAAAAAAAAAAAAAA]
Chr11(115285001-115290000) Chr(-4999-0)

>> 11_1522  0_0 0.323 0   0
Chr11 (7605001-7610000) Chr (-4999-0)
[EEEEEEE-hh5-hBhhhhhBhh5hhBBBBB5hB-E--B-----5---hh--EE55--5-hh5555555-5--5-5]
[FFFFFFFFFFAAAAAAAAAAAAAAAAAAAAAAAAAAAAAAAAAAAAAAAAAAAAAAAAAAAAAAAAAAAAAAAAA]
Chr11(7605001-7610000) Chr(-4999-0)

>> 11_25373  0_0 0.322 0   0
Chr11 (126860001-126865000)     Chr (-4999-0)
[-55-55h-5BBBhBBBBBBh-hhBBBBBBBBBB-------BBBh-BBBBBBBBBBBBBBBhBBBBBBBBBBBBBh]
[FFFFFFFFFFAAAAAAAAAAAAAAAAAAAAAAAAAAAAAAAAAAAAAAAAAAAAAAAAAAAAAAAAAAAAAAAAA]
Chr11(126860001-126865000) Chr(-4999-0)

>> 11_22601  0_0 0.322 0   0
Chr11 (113000001-113005000)     Chr (-4999-0)
[E-E-EE-55-hBBBhBh-hBhhhhhBBBhBh5hBBBBhhhBhBhh55hhhBhh--E--hh----hBBBhhhhBhh]
[FFFFFFFFFFAAAAAAAAAAAAAAAAAAAAAAAAAAAAAAAAAAAAAAAAAAAAAAAAAAAAAAAAAAAAAAAAA]
Chr11(113000001-113005000) Chr(-4999-0)

>> 11_23478  0_0 0.321 0   0
Chr11 (117385001-117390000)     Chr (-4999-0)
[5555555555hBhhhhhhhhhhhhhhhhhBhhhBBBBBBBBBBBBh5hh5hBBB5h55hh5h5---hhh5--hh5]
[FFFFFFFFFFAAAAAAAAAAAAAAAAAAAAAAAAAAAAAAAAAAAAAAAAAAAAAAAAAAAAAAAAAAAAAAAAA]
Chr11(117385001-117390000) Chr(-4999-0)

>> 11_18897  0_0 0.321 0   0
Chr11 (94480001-94485000)       Chr (-4999-0)
[hhhhhhhhhhBBBBBBBBBBBhBBBh---BBBB----h--hh-EEhhhh--E---B--h--B55BB-BBBBEB--]
[FFFFFFFFFFAAAAAAAAAAAAAAAAAAAAAAAAAAAAAAAAAAAAAAAAAAAAAAAAAAAAAAAAAAAAAAAAA]
Chr11(94480001-94485000) Chr(-4999-0)

>> 11_22583  0_0 0.319 0   0
Chr11 (112910001-112915000)     Chr (-4999-0)
[5555555555-BhBhhhhhhhhhhBhhhBBh5hhhBB5hh-hBh-55hhhhhh55h55hhhh-5hhhhhhhhhhh]
[FFFFFFFFFFAAAAAAAAAAAAAAAAAAAAAAAAAAAAAAAAAAAAAAAAAAAAAAAAAAAAAAAAAAAAAAAAA]
Chr11(112910001-112915000) Chr(-4999-0)

>> 11_8804  0_0 0.318 0   0
Chr11 (44015001-44020000)       Chr (-4999-0)
[5h55-h--55BBhhhBhBBhhhhhhhBhBBhhhhhh-BBBBhBBB--hhhhBB--hhhhhhhB-Bh-BhhhhBhh]
[FFFFFFFFFFAAAAAAAAAAAAAAAAAAAAAAAAAAAAAAAAAAAAAAAAAAAAAAAAAAAAAAAAAAAAAAAAA]
Chr11(44015001-44020000) Chr(-4999-0)

>> 11_798  0_0 0.318 0   0
Chr11 (3985001-3990000) Chr (-4999-0)
[hh5hhhhhhh555-5-EE-5----5555555555555h5h-55h5h5555E---5B55555555--55h55--5-]
[FFFFFFFFFFAAAAAAAAAAAAAAAAAAAAAAAAAAAAAAAAAAAAAAAAAAAAAAAAAAAAAAAAAAAAAAAAA]
Chr11(3985001-3990000) Chr(-4999-0)

>> 11_23825  0_0 0.318 0   0
Chr11 (119120001-119125000)     Chr (-4999-0)
[hhhhhhh-hh55h555--hh-55555555555555555-h55555--555h5555h-h55-5555555555h555]
[FFFFFFFFFFAAAAAAAAAAAAAAAAAAAAAAAAAAAAAAAAAAAAAAAAAAAAAAAAAAAAAAAAAAAAAAAAA]
Chr11(119120001-119125000) Chr(-4999-0)

>> 11_22610  0_0 0.318 0   0
Chr11 (113045001-113050000)     Chr (-4999-0)
[E-E-----EEBBhBhBhBhhhhhhBBBB-Bh5hBBBB---BBhh---hhhh-B----hhhh--EhhBBhh--hhh]
[FFFFFFFFFFAAAAAAAAAAAAAAAAAAAAAAAAAAAAAAAAAAAAAAAAAAAAAAAAAAAAAAAAAAAAAAAAA]
Chr11(113045001-113050000) Chr(-4999-0)

>> 11_15062  0_0 0.318 0   0
Chr11 (75305001-75310000)       Chr (-4999-0)
[55-555---5hBhhBhhhhhhhhhhhh-h--hB-hh5BBBBhBBB--h-hhhB---hh55h-5---hhBhhh-hh]
[FFFFFFFFFFAAAAAAAAAAAAAAAAAAAAAAAAAAAAAAAAAAAAAAAAAAAAAAAAAAAAAAAAAAAAAAAAA]
Chr11(75305001-75310000) Chr(-4999-0)

>> 11_1137  0_0 0.318 0   0
Chr11 (5680001-5685000) Chr (-4999-0)
[hhhhhhhhhh55-55-5555h-5555555555---5--hhh--55h-55555h-5h5h555h---55555-h-55]
[FFFFFFFFFFAAAAAAAAAAAAAAAAAAAAAAAAAAAAAAAAAAAAAAAAAAAAAAAAAAAAAAAAAAAAAAAAA]
Chr11(5680001-5685000) Chr(-4999-0)

>> 11_7042  0_0 0.317 0   0
Chr11 (35205001-35210000)       Chr (-4999-0)
[55hhhhhhh555---E-E--E----55555--5-5E-5---E55555555h5555-5555555555555555555]
[FFFFFFFFFFAAAAAAAAAAAAAAAAAAAAAAAAAAAAAAAAAAAAAAAAAAAAAAAAAAAAAAAAAAAAAAAAA]
Chr11(35205001-35210000) Chr(-4999-0)

>> 11_24109  0_0 0.315 0   0
Chr11 (120540001-120545000)     Chr (-4999-0)
[h5h5hh5hhhBBhBBB-BBhhhhhBBBBBBBhBBBBBBBBBBBBBhBhhBBBBBBBBBBhh-BB--BBBBBBBhh]
[FFFFFFFFFFAAAAAAAAAAAAAAAAAAAAAAAAAAAAAAAAAAAAAAAAAAAAAAAAAAAAAAAAAAAAAAAAA]
Chr11(120540001-120545000) Chr(-4999-0)

>> 11_23930  0_0 0.315 0   0
Chr11 (119645001-119650000)     Chr (-4999-0)
[hhhh555hhhBBBBhB-BBhhBhBh-BBBBhBBBBBBBBBBBBBBBBBhBhBBBB-h-BBhhBBBBBBBBBhBhh]
[FFFFFFFFFFAAAAAAAAAAAAAAAAAAAAAAAAAAAAAAAAAAAAAAAAAAAAAAAAAAAAAAAAAAAAAAAAA]
Chr11(119645001-119650000) Chr(-4999-0)

>> 11_171  0_0 0.315 0   0
Chr11 (850001-855000)   Chr (-4999-0)
[BBBBB-B--E-B-h--hh-hh-hh-hhhh5hh-55-555-5555h---B-h-----5-h------Bh5BBBBB5h]
[FFFFFFFFFFAAAAAAAAAAAAAAAAAAAAAAAAAAAAAAAAAAAAAAAAAAAAAAAAAAAAAAAAAAAAAAAAA]
Chr11(850001-855000) Chr(-4999-0)

>> 11_25284  0_0 0.314 0   0
Chr11 (126415001-126420000)     Chr (-4999-0)
[5----55---hBhBhhBhhhhhhh-hhhhhhh-h-BB--B---BB----BBBBBBhBB-hBBBBBBBBBBB-B-h]
[FFFFFFFFFFAAAAAAAAAAAAAAAAAAAAAAAAAAAAAAAAAAAAAAAAAAAAAAAAAAAAAAAAAAAAAAAAA]
Chr11(126415001-126420000) Chr(-4999-0)

>> 11_23022  0_0 0.314 0   0
Chr11 (115105001-115110000)     Chr (-4999-0)
[5555555555hhhhBhhhhhhhhhhhBhhhhhhhhhhhhh55hhh55hhhhhhh555hhhhh55hhhhhhhhhhh]
[FFFFFFFFFFAAAAAAAAAAAAAAAAAAAAAAAAAAAAAAAAAAAAAAAAAAAAAAAAAAAAAAAAAAAAAAAAA]
Chr11(115105001-115110000) Chr(-4999-0)

>> 11_3560  0_0 0.313 0   0
Chr11 (17795001-17800000)       Chr (-4999-0)
[-h55-55555hhhhhhhhhhhhhhhhhhhhhhhBBBBBBBBBBBB-hhhhhh5BhhhhhhhhBB5hhhhhhhh-h]
[FFFFFFFFFFAAAAAAAAAAAAAAAAAAAAAAAAAAAAAAAAAAAAAAAAAAAAAAAAAAAAAAAAAAAAAAAAA]
Chr11(17795001-17800000) Chr(-4999-0)

>> 11_3495  0_0 0.313 0   0
Chr11 (17470001-17475000)       Chr (-4999-0)
[h-5555555hhBhhBhhBh-h-hhh-hhhBBhhBBBBBBBBBBBh5hhhBhh-BBBhhBB-hBBBBBBB-BBBB5]
[FFFFFFFFFFAAAAAAAAAAAAAAAAAAAAAAAAAAAAAAAAAAAAAAAAAAAAAAAAAAAAAAAAAAAAAAAAA]
Chr11(17470001-17475000) Chr(-4999-0)

>> 11_295  0_0 0.313 0   0
Chr11 (1470001-1475000) Chr (-4999-0)
[555555555hhBhhhhhhhhhhhhhhhBhBhhh-BBB-BBBBBBB55hhBBBBBBhB-hBBBBB5hBhBBBBB55]
[FFFFFFFFFFAAAAAAAAAAAAAAAAAAAAAAAAAAAAAAAAAAAAAAAAAAAAAAAAAAAAAAAAAAAAAAAAA]
Chr11(1470001-1475000) Chr(-4999-0)

>> 11_24417  0_0 0.312 0   0
Chr11 (122080001-122085000)     Chr (-4999-0)
[---EEEE-55hBh-h--Bhhhhhh-Bhhhhhhh-----E---hh---h5-h-55-555-55h5-h--Bhhhh-hh]
[FFFFFFFFFFAAAAAAAAAAAAAAAAAAAAAAAAAAAAAAAAAAAAAAAAAAAAAAAAAAAAAAAAAAAAAAAAA]
Chr11(122080001-122085000) Chr(-4999-0)

>> 11_7257  0_0 0.311 0   0
Chr11 (36280001-36285000)       Chr (-4999-0)
[h555555-5hBB-B-BhB-hhhhB-hBBBB-BBBB-BhBBhh5-5--Bh-hBBBBBBBhBhhBBB-BBBBBBB5h]
[FFFFFFFFFFAAAAAAAAAAAAAAAAAAAAAAAAAAAAAAAAAAAAAAAAAAAAAAAAAAAAAAAAAAAAAAAAA]
Chr11(36280001-36285000) Chr(-4999-0)

>> 11_25281  0_0 0.311 0   0
Chr11 (126400001-126405000)     Chr (-4999-0)
[h5h555h5hhhBhBhhhBhhhhhhhhhBBBhhhhhBBhBBBBBBBBBhhBBBBBBBBBBhBBBBBBBBBBB-BBh]
[FFFFFFFFFFAAAAAAAAAAAAAAAAAAAAAAAAAAAAAAAAAAAAAAAAAAAAAAAAAAAAAAAAAAAAAAAAA]
Chr11(126400001-126405000) Chr(-4999-0)

>> 11_24146  0_0 0.311 0   0
Chr11 (120725001-120730000)     Chr (-4999-0)
[55555hhhhh-BhBhhhBhhhhhhhBBBBBh--BBBB-hBBBBBBhhhhBBBBBBBBBBhhhBBhhBBh--hBhh]
[FFFFFFFFFFAAAAAAAAAAAAAAAAAAAAAAAAAAAAAAAAAAAAAAAAAAAAAAAAAAAAAAAAAAAAAAAAA]
Chr11(120725001-120730000) Chr(-4999-0)

>> 11_16488  0_0 0.311 0   0
Chr11 (82435001-82440000)       Chr (-4999-0)
[5h55h5hBhhBB-BBBhBBBBBhBBBBB-BBhBBBBBBBBh-hhh-EB-B-BBBBBBBB---BBBBBBBB--Bhh]
[FFFFFFFFFFAAAAAAAAAAAAAAAAAAAAAAAAAAAAAAAAAAAAAAAAAAAAAAAAAAAAAAAAAAAAAAAAA]
Chr11(82435001-82440000) Chr(-4999-0)

>> 11_26268  0_0 0.31 0   0
Chr11 (131335001-131340000)     Chr (-4999-0)
[-----5-EEEB-hBhhh-hhhhhh-hBBBBBhBBBBB-hBB-BBh-E---BBBBBBBB--hhBBBBBBhB-BBBh]
[FFFFFFFFFFAAAAAAAAAAAAAAAAAAAAAAAAAAAAAAAAAAAAAAAAAAAAAAAAAAAAAAAAAAAAAAAAA]
Chr11(131335001-131340000) Chr(-4999-0)

>> 11_24958  0_0 0.31 0   0
Chr11 (124785001-124790000)     Chr (-4999-0)
[EE-E------h-hBhhhhhhhhhhhBhhhhBh-hh-h---hhhhh--B-hhBB--Bhh-hhhBBBBBB-BhBB-h]
[FFFFFFFFFFAAAAAAAAAAAAAAAAAAAAAAAAAAAAAAAAAAAAAAAAAAAAAAAAAAAAAAAAAAAAAAAAA]
Chr11(124785001-124790000) Chr(-4999-0)

>> 11_22615  0_0 0.31 0   0
Chr11 (113070001-113075000)     Chr (-4999-0)
[---E----EEBBhBBhhBh-hhhhBhhBBBh5hBBBBhBBBB-----hh-Bhh-----h55h5-5-BBhhhhhhh]
[FFFFFFFFFFAAAAAAAAAAAAAAAAAAAAAAAAAAAAAAAAAAAAAAAAAAAAAAAAAAAAAAAAAAAAAAAAA]
Chr11(113070001-113075000) Chr(-4999-0)

>> 11_24960  0_0 0.309 0   0
Chr11 (124795001-124800000)     Chr (-4999-0)
[-EEEEE-hhhhBhhhhhhBhhBhhhBBBBBBhBhhh-h-hhBBBh55Bh-BBBBBBhhB-hhBBBBBBhBhBBhh]
[FFFFFFFFFFAAAAAAAAAAAAAAAAAAAAAAAAAAAAAAAAAAAAAAAAAAAAAAAAAAAAAAAAAAAAAAAAA]
Chr11(124795001-124800000) Chr(-4999-0)

>> 11_12924  0_0 0.309 0   0
Chr11 (64615001-64620000)       Chr (-4999-0)
[55555555---EEEEEEEEEEEEE----EEEEE---5------E-55EEE5EEEE5E-5E-5E-EE5EEEEEE-E]
[FFFFFFFFFFAAAAAAAAAAAAAAAAAAAAAAAAAAAAAAAAAAAAAAAAAAAAAAAAAAAAAAAAAAAAAAAAA]
Chr11(64615001-64620000) Chr(-4999-0)

>> 11_22579  0_0 0.308 0   0
Chr11 (112890001-112895000)     Chr (-4999-0)
[-EEEE-5h--hBhBhhhBhhhhhh-hB-BBh-hhhh--hh--hB---hhhhhhhh55hhh-hhhhBhhhhhhBhh]
[FFFFFFFFFFAAAAAAAAAAAAAAAAAAAAAAAAAAAAAAAAAAAAAAAAAAAAAAAAAAAAAAAAAAAAAAAAA]
Chr11(112890001-112895000) Chr(-4999-0)

>> 11_15070  0_0 0.308 0   0
Chr11 (75345001-75350000)       Chr (-4999-0)
[-h55555EEEBBBBBBhBBBhBBBBBBBhBBBB-55-BBB--hh--EB-hh-h---5h5---5----Bh-hB-hh]
[FFFFFFFFFFAAAAAAAAAAAAAAAAAAAAAAAAAAAAAAAAAAAAAAAAAAAAAAAAAAAAAAAAAAAAAAAAA]
Chr11(75345001-75350000) Chr(-4999-0)

>> 11_24207  0_0 0.307 0   0
Chr11 (121030001-121035000)     Chr (-4999-0)
[555h555555hBhBhhhhBhhhhhhhB-hBBhBhBhhhhhBhBBBhhhhh5h5h5h55-hhhh---hBhhhhhh-]
[FFFFFFFFFFAAAAAAAAAAAAAAAAAAAAAAAAAAAAAAAAAAAAAAAAAAAAAAAAAAAAAAAAAAAAAAAAA]
Chr11(121030001-121035000) Chr(-4999-0)

>> 11_294  0_0 0.306 0   0
Chr11 (1465001-1470000) Chr (-4999-0)
[555555-55hhBhhhhhhhhhhhhhhhBhBhhhhBBBh-BBBBBB55hhBBBBBBhBBhBBBBB5hBBBBB-B-5]
[FFFFFFFFFFAAAAAAAAAAAAAAAAAAAAAAAAAAAAAAAAAAAAAAAAAAAAAAAAAAAAAAAAAAAAAAAAA]
Chr11(1465001-1470000) Chr(-4999-0)

>> 11_22575  0_0 0.306 0   0
Chr11 (112870001-112875000)     Chr (-4999-0)
[---E--5555h-hBhhhBhhhhhhB-BBhBh5BhhBhhhhhhhBh-5hhhhhhhh--hhhhhhhhhhhhhhhhhh]
[FFFFFFFFFFAAAAAAAAAAAAAAAAAAAAAAAAAAAAAAAAAAAAAAAAAAAAAAAAAAAAAAAAAAAAAAAAA]
Chr11(112870001-112875000) Chr(-4999-0)

>> 11_23468  0_0 0.305 0   0
Chr11 (117335001-117340000)     Chr (-4999-0)
[555555555hhBBhhhhhhhhhhhhhhhhBhhhBBBBBBBBBBBBhhhhBhBBBB-55h-hh555hBhhhhhBhh]
[FFFFFFFFFFAAAAAAAAAAAAAAAAAAAAAAAAAAAAAAAAAAAAAAAAAAAAAAAAAAAAAAAAAAAAAAAAA]
Chr11(117335001-117340000) Chr(-4999-0)

>> 11_1645  0_0 0.305 0   0
Chr11 (8220001-8225000) Chr (-4999-0)
[-5--5h5---BBBhBBBBBBhBhB--------BBBBBBBBB-BBB--h--BBB--B-h-BhhBBBBBB-BBBBhh]
[FFFFFFFFFFAAAAAAAAAAAAAAAAAAAAAAAAAAAAAAAAAAAAAAAAAAAAAAAAAAAAAAAAAAAAAAAAA]
Chr11(8220001-8225000) Chr(-4999-0)

>> 11_12925  0_0 0.305 0   0
Chr11 (64620001-64625000)       Chr (-4999-0)
[----55-555EEEE-EE--EEE-EEEEEEEEE------5--5-E-55EEEE--EE-EE--E---EE-E-EEE-EE]
[FFFFFFFFFFAAAAAAAAAAAAAAAAAAAAAAAAAAAAAAAAAAAAAAAAAAAAAAAAAAAAAAAAAAAAAAAAA]
Chr11(64620001-64625000) Chr(-4999-0)

>> 11_25372  0_0 0.304 0   0
Chr11 (126855001-126860000)     Chr (-4999-0)
[E---5-55h5BBhBBBBBBh-hhBBBBBBB-BBhhhB5hhBBBhhhhh-BBBBBBBB-B-h-BBBBBBBBBBBBh]
[FFFFFFFFFFAAAAAAAAAAAAAAAAAAAAAAAAAAAAAAAAAAAAAAAAAAAAAAAAAAAAAAAAAAAAAAAAA]
Chr11(126855001-126860000) Chr(-4999-0)

>> 11_6714  0_0 0.303 0   0
Chr11 (33565001-33570000)       Chr (-4999-0)
[hh55555555BBBBBBhBBhhBhhBBBBBBh-E-5----Eh5---55hhBhhBBhBhh-hhhBhBBBB-BB-Bhh]
[FFFFFFFFFFAAAAAAAAAAAAAAAAAAAAAAAAAAAAAAAAAAAAAAAAAAAAAAAAAAAAAAAAAAAAAAAAA]
Chr11(33565001-33570000) Chr(-4999-0)

>> 11_23492  0_0 0.303 0   0
Chr11 (117455001-117460000)     Chr (-4999-0)
[E-E----E5-hBBBhBBBBhhhh-hhBBhBhhBBBBBBBBBBBBBh-hhBBBBBBB5BhhhhBBBBBB-B-BBBh]
[FFFFFFFFFFAAAAAAAAAAAAAAAAAAAAAAAAAAAAAAAAAAAAAAAAAAAAAAAAAAAAAAAAAAAAAAAAA]
Chr11(117455001-117460000) Chr(-4999-0)

>> 11_382  0_0 0.302 0   0
Chr11 (1905001-1910000) Chr (-4999-0)
[-hh-hhBBBB--555---55-55--55--5---5-555BBBBBBB-B5-55---5h555555555-h5555-555]
[FFFFFFFFFFAAAAAAAAAAAAAAAAAAAAAAAAAAAAAAAAAAAAAAAAAAAAAAAAAAAAAAAAAAAAAAAAA]
Chr11(1905001-1910000) Chr(-4999-0)

>> 11_23017  0_0 0.302 0   0
Chr11 (115080001-115085000)     Chr (-4999-0)
[5555555555hhhhhhhhhhhhhhhhhhhhhhhhhhBhhhh5hhh55hh55-5hh-555hhhh5hhhhhhhhhhh]
[FFFFFFFFFFAAAAAAAAAAAAAAAAAAAAAAAAAAAAAAAAAAAAAAAAAAAAAAAAAAAAAAAAAAAAAAAAA]
Chr11(115080001-115085000) Chr(-4999-0)

>> 11_1468  0_0 0.302 0   0
Chr11 (7335001-7340000) Chr (-4999-0)
[55h5555hhhhh-Bh-hBhhhhhhBBBBBBhhhhhhBhhhBBhBhh-hhh-hhhhhhhhhhhhhhhBBhhhhhhh]
[FFFFFFFFFFAAAAAAAAAAAAAAAAAAAAAAAAAAAAAAAAAAAAAAAAAAAAAAAAAAAAAAAAAAAAAAAAA]
Chr11(7335001-7340000) Chr(-4999-0)

>> 11_12452  0_0 0.302 0   0
Chr11 (62255001-62260000)       Chr (-4999-0)
[BhhBBBBBBBhBhhhhhhhhhhhhhhhhhhhhB----h-55hh-hBhhh-h55--h-h5-----h-hhhhhhh5h]
[FFFFFFFFFFAAAAAAAAAAAAAAAAAAAAAAAAAAAAAAAAAAAAAAAAAAAAAAAAAAAAAAAAAAAAAAAAA]
Chr11(62255001-62260000) Chr(-4999-0)

>> 11_59  0_0 0.301 0   0
Chr11 (290001-295000)   Chr (-4999-0)
[BBBBBBBBBB5-5-55---h555-B555555--55BBB-5B555B55--5hBB-5Bh-B5-5555-5555-B555]
[FFFFFFFFFFAAAAAAAAAAAAAAAAAAAAAAAAAAAAAAAAAAAAAAAAAAAAAAAAAAAAAAAAAAAAAAAAA]
Chr11(290001-295000) Chr(-4999-0)

>> 11_24145  0_0 0.301 0   0
Chr11 (120720001-120725000)     Chr (-4999-0)
[55555hh-hhhBhBhhhBhhhhhh-BBBBBh-BBBBBhhBBBBBBh-hhBhBBBBBBBBhhhBBhhBhhhBhBhh]
[FFFFFFFFFFAAAAAAAAAAAAAAAAAAAAAAAAAAAAAAAAAAAAAAAAAAAAAAAAAAAAAAAAAAAAAAAAA]
Chr11(120720001-120725000) Chr(-4999-0)

>> 11_23495  0_0 0.3 0   0
Chr11 (117470001-117475000)     Chr (-4999-0)
[-EEE-----EBBhBBBhBB-hhhh-hBBBBB-BBBBBBBBBBBBB-EhBBBBBB-B5---hhBBB-B-BB-BBhh]
[FFFFFFFFFFAAAAAAAAAAAAAAAAAAAAAAAAAAAAAAAAAAAAAAAAAAAAAAAAAAAAAAAAAAAAAAAAA]
Chr11(117470001-117475000) Chr(-4999-0)
