# Supplementary material for: Automatic detection of genomic regions with informative epigenetic patterns
Source: BMC Genomics. 2018 Nov 28;19:847. doi: 10.1186/s12864-018-5286-5 (PMC6264639; doi:10.1186/s12864-018-5286-5)
Supplement: Supplementary file 2 — Full list of windows in all chromosomes for the three experiments (in plain text and html format). The lists include the detailed epigenetic profiles for the windows as well as links to inspect these in a genome browser. (ZIP 973 kb) [file 12864_2018_5286_MOESM2_ESM.zip › Additional_file_2/brain/TXT/sdp_brain_8_15to5_3_E4.txt]

# Epicorr 1.19
#
# nsamples= 75  # Nr. of epigenomes (samples)
# wlen= 5000  # Window length (bp)
# step= 5000  # Distance between window inits (bp)
#           => Window 'n' goes from  (n-1)*step+1  to  (n-1)*step+wlen  (bp)
# Chr_1= 8 (8) 146510386 bp
# nwin1= 29301 # Nr. of windows for Chr_1
# Chr_2= 8 (8) 146510386 bp
# nwin2= 29301 # Nr. of windows for Chr_2
# Epigen vocabulary:
# epired= YES # Reduced vocabulary (yes/no)
# state  mnemonic  color  shortname|longname
#   0   -       #000000 (---|---, ZNF/Rpts|ZNF genes & repeats, )
#   1   A       #FF0000 (TssA|Active TSS, TssAFlnk|Flanking Active TSS, )
#   3   5       #32CD32 (TxFlnk|Transcr. at gene 5' and 3', Tx|Strong transcription, TxWk|Weak transcription, )
#   7   E       #FFFF00 (EnhG|Genic enhancers, Enh|Enhancers, )
#   9   h       #8A91D0 (Het|Heterochromatin, Quies|Quiescent/Low, )
#  10   B       #CD5C5C (TssBiv|Bivalent/Poised, BivFlnk|Flanking Bivalent TSS/Enh, EnhBiv|Bivalent Enhancer, ReprPC|Repressed PolyComb, ReprPCWk|Weak Repressed PolyComb, )
#------------------------------------------------------------
>> 8_26631  0_0 0.623 0   0
Chr8 (133150001-133155000)      Chr (-4999-0)
[555555555--BhBhhhhBhh-hhh-BB-Bhhh-----hhhh-hhhhhh-h-hBBE----hhBBhhBhhhhhBhh]
[FFFFFFFFFFAAAAAAAAAAAAAAAAAAAAAAAAAAAAAAAAAAAAAAAAAAAAAAAAAAAAAAAAAAAAAAAAA]
Chr8(133150001-133155000) Chr(-4999-0)

>> 8_4602  0_0 0.61 0   0
Chr8 (23005001-23010000)        Chr (-4999-0)
[h-hhhhhhhh55555--555555555---55555--55-55555--5-5--5555-5555555555555555555]
[FFFFFFFFFFAAAAAAAAAAAAAAAAAAAAAAAAAAAAAAAAAAAAAAAAAAAAAAAAAAAAAAAAAAAAAAAAA]
Chr8(23005001-23010000) Chr(-4999-0)

>> 8_4418  0_0 0.536 0   0
Chr8 (22085001-22090000)        Chr (-4999-0)
[--AAAAA-A-BBBBBBBBBBhB-BB--BBBB-BBB--BBB----E--BBBBBBBB---h---BBBBBB-B--BE-]
[FFFFFFFFFFAAAAAAAAAAAAAAAAAAAAAAAAAAAAAAAAAAAAAAAAAAAAAAAAAAAAAAAAAAAAAAAAA]
Chr8(22085001-22090000) Chr(-4999-0)

>> 8_28711  0_0 0.527 0   0
Chr8 (143550001-143555000)      Chr (-4999-0)
[--EEEEE---B-------------B-------BBBBBB--B-BBB--B-BBBBBB-hBhBBBBBBBhBBBBBBh-]
[FFFFFFFFFFAAAAAAAAAAAAAAAAAAAAAAAAAAAAAAAAAAAAAAAAAAAAAAAAAAAAAAAAAAAAAAAAA]
Chr8(143550001-143555000) Chr(-4999-0)

>> 8_4603  0_0 0.514 0   0
Chr8 (23010001-23015000)        Chr (-4999-0)
[hhhhhhhhhh55555-EE5-5555555555555555555555555h5BB5-555555555555555555555555]
[FFFFFFFFFFAAAAAAAAAAAAAAAAAAAAAAAAAAAAAAAAAAAAAAAAAAAAAAAAAAAAAAAAAAAAAAAAA]
Chr8(23010001-23015000) Chr(-4999-0)

>> 8_5297  0_0 0.498 0   0
Chr8 (26480001-26485000)        Chr (-4999-0)
[EEEEEEE---55555555555h5h55555555-55--5--55555--555555-55555555555555555B555]
[FFFFFFFFFFAAAAAAAAAAAAAAAAAAAAAAAAAAAAAAAAAAAAAAAAAAAAAAAAAAAAAAAAAAAAAAAAA]
Chr8(26480001-26485000) Chr(-4999-0)

>> 8_26629  0_0 0.492 0   0
Chr8 (133140001-133145000)      Chr (-4999-0)
[5555555555h-h-h-hh---hh-hhBhhhhhhhhh5hhhhBhh-hhhhhhBhhh5hhhhhhhhhhBhhhhhhhh]
[FFFFFFFFFFAAAAAAAAAAAAAAAAAAAAAAAAAAAAAAAAAAAAAAAAAAAAAAAAAAAAAAAAAAAAAAAAA]
Chr8(133140001-133145000) Chr(-4999-0)

>> 8_3440  0_0 0.476 0   0
Chr8 (17195001-17200000)        Chr (-4999-0)
[5555555-5--Bh-hhh-h-hhhhhhh---h----B--BBhhhhhhhhhh---55hhhhhhhBh-hBhhhh--h-]
[FFFFFFFFFFAAAAAAAAAAAAAAAAAAAAAAAAAAAAAAAAAAAAAAAAAAAAAAAAAAAAAAAAAAAAAAAAA]
Chr8(17195001-17200000) Chr(-4999-0)

>> 8_16136  0_0 0.474 0   0
Chr8 (80675001-80680000)        Chr (-4999-0)
[AAAAAAA-AABBBBBBBBBBBBBBBBBBBBBBBB---------BB--BB-A-A----A-BBBBBBBBBBB-BB--]
[FFFFFFFFFFAAAAAAAAAAAAAAAAAAAAAAAAAAAAAAAAAAAAAAAAAAAAAAAAAAAAAAAAAAAAAAAAA]
Chr8(80675001-80680000) Chr(-4999-0)

>> 8_10607  0_0 0.47 0   0
Chr8 (53030001-53035000)        Chr (-4999-0)
[555555-5h-hBh-hhhhhhhhhhh-hhh--h-------hBB---hBh-hhhhhhhBhBh-hh-hhBhhhhhhhh]
[FFFFFFFFFFAAAAAAAAAAAAAAAAAAAAAAAAAAAAAAAAAAAAAAAAAAAAAAAAAAAAAAAAAAAAAAAAA]
Chr8(53030001-53035000) Chr(-4999-0)

>> 8_27853  0_0 0.467 0   0
Chr8 (139260001-139265000)      Chr (-4999-0)
[555555555hhhhhhhhhhhhhhhhhhBhhhhhhhhhhhhBhhhhhhhhhhhhhhhhhhhhhhhhhhhhhhhhhh]
[FFFFFFFFFFAAAAAAAAAAAAAAAAAAAAAAAAAAAAAAAAAAAAAAAAAAAAAAAAAAAAAAAAAAAAAAAAA]
Chr8(139260001-139265000) Chr(-4999-0)

>> 8_26637  0_0 0.466 0   0
Chr8 (133180001-133185000)      Chr (-4999-0)
[5555555555hBhhhhhhhhhhhhhhhhhhhhhhhh5hhhBBhhhhhhh-hhhhhhhh5hhhBhhhhhhhhhBhh]
[FFFFFFFFFFAAAAAAAAAAAAAAAAAAAAAAAAAAAAAAAAAAAAAAAAAAAAAAAAAAAAAAAAAAAAAAAAA]
Chr8(133180001-133185000) Chr(-4999-0)

>> 8_3444  0_0 0.453 0   0
Chr8 (17215001-17220000)        Chr (-4999-0)
[5555555555BBhBhhhhhhhhhhhhBBBhhhBBBBB5BhhhhhBhhhhh---55---hhhh-hhhBhhhhBhhh]
[FFFFFFFFFFAAAAAAAAAAAAAAAAAAAAAAAAAAAAAAAAAAAAAAAAAAAAAAAAAAAAAAAAAAAAAAAAA]
Chr8(17215001-17220000) Chr(-4999-0)

>> 8_28725  0_0 0.451 0   0
Chr8 (143620001-143625000)      Chr (-4999-0)
[hh55555555hBhhhhhhhhhhhhhhhhhhhhhB-BBh--BBBBB--hhBBBBB-h-BhBhhBBhhBBBhB-B--]
[FFFFFFFFFFAAAAAAAAAAAAAAAAAAAAAAAAAAAAAAAAAAAAAAAAAAAAAAAAAAAAAAAAAAAAAAAAA]
Chr8(143620001-143625000) Chr(-4999-0)

>> 8_3443  0_0 0.447 0   0
Chr8 (17210001-17215000)        Chr (-4999-0)
[5555555555BBhBhhhhhhhhhBhhBBBhh-BB-B-5B-hhhhBhhhhh-hh55hhhhhhhBhhhBhhhhBhhh]
[FFFFFFFFFFAAAAAAAAAAAAAAAAAAAAAAAAAAAAAAAAAAAAAAAAAAAAAAAAAAAAAAAAAAAAAAAAA]
Chr8(17210001-17215000) Chr(-4999-0)

>> 8_26630  0_0 0.443 0   0
Chr8 (133145001-133150000)      Chr (-4999-0)
[555555555-hBhBhhhhBhhhhhhhBhhhhhhhhh5hhhh-hhhhhhhhhBhhh5hh-hhh-hhhBhhhhhhhh]
[FFFFFFFFFFAAAAAAAAAAAAAAAAAAAAAAAAAAAAAAAAAAAAAAAAAAAAAAAAAAAAAAAAAAAAAAAAA]
Chr8(133145001-133150000) Chr(-4999-0)

>> 8_26638  0_0 0.441 0   0
Chr8 (133185001-133190000)      Chr (-4999-0)
[5555555555hBhhhhhhhhhhhhhhhhhhhhhhh5-hhhBBhhhhhhh5hhhh-hhh5hhhhhhhh-hhhhhhh]
[FFFFFFFFFFAAAAAAAAAAAAAAAAAAAAAAAAAAAAAAAAAAAAAAAAAAAAAAAAAAAAAAAAAAAAAAAAA]
Chr8(133185001-133190000) Chr(-4999-0)

>> 8_3441  0_0 0.434 0   0
Chr8 (17200001-17205000)        Chr (-4999-0)
[5555555555BBhhh-hBhBhhhhhhhBBBhBhBBBBhBBhhhhhhhhhBhhh55hhhhhhhBh5hBhhhhBBhh]
[FFFFFFFFFFAAAAAAAAAAAAAAAAAAAAAAAAAAAAAAAAAAAAAAAAAAAAAAAAAAAAAAAAAAAAAAAAA]
Chr8(17200001-17205000) Chr(-4999-0)

>> 8_15057  0_0 0.414 0   0
Chr8 (75280001-75285000)        Chr (-4999-0)
[55--555555----h-h--hhhh---------hh---h-hh5--5-5-hhh5-h-h-h--h5-hh-hhhh-h---]
[FFFFFFFFFFAAAAAAAAAAAAAAAAAAAAAAAAAAAAAAAAAAAAAAAAAAAAAAAAAAAAAAAAAAAAAAAAA]
Chr8(75280001-75285000) Chr(-4999-0)

>> 8_10615  0_0 0.413 0   0
Chr8 (53070001-53075000)        Chr (-4999-0)
[555555hh5hBBh--BBBhhhhhBhh--------B---hh-BBhhhh--h-hBBhhBBhhhhhhhhhBhhhh--h]
[FFFFFFFFFFAAAAAAAAAAAAAAAAAAAAAAAAAAAAAAAAAAAAAAAAAAAAAAAAAAAAAAAAAAAAAAAAA]
Chr8(53070001-53075000) Chr(-4999-0)

>> 8_26636  0_0 0.412 0   0
Chr8 (133175001-133180000)      Chr (-4999-0)
[h555555555h-hhhhhhhhhhhhhhhhhhhhhhhh5hhhBBhhhhhhhhhhhhhhBh-hhhhhhhhhhhhhhhh]
[FFFFFFFFFFAAAAAAAAAAAAAAAAAAAAAAAAAAAAAAAAAAAAAAAAAAAAAAAAAAAAAAAAAAAAAAAAA]
Chr8(133175001-133180000) Chr(-4999-0)

>> 8_28171  0_0 0.409 0   0
Chr8 (140850001-140855000)      Chr (-4999-0)
[EEEEEE-55555h5hh5hhhhhhhh5hhhh5hhh-hhhhhBhhhh--5hhhh5--h55hhhh--5-hhh-hhh55]
[FFFFFFFFFFAAAAAAAAAAAAAAAAAAAAAAAAAAAAAAAAAAAAAAAAAAAAAAAAAAAAAAAAAAAAAAAAA]
Chr8(140850001-140855000) Chr(-4999-0)

>> 8_25797  0_0 0.407 0   0
Chr8 (128980001-128985000)      Chr (-4999-0)
[hh-hhh-hhh5-555---------5-555555h-EE---E-------55--EE-E-E--EEEE-5h--h5hh-55]
[FFFFFFFFFFAAAAAAAAAAAAAAAAAAAAAAAAAAAAAAAAAAAAAAAAAAAAAAAAAAAAAAAAAAAAAAAAA]
Chr8(128980001-128985000) Chr(-4999-0)

>> 8_24767  0_0 0.406 0   0
Chr8 (123830001-123835000)      Chr (-4999-0)
[EEEEEEEE-E555555555h5555h5555h555-------B5555--5-----EEEEE-5-5--55-555555-5]
[FFFFFFFFFFAAAAAAAAAAAAAAAAAAAAAAAAAAAAAAAAAAAAAAAAAAAAAAAAAAAAAAAAAAAAAAAAA]
Chr8(123830001-123835000) Chr(-4999-0)

>> 8_5274  0_0 0.405 0   0
Chr8 (26365001-26370000)        Chr (-4999-0)
[5555555555BB-BBB-BB-BBBBBBBBBBBBB55B-BBBBBBBB5-B-BBBBBBBBB5BB-BBBBBB-B-BBB5]
[FFFFFFFFFFAAAAAAAAAAAAAAAAAAAAAAAAAAAAAAAAAAAAAAAAAAAAAAAAAAAAAAAAAAAAAAAAA]
Chr8(26365001-26370000) Chr(-4999-0)

>> 8_7664  0_0 0.403 0   0
Chr8 (38315001-38320000)        Chr (-4999-0)
[5555-55-55BBhBhh-hhhhhhhhB-BBB-hB------E55--h-E-BE--------5--E----BB--h-B55]
[FFFFFFFFFFAAAAAAAAAAAAAAAAAAAAAAAAAAAAAAAAAAAAAAAAAAAAAAAAAAAAAAAAAAAAAAAAA]
Chr8(38315001-38320000) Chr(-4999-0)

>> 8_5296  0_0 0.401 0   0
Chr8 (26475001-26480000)        Chr (-4999-0)
[EEEEEEE55E5555h5h55hhh5h5555555-h----5--555555555-5-E-----5-----55555--B5h5]
[FFFFFFFFFFAAAAAAAAAAAAAAAAAAAAAAAAAAAAAAAAAAAAAAAAAAAAAAAAAAAAAAAAAAAAAAAAA]
Chr8(26475001-26480000) Chr(-4999-0)

>> 8_5133  0_0 0.395 0   0
Chr8 (25660001-25665000)        Chr (-4999-0)
[BBBBBBBBBBh-hhhhhhhhhhhhhhhhhhh-hhh-hhBBBhhhhhhhhhhhhhhhhhBhhhBhh-h-hhhhhhh]
[FFFFFFFFFFAAAAAAAAAAAAAAAAAAAAAAAAAAAAAAAAAAAAAAAAAAAAAAAAAAAAAAAAAAAAAAAAA]
Chr8(25660001-25665000) Chr(-4999-0)

>> 8_27852  0_0 0.394 0   0
Chr8 (139255001-139260000)      Chr (-4999-0)
[5555555h5hhhhhhhhhhhhhhhhhhhhhhhhhhhhhhhhhhhhhhhhhhhhhhhhhhhhhhhhhhhhhhhhhh]
[FFFFFFFFFFAAAAAAAAAAAAAAAAAAAAAAAAAAAAAAAAAAAAAAAAAAAAAAAAAAAAAAAAAAAAAAAAA]
Chr8(139255001-139260000) Chr(-4999-0)

>> 8_3442  0_0 0.387 0   0
Chr8 (17205001-17210000)        Chr (-4999-0)
[--55--5555BBhhhhhBhhhhhBhh-BBBhB-B-BB-BBhh---hhhh----55h--hhhhBh--Bhhh--h-h]
[FFFFFFFFFFAAAAAAAAAAAAAAAAAAAAAAAAAAAAAAAAAAAAAAAAAAAAAAAAAAAAAAAAAAAAAAAAA]
Chr8(17205001-17210000) Chr(-4999-0)

>> 8_3437  0_0 0.386 0   0
Chr8 (17180001-17185000)        Chr (-4999-0)
[555555555hh-hhhhhh-hhhhhhhhhhhhhhhhhhhhhhhhhhhhhhhhhh55--h-hhhB-hhhhhh-Bhhh]
[FFFFFFFFFFAAAAAAAAAAAAAAAAAAAAAAAAAAAAAAAAAAAAAAAAAAAAAAAAAAAAAAAAAAAAAAAAA]
Chr8(17180001-17185000) Chr(-4999-0)

>> 8_28714  0_0 0.383 0   0
Chr8 (143565001-143570000)      Chr (-4999-0)
[555555555hhBhhhhhhhhhhhhhhhhhBhhhBBBBBBBB-BBB55hhBBBBBBhBBhBBB-BhhBhBhhhhhh]
[FFFFFFFFFFAAAAAAAAAAAAAAAAAAAAAAAAAAAAAAAAAAAAAAAAAAAAAAAAAAAAAAAAAAAAAAAAA]
Chr8(143565001-143570000) Chr(-4999-0)

>> 8_2262  0_0 0.383 0   0
Chr8 (11305001-11310000)        Chr (-4999-0)
[EEEEEE----h-h-hh-hhhhhhhh-hhhB-hhBBBB--EB---BB--EBhBBBB---hBh-BBBBBhBBh-B55]
[FFFFFFFFFFAAAAAAAAAAAAAAAAAAAAAAAAAAAAAAAAAAAAAAAAAAAAAAAAAAAAAAAAAAAAAAAAA]
Chr8(11305001-11310000) Chr(-4999-0)

>> 8_10606  0_0 0.377 0   0
Chr8 (53025001-53030000)        Chr (-4999-0)
[55-555B5hBhBhhhhhhhhhhhhh-hhh--hh-B---hhBBhhhhhhh-hh-hhBBh-h---hhhBhhhhhhhh]
[FFFFFFFFFFAAAAAAAAAAAAAAAAAAAAAAAAAAAAAAAAAAAAAAAAAAAAAAAAAAAAAAAAAAAAAAAAA]
Chr8(53025001-53030000) Chr(-4999-0)

>> 8_3436  0_0 0.374 0   0
Chr8 (17175001-17180000)        Chr (-4999-0)
[555555555hhhhhhhhhhhhhhhhhhhhhhhhhEh-hhhhhhhhhhhhh---55--h5hhhB-h-h--------]
[FFFFFFFFFFAAAAAAAAAAAAAAAAAAAAAAAAAAAAAAAAAAAAAAAAAAAAAAAAAAAAAAAAAAAAAAAAA]
Chr8(17175001-17180000) Chr(-4999-0)

>> 8_27831  0_0 0.368 0   0
Chr8 (139150001-139155000)      Chr (-4999-0)
[5555555-hhhhhhhhhhhhhhhhhhhhhhhhhhhhhhhhhhhhhhhhh-hhhhhhhhhhhh-hhhh-hhhhhhh]
[FFFFFFFFFFAAAAAAAAAAAAAAAAAAAAAAAAAAAAAAAAAAAAAAAAAAAAAAAAAAAAAAAAAAAAAAAAA]
Chr8(139150001-139155000) Chr(-4999-0)

>> 8_21540  0_0 0.368 0   0
Chr8 (107695001-107700000)      Chr (-4999-0)
[5hh-hh5hhh55555555555555555555555555555--5555-55555555555555555555555555555]
[FFFFFFFFFFAAAAAAAAAAAAAAAAAAAAAAAAAAAAAAAAAAAAAAAAAAAAAAAAAAAAAAAAAAAAAAAAA]
Chr8(107695001-107700000) Chr(-4999-0)

>> 8_5299  0_0 0.366 0   0
Chr8 (26490001-26495000)        Chr (-4999-0)
[EEEEEEE55555555555555h5h555555555---------5555-555555555--55555555555555555]
[FFFFFFFFFFAAAAAAAAAAAAAAAAAAAAAAAAAAAAAAAAAAAAAAAAAAAAAAAAAAAAAAAAAAAAAAAAA]
Chr8(26490001-26495000) Chr(-4999-0)

>> 8_28713  0_0 0.366 0   0
Chr8 (143560001-143565000)      Chr (-4999-0)
[-555-55-55hBhhhhhhhhhhhhhhhhhhhhhBBBBB----BBB55hh-BBBBBhBBhBBB--h-Bh-hhhh-5]
[FFFFFFFFFFAAAAAAAAAAAAAAAAAAAAAAAAAAAAAAAAAAAAAAAAAAAAAAAAAAAAAAAAAAAAAAAAA]
Chr8(143560001-143565000) Chr(-4999-0)

>> 8_26857  0_0 0.366 0   0
Chr8 (134280001-134285000)      Chr (-4999-0)
[EEE-EEE5---55-5555555555-5555--5-55-555555555h-5--5----h--5--5-5E-55555-55-]
[FFFFFFFFFFAAAAAAAAAAAAAAAAAAAAAAAAAAAAAAAAAAAAAAAAAAAAAAAAAAAAAAAAAAAAAAAAA]
Chr8(134280001-134285000) Chr(-4999-0)

>> 8_5268  0_0 0.365 0   0
Chr8 (26335001-26340000)        Chr (-4999-0)
[-555h5h5--BBh-BhhhhhBhhhhBBhhh-hB----BBBBBBBh--BhhhBBh-hhhhhhhBB---------h-]
[FFFFFFFFFFAAAAAAAAAAAAAAAAAAAAAAAAAAAAAAAAAAAAAAAAAAAAAAAAAAAAAAAAAAAAAAAAA]
Chr8(26335001-26340000) Chr(-4999-0)

>> 8_10609  0_0 0.362 0   0
Chr8 (53040001-53045000)        Chr (-4999-0)
[555555h5hhhBhhhhhhhhhhhhhhhhh-hhh------hBBBhhhhh-hhh-hhhBhhhhhhhhhBhhhhhhhh]
[FFFFFFFFFFAAAAAAAAAAAAAAAAAAAAAAAAAAAAAAAAAAAAAAAAAAAAAAAAAAAAAAAAAAAAAAAAA]
Chr8(53040001-53045000) Chr(-4999-0)

>> 8_27851  0_0 0.36 0   0
Chr8 (139250001-139255000)      Chr (-4999-0)
[5-55555h--hhhhhhhhhhhhhhhhhhhhhhhhhhhhhhhhhhhhhhhhhhhhhhhh-hhhhhhhhhhhhhhhh]
[FFFFFFFFFFAAAAAAAAAAAAAAAAAAAAAAAAAAAAAAAAAAAAAAAAAAAAAAAAAAAAAAAAAAAAAAAAA]
Chr8(139250001-139255000) Chr(-4999-0)

>> 8_4599  0_0 0.354 0   0
Chr8 (22990001-22995000)        Chr (-4999-0)
[h5hhBBhhhh55555555-555555--5555h5-55-5-555555--B55-B-55h5-55-5-5555--55-555]
[FFFFFFFFFFAAAAAAAAAAAAAAAAAAAAAAAAAAAAAAAAAAAAAAAAAAAAAAAAAAAAAAAAAAAAAAAAA]
Chr8(22990001-22995000) Chr(-4999-0)

>> 8_3439  0_0 0.354 0   0
Chr8 (17190001-17195000)        Chr (-4999-0)
[555555555hhBhhhhhhhhhhhhhhhhhBhh-BBBB5Bhhhhhhh-hhh--h55hhhhhhhBh-hhhhhhBhh-]
[FFFFFFFFFFAAAAAAAAAAAAAAAAAAAAAAAAAAAAAAAAAAAAAAAAAAAAAAAAAAAAAAAAAAAAAAAAA]
Chr8(17190001-17195000) Chr(-4999-0)

>> 8_28344  0_0 0.352 0   0
Chr8 (141715001-141720000)      Chr (-4999-0)
[EE-EEE-5--5hh5h55-hhhhhhh5555h5hh5-55--55555---h5-55-555-555555555555555555]
[FFFFFFFFFFAAAAAAAAAAAAAAAAAAAAAAAAAAAAAAAAAAAAAAAAAAAAAAAAAAAAAAAAAAAAAAAAA]
Chr8(141715001-141720000) Chr(-4999-0)

>> 8_4009  0_0 0.35 0   0
Chr8 (20040001-20045000)        Chr (-4999-0)
[hhhhhhhhhhBBBBBBBBBBBhBB-Bh---B--BBBBBBB5-BBB--BBBBBBBBBhh-BhBBB--B-hhBBBBh]
[FFFFFFFFFFAAAAAAAAAAAAAAAAAAAAAAAAAAAAAAAAAAAAAAAAAAAAAAAAAAAAAAAAAAAAAAAAA]
Chr8(20040001-20045000) Chr(-4999-0)

>> 8_287  0_0 0.35 0   0
Chr8 (1430001-1435000)  Chr (-4999-0)
[5B5--5---E-B-B--h---hhhh-h-BB-h-Bhhh-hhh-hBh---hhBBBBBBhBBB-hhBBhhhhhhhh-hh]
[FFFFFFFFFFAAAAAAAAAAAAAAAAAAAAAAAAAAAAAAAAAAAAAAAAAAAAAAAAAAAAAAAAAAAAAAAAA]
Chr8(1430001-1435000) Chr(-4999-0)

>> 8_26639  0_0 0.35 0   0
Chr8 (133190001-133195000)      Chr (-4999-0)
[-h55555555hBhhhhhhhhhhhhhhhh-hhhhhh55hhhBBhhhhhhh-B-hhBhhh-hhhhhhhh-hhhhhhh]
[FFFFFFFFFFAAAAAAAAAAAAAAAAAAAAAAAAAAAAAAAAAAAAAAAAAAAAAAAAAAAAAAAAAAAAAAAAA]
Chr8(133190001-133195000) Chr(-4999-0)

>> 8_5132  0_0 0.349 0   0
Chr8 (25655001-25660000)        Chr (-4999-0)
[BBBBBBBBBBhhhhhhhhhhhhhhhhhhhhhhhBBhhhBBBhhh-hhhhhhhhhhh-hBhhhBhhhhhhhhhhhh]
[FFFFFFFFFFAAAAAAAAAAAAAAAAAAAAAAAAAAAAAAAAAAAAAAAAAAAAAAAAAAAAAAAAAAAAAAAAA]
Chr8(25655001-25660000) Chr(-4999-0)

>> 8_2069  0_0 0.347 0   0
Chr8 (10340001-10345000)        Chr (-4999-0)
[5h5-555555hhhhhhhhhhhhhhhhhhhhhhhhhh-hhhBBBhh55hh-h-hBhhhhhhhh-hhhhhhhhhhhh]
[FFFFFFFFFFAAAAAAAAAAAAAAAAAAAAAAAAAAAAAAAAAAAAAAAAAAAAAAAAAAAAAAAAAAAAAAAAA]
Chr8(10340001-10345000) Chr(-4999-0)

>> 8_5420  0_0 0.342 0   0
Chr8 (27095001-27100000)        Chr (-4999-0)
[5-5-EE-555BBBBBBBBBhhBhhhBBBBBB-BBBBBBBBBBBBB55BhBBhBB-BBB5hhh5BBBBBhBBBBhh]
[FFFFFFFFFFAAAAAAAAAAAAAAAAAAAAAAAAAAAAAAAAAAAAAAAAAAAAAAAAAAAAAAAAAAAAAAAAA]
Chr8(27095001-27100000) Chr(-4999-0)

>> 8_4601  0_0 0.34 0   0
Chr8 (23000001-23005000)        Chr (-4999-0)
[h5h-hh-hhh555555555555555555555-555555555555555B5555555h5555555555555555555]
[FFFFFFFFFFAAAAAAAAAAAAAAAAAAAAAAAAAAAAAAAAAAAAAAAAAAAAAAAAAAAAAAAAAAAAAAAAA]
Chr8(23000001-23005000) Chr(-4999-0)

>> 8_27833  0_0 0.34 0   0
Chr8 (139160001-139165000)      Chr (-4999-0)
[5555555hhhhhhhhhhhhhhhhhhhhhhhhhhhhhhhhhhhhhhhhhhh-hhhhhhh-hhh-hh-hhhhhhhhh]
[FFFFFFFFFFAAAAAAAAAAAAAAAAAAAAAAAAAAAAAAAAAAAAAAAAAAAAAAAAAAAAAAAAAAAAAAAAA]
Chr8(139160001-139165000) Chr(-4999-0)

>> 8_5291  0_0 0.339 0   0
Chr8 (26450001-26455000)        Chr (-4999-0)
[EEEEEEE-5-5555555555-5hhE-5--E--h5------55555--55---E-----5----555555--55-5]
[FFFFFFFFFFAAAAAAAAAAAAAAAAAAAAAAAAAAAAAAAAAAAAAAAAAAAAAAAAAAAAAAAAAAAAAAAAA]
Chr8(26450001-26455000) Chr(-4999-0)

>> 8_25799  0_0 0.339 0   0
Chr8 (128990001-128995000)      Chr (-4999-0)
[hhhhhhhhhh-------------E--5555EEh55555--5555555-E5h-h55hhhh555555h555-5h555]
[FFFFFFFFFFAAAAAAAAAAAAAAAAAAAAAAAAAAAAAAAAAAAAAAAAAAAAAAAAAAAAAAAAAAAAAAAAA]
Chr8(128990001-128995000) Chr(-4999-0)

>> 8_27832  0_0 0.337 0   0
Chr8 (139155001-139160000)      Chr (-4999-0)
[5555555hhhhhhhhhhhhhhhhhhhhhhhhhhhhhhhhhhhhhhhhhhBhhhhhhhhhhhhBhh-h-hhhhhhh]
[FFFFFFFFFFAAAAAAAAAAAAAAAAAAAAAAAAAAAAAAAAAAAAAAAAAAAAAAAAAAAAAAAAAAAAAAAAA]
Chr8(139155001-139160000) Chr(-4999-0)

>> 8_10617  0_0 0.337 0   0
Chr8 (53080001-53085000)        Chr (-4999-0)
[555555h-5-BBhhhh-Bhhhhhhh5E-EE---BBBB-hhBBBhhhh-5hhhBBhBBBBhhhhh-hhBhhhhh--]
[FFFFFFFFFFAAAAAAAAAAAAAAAAAAAAAAAAAAAAAAAAAAAAAAAAAAAAAAAAAAAAAAAAAAAAAAAAA]
Chr8(53080001-53085000) Chr(-4999-0)

>> 8_4416  0_0 0.336 0   0
Chr8 (22075001-22080000)        Chr (-4999-0)
[55-5555555hBhhBhhhhhhhhhhhhhh--h-55--hBBB5-5hh5hh-h-B-----h-h-BBEE5h-----55]
[FFFFFFFFFFAAAAAAAAAAAAAAAAAAAAAAAAAAAAAAAAAAAAAAAAAAAAAAAAAAAAAAAAAAAAAAAAA]
Chr8(22075001-22080000) Chr(-4999-0)

>> 8_24364  0_0 0.335 0   0
Chr8 (121815001-121820000)      Chr (-4999-0)
[B-BBBBBh-B55h-h--EhB5-----E-E----5-55h5-hhBhBh5hh5--h55-5h5hhhh55555hhhhh--]
[FFFFFFFFFFAAAAAAAAAAAAAAAAAAAAAAAAAAAAAAAAAAAAAAAAAAAAAAAAAAAAAAAAAAAAAAAAA]
Chr8(121815001-121820000) Chr(-4999-0)

>> 8_10612  0_0 0.335 0   0
Chr8 (53055001-53060000)        Chr (-4999-0)
[555555h-hhhhh-hhhh-Bhhhhhhh-h-hh------hh-hBBhhhhhhhhhhhhB-hhhhhhhhB-hhhhhhh]
[FFFFFFFFFFAAAAAAAAAAAAAAAAAAAAAAAAAAAAAAAAAAAAAAAAAAAAAAAAAAAAAAAAAAAAAAAAA]
Chr8(53055001-53060000) Chr(-4999-0)

>> 8_26687  0_0 0.334 0   0
Chr8 (133430001-133435000)      Chr (-4999-0)
[5--5555-5hBBhBh-hBhhhhhhhhBB-Bhhhh-BBhhh--hhh-5hhBB-B--hBhh-hhBBBhhBhhhhhhh]
[FFFFFFFFFFAAAAAAAAAAAAAAAAAAAAAAAAAAAAAAAAAAAAAAAAAAAAAAAAAAAAAAAAAAAAAAAAA]
Chr8(133430001-133435000) Chr(-4999-0)

>> 8_21920  0_0 0.334 0   0
Chr8 (109595001-109600000)      Chr (-4999-0)
[EEEEEE-hhhhhhhhhhhhhhhhhhhhhhhhhh-----hh--hh---hhhhhhhh-hhhh-hhhhhhhhhh-h--]
[FFFFFFFFFFAAAAAAAAAAAAAAAAAAAAAAAAAAAAAAAAAAAAAAAAAAAAAAAAAAAAAAAAAAAAAAAAA]
Chr8(109595001-109600000) Chr(-4999-0)

>> 8_21541  0_0 0.334 0   0
Chr8 (107700001-107705000)      Chr (-4999-0)
[hhh5hh5hhh55555555555555555555555555555555555h55555555555555555555555555555]
[FFFFFFFFFFAAAAAAAAAAAAAAAAAAAAAAAAAAAAAAAAAAAAAAAAAAAAAAAAAAAAAAAAAAAAAAAAA]
Chr8(107700001-107705000) Chr(-4999-0)

>> 8_10614  0_0 0.334 0   0
Chr8 (53065001-53070000)        Chr (-4999-0)
[555555h-5-BBh-BBBB--hhhBhhhhh5hh-BBhBhhhhBBBhhhB5BB-BB-hBB-hhhBh-hBBhhhhBBh]
[FFFFFFFFFFAAAAAAAAAAAAAAAAAAAAAAAAAAAAAAAAAAAAAAAAAAAAAAAAAAAAAAAAAAAAAAAAA]
Chr8(53065001-53070000) Chr(-4999-0)

>> 8_27830  0_0 0.333 0   0
Chr8 (139145001-139150000)      Chr (-4999-0)
[5555555hhhhhhhhhhhhhhhhh-hhhhhhhhhhhhhhhhhhhhhhhhhhhhhhhhhhhhhhhhhhhhhhhhhh]
[FFFFFFFFFFAAAAAAAAAAAAAAAAAAAAAAAAAAAAAAAAAAAAAAAAAAAAAAAAAAAAAAAAAAAAAAAAA]
Chr8(139145001-139150000) Chr(-4999-0)

>> 8_2000  0_0 0.331 0   0
Chr8 (9995001-10000000) Chr (-4999-0)
[55-55----Ehhh-hhhhhhhhhhhh----hh--h--hhh--hhh--hh-hhhhh-55hhh-hh---hhhhhh5-]
[FFFFFFFFFFAAAAAAAAAAAAAAAAAAAAAAAAAAAAAAAAAAAAAAAAAAAAAAAAAAAAAAAAAAAAAAAAA]
Chr8(9995001-10000000) Chr(-4999-0)

>> 8_3438  0_0 0.33 0   0
Chr8 (17185001-17190000)        Chr (-4999-0)
[555555555hhBhhhhhh-hhhhhhhhhh-hh5--B---hhhhhhhhhhhhhh55hhh-hhhBhhhhhhhhBhh5]
[FFFFFFFFFFAAAAAAAAAAAAAAAAAAAAAAAAAAAAAAAAAAAAAAAAAAAAAAAAAAAAAAAAAAAAAAAAA]
Chr8(17185001-17190000) Chr(-4999-0)

>> 8_12443  0_0 0.329 0   0
Chr8 (62210001-62215000)        Chr (-4999-0)
[hh55-55-55hhhhhhhBhhhhhhhhhhhhhhhhh--hhhBBhhhhhhhhhhhhhhhhhhhhhhBhhhhhhhhhh]
[FFFFFFFFFFAAAAAAAAAAAAAAAAAAAAAAAAAAAAAAAAAAAAAAAAAAAAAAAAAAAAAAAAAAAAAAAAA]
Chr8(62210001-62215000) Chr(-4999-0)

>> 8_22890  0_0 0.328 0   0
Chr8 (114445001-114450000)      Chr (-4999-0)
[-AAAAA----BBBBBBBBBBBBBBBBBBBBBBBBBBBB--BBBBB-ABBBBBBBBBBB-BBBBBBBBBBBBBBBh]
[FFFFFFFFFFAAAAAAAAAAAAAAAAAAAAAAAAAAAAAAAAAAAAAAAAAAAAAAAAAAAAAAAAAAAAAAAAA]
Chr8(114445001-114450000) Chr(-4999-0)

>> 8_16457  0_0 0.327 0   0
Chr8 (82280001-82285000)        Chr (-4999-0)
[5h5h555---BhhhBBhBhBhhBhhBBhhhhhhh------h-----Ehhhhhhhh-hhhhhhhhhhB-hhhhhhh]
[FFFFFFFFFFAAAAAAAAAAAAAAAAAAAAAAAAAAAAAAAAAAAAAAAAAAAAAAAAAAAAAAAAAAAAAAAAA]
Chr8(82280001-82285000) Chr(-4999-0)

>> 8_3502  0_0 0.326 0   0
Chr8 (17505001-17510000)        Chr (-4999-0)
[EEEEE--555555-h5555hhh55hh----h--h------555555555----5---555555555-55555555]
[FFFFFFFFFFAAAAAAAAAAAAAAAAAAAAAAAAAAAAAAAAAAAAAAAAAAAAAAAAAAAAAAAAAAAAAAAAA]
Chr8(17505001-17510000) Chr(-4999-0)

>> 8_16398  0_0 0.326 0   0
Chr8 (81985001-81990000)        Chr (-4999-0)
[---5555-55-EEEEEEEEEEEEE5---h-EE5hB-----EEhh----Ehh-h5--E-hhh-h5----h-5--h-]
[FFFFFFFFFFAAAAAAAAAAAAAAAAAAAAAAAAAAAAAAAAAAAAAAAAAAAAAAAAAAAAAAAAAAAAAAAAA]
Chr8(81985001-81990000) Chr(-4999-0)

>> 8_5465  0_0 0.323 0   0
Chr8 (27320001-27325000)        Chr (-4999-0)
[hhhh-hhh5hh----------------------BBBBBBBBBh-BBB--hh-BBBhhBh--BBB--hhB--B-h-]
[FFFFFFFFFFAAAAAAAAAAAAAAAAAAAAAAAAAAAAAAAAAAAAAAAAAAAAAAAAAAAAAAAAAAAAAAAAA]
Chr8(27320001-27325000) Chr(-4999-0)

>> 8_1999  0_0 0.323 0   0
Chr8 (9990001-9995000)  Chr (-4999-0)
[555--555--hhhhhhhhhhhhhhhhh---hhhhhhhhhhhhhhh55hhhhhhhh---hhh-hh5hhhhhhhh-h]
[FFFFFFFFFFAAAAAAAAAAAAAAAAAAAAAAAAAAAAAAAAAAAAAAAAAAAAAAAAAAAAAAAAAAAAAAAAA]
Chr8(9990001-9995000) Chr(-4999-0)

>> 8_26698  0_0 0.32 0   0
Chr8 (133485001-133490000)      Chr (-4999-0)
[5Bhhh55-55BBBBBBBBBBhhhBBBBBBBBBBBBBBB--B-BBh-BBBBBBBBBhBhh-B-BBBBBBhBBB--h]
[FFFFFFFFFFAAAAAAAAAAAAAAAAAAAAAAAAAAAAAAAAAAAAAAAAAAAAAAAAAAAAAAAAAAAAAAAAA]
Chr8(133485001-133490000) Chr(-4999-0)

>> 8_25800  0_0 0.315 0   0
Chr8 (128995001-129000000)      Chr (-4999-0)
[-h-hhhhhhh-EEE-EE5-EEEEE555555--h55555-555-55--555h5-55hh-h5-5555h55555h555]
[FFFFFFFFFFAAAAAAAAAAAAAAAAAAAAAAAAAAAAAAAAAAAAAAAAAAAAAAAAAAAAAAAAAAAAAAAAA]
Chr8(128995001-129000000) Chr(-4999-0)

>> 8_5298  0_0 0.313 0   0
Chr8 (26485001-26490000)        Chr (-4999-0)
[EEEEEEE55-55555555555h5h555555-55-------5--5-555--5----5EE5-55-55555555----]
[FFFFFFFFFFAAAAAAAAAAAAAAAAAAAAAAAAAAAAAAAAAAAAAAAAAAAAAAAAAAAAAAAAAAAAAAAAA]
Chr8(26485001-26490000) Chr(-4999-0)

>> 8_10616  0_0 0.313 0   0
Chr8 (53075001-53080000)        Chr (-4999-0)
[555555hh5hBBhhhBBBhhhhhhh------B-BBB-hhhBBBhhhhh5hhhBBhhBBhhh-hhhhhBhhhhhhh]
[FFFFFFFFFFAAAAAAAAAAAAAAAAAAAAAAAAAAAAAAAAAAAAAAAAAAAAAAAAAAAAAAAAAAAAAAAAA]
Chr8(53075001-53080000) Chr(-4999-0)

>> 8_18619  0_0 0.312 0   0
Chr8 (93090001-93095000)        Chr (-4999-0)
[5-5-h5555-hhhhhhhhhhhhhhBhhBBBhhh-h--h--hhBhhhhhh----5-----5----BBhhhhhhhhh]
[FFFFFFFFFFAAAAAAAAAAAAAAAAAAAAAAAAAAAAAAAAAAAAAAAAAAAAAAAAAAAAAAAAAAAAAAAAA]
Chr8(93090001-93095000) Chr(-4999-0)

>> 8_20840  0_0 0.309 0   0
Chr8 (104195001-104200000)      Chr (-4999-0)
[5555555h5hhBhhB-hhhhhhhB-hE-EEh-B--E--E--E---55h-hhhhhBhhh5hhhhh-BBhhhhhhhh]
[FFFFFFFFFFAAAAAAAAAAAAAAAAAAAAAAAAAAAAAAAAAAAAAAAAAAAAAAAAAAAAAAAAAAAAAAAAA]
Chr8(104195001-104200000) Chr(-4999-0)

>> 8_5421  0_0 0.308 0   0
Chr8 (27100001-27105000)        Chr (-4999-0)
[-E---EE5-5BBBBBB-BBh-BhhhBBBBBBhBBBBBBBBBBBBB55BhBBBBBBBBB5hhhBBBBBBBBBBBhh]
[FFFFFFFFFFAAAAAAAAAAAAAAAAAAAAAAAAAAAAAAAAAAAAAAAAAAAAAAAAAAAAAAAAAAAAAAAAA]
Chr8(27100001-27105000) Chr(-4999-0)

>> 8_25798  0_0 0.308 0   0
Chr8 (128985001-128990000)      Chr (-4999-0)
[hhhhhhhhhh--------------5--5--E-h-------5-55555--5hhh55hhhh5555--h-5---h-55]
[FFFFFFFFFFAAAAAAAAAAAAAAAAAAAAAAAAAAAAAAAAAAAAAAAAAAAAAAAAAAAAAAAAAAAAAAAAA]
Chr8(128985001-128990000) Chr(-4999-0)

>> 8_25778  0_0 0.308 0   0
Chr8 (128885001-128890000)      Chr (-4999-0)
[hhhhhhhhhh5-hh5----EE-----hhh5---55---EE5--E-h5---55---5--h-5---5h-5-hh---5]
[FFFFFFFFFFAAAAAAAAAAAAAAAAAAAAAAAAAAAAAAAAAAAAAAAAAAAAAAAAAAAAAAAAAAAAAAAAA]
Chr8(128885001-128890000) Chr(-4999-0)

>> 8_3446  0_0 0.306 0   0
Chr8 (17225001-17230000)        Chr (-4999-0)
[5h55h5h55hhBhBhhhhhhhhhhhhBB--hhBBBBBhBBBhhh-hhhhhhhhh-hhhhhhhBhhhBhhh-Bhhh]
[FFFFFFFFFFAAAAAAAAAAAAAAAAAAAAAAAAAAAAAAAAAAAAAAAAAAAAAAAAAAAAAAAAAAAAAAAAA]
Chr8(17225001-17230000) Chr(-4999-0)

>> 8_9703  0_0 0.303 0   0
Chr8 (48510001-48515000)        Chr (-4999-0)
[hhhhhhhhhh5E55--h----EE-E5-E-E5E-5-5h--5h5555hh55--hh5-5--5-hh55555--5hh-55]
[FFFFFFFFFFAAAAAAAAAAAAAAAAAAAAAAAAAAAAAAAAAAAAAAAAAAAAAAAAAAAAAAAAAAAAAAAAA]
Chr8(48510001-48515000) Chr(-4999-0)

>> 8_4600  0_0 0.303 0   0
Chr8 (22995001-23000000)        Chr (-4999-0)
[h5hh--hhhh555555555555555555555h555555555555555B5555555h5555555555555555555]
[FFFFFFFFFFAAAAAAAAAAAAAAAAAAAAAAAAAAAAAAAAAAAAAAAAAAAAAAAAAAAAAAAAAAAAAAAAA]
Chr8(22995001-23000000) Chr(-4999-0)

>> 8_354  0_0 0.303 0   0
Chr8 (1765001-1770000)  Chr (-4999-0)
[5555hhhBBBBBBBB----B--B-BBBBBBB-BBB-hB-BB---BBBBBB-BBBB---hBBBBBBBBBBBBBB--]
[FFFFFFFFFFAAAAAAAAAAAAAAAAAAAAAAAAAAAAAAAAAAAAAAAAAAAAAAAAAAAAAAAAAAAAAAAAA]
Chr8(1765001-1770000) Chr(-4999-0)

>> 8_28930  0_0 0.302 0   0
Chr8 (144645001-144650000)      Chr (-4999-0)
[hhh5hhhBBB5555555555hh5h5555555555555h--5555hh555-h55-5h5555555-EE55-----5-]
[FFFFFFFFFFAAAAAAAAAAAAAAAAAAAAAAAAAAAAAAAAAAAAAAAAAAAAAAAAAAAAAAAAAAAAAAAAA]
Chr8(144645001-144650000) Chr(-4999-0)

>> 8_28685  0_0 0.302 0   0
Chr8 (143420001-143425000)      Chr (-4999-0)
[EEE-EEE-5---5555555hh5h5-h----5-hh-hh----5-----5--hE---h-E55h55555h5555h5E-]
[FFFFFFFFFFAAAAAAAAAAAAAAAAAAAAAAAAAAAAAAAAAAAAAAAAAAAAAAAAAAAAAAAAAAAAAAAAA]
Chr8(143420001-143425000) Chr(-4999-0)

>> 8_5300  0_0 0.301 0   0
Chr8 (26495001-26500000)        Chr (-4999-0)
[EEEEEEEE-E55555555555h5h55555-555EEE----E---EEE55E5-E---E-----5---55-----5-]
[FFFFFFFFFFAAAAAAAAAAAAAAAAAAAAAAAAAAAAAAAAAAAAAAAAAAAAAAAAAAAAAAAAAAAAAAAAA]
Chr8(26495001-26500000) Chr(-4999-0)

>> 8_28724  0_0 0.301 0   0
Chr8 (143615001-143620000)      Chr (-4999-0)
[hh55555555hBhhhhhhhhhhhhhhhhhhhhhBhB-hh---BBB55hh-BB-Bhh-Bh-h-5-hhBBBhBhBhh]
[FFFFFFFFFFAAAAAAAAAAAAAAAAAAAAAAAAAAAAAAAAAAAAAAAAAAAAAAAAAAAAAAAAAAAAAAAAA]
Chr8(143615001-143620000) Chr(-4999-0)
