# Supplementary material for: Automatic detection of genomic regions with informative epigenetic patterns
Source: BMC Genomics. 2018 Nov 28;19:847. doi: 10.1186/s12864-018-5286-5 (PMC6264639; doi:10.1186/s12864-018-5286-5)
Supplement: Supplementary file 2 — Full list of windows in all chromosomes for the three experiments (in plain text and html format). The lists include the detailed epigenetic profiles for the windows as well as links to inspect these in a genome browser. (ZIP 973 kb) [file 12864_2018_5286_MOESM2_ESM.zip › Additional_file_2/brain/TXT/sdp_brain_10_15to5_3_E4.txt]

# Epicorr 1.19
#
# nsamples= 75  # Nr. of epigenomes (samples)
# wlen= 5000  # Window length (bp)
# step= 5000  # Distance between window inits (bp)
#           => Window 'n' goes from  (n-1)*step+1  to  (n-1)*step+wlen  (bp)
# Chr_1= 10 (10) 135670281 bp
# nwin1= 27133 # Nr. of windows for Chr_1
# Chr_2= 10 (10) 135670281 bp
# nwin2= 27133 # Nr. of windows for Chr_2
# Epigen vocabulary:
# epired= YES # Reduced vocabulary (yes/no)
# state  mnemonic  color  shortname|longname
#   0   -       #000000 (---|---, ZNF/Rpts|ZNF genes & repeats, )
#   1   A       #FF0000 (TssA|Active TSS, TssAFlnk|Flanking Active TSS, )
#   3   5       #32CD32 (TxFlnk|Transcr. at gene 5' and 3', Tx|Strong transcription, TxWk|Weak transcription, )
#   7   E       #FFFF00 (EnhG|Genic enhancers, Enh|Enhancers, )
#   9   h       #8A91D0 (Het|Heterochromatin, Quies|Quiescent/Low, )
#  10   B       #CD5C5C (TssBiv|Bivalent/Poised, BivFlnk|Flanking Bivalent TSS/Enh, EnhBiv|Bivalent Enhancer, ReprPC|Repressed PolyComb, ReprPCWk|Weak Repressed PolyComb, )
#------------------------------------------------------------
>> 10_12188  0_0 0.571 0   0
Chr10 (60935001-60940000)       Chr (-4999-0)
[AAAAAAAAAAB-hB---BB-hhhBBBBBBB-BBBB-------BB-AABBB-BB--B-B-BB-B---BB-BBB-B-]
[FFFFFFFFFFAAAAAAAAAAAAAAAAAAAAAAAAAAAAAAAAAAAAAAAAAAAAAAAAAAAAAAAAAAAAAAAAA]
Chr10(60935001-60940000) Chr(-4999-0)

>> 10_12737  0_0 0.539 0   0
Chr10 (63680001-63685000)       Chr (-4999-0)
[hhhhh-hhhh5555555-55--55555555-5h55-55--5555-5555h---5--5--5-5---5---5---5-]
[FFFFFFFFFFAAAAAAAAAAAAAAAAAAAAAAAAAAAAAAAAAAAAAAAAAAAAAAAAAAAAAAAAAAAAAAAAA]
Chr10(63680001-63685000) Chr(-4999-0)

>> 10_17475  0_0 0.506 0   0
Chr10 (87370001-87375000)       Chr (-4999-0)
[5555555-55hE-E-EEE---E--hh------hhhhhhhhBhBBh55E-hhhB-hhh-hhhhh--hhhhhhh-hh]
[FFFFFFFFFFAAAAAAAAAAAAAAAAAAAAAAAAAAAAAAAAAAAAAAAAAAAAAAAAAAAAAAAAAAAAAAAAA]
Chr10(87370001-87375000) Chr(-4999-0)

>> 10_24657  0_0 0.503 0   0
Chr10 (123280001-123285000)     Chr (-4999-0)
[EEEEE-----hBhhhhhhhhhhhhhhhhhhhhh---BhhhB---5--h--hBBBBh-h5-------h------5-]
[FFFFFFFFFFAAAAAAAAAAAAAAAAAAAAAAAAAAAAAAAAAAAAAAAAAAAAAAAAAAAAAAAAAAAAAAAAA]
Chr10(123280001-123285000) Chr(-4999-0)

>> 10_24850  0_0 0.5 0   0
Chr10 (124245001-124250000)     Chr (-4999-0)
[EEE-EEE---BBhBBhhhhhhhh-BBBBBBhhh--E--55-5555-------------5-----5---55-5--5]
[FFFFFFFFFFAAAAAAAAAAAAAAAAAAAAAAAAAAAAAAAAAAAAAAAAAAAAAAAAAAAAAAAAAAAAAAAAA]
Chr10(124245001-124250000) Chr(-4999-0)

>> 10_14675  0_0 0.482 0   0
Chr10 (73370001-73375000)       Chr (-4999-0)
[E----5-555hBh-hhhhhhhBhh-hhhhh-hhBB--BBBBBBBBBBhh----BBh--h--hBB--B-------h]
[FFFFFFFFFFAAAAAAAAAAAAAAAAAAAAAAAAAAAAAAAAAAAAAAAAAAAAAAAAAAAAAAAAAAAAAAAAA]
Chr10(73370001-73375000) Chr(-4999-0)

>> 10_19035  0_0 0.474 0   0
Chr10 (95170001-95175000)       Chr (-4999-0)
[-hhhhhhhhh-E---E-EEEEEEE--------h5-5555555EE5-----h-555h555555555555-555555]
[FFFFFFFFFFAAAAAAAAAAAAAAAAAAAAAAAAAAAAAAAAAAAAAAAAAAAAAAAAAAAAAAAAAAAAAAAAA]
Chr10(95170001-95175000) Chr(-4999-0)

>> 10_24253  0_0 0.472 0   0
Chr10 (121260001-121265000)     Chr (-4999-0)
[hBBBBB-B5BEE-------EE---5-------h555h5-5EE555hh-E5h55-Ehhh-5-55---555555555]
[FFFFFFFFFFAAAAAAAAAAAAAAAAAAAAAAAAAAAAAAAAAAAAAAAAAAAAAAAAAAAAAAAAAAAAAAAAA]
Chr10(121260001-121265000) Chr(-4999-0)

>> 10_6687  0_0 0.465 0   0
Chr10 (33430001-33435000)       Chr (-4999-0)
[BB-BBBBBBBhE-5--5E------hhhh-hh-h-5-----h-h--BBB-hh----h-hhhhh--hhhhhhhhB-h]
[FFFFFFFFFFAAAAAAAAAAAAAAAAAAAAAAAAAAAAAAAAAAAAAAAAAAAAAAAAAAAAAAAAAAAAAAAAA]
Chr10(33430001-33435000) Chr(-4999-0)

>> 10_17476  0_0 0.464 0   0
Chr10 (87375001-87380000)       Chr (-4999-0)
[5555555-55hBh--hhhBhhh--hhh-hhhhhhhh-hhhB-BBh55-hhhhBBhhhBhhhhhh-hhhhhhhhhh]
[FFFFFFFFFFAAAAAAAAAAAAAAAAAAAAAAAAAAAAAAAAAAAAAAAAAAAAAAAAAAAAAAAAAAAAAAAAA]
Chr10(87375001-87380000) Chr(-4999-0)

>> 10_24658  0_0 0.461 0   0
Chr10 (123285001-123290000)     Chr (-4999-0)
[EEEEEEE---hBhhhhhhhhhhhhhh---hhhh55BBhhhBBE-5--h-5hBBBBhBh5-----5-hB5555--h]
[FFFFFFFFFFAAAAAAAAAAAAAAAAAAAAAAAAAAAAAAAAAAAAAAAAAAAAAAAAAAAAAAAAAAAAAAAAA]
Chr10(123285001-123290000) Chr(-4999-0)

>> 10_12423  0_0 0.461 0   0
Chr10 (62110001-62115000)       Chr (-4999-0)
[EEEE-EE--Ehhhhhhhhhhhhhhh-hhhh-hh------hBBhhhh-hh-5hhhhE-hhhh-h-hh--hhhhhhh]
[FFFFFFFFFFAAAAAAAAAAAAAAAAAAAAAAAAAAAAAAAAAAAAAAAAAAAAAAAAAAAAAAAAAAAAAAAAA]
Chr10(62110001-62115000) Chr(-4999-0)

>> 10_12215  0_0 0.459 0   0
Chr10 (61070001-61075000)       Chr (-4999-0)
[EEEEEE5555hhhhhhhhhhhhhhhhhhhhhhhhhhhhBBhhhhh55hh----5-h-555---5hhhhhhhhh-h]
[FFFFFFFFFFAAAAAAAAAAAAAAAAAAAAAAAAAAAAAAAAAAAAAAAAAAAAAAAAAAAAAAAAAAAAAAAAA]
Chr10(61070001-61075000) Chr(-4999-0)

>> 10_27001  0_0 0.45 0   0
Chr10 (135000001-135005000)     Chr (-4999-0)
[-555555555BBhhhhhhhhhhhhhhhB-BhhhhBBBBhhBBBhB--hhBBBBBBhBBhBBBB-5-BBBhBBBh5]
[FFFFFFFFFFAAAAAAAAAAAAAAAAAAAAAAAAAAAAAAAAAAAAAAAAAAAAAAAAAAAAAAAAAAAAAAAAA]
Chr10(135000001-135005000) Chr(-4999-0)

>> 10_17597  0_0 0.443 0   0
Chr10 (87980001-87985000)       Chr (-4999-0)
[EEEEEEEB5-hBhhhhhhhhhhhhhhh---hhhhBBBhhhBBBBh-5hhBhBB-Bhh5hhhhBBB-hhhhhhBhh]
[FFFFFFFFFFAAAAAAAAAAAAAAAAAAAAAAAAAAAAAAAAAAAAAAAAAAAAAAAAAAAAAAAAAAAAAAAAA]
Chr10(87980001-87985000) Chr(-4999-0)

>> 10_13738  0_0 0.442 0   0
Chr10 (68685001-68690000)       Chr (-4999-0)
[-A--AAAAAABBBBBBBBBBh---BBBBBBBBBBBBB---BBBB-AABB---B------B-B--BBBBBB-BB-h]
[FFFFFFFFFFAAAAAAAAAAAAAAAAAAAAAAAAAAAAAAAAAAAAAAAAAAAAAAAAAAAAAAAAAAAAAAAAA]
Chr10(68685001-68690000) Chr(-4999-0)

>> 10_12754  0_0 0.442 0   0
Chr10 (63765001-63770000)       Chr (-4999-0)
[hhhhhh-hhh5555-55-55555hh55555-5h----h55--555555-----5-----5-5555-5-5555555]
[FFFFFFFFFFAAAAAAAAAAAAAAAAAAAAAAAAAAAAAAAAAAAAAAAAAAAAAAAAAAAAAAAAAAAAAAAAA]
Chr10(63765001-63770000) Chr(-4999-0)

>> 10_16123  0_0 0.439 0   0
Chr10 (80610001-80615000)       Chr (-4999-0)
[-555555555hBhhhhhhhhhhhhhhhhhBhhhBBBBBBBBBBBB-hhhhhhBB-hh5hhhh5BhhBBhhhhBhh]
[FFFFFFFFFFAAAAAAAAAAAAAAAAAAAAAAAAAAAAAAAAAAAAAAAAAAAAAAAAAAAAAAAAAAAAAAAAA]
Chr10(80610001-80615000) Chr(-4999-0)

>> 10_17624  0_0 0.435 0   0
Chr10 (88115001-88120000)       Chr (-4999-0)
[EEEEEE-55hBBhB-BBBh-hBhh-B-------BBBBBBBBBBBB---B-B-BBBE5-h-hBBBBBhBBBB---h]
[FFFFFFFFFFAAAAAAAAAAAAAAAAAAAAAAAAAAAAAAAAAAAAAAAAAAAAAAAAAAAAAAAAAAAAAAAAA]
Chr10(88115001-88120000) Chr(-4999-0)

>> 10_24213  0_0 0.434 0   0
Chr10 (121060001-121065000)     Chr (-4999-0)
[hhhhhh-hhh-E--EE-------E-E----EEhhh5hh-555---55EE-5-E---EE-5-EE-E-5-5-5EE-E]
[FFFFFFFFFFAAAAAAAAAAAAAAAAAAAAAAAAAAAAAAAAAAAAAAAAAAAAAAAAAAAAAAAAAAAAAAAAA]
Chr10(121060001-121065000) Chr(-4999-0)

>> 10_17596  0_0 0.433 0   0
Chr10 (87975001-87980000)       Chr (-4999-0)
[EEEEEEEB5-hBhhhhhhhhhhhhhh-BhBhhhBBBBhhhBBB-hBBhhBhBBBBhh5hhhhBBBBhhhhhhBhh]
[FFFFFFFFFFAAAAAAAAAAAAAAAAAAAAAAAAAAAAAAAAAAAAAAAAAAAAAAAAAAAAAAAAAAAAAAAAA]
Chr10(87975001-87980000) Chr(-4999-0)

>> 10_26795  0_0 0.431 0   0
Chr10 (133970001-133975000)     Chr (-4999-0)
[5555555555h--------------hhhhh--BhhBBhhBBBBBBhhh-hh55BBhh5hh5h5B-BhhBhhhBh-]
[FFFFFFFFFFAAAAAAAAAAAAAAAAAAAAAAAAAAAAAAAAAAAAAAAAAAAAAAAAAAAAAAAAAAAAAAAAA]
Chr10(133970001-133975000) Chr(-4999-0)

>> 10_17599  0_0 0.429 0   0
Chr10 (87990001-87995000)       Chr (-4999-0)
[EEEEEEEh--hBhhhhhhhhhhhh-hhhh-hhhh--BhhhBBBBh--hhBBBBBBhhhhhhhBBBB-hhhhhhhh]
[FFFFFFFFFFAAAAAAAAAAAAAAAAAAAAAAAAAAAAAAAAAAAAAAAAAAAAAAAAAAAAAAAAAAAAAAAAA]
Chr10(87990001-87995000) Chr(-4999-0)

>> 10_27000  0_0 0.428 0   0
Chr10 (134995001-135000000)     Chr (-4999-0)
[5555555555hBhhhhhhhhhhhhhhhBh-hhhhBBB-hh--BhB5hhhBBBBBBhBBhBBBB-55--BhhBB-5]
[FFFFFFFFFFAAAAAAAAAAAAAAAAAAAAAAAAAAAAAAAAAAAAAAAAAAAAAAAAAAAAAAAAAAAAAAAAA]
Chr10(134995001-135000000) Chr(-4999-0)

>> 10_24848  0_0 0.424 0   0
Chr10 (124235001-124240000)     Chr (-4999-0)
[-EEEEEE--EBBhBB---hhhBhhBBBBBBhBB----55555---EEB--hh-----5-----E--hB-hBhh-5]
[FFFFFFFFFFAAAAAAAAAAAAAAAAAAAAAAAAAAAAAAAAAAAAAAAAAAAAAAAAAAAAAAAAAAAAAAAAA]
Chr10(124235001-124240000) Chr(-4999-0)

>> 10_6686  0_0 0.419 0   0
Chr10 (33425001-33430000)       Chr (-4999-0)
[BB-BBBBBBB-EE--EE----EEEhhhBBh-Eh55-----hh---BB--hhh-5-hhhhhh55B--h-hhh--5h]
[FFFFFFFFFFAAAAAAAAAAAAAAAAAAAAAAAAAAAAAAAAAAAAAAAAAAAAAAAAAAAAAAAAAAAAAAAAA]
Chr10(33425001-33430000) Chr(-4999-0)

>> 10_9962  0_0 0.417 0   0
Chr10 (49805001-49810000)       Chr (-4999-0)
[EEEEEE--h-hBhhhBBhBBhBhhhBhhhhhhB-5---5-BhBB5BBhhBBBBBBBBB--hB--BBBBh--Bhh5]
[FFFFFFFFFFAAAAAAAAAAAAAAAAAAAAAAAAAAAAAAAAAAAAAAAAAAAAAAAAAAAAAAAAAAAAAAAAA]
Chr10(49805001-49810000) Chr(-4999-0)

>> 10_17621  0_0 0.417 0   0
Chr10 (88100001-88105000)       Chr (-4999-0)
[EEEEE-E5hhBBhBhhhBhhhBhhhBh-h-hhBBBBBBBBBBBBB--BhBBBBBBhhhh-hBBBBBhBh-hBB-h]
[FFFFFFFFFFAAAAAAAAAAAAAAAAAAAAAAAAAAAAAAAAAAAAAAAAAAAAAAAAAAAAAAAAAAAAAAAAA]
Chr10(88100001-88105000) Chr(-4999-0)

>> 10_24659  0_0 0.416 0   0
Chr10 (123290001-123295000)     Chr (-4999-0)
[EEEEEEEB55hBhhhhhhhhhhhhhhh-hhhhh5-BBhhhBB--5--h--BBBBBhBh5---5555hB5555h5h]
[FFFFFFFFFFAAAAAAAAAAAAAAAAAAAAAAAAAAAAAAAAAAAAAAAAAAAAAAAAAAAAAAAAAAAAAAAAA]
Chr10(123290001-123295000) Chr(-4999-0)

>> 10_17474  0_0 0.416 0   0
Chr10 (87365001-87370000)       Chr (-4999-0)
[5-5555555-h-hhhhhhhhhhhhhhhBhhhhhhhhhhhh-hBBh55-hhhB-hhhhhhhhhh-Bhhhhhhhhhh]
[FFFFFFFFFFAAAAAAAAAAAAAAAAAAAAAAAAAAAAAAAAAAAAAAAAAAAAAAAAAAAAAAAAAAAAAAAAA]
Chr10(87365001-87370000) Chr(-4999-0)

>> 10_23747  0_0 0.414 0   0
Chr10 (118730001-118735000)     Chr (-4999-0)
[EEEE-----Ehhhhhhhhhhhhhh5hhhhhhhhh--h-hh-------hh5hhhhhBhh55hhh555h5h55h5h5]
[FFFFFFFFFFAAAAAAAAAAAAAAAAAAAAAAAAAAAAAAAAAAAAAAAAAAAAAAAAAAAAAAAAAAAAAAAAA]
Chr10(118730001-118735000) Chr(-4999-0)

>> 10_24845  0_0 0.412 0   0
Chr10 (124220001-124225000)     Chr (-4999-0)
[AAAAAAA---BBBBBB-B-----BBBBBBBBBBA-AA----------BB---ABB--------B--BBBBBB---]
[FFFFFFFFFFAAAAAAAAAAAAAAAAAAAAAAAAAAAAAAAAAAAAAAAAAAAAAAAAAAAAAAAAAAAAAAAAA]
Chr10(124220001-124225000) Chr(-4999-0)

>> 10_24666  0_0 0.411 0   0
Chr10 (123325001-123330000)     Chr (-4999-0)
[EEEEE-E5-5hBhhhhhhhhhhhhhhhhhhhhh55hBhhhBh-5h-5hhhBhBBBh-h5h----55h555h5h-5]
[FFFFFFFFFFAAAAAAAAAAAAAAAAAAAAAAAAAAAAAAAAAAAAAAAAAAAAAAAAAAAAAAAAAAAAAAAAA]
Chr10(123325001-123330000) Chr(-4999-0)

>> 10_24216  0_0 0.409 0   0
Chr10 (121075001-121080000)     Chr (-4999-0)
[-hhh-h-hhh5B55555--h--5h5-BBBBEBh-----------------hE--EEEEE---E-EE--55-EEE-]
[FFFFFFFFFFAAAAAAAAAAAAAAAAAAAAAAAAAAAAAAAAAAAAAAAAAAAAAAAAAAAAAAAAAAAAAAAAA]
Chr10(121075001-121080000) Chr(-4999-0)

>> 10_2210  0_0 0.402 0   0
Chr10 (11045001-11050000)       Chr (-4999-0)
[-----AA-AABBBhBBBBBB-B-BBB-BBhBBBBB5h-hhhhBBh----h--B--hh---h-hhBBBBh-hBB--]
[FFFFFFFFFFAAAAAAAAAAAAAAAAAAAAAAAAAAAAAAAAAAAAAAAAAAAAAAAAAAAAAAAAAAAAAAAAA]
Chr10(11045001-11050000) Chr(-4999-0)

>> 10_17477  0_0 0.399 0   0
Chr10 (87380001-87385000)       Chr (-4999-0)
[5555-55h55hBhBhhhhhhhhhhhh-BhhhhhhhhBhhhBhB-h5-Bhhhh-hhhhhhhhhhh--hhh--hhhh]
[FFFFFFFFFFAAAAAAAAAAAAAAAAAAAAAAAAAAAAAAAAAAAAAAAAAAAAAAAAAAAAAAAAAAAAAAAAA]
Chr10(87380001-87385000) Chr(-4999-0)

>> 10_24853  0_0 0.393 0   0
Chr10 (124260001-124265000)     Chr (-4999-0)
[EE-EEE-55-hBhBhhhhhhhhhhhh-BBBhhh---55---5---55h5-h5----5-55-----5hh5555555]
[FFFFFFFFFFAAAAAAAAAAAAAAAAAAAAAAAAAAAAAAAAAAAAAAAAAAAAAAAAAAAAAAAAAAAAAAAAA]
Chr10(124260001-124265000) Chr(-4999-0)

>> 10_26794  0_0 0.392 0   0
Chr10 (133965001-133970000)     Chr (-4999-0)
[5555555555hhhhhhhhhhhhhhhhhBh-hhBhhBBhhhBBBBBhhhh-h55BBhh5hh5h5BhBh-BhhhBh-]
[FFFFFFFFFFAAAAAAAAAAAAAAAAAAAAAAAAAAAAAAAAAAAAAAAAAAAAAAAAAAAAAAAAAAAAAAAAA]
Chr10(133965001-133970000) Chr(-4999-0)

>> 10_15550  0_0 0.391 0   0
Chr10 (77745001-77750000)       Chr (-4999-0)
[BB-BBBBBBBhhhhhhhhhhhhhhhhhhhhhhh-h-Bh-B-5hBhhhhhhhhhhhhhh-hhhhBhhhhhhhhhh5]
[FFFFFFFFFFAAAAAAAAAAAAAAAAAAAAAAAAAAAAAAAAAAAAAAAAAAAAAAAAAAAAAAAAAAAAAAAAA]
Chr10(77745001-77750000) Chr(-4999-0)

>> 10_12739  0_0 0.39 0   0
Chr10 (63690001-63695000)       Chr (-4999-0)
[hhhhhhhhhh5-------------h5-----5h55555555-555-55-55hh55h5h5555h5--5-555-555]
[FFFFFFFFFFAAAAAAAAAAAAAAAAAAAAAAAAAAAAAAAAAAAAAAAAAAAAAAAAAAAAAAAAAAAAAAAAA]
Chr10(63690001-63695000) Chr(-4999-0)

>> 10_17616  0_0 0.386 0   0
Chr10 (88075001-88080000)       Chr (-4999-0)
[EEEEEEEhhhBBBBhBhBBhhhhhhBhBBBBhhhhhBBh-BBBBhh5hh-BBBBB5hhhhhhBBBB-BhBh-hh-]
[FFFFFFFFFFAAAAAAAAAAAAAAAAAAAAAAAAAAAAAAAAAAAAAAAAAAAAAAAAAAAAAAAAAAAAAAAAA]
Chr10(88075001-88080000) Chr(-4999-0)

>> 10_17536  0_0 0.386 0   0
Chr10 (87675001-87680000)       Chr (-4999-0)
[EE--E--E--hBh-hhhhhhhhhhhhhhhBhhhhhhhhhhBBB-h--hhhh----5--h-----hhhhhhhh-hh]
[FFFFFFFFFFAAAAAAAAAAAAAAAAAAAAAAAAAAAAAAAAAAAAAAAAAAAAAAAAAAAAAAAAAAAAAAAAA]
Chr10(87675001-87680000) Chr(-4999-0)

>> 10_4581  0_0 0.385 0   0
Chr10 (22900001-22905000)       Chr (-4999-0)
[EE-EEEEhhh-------------------EE--5555555--5h5hh5-5h5h55h5555555555555555555]
[FFFFFFFFFFAAAAAAAAAAAAAAAAAAAAAAAAAAAAAAAAAAAAAAAAAAAAAAAAAAAAAAAAAAAAAAAAA]
Chr10(22900001-22905000) Chr(-4999-0)

>> 10_24259  0_0 0.382 0   0
Chr10 (121290001-121295000)     Chr (-4999-0)
[BhhBB-BBBB5E--5EEE5----E-h555-55h5-5hh-55-555Bh--55-hh55hh5-----B-5-5-5h555]
[FFFFFFFFFFAAAAAAAAAAAAAAAAAAAAAAAAAAAAAAAAAAAAAAAAAAAAAAAAAAAAAAAAAAAAAAAAA]
Chr10(121290001-121295000) Chr(-4999-0)

>> 10_2772  0_0 0.379 0   0
Chr10 (13855001-13860000)       Chr (-4999-0)
[----555555BBhBhhhhhhhhhh-Bh-hBBh-5------hh-B---Bh-h----h-h55-h----hBhhB-Bhh]
[FFFFFFFFFFAAAAAAAAAAAAAAAAAAAAAAAAAAAAAAAAAAAAAAAAAAAAAAAAAAAAAAAAAAAAAAAAA]
Chr10(13855001-13860000) Chr(-4999-0)

>> 10_27005  0_0 0.377 0   0
Chr10 (135020001-135025000)     Chr (-4999-0)
[5-5555555-hBhhhhhBhhhhhhhhhBBhhhhhhBBhhhBBB-BhhhhBBBBBBhhBhBhBBB55hBBBhB-h5]
[FFFFFFFFFFAAAAAAAAAAAAAAAAAAAAAAAAAAAAAAAAAAAAAAAAAAAAAAAAAAAAAAAAAAAAAAAAA]
Chr10(135020001-135025000) Chr(-4999-0)

>> 10_24254  0_0 0.37 0   0
Chr10 (121265001-121270000)     Chr (-4999-0)
[h-BB--hhhB-E5E5-E-555---55555555h555555---555h5--5h5---hhh55--5555555555555]
[FFFFFFFFFFAAAAAAAAAAAAAAAAAAAAAAAAAAAAAAAAAAAAAAAAAAAAAAAAAAAAAAAAAAAAAAAAA]
Chr10(121265001-121270000) Chr(-4999-0)

>> 10_10454  0_0 0.37 0   0
Chr10 (52265001-52270000)       Chr (-4999-0)
[EE-EEEE-hh5-55E-h-------h5h5h555hhhhhh5---h5h--5hh--5h-5-5h55--55---hh---55]
[FFFFFFFFFFAAAAAAAAAAAAAAAAAAAAAAAAAAAAAAAAAAAAAAAAAAAAAAAAAAAAAAAAAAAAAAAAA]
Chr10(52265001-52270000) Chr(-4999-0)

>> 10_12738  0_0 0.369 0   0
Chr10 (63685001-63690000)       Chr (-4999-0)
[hhhhhhhhhh55555555555h55-5555555h5555555555555555-5hh5555h5555h555555555-55]
[FFFFFFFFFFAAAAAAAAAAAAAAAAAAAAAAAAAAAAAAAAAAAAAAAAAAAAAAAAAAAAAAAAAAAAAAAAA]
Chr10(63685001-63690000) Chr(-4999-0)

>> 10_22523  0_0 0.367 0   0
Chr10 (112610001-112615000)     Chr (-4999-0)
[hhhhhhhhhh-EEE-EEEEEEEEEEE------E------Bh----hB-E555h5-5555hhhhhE-5-------5]
[FFFFFFFFFFAAAAAAAAAAAAAAAAAAAAAAAAAAAAAAAAAAAAAAAAAAAAAAAAAAAAAAAAAAAAAAAAA]
Chr10(112610001-112615000) Chr(-4999-0)

>> 10_26982  0_0 0.364 0   0
Chr10 (134905001-134910000)     Chr (-4999-0)
[5h5555555hBBBBhhhBhhh-hhBhBBBBhBBBBBBBBBBBBBB55h-BBBBBBBBBBBBBBBBBBBBBBBBBh]
[FFFFFFFFFFAAAAAAAAAAAAAAAAAAAAAAAAAAAAAAAAAAAAAAAAAAAAAAAAAAAAAAAAAAAAAAAAA]
Chr10(134905001-134910000) Chr(-4999-0)

>> 10_21011  0_0 0.363 0   0
Chr10 (105050001-105055000)     Chr (-4999-0)
[-hh-5-5555--hBB-BBh-hhh--hBB-BhBBBB-BBBBhBB-hhhhh--B-BBBhhhhhhhB-BBBh-BB-Bh]
[FFFFFFFFFFAAAAAAAAAAAAAAAAAAAAAAAAAAAAAAAAAAAAAAAAAAAAAAAAAAAAAAAAAAAAAAAAA]
Chr10(105050001-105055000) Chr(-4999-0)

>> 10_26791  0_0 0.357 0   0
Chr10 (133950001-133955000)     Chr (-4999-0)
[5555555B5-BBhBhBhBBhhhhBhhBBBBhhBhhBBhhhBBB-BhhhhBh5-BBhh5hhhBBBhBBBBhhBBh-]
[FFFFFFFFFFAAAAAAAAAAAAAAAAAAAAAAAAAAAAAAAAAAAAAAAAAAAAAAAAAAAAAAAAAAAAAAAAA]
Chr10(133950001-133955000) Chr(-4999-0)

>> 10_12210  0_0 0.357 0   0
Chr10 (61045001-61050000)       Chr (-4999-0)
[EEEEEEEhhhhhhhhhhhhhhhhhhhhhhhhhhhBhhhBBh-Bhh55hhh5--5-55h555h55hhhhhhhhhhh]
[FFFFFFFFFFAAAAAAAAAAAAAAAAAAAAAAAAAAAAAAAAAAAAAAAAAAAAAAAAAAAAAAAAAAAAAAAAA]
Chr10(61045001-61050000) Chr(-4999-0)

>> 10_27006  0_0 0.355 0   0
Chr10 (135025001-135030000)     Chr (-4999-0)
[5B5555555-hBhBhh-BBhhhhhhhhBBBhhhhhBBhhhBBBhBhBhhBBBBBBhhBhBhBB-55BBBBhBBhh]
[FFFFFFFFFFAAAAAAAAAAAAAAAAAAAAAAAAAAAAAAAAAAAAAAAAAAAAAAAAAAAAAAAAAAAAAAAAA]
Chr10(135025001-135030000) Chr(-4999-0)

>> 10_10191  0_0 0.355 0   0
Chr10 (50950001-50955000)       Chr (-4999-0)
[555555555hhBhhhhhhhhhhhhhhhBhhhhhBBBB-BBBhBBB55hhBhBBBh-hBhhhhBB5-BBhhhhhh-]
[FFFFFFFFFFAAAAAAAAAAAAAAAAAAAAAAAAAAAAAAAAAAAAAAAAAAAAAAAAAAAAAAAAAAAAAAAAA]
Chr10(50950001-50955000) Chr(-4999-0)

>> 10_24656  0_0 0.354 0   0
Chr10 (123275001-123280000)     Chr (-4999-0)
[EE-EEE---5hBhhhhhhhh-hhhhhh-hhhhh55hBhhhBB5555-hhh-BBBBhh-55-55555h55555555]
[FFFFFFFFFFAAAAAAAAAAAAAAAAAAAAAAAAAAAAAAAAAAAAAAAAAAAAAAAAAAAAAAAAAAAAAAAAA]
Chr10(123275001-123280000) Chr(-4999-0)

>> 10_17615  0_0 0.354 0   0
Chr10 (88070001-88075000)       Chr (-4999-0)
[EEEEEE--hhBBhBhBhBBhhhhhhBhBBBhhhhhhB-hBBBBBh--hhhhBBBBhhhhhhhBBBBh-hhhhhh5]
[FFFFFFFFFFAAAAAAAAAAAAAAAAAAAAAAAAAAAAAAAAAAAAAAAAAAAAAAAAAAAAAAAAAAAAAAAAA]
Chr10(88070001-88075000) Chr(-4999-0)

>> 10_468  0_0 0.353 0   0
Chr10 (2335001-2340000) Chr (-4999-0)
[BBBBBBB-B-hBhhhhhhhhhhhhhBh--hhhhhhhhhhhhhhhhhhhhhhhhhhhhhhhhhBhhhBhhhhhhhh]
[FFFFFFFFFFAAAAAAAAAAAAAAAAAAAAAAAAAAAAAAAAAAAAAAAAAAAAAAAAAAAAAAAAAAAAAAAAA]
Chr10(2335001-2340000) Chr(-4999-0)

>> 10_26906  0_0 0.353 0   0
Chr10 (134525001-134530000)     Chr (-4999-0)
[---EE-E--B555555555hhhh--555555h55555555-555---5h555555-555555555555555-55-]
[FFFFFFFFFFAAAAAAAAAAAAAAAAAAAAAAAAAAAAAAAAAAAAAAAAAAAAAAAAAAAAAAAAAAAAAAAAA]
Chr10(134525001-134530000) Chr(-4999-0)

>> 10_17623  0_0 0.35 0   0
Chr10 (88110001-88115000)       Chr (-4999-0)
[EE-EEE--5hBBhBhhhBhhhBhhhBhhh-hhhBBhBBBBBBB-B55hhhB-BBB-h-h-hBBBBBhBBhhhBhh]
[FFFFFFFFFFAAAAAAAAAAAAAAAAAAAAAAAAAAAAAAAAAAAAAAAAAAAAAAAAAAAAAAAAAAAAAAAAA]
Chr10(88110001-88115000) Chr(-4999-0)

>> 10_8743  0_0 0.349 0   0
Chr10 (43710001-43715000)       Chr (-4999-0)
[E-EE--E--EhBhhhhhhhhhBhhhhhhhB-5hB-BBBBBB-BBB-EhhBhBBB----h-hBBBBBBBBhh-Bh5]
[FFFFFFFFFFAAAAAAAAAAAAAAAAAAAAAAAAAAAAAAAAAAAAAAAAAAAAAAAAAAAAAAAAAAAAAAAAA]
Chr10(43710001-43715000) Chr(-4999-0)

>> 10_19107  0_0 0.346 0   0
Chr10 (95530001-95535000)       Chr (-4999-0)
[55-55h5hhhBB-BBBB-B-hhh-BBBBBBBBBB-B-BBBhhBB-h-Bh-h-hhhB-hhhhhBhBBBBhBhBBh-]
[FFFFFFFFFFAAAAAAAAAAAAAAAAAAAAAAAAAAAAAAAAAAAAAAAAAAAAAAAAAAAAAAAAAAAAAAAAA]
Chr10(95530001-95535000) Chr(-4999-0)

>> 10_23571  0_0 0.345 0   0
Chr10 (117850001-117855000)     Chr (-4999-0)
[BhhBBBBBBBhhhhhhhhhhhhhhhhh--hhhhhhhh5hhhhhhhhhhhhhh555hhhh5hh5-hBhhhhhhhhh]
[FFFFFFFFFFAAAAAAAAAAAAAAAAAAAAAAAAAAAAAAAAAAAAAAAAAAAAAAAAAAAAAAAAAAAAAAAAA]
Chr10(117850001-117855000) Chr(-4999-0)

>> 10_15549  0_0 0.345 0   0
Chr10 (77740001-77745000)       Chr (-4999-0)
[BB-BBBBBBBhhhhhhhh-hhhhhhhhhhhhhhhh5-hBB55hBhB-hhhhhhB-hhh5hhhhBhhhhhhhhhhh]
[FFFFFFFFFFAAAAAAAAAAAAAAAAAAAAAAAAAAAAAAAAAAAAAAAAAAAAAAAAAAAAAAAAAAAAAAAAA]
Chr10(77740001-77745000) Chr(-4999-0)

>> 10_6724  0_0 0.344 0   0
Chr10 (33615001-33620000)       Chr (-4999-0)
[hhhh-hh---BB-BBBBBBBB-BBBBBBBB-BB--5-----B55E5-B-----5--5-----h5h5-5hh55555]
[FFFFFFFFFFAAAAAAAAAAAAAAAAAAAAAAAAAAAAAAAAAAAAAAAAAAAAAAAAAAAAAAAAAAAAAAAAA]
Chr10(33615001-33620000) Chr(-4999-0)

>> 10_25981  0_0 0.344 0   0
Chr10 (129900001-129905000)     Chr (-4999-0)
[B-BBBBB55h5-h-----h-----555555h-5555h5555555555--hhhh55-hh-hhhh5--55h55h555]
[FFFFFFFFFFAAAAAAAAAAAAAAAAAAAAAAAAAAAAAAAAAAAAAAAAAAAAAAAAAAAAAAAAAAAAAAAAA]
Chr10(129900001-129905000) Chr(-4999-0)

>> 10_22542  0_0 0.344 0   0
Chr10 (112705001-112710000)     Chr (-4999-0)
[h-h5h5hhh555555555555--555---55555---5-555----5555-5555---555-5555555555555]
[FFFFFFFFFFAAAAAAAAAAAAAAAAAAAAAAAAAAAAAAAAAAAAAAAAAAAAAAAAAAAAAAAAAAAAAAAAA]
Chr10(112705001-112710000) Chr(-4999-0)

>> 10_18220  0_0 0.342 0   0
Chr10 (91095001-91100000)       Chr (-4999-0)
[-----E-hhh5---5--------B5555555B555-5555555-555----555-h55555555--555555555]
[FFFFFFFFFFAAAAAAAAAAAAAAAAAAAAAAAAAAAAAAAAAAAAAAAAAAAAAAAAAAAAAAAAAAAAAAAAA]
Chr10(91095001-91100000) Chr(-4999-0)

>> 10_17478  0_0 0.342 0   0
Chr10 (87385001-87390000)       Chr (-4999-0)
[5555555h--hBhBhhhhhhhhhhhhBBhhhhhhhhBhhhBh-hh5hBhhhhhhhhhhhhhhhhhhhhhhhhhhh]
[FFFFFFFFFFAAAAAAAAAAAAAAAAAAAAAAAAAAAAAAAAAAAAAAAAAAAAAAAAAAAAAAAAAAAAAAAAA]
Chr10(87385001-87390000) Chr(-4999-0)

>> 10_14924  0_0 0.342 0   0
Chr10 (74615001-74620000)       Chr (-4999-0)
[hhhhhhhhhh--55---hh-5hhh55---5--555---5555555--hh--5-55h5-555h-55555-5555-5]
[FFFFFFFFFFAAAAAAAAAAAAAAAAAAAAAAAAAAAAAAAAAAAAAAAAAAAAAAAAAAAAAAAAAAAAAAAAA]
Chr10(74615001-74620000) Chr(-4999-0)

>> 10_17482  0_0 0.339 0   0
Chr10 (87405001-87410000)       Chr (-4999-0)
[EEEEEE--55hhhhhhhhhhhhhhhhhhhhhhhhh--hhh-h-5h--h-hhh-EEhhhhhhh-E55hhhhhhhhh]
[FFFFFFFFFFAAAAAAAAAAAAAAAAAAAAAAAAAAAAAAAAAAAAAAAAAAAAAAAAAAAAAAAAAAAAAAAAA]
Chr10(87405001-87410000) Chr(-4999-0)

>> 10_5028  0_0 0.337 0   0
Chr10 (25135001-25140000)       Chr (-4999-0)
[E----E---EhBBhhhhhhhhhhhhhhhhhBhhh----55-------hh-Bh-h--hhhhhhh-5hhBh----hh]
[FFFFFFFFFFAAAAAAAAAAAAAAAAAAAAAAAAAAAAAAAAAAAAAAAAAAAAAAAAAAAAAAAAAAAAAAAAA]
Chr10(25135001-25140000) Chr(-4999-0)

>> 10_467  0_0 0.335 0   0
Chr10 (2330001-2335000) Chr (-4999-0)
[BBBBBBBBBBhBhhhhhhhhhhhhhBhBBhhhhhhhhhhhh-hhBhhhhhhhhBhhhhhhhhB-hh-Bhhhh-hh]
[FFFFFFFFFFAAAAAAAAAAAAAAAAAAAAAAAAAAAAAAAAAAAAAAAAAAAAAAAAAAAAAAAAAAAAAAAAA]
Chr10(2330001-2335000) Chr(-4999-0)

>> 10_6424  0_0 0.334 0   0
Chr10 (32115001-32120000)       Chr (-4999-0)
[hhhhhhhhhh55555555555-5555555-55h55-5555h55555555555h555h555555555h5h5555hh]
[FFFFFFFFFFAAAAAAAAAAAAAAAAAAAAAAAAAAAAAAAAAAAAAAAAAAAAAAAAAAAAAAAAAAAAAAAAA]
Chr10(32115001-32120000) Chr(-4999-0)

>> 10_26983  0_0 0.332 0   0
Chr10 (134910001-134915000)     Chr (-4999-0)
[5h-555555hBBBBhhhBhhhhhhBhBBBBhBBBBBBBBBBBBBB55-hBBBBBBBBB-BBBBBBBBBBBBBB-h]
[FFFFFFFFFFAAAAAAAAAAAAAAAAAAAAAAAAAAAAAAAAAAAAAAAAAAAAAAAAAAAAAAAAAAAAAAAAA]
Chr10(134910001-134915000) Chr(-4999-0)

>> 10_12430  0_0 0.332 0   0
Chr10 (62145001-62150000)       Chr (-4999-0)
[---AA-A----hh-h---hhhh-hh-hhhh--hhh5h5---Bhhh--hh-5hhh--hh5hhhhhhhhhhh--h55]
[FFFFFFFFFFAAAAAAAAAAAAAAAAAAAAAAAAAAAAAAAAAAAAAAAAAAAAAAAAAAAAAAAAAAAAAAAAA]
Chr10(62145001-62150000) Chr(-4999-0)

>> 10_27003  0_0 0.331 0   0
Chr10 (135010001-135015000)     Chr (-4999-0)
[5h5555555hhBhhhhhBhhhhhhhhhBBhhhh-hBBhh-B-BBBhhhhBBBBBBhhBhBhBB-5-hBBh-Bhh5]
[FFFFFFFFFFAAAAAAAAAAAAAAAAAAAAAAAAAAAAAAAAAAAAAAAAAAAAAAAAAAAAAAAAAAAAAAAAA]
Chr10(135010001-135015000) Chr(-4999-0)

>> 10_25755  0_0 0.331 0   0
Chr10 (128770001-128775000)     Chr (-4999-0)
[EEEE-E5-h-hBhhhhhhhhhhhhhh----hhh---5---5-555--hh5h-h55h55555h5-55-5555555-]
[FFFFFFFFFFAAAAAAAAAAAAAAAAAAAAAAAAAAAAAAAAAAAAAAAAAAAAAAAAAAAAAAAAAAAAAAAAA]
Chr10(128770001-128775000) Chr(-4999-0)

>> 10_27007  0_0 0.33 0   0
Chr10 (135030001-135035000)     Chr (-4999-0)
[-B55555--BBB-Bh-BBBBBhh-B--BBB--BBBBBBBBBBB-BBBhhBBBBBB-BBhB-BB---BBBB-BB-h]
[FFFFFFFFFFAAAAAAAAAAAAAAAAAAAAAAAAAAAAAAAAAAAAAAAAAAAAAAAAAAAAAAAAAAAAAAAAA]
Chr10(135030001-135035000) Chr(-4999-0)

>> 10_12828  0_0 0.33 0   0
Chr10 (64135001-64140000)       Chr (-4999-0)
[----AAAh----5B--BBh55-h--B----Bh-5hhh5-hh5-5--5-----B-BBBB5-hhh-BBBBB-B--hh]
[FFFFFFFFFFAAAAAAAAAAAAAAAAAAAAAAAAAAAAAAAAAAAAAAAAAAAAAAAAAAAAAAAAAAAAAAAAA]
Chr10(64135001-64140000) Chr(-4999-0)

>> 10_3329  0_0 0.329 0   0
Chr10 (16640001-16645000)       Chr (-4999-0)
[hhhhhhhhhB555555555h555hh555-555-5555555-5555hhhh5h5555-5-----55-hh5-555555]
[FFFFFFFFFFAAAAAAAAAAAAAAAAAAAAAAAAAAAAAAAAAAAAAAAAAAAAAAAAAAAAAAAAAAAAAAAAA]
Chr10(16640001-16645000) Chr(-4999-0)

>> 10_23576  0_0 0.329 0   0
Chr10 (117875001-117880000)     Chr (-4999-0)
[BBhBB-BBhBhhhhhhhhhhhhhhhhh-hhhhhhhhhhhh-h--Bhhhhhh--5---h-hhh55-hhhhhhhhhh]
[FFFFFFFFFFAAAAAAAAAAAAAAAAAAAAAAAAAAAAAAAAAAAAAAAAAAAAAAAAAAAAAAAAAAAAAAAAA]
Chr10(117875001-117880000) Chr(-4999-0)

>> 10_17606  0_0 0.328 0   0
Chr10 (88025001-88030000)       Chr (-4999-0)
[EEEEE--hhh-Bh-hBhBhhh-hh-BB-BBBhhh-BBhhhBBBBh--BhBBBBBBhBhhBh-BBB-hhh-hBhhh]
[FFFFFFFFFFAAAAAAAAAAAAAAAAAAAAAAAAAAAAAAAAAAAAAAAAAAAAAAAAAAAAAAAAAAAAAAAAA]
Chr10(88025001-88030000) Chr(-4999-0)

>> 10_12207  0_0 0.328 0   0
Chr10 (61030001-61035000)       Chr (-4999-0)
[EE-EEE----hhhhhhhhhhhhhhhhhhhhhhhhBhhBBBhBBhh5-hh5-E-5555h555h55hhhhhhhhh-h]
[FFFFFFFFFFAAAAAAAAAAAAAAAAAAAAAAAAAAAAAAAAAAAAAAAAAAAAAAAAAAAAAAAAAAAAAAAAA]
Chr10(61030001-61035000) Chr(-4999-0)

>> 10_26793  0_0 0.327 0   0
Chr10 (133960001-133965000)     Chr (-4999-0)
[5555555B55-Bh-hhhhhhhhhhhhhBhBBhBhhBBh--BBB-Bhhhh5h55BBhh5hhhh5BhBhBB-h-B-h]
[FFFFFFFFFFAAAAAAAAAAAAAAAAAAAAAAAAAAAAAAAAAAAAAAAAAAAAAAAAAAAAAAAAAAAAAAAAA]
Chr10(133960001-133965000) Chr(-4999-0)

>> 10_24668  0_0 0.327 0   0
Chr10 (123335001-123340000)     Chr (-4999-0)
[EEEEEE--5-BBhhhhhhhhhhhhhhhh-Bhhh55BBhhhB-EE-5hhhh-BBBB-hB5-----55-55555h-5]
[FFFFFFFFFFAAAAAAAAAAAAAAAAAAAAAAAAAAAAAAAAAAAAAAAAAAAAAAAAAAAAAAAAAAAAAAAAA]
Chr10(123335001-123340000) Chr(-4999-0)

>> 10_19405  0_0 0.325 0   0
Chr10 (97020001-97025000)       Chr (-4999-0)
[BBBBBBhhhh5BhhBhhhhhhhhhh-5555-5h-------55EEE--55---E55-E-555-5-EE--5-----5]
[FFFFFFFFFFAAAAAAAAAAAAAAAAAAAAAAAAAAAAAAAAAAAAAAAAAAAAAAAAAAAAAAAAAAAAAAAAA]
Chr10(97020001-97025000) Chr(-4999-0)

>> 10_15063  0_0 0.325 0   0
Chr10 (75310001-75315000)       Chr (-4999-0)
[-E-EEEE-5hhhhhhhhhhhhhhhhhhh5hhhhh-hh-----55h--hhh---5-h55h5555555h-55--555]
[FFFFFFFFFFAAAAAAAAAAAAAAAAAAAAAAAAAAAAAAAAAAAAAAAAAAAAAAAAAAAAAAAAAAAAAAAAA]
Chr10(75310001-75315000) Chr(-4999-0)

>> 10_26238  0_0 0.324 0   0
Chr10 (131185001-131190000)     Chr (-4999-0)
[BBBBBBBBBBhBhhhhhhhhhhhhhhhBhhhhhh-hhhhhhhhBh--hh5h--BhhBhh-hhBBhBBh-hhhhhh]
[FFFFFFFFFFAAAAAAAAAAAAAAAAAAAAAAAAAAAAAAAAAAAAAAAAAAAAAAAAAAAAAAAAAAAAAAAAA]
Chr10(131185001-131190000) Chr(-4999-0)

>> 10_17604  0_0 0.324 0   0
Chr10 (88015001-88020000)       Chr (-4999-0)
[EEEEE-5hhhBBhBh-h-hhBhhB-hB--BBhBhBBBhhhBBBBh55hhBBBBB-hhhhhhhBBBBBB--h-Bhh]
[FFFFFFFFFFAAAAAAAAAAAAAAAAAAAAAAAAAAAAAAAAAAAAAAAAAAAAAAAAAAAAAAAAAAAAAAAAA]
Chr10(88015001-88020000) Chr(-4999-0)

>> 10_6423  0_0 0.323 0   0
Chr10 (32110001-32115000)       Chr (-4999-0)
[h-hhhhh---5555555555555555555555555-5555h5555555555--55--5-5555555h5h5555--]
[FFFFFFFFFFAAAAAAAAAAAAAAAAAAAAAAAAAAAAAAAAAAAAAAAAAAAAAAAAAAAAAAAAAAAAAAAAA]
Chr10(32110001-32115000) Chr(-4999-0)

>> 10_26792  0_0 0.322 0   0
Chr10 (133955001-133960000)     Chr (-4999-0)
[5555555B5hBBhBB----hhhh-B-BBBBBhBhhBBh-BBBBBBhhBB-h5BBBhh5hhhBBBBBBBBB-BB--]
[FFFFFFFFFFAAAAAAAAAAAAAAAAAAAAAAAAAAAAAAAAAAAAAAAAAAAAAAAAAAAAAAAAAAAAAAAAA]
Chr10(133955001-133960000) Chr(-4999-0)

>> 10_17592  0_0 0.322 0   0
Chr10 (87955001-87960000)       Chr (-4999-0)
[--5--55-55hBhBhhhh-hhhhhhhBBhBhhhhhBBhhhBBBBhh5hhBhBBBBhhhhhhhBBBB-hhhhhBhh]
[FFFFFFFFFFAAAAAAAAAAAAAAAAAAAAAAAAAAAAAAAAAAAAAAAAAAAAAAAAAAAAAAAAAAAAAAAAA]
Chr10(87955001-87960000) Chr(-4999-0)

>> 10_9073  0_0 0.321 0   0
Chr10 (45360001-45365000)       Chr (-4999-0)
[h-h-hh5-h-BBBBBBBBBBBB-BB-hBBBBBB----BBB--BBBBB-B-h-BBBBh-h-BhBB-BBB-B-BB--]
[FFFFFFFFFFAAAAAAAAAAAAAAAAAAAAAAAAAAAAAAAAAAAAAAAAAAAAAAAAAAAAAAAAAAAAAAAAA]
Chr10(45360001-45365000) Chr(-4999-0)

>> 10_12219  0_0 0.32 0   0
Chr10 (61090001-61095000)       Chr (-4999-0)
[EEEEEE-h5hhhhhhhhhhhhhhhhhhhhhhhh5-h5hhhhhhhh5-hh5---555hh5--55-hBhhhhhhhhh]
[FFFFFFFFFFAAAAAAAAAAAAAAAAAAAAAAAAAAAAAAAAAAAAAAAAAAAAAAAAAAAAAAAAAAAAAAAAA]
Chr10(61090001-61095000) Chr(-4999-0)

>> 10_6685  0_0 0.319 0   0
Chr10 (33420001-33425000)       Chr (-4999-0)
[BBhB-BBBBB5EE5-E-EEEEEE-hhhBhh--h-5-5-E-hhEEEBBB-hh--5-h-h-h---B--h-hh---5h]
[FFFFFFFFFFAAAAAAAAAAAAAAAAAAAAAAAAAAAAAAAAAAAAAAAAAAAAAAAAAAAAAAAAAAAAAAAAA]
Chr10(33420001-33425000) Chr(-4999-0)

>> 10_26332  0_0 0.319 0   0
Chr10 (131655001-131660000)     Chr (-4999-0)
[BBBBBBBBBBhBhhhhhhhhhhhhhhhhhhhhh55555-5hhhhh--hh555555B55hBhhB5BhBh-BhBBhh]
[FFFFFFFFFFAAAAAAAAAAAAAAAAAAAAAAAAAAAAAAAAAAAAAAAAAAAAAAAAAAAAAAAAAAAAAAAAA]
Chr10(131655001-131660000) Chr(-4999-0)

>> 10_17523  0_0 0.319 0   0
Chr10 (87610001-87615000)       Chr (-4999-0)
[555555-5hhhhhhhhhhhhhhhhhhhhhh-hhhhhhhhhhh-hh--hhhhh-5hhhhhhhh-hhhh-hhh-hhh]
[FFFFFFFFFFAAAAAAAAAAAAAAAAAAAAAAAAAAAAAAAAAAAAAAAAAAAAAAAAAAAAAAAAAAAAAAAAA]
Chr10(87610001-87615000) Chr(-4999-0)

>> 10_19998  0_0 0.318 0   0
Chr10 (99985001-99990000)       Chr (-4999-0)
[hhhhhhhh-h555555555h5555555-5--55-55-555555555-555-55h55555hhhh5-hh55555555]
[FFFFFFFFFFAAAAAAAAAAAAAAAAAAAAAAAAAAAAAAAAAAAAAAAAAAAAAAAAAAAAAAAAAAAAAAAAA]
Chr10(99985001-99990000) Chr(-4999-0)

>> 10_19765  0_0 0.318 0   0
Chr10 (98820001-98825000)       Chr (-4999-0)
[5h5h55555-hBhhhhhhhhhhhhhBhBhBhhhBBBBBBBBBBBBhB55B---BB-hB--hBBB-BB-Bh-h-Bh]
[FFFFFFFFFFAAAAAAAAAAAAAAAAAAAAAAAAAAAAAAAAAAAAAAAAAAAAAAAAAAAAAAAAAAAAAAAAA]
Chr10(98820001-98825000) Chr(-4999-0)

>> 10_18196  0_0 0.318 0   0
Chr10 (90975001-90980000)       Chr (-4999-0)
[EE-EEE--5555555555555-55555--555-----5-5555555555-h5555-55555-555555h55-555]
[FFFFFFFFFFAAAAAAAAAAAAAAAAAAAAAAAAAAAAAAAAAAAAAAAAAAAAAAAAAAAAAAAAAAAAAAAAA]
Chr10(90975001-90980000) Chr(-4999-0)

>> 10_3367  0_0 0.317 0   0
Chr10 (16830001-16835000)       Chr (-4999-0)
[hhhh-hh--h5-5555h--5-5--55-5h5555555555555555555h555h55E5-55555555-5555h555]
[FFFFFFFFFFAAAAAAAAAAAAAAAAAAAAAAAAAAAAAAAAAAAAAAAAAAAAAAAAAAAAAAAAAAAAAAAAA]
Chr10(16830001-16835000) Chr(-4999-0)

>> 10_26514  0_0 0.317 0   0
Chr10 (132565001-132570000)     Chr (-4999-0)
[BBBBBBB-B-hBhhhhhhhhhhhhhhh--hhhhhhh-hhhhhhhh-hhhhB--B-h-BhB-hB-h-B-hhhh-hh]
[FFFFFFFFFFAAAAAAAAAAAAAAAAAAAAAAAAAAAAAAAAAAAAAAAAAAAAAAAAAAAAAAAAAAAAAAAAA]
Chr10(132565001-132570000) Chr(-4999-0)

>> 10_19406  0_0 0.317 0   0
Chr10 (97025001-97030000)       Chr (-4999-0)
[BBBBBBhhhh5BhhBhhhhhhhhhh-5--5-5h55-5h5555--E--55-55E-5---5-5555-------E--5]
[FFFFFFFFFFAAAAAAAAAAAAAAAAAAAAAAAAAAAAAAAAAAAAAAAAAAAAAAAAAAAAAAAAAAAAAAAAA]
Chr10(97025001-97030000) Chr(-4999-0)

>> 10_19403  0_0 0.317 0   0
Chr10 (97010001-97015000)       Chr (-4999-0)
[BBBBBBBhhh5BhhBhh-hhhhhhh5h55555h5555h555h-55hhh55-5-555--55h5555-55555-555]
[FFFFFFFFFFAAAAAAAAAAAAAAAAAAAAAAAAAAAAAAAAAAAAAAAAAAAAAAAAAAAAAAAAAAAAAAAAA]
Chr10(97010001-97015000) Chr(-4999-0)

>> 10_21010  0_0 0.315 0   0
Chr10 (105045001-105050000)     Chr (-4999-0)
[BhhB555555BBBBBBBB-B-BBBBBBBBB-BBBB-BB-B-BBBBh-hhBBBBBBBBhh-hhBBBBBBhBBBBBh]
[FFFFFFFFFFAAAAAAAAAAAAAAAAAAAAAAAAAAAAAAAAAAAAAAAAAAAAAAAAAAAAAAAAAAAAAAAAA]
Chr10(105045001-105050000) Chr(-4999-0)

>> 10_24822  0_0 0.314 0   0
Chr10 (124105001-124110000)     Chr (-4999-0)
[555555--hhhBhBhhhhhhhhhhh-BBBB-Bh---hBBBhh-5hhhhhhhh-BBhhhhhhhh-----hhh----]
[FFFFFFFFFFAAAAAAAAAAAAAAAAAAAAAAAAAAAAAAAAAAAAAAAAAAAAAAAAAAAAAAAAAAAAAAAAA]
Chr10(124105001-124110000) Chr(-4999-0)

>> 10_19837  0_0 0.314 0   0
Chr10 (99180001-99185000)       Chr (-4999-0)
[hh-hhhh5hh55555-5--55555E-555-5-E---5---5----55555h5555h55555555555hh555555]
[FFFFFFFFFFAAAAAAAAAAAAAAAAAAAAAAAAAAAAAAAAAAAAAAAAAAAAAAAAAAAAAAAAAAAAAAAAA]
Chr10(99180001-99185000) Chr(-4999-0)

>> 10_12755  0_0 0.314 0   0
Chr10 (63770001-63775000)       Chr (-4999-0)
[hhhh-hhhhh5555555555555hh-5555-5h5555h55555555555555h55-hh55555555--h5555-5]
[FFFFFFFFFFAAAAAAAAAAAAAAAAAAAAAAAAAAAAAAAAAAAAAAAAAAAAAAAAAAAAAAAAAAAAAAAAA]
Chr10(63770001-63775000) Chr(-4999-0)

>> 10_12146  0_0 0.314 0   0
Chr10 (60725001-60730000)       Chr (-4999-0)
[-E--EE----BBhBhhhBBhhhhB-hBBBB-hBh--hhBB5h-BB--hhhhhh-B-Bhh-hhB---Bhhhh--hh]
[FFFFFFFFFFAAAAAAAAAAAAAAAAAAAAAAAAAAAAAAAAAAAAAAAAAAAAAAAAAAAAAAAAAAAAAAAAA]
Chr10(60725001-60730000) Chr(-4999-0)

>> 10_23729  0_0 0.313 0   0
Chr10 (118640001-118645000)     Chr (-4999-0)
[5555555555BBhhhBBBBhhhh-5-B-hhhhBBhBB5hh5-555-hBh5hh-hhBhh-hhhhh55B-h-5-h-h]
[FFFFFFFFFFAAAAAAAAAAAAAAAAAAAAAAAAAAAAAAAAAAAAAAAAAAAAAAAAAAAAAAAAAAAAAAAAA]
Chr10(118640001-118645000) Chr(-4999-0)

>> 10_20027  0_0 0.312 0   0
Chr10 (100130001-100135000)     Chr (-4999-0)
[55h555hhh5hBhB-Bhhh-hhhh--BBhBhh-h------BBBB-h-hB-h-5BB-----hh--BBBBhhBhBhh]
[FFFFFFFFFFAAAAAAAAAAAAAAAAAAAAAAAAAAAAAAAAAAAAAAAAAAAAAAAAAAAAAAAAAAAAAAAAA]
Chr10(100130001-100135000) Chr(-4999-0)

>> 10_12757  0_0 0.312 0   0
Chr10 (63780001-63785000)       Chr (-4999-0)
[hhhhhhh---5555--5E55-55h--555-E5h------5----5h-55-5h-5-E5h5---h-EE--h55E-55]
[FFFFFFFFFFAAAAAAAAAAAAAAAAAAAAAAAAAAAAAAAAAAAAAAAAAAAAAAAAAAAAAAAAAAAAAAAAA]
Chr10(63780001-63785000) Chr(-4999-0)

>> 10_27002  0_0 0.311 0   0
Chr10 (135005001-135010000)     Chr (-4999-0)
[-h5555555-BBh-hhhhhhhhhhhh-B-Bhhh-BB-hhhB-BBBh-hhhBBBBBh-Bh-hB--55BBBhBBhh5]
[FFFFFFFFFFAAAAAAAAAAAAAAAAAAAAAAAAAAAAAAAAAAAAAAAAAAAAAAAAAAAAAAAAAAAAAAAAA]
Chr10(135005001-135010000) Chr(-4999-0)

>> 10_19782  0_0 0.311 0   0
Chr10 (98905001-98910000)       Chr (-4999-0)
[hh5-555555hBhhhhhhhhhhhhh--BBB-hhBBBBBBBBBBBB-B55BhBBBBBB--hhhBBBBBBhBBhhhh]
[FFFFFFFFFFAAAAAAAAAAAAAAAAAAAAAAAAAAAAAAAAAAAAAAAAAAAAAAAAAAAAAAAAAAAAAAAAA]
Chr10(98905001-98910000) Chr(-4999-0)

>> 10_466  0_0 0.31 0   0
Chr10 (2325001-2330000) Chr (-4999-0)
[B-BBBBBBBBhhhhhhhhhhhhhhhBhBBhhhhhhhhhhh-Bhhhh-hhhhhhBBhhhhhhhBhhhhBhhhh-hh]
[FFFFFFFFFFAAAAAAAAAAAAAAAAAAAAAAAAAAAAAAAAAAAAAAAAAAAAAAAAAAAAAAAAAAAAAAAAA]
Chr10(2325001-2330000) Chr(-4999-0)

>> 10_24252  0_0 0.31 0   0
Chr10 (121255001-121260000)     Chr (-4999-0)
[h--hBBhB5B5E---EE----E-E5h555555h555h55-EE555---E5h5555hhhh5555---5-55-5555]
[FFFFFFFFFFAAAAAAAAAAAAAAAAAAAAAAAAAAAAAAAAAAAAAAAAAAAAAAAAAAAAAAAAAAAAAAAAA]
Chr10(121255001-121260000) Chr(-4999-0)

>> 10_12217  0_0 0.31 0   0
Chr10 (61080001-61085000)       Chr (-4999-0)
[E-----E555hhhhhhhhhhhhhhhhhhhhhhh--hh-hhhhhhh55hh----5---h5----5h-h-hh-hh-h]
[FFFFFFFFFFAAAAAAAAAAAAAAAAAAAAAAAAAAAAAAAAAAAAAAAAAAAAAAAAAAAAAAAAAAAAAAAAA]
Chr10(61080001-61085000) Chr(-4999-0)

>> 10_113  0_0 0.31 0   0
Chr10 (560001-565000)   Chr (-4999-0)
[-E-EEE----BBhBhhhhhhhhhhhhBBBBB-hh55hh55--5hB-Ehh--------5h5-5-55555hh5h555]
[FFFFFFFFFFAAAAAAAAAAAAAAAAAAAAAAAAAAAAAAAAAAAAAAAAAAAAAAAAAAAAAAAAAAAAAAAAA]
Chr10(560001-565000) Chr(-4999-0)

>> 10_23569  0_0 0.308 0   0
Chr10 (117840001-117845000)     Chr (-4999-0)
[B-hBBBBBhBhhhhhhhhhhhhhhhhhhhhhhh--hh5hhhhhhhhhhhhhhh55hhhhh5hB5hhhhhhhhhhh]
[FFFFFFFFFFAAAAAAAAAAAAAAAAAAAAAAAAAAAAAAAAAAAAAAAAAAAAAAAAAAAAAAAAAAAAAAAAA]
Chr10(117840001-117845000) Chr(-4999-0)

>> 10_12148  0_0 0.305 0   0
Chr10 (60735001-60740000)       Chr (-4999-0)
[5-55555hhhhBh-hhhhhhhhhhhhhhhhhhhhh-hhhhhhhhhhhhhhhhhhhh-hhhhhhhhh-hhhhhhhh]
[FFFFFFFFFFAAAAAAAAAAAAAAAAAAAAAAAAAAAAAAAAAAAAAAAAAAAAAAAAAAAAAAAAAAAAAAAAA]
Chr10(60735001-60740000) Chr(-4999-0)

>> 10_10190  0_0 0.305 0   0
Chr10 (50945001-50950000)       Chr (-4999-0)
[555555555hhBhhhhhhhhhhhhhhhBhBhhh-BBBhBBBhBBB55hhBh-BBh5hBhhhhBB55hBhhhhhh-]
[FFFFFFFFFFAAAAAAAAAAAAAAAAAAAAAAAAAAAAAAAAAAAAAAAAAAAAAAAAAAAAAAAAAAAAAAAAA]
Chr10(50945001-50950000) Chr(-4999-0)

>> 10_26631  0_0 0.302 0   0
Chr10 (133150001-133155000)     Chr (-4999-0)
[BBBBBBBBBBhBhhhh-hhhhhhhhhhhhhhhhhhhhhhhhhhhhhhhhBh-BBBhBhhhhhBBhhBBhhhhhhh]
[FFFFFFFFFFAAAAAAAAAAAAAAAAAAAAAAAAAAAAAAAAAAAAAAAAAAAAAAAAAAAAAAAAAAAAAAAAA]
Chr10(133150001-133155000) Chr(-4999-0)

>> 10_251  0_0 0.302 0   0
Chr10 (1250001-1255000) Chr (-4999-0)
[55555h5hhhhBhhhhhhhhhhhhhhhBBBhhhhhhBhhhBBhhBhhhhBhBBBhhhBhBhhBBhhhh-hhh--h]
[FFFFFFFFFFAAAAAAAAAAAAAAAAAAAAAAAAAAAAAAAAAAAAAAAAAAAAAAAAAAAAAAAAAAAAAAAAA]
Chr10(1250001-1255000) Chr(-4999-0)

>> 10_19783  0_0 0.301 0   0
Chr10 (98910001-98915000)       Chr (-4999-0)
[hh5-555555hBhhhhhhhhhhhhhhhBBBhhhBBBBBBBBBBBB-B55Bh-BB-BBhhhhhB-BBBBhBBhhhh]
[FFFFFFFFFFAAAAAAAAAAAAAAAAAAAAAAAAAAAAAAAAAAAAAAAAAAAAAAAAAAAAAAAAAAAAAAAAA]
Chr10(98910001-98915000) Chr(-4999-0)

>> 10_6684  0_0 0.3 0   0
Chr10 (33415001-33420000)       Chr (-4999-0)
[BBhBhBBBBB5EE-EE---EE-E-hh-h----h-------hhE-EBBB--hh---h-h5hhh5Bhhhhhhhhh-h]
[FFFFFFFFFFAAAAAAAAAAAAAAAAAAAAAAAAAAAAAAAAAAAAAAAAAAAAAAAAAAAAAAAAAAAAAAAAA]
Chr10(33415001-33420000) Chr(-4999-0)
