# Supplementary material for: Automatic detection of genomic regions with informative epigenetic patterns
Source: BMC Genomics. 2018 Nov 28;19:847. doi: 10.1186/s12864-018-5286-5 (PMC6264639; doi:10.1186/s12864-018-5286-5)
Supplement: Supplementary file 2 — Full list of windows in all chromosomes for the three experiments (in plain text and html format). The lists include the detailed epigenetic profiles for the windows as well as links to inspect these in a genome browser. (ZIP 973 kb) [file 12864_2018_5286_MOESM2_ESM.zip › Additional_file_2/brain/TXT/sdp_brain_5_15to5_3_E4.txt]

# Epicorr 1.19
#
# nsamples= 75  # Nr. of epigenomes (samples)
# wlen= 5000  # Window length (bp)
# step= 5000  # Distance between window inits (bp)
#           => Window 'n' goes from  (n-1)*step+1  to  (n-1)*step+wlen  (bp)
# Chr_1= 5 (5) 181096175 bp
# nwin1= 36218 # Nr. of windows for Chr_1
# Chr_2= 5 (5) 181096175 bp
# nwin2= 36218 # Nr. of windows for Chr_2
# Epigen vocabulary:
# epired= YES # Reduced vocabulary (yes/no)
# state  mnemonic  color  shortname|longname
#   0   -       #000000 (---|---, ZNF/Rpts|ZNF genes & repeats, )
#   1   A       #FF0000 (TssA|Active TSS, TssAFlnk|Flanking Active TSS, )
#   3   5       #32CD32 (TxFlnk|Transcr. at gene 5' and 3', Tx|Strong transcription, TxWk|Weak transcription, )
#   7   E       #FFFF00 (EnhG|Genic enhancers, Enh|Enhancers, )
#   9   h       #8A91D0 (Het|Heterochromatin, Quies|Quiescent/Low, )
#  10   B       #CD5C5C (TssBiv|Bivalent/Poised, BivFlnk|Flanking Bivalent TSS/Enh, EnhBiv|Bivalent Enhancer, ReprPC|Repressed PolyComb, ReprPCWk|Weak Repressed PolyComb, )
#------------------------------------------------------------
>> 5_27840  0_0 0.602 0   0
Chr5 (139195001-139200000)      Chr (-4999-0)
[5555555555BB-BhhBhhhhhhhh-hhh--hBBBB-BBB--BBBBhhhBhhBBBBhhhhBBBBBBBBBBBBhhh]
[FFFFFFFFFFAAAAAAAAAAAAAAAAAAAAAAAAAAAAAAAAAAAAAAAAAAAAAAAAAAAAAAAAAAAAAAAAA]
Chr5(139195001-139200000) Chr(-4999-0)

>> 5_27839  0_0 0.602 0   0
Chr5 (139190001-139195000)      Chr (-4999-0)
[5555555555BBhB--Bhhhh-h-hhhhhBBhBBBBBBBB-BBBBhhhhBh-BBBBhBhhBBBBBBBBBBBB-hh]
[FFFFFFFFFFAAAAAAAAAAAAAAAAAAAAAAAAAAAAAAAAAAAAAAAAAAAAAAAAAAAAAAAAAAAAAAAAA]
Chr5(139190001-139195000) Chr(-4999-0)

>> 5_2247  0_0 0.592 0   0
Chr5 (11230001-11235000)        Chr (-4999-0)
[55-5555-55h---h------h-hhh----hhhhhhhhhhhhhhh--hhhhhhhh-hhhhhhhhhhhhhhhhhhh]
[FFFFFFFFFFAAAAAAAAAAAAAAAAAAAAAAAAAAAAAAAAAAAAAAAAAAAAAAAAAAAAAAAAAAAAAAAAA]
Chr5(11230001-11235000) Chr(-4999-0)

>> 5_27841  0_0 0.586 0   0
Chr5 (139200001-139205000)      Chr (-4999-0)
[5555555555BBBB-hBhBhhhhhhBhh-BBhBBBBBBBBBhBBBBhhhBhhBBBBhhhh--BBBBBBBBBBhhh]
[FFFFFFFFFFAAAAAAAAAAAAAAAAAAAAAAAAAAAAAAAAAAAAAAAAAAAAAAAAAAAAAAAAAAAAAAAAA]
Chr5(139200001-139205000) Chr(-4999-0)

>> 5_27844  0_0 0.576 0   0
Chr5 (139215001-139220000)      Chr (-4999-0)
[5555555555BBBBBBBBBhhBhBBBBBBBBhBBBBBBBBBhBBB--hBBhBBBBBhBhBBhBBBBBBBBBBBhh]
[FFFFFFFFFFAAAAAAAAAAAAAAAAAAAAAAAAAAAAAAAAAAAAAAAAAAAAAAAAAAAAAAAAAAAAAAAAA]
Chr5(139215001-139220000) Chr(-4999-0)

>> 5_26263  0_0 0.575 0   0
Chr5 (131310001-131315000)      Chr (-4999-0)
[555555555---------------hhhhhhh-hBBBBBBB-hBBhhh--hhh5BBhhhhhhh-B-hhhh-hhh-h]
[FFFFFFFFFFAAAAAAAAAAAAAAAAAAAAAAAAAAAAAAAAAAAAAAAAAAAAAAAAAAAAAAAAAAAAAAAAA]
Chr5(131310001-131315000) Chr(-4999-0)

>> 5_35896  0_0 0.567 0   0
Chr5 (179475001-179480000)      Chr (-4999-0)
[EEEEEE-----hhhhhhhhhhhh5-5----hh-hhh5hh5--55h--h-----h5---5--555hh-5--h5-h-]
[FFFFFFFFFFAAAAAAAAAAAAAAAAAAAAAAAAAAAAAAAAAAAAAAAAAAAAAAAAAAAAAAAAAAAAAAAAA]
Chr5(179475001-179480000) Chr(-4999-0)

>> 5_17488  0_0 0.564 0   0
Chr5 (87435001-87440000)        Chr (-4999-0)
[AAAAAAAAAABBBBBBBB-BB-BBBBBBBBBBBBBBBB--BBBB-A-BBB-BBBBB---BB-BBBBBB-BBBB--]
[FFFFFFFFFFAAAAAAAAAAAAAAAAAAAAAAAAAAAAAAAAAAAAAAAAAAAAAAAAAAAAAAAAAAAAAAAAA]
Chr5(87435001-87440000) Chr(-4999-0)

>> 5_2223  0_0 0.559 0   0
Chr5 (11110001-11115000)        Chr (-4999-0)
[5555555-55hBhhhhhhhhhhhhhhhhhhhhhhBh-hhhBBhhh--hhhBhBhhhhh-hhhBh-hhBhhhhhhh]
[FFFFFFFFFFAAAAAAAAAAAAAAAAAAAAAAAAAAAAAAAAAAAAAAAAAAAAAAAAAAAAAAAAAAAAAAAAA]
Chr5(11110001-11115000) Chr(-4999-0)

>> 5_12184  0_0 0.559 0   0
Chr5 (60915001-60920000)        Chr (-4999-0)
[EEE-EEE---BBhhBBhBB-hBhh--hhhh-BBh-B-B-B--Bhh--h-------h--5-----hhhhhhhBB55]
[FFFFFFFFFFAAAAAAAAAAAAAAAAAAAAAAAAAAAAAAAAAAAAAAAAAAAAAAAAAAAAAAAAAAAAAAAAA]
Chr5(60915001-60920000) Chr(-4999-0)

>> 5_27845  0_0 0.554 0   0
Chr5 (139220001-139225000)      Chr (-4999-0)
[555555555-BBBBBBBBBh-BhBBBBBBBBhBBBBBBBB--BBBhh-BBhBBBBBhhhBBhBBBBBBBBBBBhh]
[FFFFFFFFFFAAAAAAAAAAAAAAAAAAAAAAAAAAAAAAAAAAAAAAAAAAAAAAAAAAAAAAAAAAAAAAAAA]
Chr5(139220001-139225000) Chr(-4999-0)

>> 5_27843  0_0 0.554 0   0
Chr5 (139210001-139215000)      Chr (-4999-0)
[5-55555555BBBBBBBBBhh-h-BBBBBBBhBBBBBBBBBhBBBBBhBBh-BBBBh-hBhhBBBBBBBBBBhhh]
[FFFFFFFFFFAAAAAAAAAAAAAAAAAAAAAAAAAAAAAAAAAAAAAAAAAAAAAAAAAAAAAAAAAAAAAAAAA]
Chr5(139210001-139215000) Chr(-4999-0)

>> 5_27642  0_0 0.539 0   0
Chr5 (138205001-138210000)      Chr (-4999-0)
[A-AAAAAAAAhhhhhBh-hhhhB-5h55--hB-E--5--5-E--EAAhh----5-E--------5555h55-555]
[FFFFFFFFFFAAAAAAAAAAAAAAAAAAAAAAAAAAAAAAAAAAAAAAAAAAAAAAAAAAAAAAAAAAAAAAAAA]
Chr5(138205001-138210000) Chr(-4999-0)

>> 5_2267  0_0 0.538 0   0
Chr5 (11330001-11335000)        Chr (-4999-0)
[5555-5-555hhhhhhhhhhhhhh-hhBBBhhhhhhhhhhhhhhh--hhhhhhhh-hhhhhh----hhhhhhhhh]
[FFFFFFFFFFAAAAAAAAAAAAAAAAAAAAAAAAAAAAAAAAAAAAAAAAAAAAAAAAAAAAAAAAAAAAAAAAA]
Chr5(11330001-11335000) Chr(-4999-0)

>> 5_2221  0_0 0.531 0   0
Chr5 (11100001-11105000)        Chr (-4999-0)
[5555555555-BhhhhhhBhhhhhhhhhhhh-hh--BhhhBBhhh--hhhBhBhhhBh-hhhBhhhBhhhhhhh5]
[FFFFFFFFFFAAAAAAAAAAAAAAAAAAAAAAAAAAAAAAAAAAAAAAAAAAAAAAAAAAAAAAAAAAAAAAAAA]
Chr5(11100001-11105000) Chr(-4999-0)

>> 5_28252  0_0 0.527 0   0
Chr5 (141255001-141260000)      Chr (-4999-0)
[AAAAAAA---BBBBBBBB-B-BBBBB-BBBBBBB-B-BBB--B--A-BB----BBB---B-B-B-BB----B---]
[FFFFFFFFFFAAAAAAAAAAAAAAAAAAAAAAAAAAAAAAAAAAAAAAAAAAAAAAAAAAAAAAAAAAAAAAAAA]
Chr5(141255001-141260000) Chr(-4999-0)

>> 5_2213  0_0 0.523 0   0
Chr5 (11060001-11065000)        Chr (-4999-0)
[5555555-5-BBhhhhhhh-hhhhhhhhhhhhhhBh-hhhBBBBh--hhhhBBhh-hhhhhhBhhhBhhhhhhBh]
[FFFFFFFFFFAAAAAAAAAAAAAAAAAAAAAAAAAAAAAAAAAAAAAAAAAAAAAAAAAAAAAAAAAAAAAAAAA]
Chr5(11060001-11065000) Chr(-4999-0)

>> 5_28070  0_0 0.516 0   0
Chr5 (140345001-140350000)      Chr (-4999-0)
[--AAAAA--EBBBBBBBBBBh-hBBBBBBBBBBBBB----BBBB---BB--BBBBBB--B--BBBBBB--hB---]
[FFFFFFFFFFAAAAAAAAAAAAAAAAAAAAAAAAAAAAAAAAAAAAAAAAAAAAAAAAAAAAAAAAAAAAAAAAA]
Chr5(140345001-140350000) Chr(-4999-0)

>> 5_25329  0_0 0.498 0   0
Chr5 (126640001-126645000)      Chr (-4999-0)
[EEEEEEE---hBhhhhhhBBBhBBhBhhhhhhhB-BB5BBh5BB---Bhhh-h--Bhhhhhhh-hhBhhhhBBhh]
[FFFFFFFFFFAAAAAAAAAAAAAAAAAAAAAAAAAAAAAAAAAAAAAAAAAAAAAAAAAAAAAAAAAAAAAAAAA]
Chr5(126640001-126645000) Chr(-4999-0)

>> 5_35931  0_0 0.491 0   0
Chr5 (179650001-179655000)      Chr (-4999-0)
[--55555555hhh-hhhhhhhhhhh-h-hhhhhhhhhhhhhh-hhh-h-hhh--h--5hh-hh--hhhhhhhhhh]
[FFFFFFFFFFAAAAAAAAAAAAAAAAAAAAAAAAAAAAAAAAAAAAAAAAAAAAAAAAAAAAAAAAAAAAAAAAA]
Chr5(179650001-179655000) Chr(-4999-0)

>> 5_1570  0_0 0.477 0   0
Chr5 (7845001-7850000)  Chr (-4999-0)
[h-hhhhhhh5BB-BBBBBBBB--BBBBBBBBBB--BBBBBBhBB---BB-BBBBBBBB-BBBB-BBBBBBBBBBh]
[FFFFFFFFFFAAAAAAAAAAAAAAAAAAAAAAAAAAAAAAAAAAAAAAAAAAAAAAAAAAAAAAAAAAAAAAAAA]
Chr5(7845001-7850000) Chr(-4999-0)

>> 5_2273  0_0 0.473 0   0
Chr5 (11360001-11365000)        Chr (-4999-0)
[5555555555hh-hhhhhhhhhhhhhhhhhhhhh-h-hhhhhhhh55hhhhhhhhhhhhhhhhhhhhhhhhhhhh]
[FFFFFFFFFFAAAAAAAAAAAAAAAAAAAAAAAAAAAAAAAAAAAAAAAAAAAAAAAAAAAAAAAAAAAAAAAAA]
Chr5(11360001-11365000) Chr(-4999-0)

>> 5_2199  0_0 0.473 0   0
Chr5 (10990001-10995000)        Chr (-4999-0)
[5555555555BBhhhhBhhhhhhhhhhhhhhhhBBBBhhBBBB-h55hhBBBBBB-hhBBhhBBh-BBhhBBhhh]
[FFFFFFFFFFAAAAAAAAAAAAAAAAAAAAAAAAAAAAAAAAAAAAAAAAAAAAAAAAAAAAAAAAAAAAAAAAA]
Chr5(10990001-10995000) Chr(-4999-0)

>> 5_2224  0_0 0.469 0   0
Chr5 (11115001-11120000)        Chr (-4999-0)
[5555555555hBhhh-hhhhhhhhhhhhhhhhhhBhBhhhBBhhh55hhhhhBhhhhhBhhhBhhhh-hhhhhhh]
[FFFFFFFFFFAAAAAAAAAAAAAAAAAAAAAAAAAAAAAAAAAAAAAAAAAAAAAAAAAAAAAAAAAAAAAAAAA]
Chr5(11115001-11120000) Chr(-4999-0)

>> 5_2196  0_0 0.469 0   0
Chr5 (10975001-10980000)        Chr (-4999-0)
[5555555555hBh-hhhhhhhhhhhhhhhhBhhBBBBhhhhhhhh55hhhhhhhBhhhBhhhBBhh-BhBhhBhh]
[FFFFFFFFFFAAAAAAAAAAAAAAAAAAAAAAAAAAAAAAAAAAAAAAAAAAAAAAAAAAAAAAAAAAAAAAAAA]
Chr5(10975001-10980000) Chr(-4999-0)

>> 5_2269  0_0 0.466 0   0
Chr5 (11340001-11345000)        Chr (-4999-0)
[5555555555hhhhhhhhhhhhhhBhhh-hhhhhhhhhhhhhhhh55hhhhhhhhhhhhhhhhhhhhhhhhhhhh]
[FFFFFFFFFFAAAAAAAAAAAAAAAAAAAAAAAAAAAAAAAAAAAAAAAAAAAAAAAAAAAAAAAAAAAAAAAAA]
Chr5(11340001-11345000) Chr(-4999-0)

>> 5_11768  0_0 0.461 0   0
Chr5 (58835001-58840000)        Chr (-4999-0)
[EEEE-EEE--hhhhhhhhhhhhhhh-hhh-hhhB-h-hhhh5hhh--hh----h---h------h---h-E-E-5]
[FFFFFFFFFFAAAAAAAAAAAAAAAAAAAAAAAAAAAAAAAAAAAAAAAAAAAAAAAAAAAAAAAAAAAAAAAAA]
Chr5(58835001-58840000) Chr(-4999-0)

>> 5_26269  0_0 0.46 0   0
Chr5 (131340001-131345000)      Chr (-4999-0)
[EEEEE-Eh55BBh-BB----5555--B-BB--BBBBBBBB-----5-5hB5--BB--5hBBB-BBBBBBB-BB-h]
[FFFFFFFFFFAAAAAAAAAAAAAAAAAAAAAAAAAAAAAAAAAAAAAAAAAAAAAAAAAAAAAAAAAAAAAAAAA]
Chr5(131340001-131345000) Chr(-4999-0)

>> 5_2218  0_0 0.458 0   0
Chr5 (11085001-11090000)        Chr (-4999-0)
[555555h5-5hBhhhhhhhhhhhhhhhhhhhhhhhh-hhhBhhhh--hhh-hBBhhhh-hhhhhhh-Bhhhhhhh]
[FFFFFFFFFFAAAAAAAAAAAAAAAAAAAAAAAAAAAAAAAAAAAAAAAAAAAAAAAAAAAAAAAAAAAAAAAAA]
Chr5(11085001-11090000) Chr(-4999-0)

>> 5_33282  0_0 0.457 0   0
Chr5 (166405001-166410000)      Chr (-4999-0)
[--AAAAAAA---hBh-B-hhhhh-BBBAABh-BBBBB---BBBB-----B-BB-----h---A-----------h]
[FFFFFFFFFFAAAAAAAAAAAAAAAAAAAAAAAAAAAAAAAAAAAAAAAAAAAAAAAAAAAAAAAAAAAAAAAAA]
Chr5(166405001-166410000) Chr(-4999-0)

>> 5_29236  0_0 0.456 0   0
Chr5 (146175001-146180000)      Chr (-4999-0)
[EEEEEE---Ehhhhhhhh-h-5h-hhh---h-hB-55hhh--hhh-EhhhBhhhh-hh-h-hhhBBhhhhhhhhh]
[FFFFFFFFFFAAAAAAAAAAAAAAAAAAAAAAAAAAAAAAAAAAAAAAAAAAAAAAAAAAAAAAAAAAAAAAAAA]
Chr5(146175001-146180000) Chr(-4999-0)

>> 5_2225  0_0 0.452 0   0
Chr5 (11120001-11125000)        Chr (-4999-0)
[5555-5555-hBhhhBhhhhhhhhhhhhhhhhhhBBBhhhBB-hh5-h--hhBhhhhhhBhhBhhhhhhhhhhhh]
[FFFFFFFFFFAAAAAAAAAAAAAAAAAAAAAAAAAAAAAAAAAAAAAAAAAAAAAAAAAAAAAAAAAAAAAAAAA]
Chr5(11120001-11125000) Chr(-4999-0)

>> 5_29194  0_0 0.45 0   0
Chr5 (145965001-145970000)      Chr (-4999-0)
[555555555-h-hBBhhhhhhhhhhhhhhhh5hBBBBhhhBBhBh--hh-hhhhhhBh5hhhhhBhBhhhhhh-h]
[FFFFFFFFFFAAAAAAAAAAAAAAAAAAAAAAAAAAAAAAAAAAAAAAAAAAAAAAAAAAAAAAAAAAAAAAAAA]
Chr5(145965001-145970000) Chr(-4999-0)

>> 5_2197  0_0 0.45 0   0
Chr5 (10980001-10985000)        Chr (-4999-0)
[5555-55555hBhhhBhhhhhhhhhhhhhhBhhBBBBhhB-h--h55hhhhhhhBhhhB-hhBBhhBBhBh-Bhh]
[FFFFFFFFFFAAAAAAAAAAAAAAAAAAAAAAAAAAAAAAAAAAAAAAAAAAAAAAAAAAAAAAAAAAAAAAAAA]
Chr5(10980001-10985000) Chr(-4999-0)

>> 5_23156  0_0 0.447 0   0
Chr5 (115775001-115780000)      Chr (-4999-0)
[EEEEEE--E-5hh5h-5-hhhhhhh55hhh5h5hhhhh---5-hh--5------EE-5h-----5555h-5h5-5]
[FFFFFFFFFFAAAAAAAAAAAAAAAAAAAAAAAAAAAAAAAAAAAAAAAAAAAAAAAAAAAAAAAAAAAAAAAAA]
Chr5(115775001-115780000) Chr(-4999-0)

>> 5_2272  0_0 0.444 0   0
Chr5 (11355001-11360000)        Chr (-4999-0)
[555-5-5555hhhhhhhhhhhhhhhhhhhhh-hhhhhhhhhhhhh-5hhhhhhhhhhhhhhhhhhhhhhhhhhhh]
[FFFFFFFFFFAAAAAAAAAAAAAAAAAAAAAAAAAAAAAAAAAAAAAAAAAAAAAAAAAAAAAAAAAAAAAAAAA]
Chr5(11355001-11360000) Chr(-4999-0)

>> 5_12140  0_0 0.444 0   0
Chr5 (60695001-60700000)        Chr (-4999-0)
[EEEEEE-5--hhh-hhh-hhhhhh555---5hh------55--55--hh55hhh5-5h55-5555h55h55-h55]
[FFFFFFFFFFAAAAAAAAAAAAAAAAAAAAAAAAAAAAAAAAAAAAAAAAAAAAAAAAAAAAAAAAAAAAAAAAA]
Chr5(60695001-60700000) Chr(-4999-0)

>> 5_17596  0_0 0.439 0   0
Chr5 (87975001-87980000)        Chr (-4999-0)
[A-AAAAAAAABBBBBBBBBBBBBBBBBBBBBBBBBBBBBBBBBBBAABBBBBBBBBB-BBBBBBBBBBBBBBBB-]
[FFFFFFFFFFAAAAAAAAAAAAAAAAAAAAAAAAAAAAAAAAAAAAAAAAAAAAAAAAAAAAAAAAAAAAAAAAA]
Chr5(87975001-87980000) Chr(-4999-0)

>> 5_29197  0_0 0.428 0   0
Chr5 (145980001-145985000)      Chr (-4999-0)
[5555555555h-hBh-hh--h-hhhhhhhB-5-hhhBhhhBhhhh55hhhhhhhh-Bh5hhhhhhhBBhhhhhhh]
[FFFFFFFFFFAAAAAAAAAAAAAAAAAAAAAAAAAAAAAAAAAAAAAAAAAAAAAAAAAAAAAAAAAAAAAAAAA]
Chr5(145980001-145985000) Chr(-4999-0)

>> 5_18585  0_0 0.425 0   0
Chr5 (92920001-92925000)        Chr (-4999-0)
[-A-AAAAAA-BBBBB-BBBBBBBBBBBBBBBBB--------BBB-A-BB--BBBBBBBBB--A-BBBBBBBBBB-]
[FFFFFFFFFFAAAAAAAAAAAAAAAAAAAAAAAAAAAAAAAAAAAAAAAAAAAAAAAAAAAAAAAAAAAAAAAAA]
Chr5(92920001-92925000) Chr(-4999-0)

>> 5_2220  0_0 0.421 0   0
Chr5 (11095001-11100000)        Chr (-4999-0)
[5555-55555-BhhhhBhBhhhhhhhhhhhh-hhhhBhhhB-hhh55hhhBhB-hh-h-hhhBhhhBhhhhhhh5]
[FFFFFFFFFFAAAAAAAAAAAAAAAAAAAAAAAAAAAAAAAAAAAAAAAAAAAAAAAAAAAAAAAAAAAAAAAAA]
Chr5(11095001-11100000) Chr(-4999-0)

>> 5_23030  0_0 0.411 0   0
Chr5 (115145001-115150000)      Chr (-4999-0)
[5555555--5BBBBBBBBBBB-BBBBBBBBBBB------Bh------BB----55BB-5--h5-BBBBhBBB-Bh]
[FFFFFFFFFFAAAAAAAAAAAAAAAAAAAAAAAAAAAAAAAAAAAAAAAAAAAAAAAAAAAAAAAAAAAAAAAAA]
Chr5(115145001-115150000) Chr(-4999-0)

>> 5_2219  0_0 0.41 0   0
Chr5 (11090001-11095000)        Chr (-4999-0)
[555-55-555hBhhhh-hhhhhhhhhhhhhhhhhhhhhhhBhhhh55hhhBhBBhhhh-hhhhhhhhhhhhhhh-]
[FFFFFFFFFFAAAAAAAAAAAAAAAAAAAAAAAAAAAAAAAAAAAAAAAAAAAAAAAAAAAAAAAAAAAAAAAAA]
Chr5(11090001-11095000) Chr(-4999-0)

>> 5_2261  0_0 0.406 0   0
Chr5 (11300001-11305000)        Chr (-4999-0)
[55555-555-hhhhhhhhhhhhhh-hhhhhhhhhBhBhhhBBhhh55hhhhBhhhhh-hhhhhhhhhhhhhhhhh]
[FFFFFFFFFFAAAAAAAAAAAAAAAAAAAAAAAAAAAAAAAAAAAAAAAAAAAAAAAAAAAAAAAAAAAAAAAAA]
Chr5(11300001-11305000) Chr(-4999-0)

>> 5_31666  0_0 0.402 0   0
Chr5 (158325001-158330000)      Chr (-4999-0)
[BBBBBBBBBBhBhhhhhhhhhhhhh-hhhh-hh55-5h-hhhBhhhBhh-hh-h-h-h5h5hhhhhBBhhhhhhh]
[FFFFFFFFFFAAAAAAAAAAAAAAAAAAAAAAAAAAAAAAAAAAAAAAAAAAAAAAAAAAAAAAAAAAAAAAAAA]
Chr5(158325001-158330000) Chr(-4999-0)

>> 5_13026  0_0 0.402 0   0
Chr5 (65125001-65130000)        Chr (-4999-0)
[EE-EE-----hhh-hhhhhhhhhhhh5---hhh--h-55h-------hh-hh-hhh5hhhhhhh--hhhh-hBhh]
[FFFFFFFFFFAAAAAAAAAAAAAAAAAAAAAAAAAAAAAAAAAAAAAAAAAAAAAAAAAAAAAAAAAAAAAAAAA]
Chr5(65125001-65130000) Chr(-4999-0)

>> 5_8139  0_0 0.4 0   0
Chr5 (40690001-40695000)        Chr (-4999-0)
[hhhhhhhhhh5----------5--555--55-55h-5555h5555hh555h-555h5555555555555555555]
[FFFFFFFFFFAAAAAAAAAAAAAAAAAAAAAAAAAAAAAAAAAAAAAAAAAAAAAAAAAAAAAAAAAAAAAAAAA]
Chr5(40690001-40695000) Chr(-4999-0)

>> 5_35910  0_0 0.396 0   0
Chr5 (179545001-179550000)      Chr (-4999-0)
[---555555hhBhhhhhBhhhhhhhhhh-h--h-BBB-hBBBB-BBhhhBBBBBBh-BhBhBBBhhBBBBBBBBh]
[FFFFFFFFFFAAAAAAAAAAAAAAAAAAAAAAAAAAAAAAAAAAAAAAAAAAAAAAAAAAAAAAAAAAAAAAAAA]
Chr5(179545001-179550000) Chr(-4999-0)

>> 5_33931  0_0 0.396 0   0
Chr5 (169650001-169655000)      Chr (-4999-0)
[-5---55BBB5-h-hhhhhhhhhhhhhhhhh-h-h--hhhhhh-h--h--h-h--hhhh55h---hh-hhhhhhh]
[FFFFFFFFFFAAAAAAAAAAAAAAAAAAAAAAAAAAAAAAAAAAAAAAAAAAAAAAAAAAAAAAAAAAAAAAAAA]
Chr5(169650001-169655000) Chr(-4999-0)

>> 5_2222  0_0 0.393 0   0
Chr5 (11105001-11110000)        Chr (-4999-0)
[55555555-hhBhhhhhh-hhhhhhhhhhhhhhhBhBhhhBBhhh5-hhhBhBhh--hhhhhBhhhB-hhhhhh-]
[FFFFFFFFFFAAAAAAAAAAAAAAAAAAAAAAAAAAAAAAAAAAAAAAAAAAAAAAAAAAAAAAAAAAAAAAAAA]
Chr5(11105001-11110000) Chr(-4999-0)

>> 5_17600  0_0 0.393 0   0
Chr5 (87995001-88000000)        Chr (-4999-0)
[hhhhhhhh5-BBBB-BBBBBBBBBBBBBBBBB-BBBBBBhBBBB---BBBhBBhBBB-BB--B-BBBBh-BBB-h]
[FFFFFFFFFFAAAAAAAAAAAAAAAAAAAAAAAAAAAAAAAAAAAAAAAAAAAAAAAAAAAAAAAAAAAAAAAAA]
Chr5(87995001-88000000) Chr(-4999-0)

>> 5_29252  0_0 0.391 0   0
Chr5 (146255001-146260000)      Chr (-4999-0)
[--A-A---A-B--B----------BB----B-BBBBBBB-BB-B---BBBBBBBB-B--B--BBBBBBBBBBB--]
[FFFFFFFFFFAAAAAAAAAAAAAAAAAAAAAAAAAAAAAAAAAAAAAAAAAAAAAAAAAAAAAAAAAAAAAAAAA]
Chr5(146255001-146260000) Chr(-4999-0)

>> 5_29202  0_0 0.391 0   0
Chr5 (146005001-146010000)      Chr (-4999-0)
[5-55555555h-hBhhhhhhhhhhhhhhhBh5hhhhBhhhBBhhh55hhhBhhhh-Bh5hhh-h-BBhhhhh-hh]
[FFFFFFFFFFAAAAAAAAAAAAAAAAAAAAAAAAAAAAAAAAAAAAAAAAAAAAAAAAAAAAAAAAAAAAAAAAA]
Chr5(146005001-146010000) Chr(-4999-0)

>> 5_27842  0_0 0.391 0   0
Chr5 (139205001-139210000)      Chr (-4999-0)
[-----55555BBBBBBBhBhhhhh-BBhBBBhBBBBBBBB--BBBB-h-hhhBBBBhhhhhhBBBBBBBBBBhhh]
[FFFFFFFFFFAAAAAAAAAAAAAAAAAAAAAAAAAAAAAAAAAAAAAAAAAAAAAAAAAAAAAAAAAAAAAAAAA]
Chr5(139205001-139210000) Chr(-4999-0)

>> 5_29204  0_0 0.388 0   0
Chr5 (146015001-146020000)      Chr (-4999-0)
[5555555555h5hB-hhhhhhhhhhh-hhBh5hhhhBhhhBBhhh55hhhBhhhhhhh5hhhhhhBBhhhhhhhh]
[FFFFFFFFFFAAAAAAAAAAAAAAAAAAAAAAAAAAAAAAAAAAAAAAAAAAAAAAAAAAAAAAAAAAAAAAAAA]
Chr5(146015001-146020000) Chr(-4999-0)

>> 5_28074  0_0 0.387 0   0
Chr5 (140365001-140370000)      Chr (-4999-0)
[5h55-55555hBBBBBBhhhhhhhhhhhhhhhhhhhBhhhhhhB5--hhhhhhh-hBhhhhhh-hhhhhhhhhBh]
[FFFFFFFFFFAAAAAAAAAAAAAAAAAAAAAAAAAAAAAAAAAAAAAAAAAAAAAAAAAAAAAAAAAAAAAAAAA]
Chr5(140365001-140370000) Chr(-4999-0)

>> 5_25327  0_0 0.385 0   0
Chr5 (126630001-126635000)      Chr (-4999-0)
[EEE--E-hhh-BBBBB-BBBBBBB-BB--BB-BB--B-----BBh--B-Bh-hh5B--Bhh-hB--BBhB-BBhh]
[FFFFFFFFFFAAAAAAAAAAAAAAAAAAAAAAAAAAAAAAAAAAAAAAAAAAAAAAAAAAAAAAAAAAAAAAAAA]
Chr5(126630001-126635000) Chr(-4999-0)

>> 5_28232  0_0 0.384 0   0
Chr5 (141155001-141160000)      Chr (-4999-0)
[5hh55h-555hBBB-BhhhhhhhhhBBBBBBhB---BBBBBB---h-BBBBBBB-h--h-hhBBhBBh-hhBhhh]
[FFFFFFFFFFAAAAAAAAAAAAAAAAAAAAAAAAAAAAAAAAAAAAAAAAAAAAAAAAAAAAAAAAAAAAAAAAA]
Chr5(141155001-141160000) Chr(-4999-0)

>> 5_2248  0_0 0.383 0   0
Chr5 (11235001-11240000)        Chr (-4999-0)
[5555555h55hhhhhhhh-hhhhhhh----hhhhhhhhhhhhhhh55hhhhhhhh-hhhhhhhhhhhBhhhhhhh]
[FFFFFFFFFFAAAAAAAAAAAAAAAAAAAAAAAAAAAAAAAAAAAAAAAAAAAAAAAAAAAAAAAAAAAAAAAAA]
Chr5(11235001-11240000) Chr(-4999-0)

>> 5_30117  0_0 0.382 0   0
Chr5 (150580001-150585000)      Chr (-4999-0)
[hhhhhhhhhh5-55---5---5--5555-5----h55BBBhhhh-hh--5555555-555555555-5555555-]
[FFFFFFFFFFAAAAAAAAAAAAAAAAAAAAAAAAAAAAAAAAAAAAAAAAAAAAAAAAAAAAAAAAAAAAAAAAA]
Chr5(150580001-150585000) Chr(-4999-0)

>> 5_7692  0_0 0.38 0   0
Chr5 (38455001-38460000)        Chr (-4999-0)
[hhh-hhhhhhBBhBBBBBBBBB-BBBBBBBBBB55-55--BB---hhBB5555-55h55B5BB5BBBBBBBhB--]
[FFFFFFFFFFAAAAAAAAAAAAAAAAAAAAAAAAAAAAAAAAAAAAAAAAAAAAAAAAAAAAAAAAAAAAAAAAA]
Chr5(38455001-38460000) Chr(-4999-0)

>> 5_28237  0_0 0.379 0   0
Chr5 (141180001-141185000)      Chr (-4999-0)
[-h-hhh-55hBBBBBBBBBBB-BB-BBBBBBBBBBBBBBBBBBBB--BBB-BBBBB--BB-hBBBBBBBBhBBBh]
[FFFFFFFFFFAAAAAAAAAAAAAAAAAAAAAAAAAAAAAAAAAAAAAAAAAAAAAAAAAAAAAAAAAAAAAAAAA]
Chr5(141180001-141185000) Chr(-4999-0)

>> 5_27292  0_0 0.379 0   0
Chr5 (136455001-136460000)      Chr (-4999-0)
[-555555--hhBhhhhhhhhhhhhhhhBhhhhh----hhhhhhhhBBhhhhhhhhBhhhhhhh-hBhhhhhhhB-]
[FFFFFFFFFFAAAAAAAAAAAAAAAAAAAAAAAAAAAAAAAAAAAAAAAAAAAAAAAAAAAAAAAAAAAAAAAAA]
Chr5(136455001-136460000) Chr(-4999-0)

>> 5_2262  0_0 0.378 0   0
Chr5 (11305001-11310000)        Chr (-4999-0)
[5555555h55hhhhhhhhhhhhhhhhhhh-hhhhBhBhhhB-hhh55hhhhhhhhhh-hhhh-hhhhhhhhhhhh]
[FFFFFFFFFFAAAAAAAAAAAAAAAAAAAAAAAAAAAAAAAAAAAAAAAAAAAAAAAAAAAAAAAAAAAAAAAAA]
Chr5(11305001-11310000) Chr(-4999-0)

>> 5_17595  0_0 0.377 0   0
Chr5 (87970001-87975000)        Chr (-4999-0)
[-AAAAAA--ABBBBBB-BBBBBBBBBBBBBBBBBBBBBBBBBBBBAABBBBBBBBBB--BBBBBBBBBBBBBBB-]
[FFFFFFFFFFAAAAAAAAAAAAAAAAAAAAAAAAAAAAAAAAAAAAAAAAAAAAAAAAAAAAAAAAAAAAAAAAA]
Chr5(87970001-87975000) Chr(-4999-0)

>> 5_2270  0_0 0.374 0   0
Chr5 (11345001-11350000)        Chr (-4999-0)
[-5-555555-h-hhhhhhhhhhhhBhhhhhh-hhhhhhhhhhhh-55hhhhhhhhhhhhhhhhhhhhhhhhhhhh]
[FFFFFFFFFFAAAAAAAAAAAAAAAAAAAAAAAAAAAAAAAAAAAAAAAAAAAAAAAAAAAAAAAAAAAAAAAAA]
Chr5(11345001-11350000) Chr(-4999-0)

>> 5_2268  0_0 0.374 0   0
Chr5 (11335001-11340000)        Chr (-4999-0)
[-555-5-555hhhhhhhhhhhhhhBhhBB-hhhh-hhhhhhhhhh55hhhhhhhhhhhhhhhhh-hhhhhhhhhh]
[FFFFFFFFFFAAAAAAAAAAAAAAAAAAAAAAAAAAAAAAAAAAAAAAAAAAAAAAAAAAAAAAAAAAAAAAAAA]
Chr5(11335001-11340000) Chr(-4999-0)

>> 5_2205  0_0 0.374 0   0
Chr5 (11020001-11025000)        Chr (-4999-0)
[-55555-555hhhhhhhhhhhhhhhhhhhhhhhhBhhhhhBhhhh55hhhhhhhhE-hhhhhhhhhhBhhhhhh5]
[FFFFFFFFFFAAAAAAAAAAAAAAAAAAAAAAAAAAAAAAAAAAAAAAAAAAAAAAAAAAAAAAAAAAAAAAAAA]
Chr5(11020001-11025000) Chr(-4999-0)

>> 5_17593  0_0 0.374 0   0
Chr5 (87960001-87965000)        Chr (-4999-0)
[AAAAAAA---BBBBBBBBBBBBBBBBBBBBBBBBBBBBBBBBBBBAABBBBBBBBBB--BBBBBBBBBBBBBBB-]
[FFFFFFFFFFAAAAAAAAAAAAAAAAAAAAAAAAAAAAAAAAAAAAAAAAAAAAAAAAAAAAAAAAAAAAAAAAA]
Chr5(87960001-87965000) Chr(-4999-0)

>> 5_31665  0_0 0.373 0   0
Chr5 (158320001-158325000)      Chr (-4999-0)
[BBBBBBB-BBhBhhBhhhhhhhhhh5hhhh-hh----hhhhhB-hhhhh-hhhh5hhh5h5hhhhhBBhhhhhhh]
[FFFFFFFFFFAAAAAAAAAAAAAAAAAAAAAAAAAAAAAAAAAAAAAAAAAAAAAAAAAAAAAAAAAAAAAAAAA]
Chr5(158320001-158325000) Chr(-4999-0)

>> 5_8135  0_0 0.371 0   0
Chr5 (40670001-40675000)        Chr (-4999-0)
[BB-BBBBB-B---E-EEE--E-----EEEE-h-hhhh5-hhhhhhBB---BhBhhBhhhhhhhhhhh5hh5-5hh]
[FFFFFFFFFFAAAAAAAAAAAAAAAAAAAAAAAAAAAAAAAAAAAAAAAAAAAAAAAAAAAAAAAAAAAAAAAAA]
Chr5(40670001-40675000) Chr(-4999-0)

>> 5_2946  0_0 0.371 0   0
Chr5 (14725001-14730000)        Chr (-4999-0)
[EE-E------55555555555555-h555555B-------h5h5---55--------55-5555---555---55]
[FFFFFFFFFFAAAAAAAAAAAAAAAAAAAAAAAAAAAAAAAAAAAAAAAAAAAAAAAAAAAAAAAAAAAAAAAAA]
Chr5(14725001-14730000) Chr(-4999-0)

>> 5_17598  0_0 0.37 0   0
Chr5 (87985001-87990000)        Chr (-4999-0)
[---AAAA-AABBBBBBBBBBBBBBBBBBBBBBBBBBBBBBBBBBB-ABBBBBBBBBB-BBBBBBBBBBBBBBBB-]
[FFFFFFFFFFAAAAAAAAAAAAAAAAAAAAAAAAAAAAAAAAAAAAAAAAAAAAAAAAAAAAAAAAAAAAAAAAA]
Chr5(87985001-87990000) Chr(-4999-0)

>> 5_23032  0_0 0.369 0   0
Chr5 (115155001-115160000)      Chr (-4999-0)
[55555555h5-B-BBBBBB-h--BB-BBB-BB-hhhhBhhh-BB-5h-B5-B-B-5hhhhh5--BB-Bh-Bh-hh]
[FFFFFFFFFFAAAAAAAAAAAAAAAAAAAAAAAAAAAAAAAAAAAAAAAAAAAAAAAAAAAAAAAAAAAAAAAAA]
Chr5(115155001-115160000) Chr(-4999-0)

>> 5_2229  0_0 0.369 0   0
Chr5 (11140001-11145000)        Chr (-4999-0)
[555555555hhBhhhhhhhhhhhhhhhhhhhhhhhBBhhhBhhhh55hhhhhhBhhhhhhhhBhhhhhhhhhhhh]
[FFFFFFFFFFAAAAAAAAAAAAAAAAAAAAAAAAAAAAAAAAAAAAAAAAAAAAAAAAAAAAAAAAAAAAAAAAA]
Chr5(11140001-11145000) Chr(-4999-0)

>> 5_27360  0_0 0.368 0   0
Chr5 (136795001-136800000)      Chr (-4999-0)
[-EEE-E--h5hBhBhBhh-hhhhhhBBBBhhBh-------B-hBhBhh-hh--hhhB-hhhhhhhBB-hhhhhhh]
[FFFFFFFFFFAAAAAAAAAAAAAAAAAAAAAAAAAAAAAAAAAAAAAAAAAAAAAAAAAAAAAAAAAAAAAAAAA]
Chr5(136795001-136800000) Chr(-4999-0)

>> 5_2279  0_0 0.368 0   0
Chr5 (11390001-11395000)        Chr (-4999-0)
[55-555-5--BBBhhB-Bhhhh-BBh---Bh---BBBhhhBBB-h55hhBh-BBhh-hhhhhB-BhhB-BBhhhh]
[FFFFFFFFFFAAAAAAAAAAAAAAAAAAAAAAAAAAAAAAAAAAAAAAAAAAAAAAAAAAAAAAAAAAAAAAAAA]
Chr5(11390001-11395000) Chr(-4999-0)

>> 5_17594  0_0 0.368 0   0
Chr5 (87965001-87970000)        Chr (-4999-0)
[-AAAAA--AABBBBBBBBBBBBBBBBBBBBBBBBBBBBBBBBBBBAABBBBBBBBBBBBBBBBBBBBBBBBBBB-]
[FFFFFFFFFFAAAAAAAAAAAAAAAAAAAAAAAAAAAAAAAAAAAAAAAAAAAAAAAAAAAAAAAAAAAAAAAAA]
Chr5(87965001-87970000) Chr(-4999-0)

>> 5_27600  0_0 0.364 0   0
Chr5 (137995001-138000000)      Chr (-4999-0)
[-5-5555h-5BBBBBBBBBBBBBB--BBBB-BBBh--BBB------5BB-h-5--E--hBhBhB--BBBhhBB--]
[FFFFFFFFFFAAAAAAAAAAAAAAAAAAAAAAAAAAAAAAAAAAAAAAAAAAAAAAAAAAAAAAAAAAAAAAAAA]
Chr5(137995001-138000000) Chr(-4999-0)

>> 5_2276  0_0 0.364 0   0
Chr5 (11375001-11380000)        Chr (-4999-0)
[5555555h55-h-Bh-hhhhhhhh--h--BhBhBBhBhhhhhhhh55hhhB-B-BhhhBhhhBhhhBBhhhBhh5]
[FFFFFFFFFFAAAAAAAAAAAAAAAAAAAAAAAAAAAAAAAAAAAAAAAAAAAAAAAAAAAAAAAAAAAAAAAAA]
Chr5(11375001-11380000) Chr(-4999-0)

>> 5_29203  0_0 0.363 0   0
Chr5 (146010001-146015000)      Chr (-4999-0)
[5555-55555h5hBhhhhhhhhhhhhhhhBh5hhhhBhhhBBhhh55hhBBhhhhh-h5hhh--BBBhhhhhhhh]
[FFFFFFFFFFAAAAAAAAAAAAAAAAAAAAAAAAAAAAAAAAAAAAAAAAAAAAAAAAAAAAAAAAAAAAAAAAA]
Chr5(146010001-146015000) Chr(-4999-0)

>> 5_2200  0_0 0.363 0   0
Chr5 (10995001-11000000)        Chr (-4999-0)
[5555555h5-BBhhhhhhhhhhhhhhhhhhhhhBBBBhhhBBBhh55hhB--BBB-hhh-hhB-h-BBhh--hhh]
[FFFFFFFFFFAAAAAAAAAAAAAAAAAAAAAAAAAAAAAAAAAAAAAAAAAAAAAAAAAAAAAAAAAAAAAAAAA]
Chr5(10995001-11000000) Chr(-4999-0)

>> 5_23131  0_0 0.361 0   0
Chr5 (115650001-115655000)      Chr (-4999-0)
[--hh-hhhhh555-5-55555-555--------h-55h5555h555-555555--5555-5555-555555h555]
[FFFFFFFFFFAAAAAAAAAAAAAAAAAAAAAAAAAAAAAAAAAAAAAAAAAAAAAAAAAAAAAAAAAAAAAAAAA]
Chr5(115650001-115655000) Chr(-4999-0)

>> 5_29398  0_0 0.36 0   0
Chr5 (146985001-146990000)      Chr (-4999-0)
[5555555555-5h5hhhh-hhhhhhhhh5-h5hBBhhBhhhBBhh555-hhh-hhh-hh-hh-hhhhhhhhBhhh]
[FFFFFFFFFFAAAAAAAAAAAAAAAAAAAAAAAAAAAAAAAAAAAAAAAAAAAAAAAAAAAAAAAAAAAAAAAAA]
Chr5(146985001-146990000) Chr(-4999-0)

>> 5_29945  0_0 0.359 0   0
Chr5 (149720001-149725000)      Chr (-4999-0)
[5555555hhhhBhhhhhhhhhhhhhhhhhhh-hhhhhhBB--hhh--hhhhhh--hhhhhhh-hhhhhhhhB-hh]
[FFFFFFFFFFAAAAAAAAAAAAAAAAAAAAAAAAAAAAAAAAAAAAAAAAAAAAAAAAAAAAAAAAAAAAAAAAA]
Chr5(149720001-149725000) Chr(-4999-0)

>> 5_27356  0_0 0.359 0   0
Chr5 (136775001-136780000)      Chr (-4999-0)
[EEEEEE--hhBBhBhhhBhh-hhhh-BBBBhhh-5h---hBBB-hBhhhhhhhhhBBBhhhhBhhBBBhhhhhhh]
[FFFFFFFFFFAAAAAAAAAAAAAAAAAAAAAAAAAAAAAAAAAAAAAAAAAAAAAAAAAAAAAAAAAAAAAAAAA]
Chr5(136775001-136780000) Chr(-4999-0)

>> 5_13317  0_0 0.358 0   0
Chr5 (66580001-66585000)        Chr (-4999-0)
[EEEEEE-hhhhBhhhhhhhhhhhh-hhhhhhhhh---5-5----5--hh55hhh-5hhh---hh-hBhhhh-5Bh]
[FFFFFFFFFFAAAAAAAAAAAAAAAAAAAAAAAAAAAAAAAAAAAAAAAAAAAAAAAAAAAAAAAAAAAAAAAAA]
Chr5(66580001-66585000) Chr(-4999-0)

>> 5_28076  0_0 0.357 0   0
Chr5 (140375001-140380000)      Chr (-4999-0)
[55-5--555--BhBBBBB----h-h--h---hhhhhBhhhhhh55--h-B---hhhBBhh-hB5h-hhhhhhhBh]
[FFFFFFFFFFAAAAAAAAAAAAAAAAAAAAAAAAAAAAAAAAAAAAAAAAAAAAAAAAAAAAAAAAAAAAAAAAA]
Chr5(140375001-140380000) Chr(-4999-0)

>> 5_12129  0_0 0.356 0   0
Chr5 (60640001-60645000)        Chr (-4999-0)
[EEEE-E-h5-hhhhhh-5h-hhhh-55-h--h--5---5h5-555--hh-55hh5-555----h----5555555]
[FFFFFFFFFFAAAAAAAAAAAAAAAAAAAAAAAAAAAAAAAAAAAAAAAAAAAAAAAAAAAAAAAAAAAAAAAAA]
Chr5(60640001-60645000) Chr(-4999-0)

>> 5_31667  0_0 0.354 0   0
Chr5 (158330001-158335000)      Chr (-4999-0)
[BB-BBBBBBBhBhhhhhhhhhhhhh5hhhh-hh-5--h5hhhB-hhBhh-h-5hhhBh5h-hhhhhBBhhhhhhh]
[FFFFFFFFFFAAAAAAAAAAAAAAAAAAAAAAAAAAAAAAAAAAAAAAAAAAAAAAAAAAAAAAAAAAAAAAAAA]
Chr5(158330001-158335000) Chr(-4999-0)

>> 5_2232  0_0 0.352 0   0
Chr5 (11155001-11160000)        Chr (-4999-0)
[555555555hhBhhhhhhhhhhhhhhhhhhh-hhBBBhhhhh-hh55hhBhh-hB-5hBhhhBhhhhhhh-hhhh]
[FFFFFFFFFFAAAAAAAAAAAAAAAAAAAAAAAAAAAAAAAAAAAAAAAAAAAAAAAAAAAAAAAAAAAAAAAAA]
Chr5(11155001-11160000) Chr(-4999-0)

>> 5_2212  0_0 0.351 0   0
Chr5 (11055001-11060000)        Chr (-4999-0)
[55555555-hhBhhhhh-hhhhhhhhhhh-hhhhBhBhhhBBBBh5-hhhBBBhh5hh-hhhBhhhBhhhhhhBh]
[FFFFFFFFFFAAAAAAAAAAAAAAAAAAAAAAAAAAAAAAAAAAAAAAAAAAAAAAAAAAAAAAAAAAAAAAAAA]
Chr5(11055001-11060000) Chr(-4999-0)

>> 5_27039  0_0 0.35 0   0
Chr5 (135190001-135195000)      Chr (-4999-0)
[55-5555hhhhBBBhhhhBhhhhhBBBB-Bhh-BBBhBBBBBBBBhBBhhhBBBBhh-hhhhBB-BBBhhh-hhh]
[FFFFFFFFFFAAAAAAAAAAAAAAAAAAAAAAAAAAAAAAAAAAAAAAAAAAAAAAAAAAAAAAAAAAAAAAAAA]
Chr5(135190001-135195000) Chr(-4999-0)

>> 5_4929  0_0 0.349 0   0
Chr5 (24640001-24645000)        Chr (-4999-0)
[---A-AA-A-hhhhhhhhhhhhhhBhhBBhhh-hh-hhhhh-hhh--hhBhhhhhhhhhhhhh---hhhhhhhhh]
[FFFFFFFFFFAAAAAAAAAAAAAAAAAAAAAAAAAAAAAAAAAAAAAAAAAAAAAAAAAAAAAAAAAAAAAAAAA]
Chr5(24640001-24645000) Chr(-4999-0)

>> 5_27361  0_0 0.349 0   0
Chr5 (136800001-136805000)      Chr (-4999-0)
[E--EEE----BBhBhBh-Bhhhhh-BBBBBh-h55--5-5BhhBhBh-hhh-5hhhBhhhhhhhhBBBhhhhhhh]
[FFFFFFFFFFAAAAAAAAAAAAAAAAAAAAAAAAAAAAAAAAAAAAAAAAAAAAAAAAAAAAAAAAAAAAAAAAA]
Chr5(136800001-136805000) Chr(-4999-0)

>> 5_2281  0_0 0.349 0   0
Chr5 (11400001-11405000)        Chr (-4999-0)
[5-5555555h-hhhhhhhhhhhhh-hhhhhhhhBB-hhhh-Bhhh55hhhhhhhhhhhhhhhhh-hhhhhhhhhh]
[FFFFFFFFFFAAAAAAAAAAAAAAAAAAAAAAAAAAAAAAAAAAAAAAAAAAAAAAAAAAAAAAAAAAAAAAAAA]
Chr5(11400001-11405000) Chr(-4999-0)

>> 5_2231  0_0 0.349 0   0
Chr5 (11150001-11155000)        Chr (-4999-0)
[555555555h-BhhhhhhhhhhhhhhhhhhhhhhhBBhhhBhhhh55hhBhhB-B-5h-hhhBhhhhhhhhhhhh]
[FFFFFFFFFFAAAAAAAAAAAAAAAAAAAAAAAAAAAAAAAAAAAAAAAAAAAAAAAAAAAAAAAAAAAAAAAAA]
Chr5(11150001-11155000) Chr(-4999-0)

>> 5_26355  0_0 0.348 0   0
Chr5 (131770001-131775000)      Chr (-4999-0)
[----555hhh-EE--EEEEEEEEEE--EEEEEE-------h5---h--EEEEE---EE-EEE--EEEEEEE-E-5]
[FFFFFFFFFFAAAAAAAAAAAAAAAAAAAAAAAAAAAAAAAAAAAAAAAAAAAAAAAAAAAAAAAAAAAAAAAAA]
Chr5(131770001-131775000) Chr(-4999-0)

>> 5_17487  0_0 0.348 0   0
Chr5 (87430001-87435000)        Chr (-4999-0)
[h-hhhhh5hhBBBBBBBBBBB-BBBBBBBB-BBBB-BBhhBBB-h--BBBhBB-BBBBBBhBB-BBBBhBBBBBh]
[FFFFFFFFFFAAAAAAAAAAAAAAAAAAAAAAAAAAAAAAAAAAAAAAAAAAAAAAAAAAAAAAAAAAAAAAAAA]
Chr5(87430001-87435000) Chr(-4999-0)

>> 5_2228  0_0 0.347 0   0
Chr5 (11135001-11140000)        Chr (-4999-0)
[55555-555hhBhhhhhhhhhhhhhhhhhhhhhh-B-hhhBBhhh55hhhhhhBhhhhhhhh-hhhh-hhhhhhh]
[FFFFFFFFFFAAAAAAAAAAAAAAAAAAAAAAAAAAAAAAAAAAAAAAAAAAAAAAAAAAAAAAAAAAAAAAAAA]
Chr5(11135001-11140000) Chr(-4999-0)

>> 5_2217  0_0 0.347 0   0
Chr5 (11080001-11085000)        Chr (-4999-0)
[555555h555hBhhhhhhhhhhhhhhhhhhhhhh-hBhhhBhhhh55hhh5hBBhhhh-hhhhhhhBBhhhhh-h]
[FFFFFFFFFFAAAAAAAAAAAAAAAAAAAAAAAAAAAAAAAAAAAAAAAAAAAAAAAAAAAAAAAAAAAAAAAAA]
Chr5(11080001-11085000) Chr(-4999-0)

>> 5_2382  0_0 0.346 0   0
Chr5 (11905001-11910000)        Chr (-4999-0)
[hhhhhhhh-hB-hB--B---Bhh-BBBBB--BB--BB--B-BBB-h-B-B-B---BBhh--hB--B-BB-B---h]
[FFFFFFFFFFAAAAAAAAAAAAAAAAAAAAAAAAAAAAAAAAAAAAAAAAAAAAAAAAAAAAAAAAAAAAAAAAA]
Chr5(11905001-11910000) Chr(-4999-0)

>> 5_2264  0_0 0.346 0   0
Chr5 (11315001-11320000)        Chr (-4999-0)
[5555-55h55hhhhhhhhhhhhhhhhhhhhhhhh-hhhhhBhhhh55hhhhhhhhhhhhhhhhhh-h-hhhhhh-]
[FFFFFFFFFFAAAAAAAAAAAAAAAAAAAAAAAAAAAAAAAAAAAAAAAAAAAAAAAAAAAAAAAAAAAAAAAAA]
Chr5(11315001-11320000) Chr(-4999-0)

>> 5_2203  0_0 0.346 0   0
Chr5 (11010001-11015000)        Chr (-4999-0)
[-55555555hhBhhh-hhhhhhhhhhhhhhhhhBBhhhhhBhBhh55hhhhhhhhE--hhhhBhhhhBhhhhhhh]
[FFFFFFFFFFAAAAAAAAAAAAAAAAAAAAAAAAAAAAAAAAAAAAAAAAAAAAAAAAAAAAAAAAAAAAAAAAA]
Chr5(11010001-11015000) Chr(-4999-0)

>> 5_23733  0_0 0.345 0   0
Chr5 (118660001-118665000)      Chr (-4999-0)
[hh-hhhhhhh-EE-EEE--EEE---EE-EEEE---E--E-Bh--5hhEEEhhhh--5-5--55---5-5--5-h-]
[FFFFFFFFFFAAAAAAAAAAAAAAAAAAAAAAAAAAAAAAAAAAAAAAAAAAAAAAAAAAAAAAAAAAAAAAAAA]
Chr5(118660001-118665000) Chr(-4999-0)

>> 5_2230  0_0 0.345 0   0
Chr5 (11145001-11150000)        Chr (-4999-0)
[5555-5555hhBhhhhhhhhhhhhhhhhhhhhhhhBBhhhBhhhh55hhhhh-Bh--hhhhhBhhhhhhhhhhhh]
[FFFFFFFFFFAAAAAAAAAAAAAAAAAAAAAAAAAAAAAAAAAAAAAAAAAAAAAAAAAAAAAAAAAAAAAAAAA]
Chr5(11145001-11150000) Chr(-4999-0)

>> 5_2227  0_0 0.345 0   0
Chr5 (11130001-11135000)        Chr (-4999-0)
[55555h555h-BhhhhhhhhhhhhhhhhhhhhhhBB-hhhBBhhh5-hhhhhhhhhhhhhhhBhhhhhhhhhhhh]
[FFFFFFFFFFAAAAAAAAAAAAAAAAAAAAAAAAAAAAAAAAAAAAAAAAAAAAAAAAAAAAAAAAAAAAAAAAA]
Chr5(11130001-11135000) Chr(-4999-0)

>> 5_2202  0_0 0.344 0   0
Chr5 (11005001-11010000)        Chr (-4999-0)
[5555555-5hhBhhhhhhhhhhhhhhhhhhhhhBhh-hhhBhBhh55hhhhhhBB-hhhhhhBhhhBBhhhhhhh]
[FFFFFFFFFFAAAAAAAAAAAAAAAAAAAAAAAAAAAAAAAAAAAAAAAAAAAAAAAAAAAAAAAAAAAAAAAAA]
Chr5(11005001-11010000) Chr(-4999-0)

>> 5_29218  0_0 0.343 0   0
Chr5 (146085001-146090000)      Chr (-4999-0)
[555555h55hhhhhhhhhhhhhhhhhhhhhhhhhhhhhhhBh--Bh5hhhhhhhhhhhhhhhhhhhh-hhhBhhh]
[FFFFFFFFFFAAAAAAAAAAAAAAAAAAAAAAAAAAAAAAAAAAAAAAAAAAAAAAAAAAAAAAAAAAAAAAAAA]
Chr5(146085001-146090000) Chr(-4999-0)

>> 5_23747  0_0 0.343 0   0
Chr5 (118730001-118735000)      Chr (-4999-0)
[hhhhhhhhhh--55---EE-E--5------E5-------hB5---hh55-h5hh5-5h5-h55555-5h555-55]
[FFFFFFFFFFAAAAAAAAAAAAAAAAAAAAAAAAAAAAAAAAAAAAAAAAAAAAAAAAAAAAAAAAAAAAAAAAA]
Chr5(118730001-118735000) Chr(-4999-0)

>> 5_11777  0_0 0.343 0   0
Chr5 (58880001-58885000)        Chr (-4999-0)
[AAAAAAAAAAh-hhhhhhhhhhhhhh--hA-hhBB---------5A-h--AAAh--hh5---h--A--AAA--h-]
[FFFFFFFFFFAAAAAAAAAAAAAAAAAAAAAAAAAAAAAAAAAAAAAAAAAAAAAAAAAAAAAAAAAAAAAAAAA]
Chr5(58880001-58885000) Chr(-4999-0)

>> 5_35260  0_0 0.342 0   0
Chr5 (176295001-176300000)      Chr (-4999-0)
[BBh-555555B-BBBBBBBB-Bh---BBB-B--BBBBBBBBBBBBBBB-BBBBBBBBBhBBBBBBBBBBBBBB-h]
[FFFFFFFFFFAAAAAAAAAAAAAAAAAAAAAAAAAAAAAAAAAAAAAAAAAAAAAAAAAAAAAAAAAAAAAAAAA]
Chr5(176295001-176300000) Chr(-4999-0)

>> 5_31670  0_0 0.342 0   0
Chr5 (158345001-158350000)      Chr (-4999-0)
[BBBBBBBBBBhBhhBhhhh-hhhh-5hhh-5h-5-h5hhhhhBBhBBhh55h-h5-5hhhhhh-hBBhhhhhhhh]
[FFFFFFFFFFAAAAAAAAAAAAAAAAAAAAAAAAAAAAAAAAAAAAAAAAAAAAAAAAAAAAAAAAAAAAAAAAA]
Chr5(158345001-158350000) Chr(-4999-0)

>> 5_31454  0_0 0.342 0   0
Chr5 (157265001-157270000)      Chr (-4999-0)
[hhh5hhhhhh555555555555h5555555555555555555555--55555h555555555555555h555555]
[FFFFFFFFFFAAAAAAAAAAAAAAAAAAAAAAAAAAAAAAAAAAAAAAAAAAAAAAAAAAAAAAAAAAAAAAAAA]
Chr5(157265001-157270000) Chr(-4999-0)

>> 5_19201  0_0 0.342 0   0
Chr5 (96000001-96005000)        Chr (-4999-0)
[hhhhhhh-BB55-5------E--5-5hh5h55-55--555h555-hhB--5555h55555-5-5-E-55-EE-55]
[FFFFFFFFFFAAAAAAAAAAAAAAAAAAAAAAAAAAAAAAAAAAAAAAAAAAAAAAAAAAAAAAAAAAAAAAAAA]
Chr5(96000001-96005000) Chr(-4999-0)

>> 5_29243  0_0 0.341 0   0
Chr5 (146210001-146215000)      Chr (-4999-0)
[555555hh55hhhhhhhhhhhhhhhhhhhhhhhhhh-hhhhhhhhhhhhhhhhhh-hh5hh-hhhhhhhhhhhhh]
[FFFFFFFFFFAAAAAAAAAAAAAAAAAAAAAAAAAAAAAAAAAAAAAAAAAAAAAAAAAAAAAAAAAAAAAAAAA]
Chr5(146210001-146215000) Chr(-4999-0)

>> 5_28071  0_0 0.341 0   0
Chr5 (140350001-140355000)      Chr (-4999-0)
[555h555h5-BBBB-BBhBBhhhBhhB-hBhBhhhh-hhhhB-B5--hh-hhhBhhBBB-hhBhhhB-hhhhhhh]
[FFFFFFFFFFAAAAAAAAAAAAAAAAAAAAAAAAAAAAAAAAAAAAAAAAAAAAAAAAAAAAAAAAAAAAAAAAA]
Chr5(140350001-140355000) Chr(-4999-0)

>> 5_2275  0_0 0.341 0   0
Chr5 (11370001-11375000)        Chr (-4999-0)
[-EE5----55hhh-hhhhhhhhhhhhhhhBh-hBBhBhhhhhhhh--hhhhh-hhhhhBhhhBhhhBBhhhBhh5]
[FFFFFFFFFFAAAAAAAAAAAAAAAAAAAAAAAAAAAAAAAAAAAAAAAAAAAAAAAAAAAAAAAAAAAAAAAAA]
Chr5(11370001-11375000) Chr(-4999-0)

>> 5_15461  0_0 0.341 0   0
Chr5 (77300001-77305000)        Chr (-4999-0)
[EE------BB55555555h5hh555555555555-55555--555--h5555h55555555555-555h55h55h]
[FFFFFFFFFFAAAAAAAAAAAAAAAAAAAAAAAAAAAAAAAAAAAAAAAAAAAAAAAAAAAAAAAAAAAAAAAAA]
Chr5(77300001-77305000) Chr(-4999-0)

>> 5_30116  0_0 0.339 0   0
Chr5 (150575001-150580000)      Chr (-4999-0)
[hhhhhhhhh-5-5-5-----------5-55E--h---BBBhhhh5hh--55555555555555555h5555-555]
[FFFFFFFFFFAAAAAAAAAAAAAAAAAAAAAAAAAAAAAAAAAAAAAAAAAAAAAAAAAAAAAAAAAAAAAAAAA]
Chr5(150575001-150580000) Chr(-4999-0)

>> 5_28219  0_0 0.338 0   0
Chr5 (141090001-141095000)      Chr (-4999-0)
[hhhhhhhh55BBhBBBhBhhhhBhBBBBhBBBBBB-BBBBBB---hBBB-BB--BB--BBhBBBB-BBh--BB--]
[FFFFFFFFFFAAAAAAAAAAAAAAAAAAAAAAAAAAAAAAAAAAAAAAAAAAAAAAAAAAAAAAAAAAAAAAAAA]
Chr5(141090001-141095000) Chr(-4999-0)

>> 5_23746  0_0 0.338 0   0
Chr5 (118725001-118730000)      Chr (-4999-0)
[hhhhhhhhhh5-555--EE---55-E55-5E5------5hB55-5hh555hhhh555h55-55--555h55-555]
[FFFFFFFFFFAAAAAAAAAAAAAAAAAAAAAAAAAAAAAAAAAAAAAAAAAAAAAAAAAAAAAAAAAAAAAAAAA]
Chr5(118725001-118730000) Chr(-4999-0)

>> 5_7691  0_0 0.336 0   0
Chr5 (38450001-38455000)        Chr (-4999-0)
[hhhBhh-hhhBB------------BB-BB-BBB5---5--BBBBBhhB--555----55B5BBBBBBBBBBhB5h]
[FFFFFFFFFFAAAAAAAAAAAAAAAAAAAAAAAAAAAAAAAAAAAAAAAAAAAAAAAAAAAAAAAAAAAAAAAAA]
Chr5(38450001-38455000) Chr(-4999-0)

>> 5_27835  0_0 0.336 0   0
Chr5 (139170001-139175000)      Chr (-4999-0)
[5555555BBBBBBBBBBBBBBBBBBBBBBBBBBBBBBBBBBBBBBBBBBB-BBBBBhhhBBBBBBBBBBBBBBBh]
[FFFFFFFFFFAAAAAAAAAAAAAAAAAAAAAAAAAAAAAAAAAAAAAAAAAAAAAAAAAAAAAAAAAAAAAAAAA]
Chr5(139170001-139175000) Chr(-4999-0)

>> 5_7256  0_0 0.335 0   0
Chr5 (36275001-36280000)        Chr (-4999-0)
[-555555hhhhhhhB-hhh-Bhhhhhhhhhh-h------hhhhhh--hh-h-hhhhhh-hhhhhhhhBhhhhhhh]
[FFFFFFFFFFAAAAAAAAAAAAAAAAAAAAAAAAAAAAAAAAAAAAAAAAAAAAAAAAAAAAAAAAAAAAAAAAA]
Chr5(36275001-36280000) Chr(-4999-0)

>> 5_29395  0_0 0.335 0   0
Chr5 (146970001-146975000)      Chr (-4999-0)
[555555-555h-h5hhhhhhhhhhh-5-5hh5hBBh--hhhhBhh555-hhhhhh-Bhhh-hhhhhhBhhhhhhh]
[FFFFFFFFFFAAAAAAAAAAAAAAAAAAAAAAAAAAAAAAAAAAAAAAAAAAAAAAAAAAAAAAAAAAAAAAAAA]
Chr5(146970001-146975000) Chr(-4999-0)

>> 5_27838  0_0 0.334 0   0
Chr5 (139185001-139190000)      Chr (-4999-0)
[E-EE----5-BBhBBBB-hhhBBBhhhBBBBBBBBBBBBBBBBBB--BhBhBBBBBBBhBBBBBBBBBBBBBBh-]
[FFFFFFFFFFAAAAAAAAAAAAAAAAAAAAAAAAAAAAAAAAAAAAAAAAAAAAAAAAAAAAAAAAAAAAAAAAA]
Chr5(139185001-139190000) Chr(-4999-0)

>> 5_2319  0_0 0.334 0   0
Chr5 (11590001-11595000)        Chr (-4999-0)
[-E----555-hhhhhhhhhhhhhhhhhhhhhhhh-hhhhhhhhhh--hhhhhhhhh-hBhhhhhhhhhhhhhhhh]
[FFFFFFFFFFAAAAAAAAAAAAAAAAAAAAAAAAAAAAAAAAAAAAAAAAAAAAAAAAAAAAAAAAAAAAAAAAA]
Chr5(11590001-11595000) Chr(-4999-0)

>> 5_1318  0_0 0.334 0   0
Chr5 (6585001-6590000)  Chr (-4999-0)
[--hh555h55BB-B-----BhB--BBBBBB-BBh-BBBBBBBBBBh-BB-h--BB-hhh-5--BBBBB-BB-B-5]
[FFFFFFFFFFAAAAAAAAAAAAAAAAAAAAAAAAAAAAAAAAAAAAAAAAAAAAAAAAAAAAAAAAAAAAAAAAA]
Chr5(6585001-6590000) Chr(-4999-0)

>> 5_15501  0_0 0.333 0   0
Chr5 (77500001-77505000)        Chr (-4999-0)
[55hhhh5hhh555555555555555555-5555555555555555555555555555555555555555555555]
[FFFFFFFFFFAAAAAAAAAAAAAAAAAAAAAAAAAAAAAAAAAAAAAAAAAAAAAAAAAAAAAAAAAAAAAAAAA]
Chr5(77500001-77505000) Chr(-4999-0)

>> 5_29397  0_0 0.332 0   0
Chr5 (146980001-146985000)      Chr (-4999-0)
[5555555555h5h5hhhhhhhhhhhh-55hh5hBBhhBhhhBBhh555hhhhhhhhhhhhhhhhhhhhhhh-hhh]
[FFFFFFFFFFAAAAAAAAAAAAAAAAAAAAAAAAAAAAAAAAAAAAAAAAAAAAAAAAAAAAAAAAAAAAAAAAA]
Chr5(146980001-146985000) Chr(-4999-0)

>> 5_2226  0_0 0.332 0   0
Chr5 (11125001-11130000)        Chr (-4999-0)
[555-5-55--BBhhhhhhhhhhhhhhhhhhhhhhBBBhhhBBhhh55hh-hh-hhhhhhBhhBhhhhhhhhhhhh]
[FFFFFFFFFFAAAAAAAAAAAAAAAAAAAAAAAAAAAAAAAAAAAAAAAAAAAAAAAAAAAAAAAAAAAAAAAAA]
Chr5(11125001-11130000) Chr(-4999-0)

>> 5_35902  0_0 0.33 0   0
Chr5 (179505001-179510000)      Chr (-4999-0)
[hhhhhhhhhhBBBBBBBBBBBBBBBB----BB-BBBBBBB-hBBBh-B--BBBBBhB--Bh-BBBBBBhhhBBhh]
[FFFFFFFFFFAAAAAAAAAAAAAAAAAAAAAAAAAAAAAAAAAAAAAAAAAAAAAAAAAAAAAAAAAAAAAAAAA]
Chr5(179505001-179510000) Chr(-4999-0)

>> 5_29284  0_0 0.33 0   0
Chr5 (146415001-146420000)      Chr (-4999-0)
[555555-hhhhhhhhhhBhhhhhBhhh--hhBhh----hhh-hh--hhhhhhhhhhBhhhhhhhB-BBhhhhhBh]
[FFFFFFFFFFAAAAAAAAAAAAAAAAAAAAAAAAAAAAAAAAAAAAAAAAAAAAAAAAAAAAAAAAAAAAAAAAA]
Chr5(146415001-146420000) Chr(-4999-0)

>> 5_31452  0_0 0.329 0   0
Chr5 (157255001-157260000)      Chr (-4999-0)
[hhh5hhhhhh5-555----5555-55--E-E-5555h--5--555hh55--5---55-55--h5555-h5---55]
[FFFFFFFFFFAAAAAAAAAAAAAAAAAAAAAAAAAAAAAAAAAAAAAAAAAAAAAAAAAAAAAAAAAAAAAAAAA]
Chr5(157255001-157260000) Chr(-4999-0)

>> 5_27341  0_0 0.328 0   0
Chr5 (136700001-136705000)      Chr (-4999-0)
[E-5E-EEh---BhBhh-BhhhhhhhhhB-Bhhh----5B5BB-hhh--hBhhBBBBBBhhhh--BBB--hhh-hh]
[FFFFFFFFFFAAAAAAAAAAAAAAAAAAAAAAAAAAAAAAAAAAAAAAAAAAAAAAAAAAAAAAAAAAAAAAAAA]
Chr5(136700001-136705000) Chr(-4999-0)

>> 5_26424  0_0 0.328 0   0
Chr5 (132115001-132120000)      Chr (-4999-0)
[EEEE-E-BBBBB-BBBBB-BB-BBBBBBBBBBB---h--------hBBB-BBBBBB5h5hhhBBhhB-hhhhh5-]
[FFFFFFFFFFAAAAAAAAAAAAAAAAAAAAAAAAAAAAAAAAAAAAAAAAAAAAAAAAAAAAAAAAAAAAAAAAA]
Chr5(132115001-132120000) Chr(-4999-0)

>> 5_28412  0_0 0.327 0   0
Chr5 (142055001-142060000)      Chr (-4999-0)
[EEEEE--hhhBBhBBhhhhhhhhhhhhBhBhhB55-55-5-h-55-5-h5hhh-----5hhhB5--Bhhhh-Bhh]
[FFFFFFFFFFAAAAAAAAAAAAAAAAAAAAAAAAAAAAAAAAAAAAAAAAAAAAAAAAAAAAAAAAAAAAAAAAA]
Chr5(142055001-142060000) Chr(-4999-0)

>> 5_12147  0_0 0.327 0   0
Chr5 (60730001-60735000)        Chr (-4999-0)
[EEE-E--5-5hhhhhhhhhhhhh-hh5hhhhhh5hhh-5h-----5-hhh5hhhh-5h-55hh5hh--h555h55]
[FFFFFFFFFFAAAAAAAAAAAAAAAAAAAAAAAAAAAAAAAAAAAAAAAAAAAAAAAAAAAAAAAAAAAAAAAAA]
Chr5(60730001-60735000) Chr(-4999-0)

>> 5_25328  0_0 0.326 0   0
Chr5 (126635001-126640000)      Chr (-4999-0)
[EEEE-E-5hhhBhhBBhhBBB-BBhB-hh-BhhBBBB5hhh-BBh--Bhhhhhh5Bhh-hhhhBhhB-hhhBBhh]
[FFFFFFFFFFAAAAAAAAAAAAAAAAAAAAAAAAAAAAAAAAAAAAAAAAAAAAAAAAAAAAAAAAAAAAAAAAA]
Chr5(126635001-126640000) Chr(-4999-0)

>> 5_2253  0_0 0.326 0   0
Chr5 (11260001-11265000)        Chr (-4999-0)
[-E--E---55hhhhhhhhhhhhhhhhhhhhhhhhBBhhhhhhhhh--hhhhhhhhhhhhhhhhhhhhhhhhhhhh]
[FFFFFFFFFFAAAAAAAAAAAAAAAAAAAAAAAAAAAAAAAAAAAAAAAAAAAAAAAAAAAAAAAAAAAAAAAAA]
Chr5(11260001-11265000) Chr(-4999-0)

>> 5_17539  0_0 0.326 0   0
Chr5 (87690001-87695000)        Chr (-4999-0)
[A--A---AAAhB-BhBBBBhhhh-hBBBhBhBhhh--hh-h-hhhAAhhh5hhh---hhh-h-h--BBhhhhhh-]
[FFFFFFFFFFAAAAAAAAAAAAAAAAAAAAAAAAAAAAAAAAAAAAAAAAAAAAAAAAAAAAAAAAAAAAAAAAA]
Chr5(87690001-87695000) Chr(-4999-0)

>> 5_26192  0_0 0.325 0   0
Chr5 (130955001-130960000)      Chr (-4999-0)
[EEEE-E5hhh55555---5--5--55555555-h----555-555-5555-5-h5-5h-555h555h5hhhhhhh]
[FFFFFFFFFFAAAAAAAAAAAAAAAAAAAAAAAAAAAAAAAAAAAAAAAAAAAAAAAAAAAAAAAAAAAAAAAAA]
Chr5(130955001-130960000) Chr(-4999-0)

>> 5_28078  0_0 0.324 0   0
Chr5 (140385001-140390000)      Chr (-4999-0)
[h555555555BBBB-BBBhBhhhBhhBhhBBhhhhhhhhhhhhh555hhhBhhhBhBBhhhhh5hhBBhhhhh-h]
[FFFFFFFFFFAAAAAAAAAAAAAAAAAAAAAAAAAAAAAAAAAAAAAAAAAAAAAAAAAAAAAAAAAAAAAAAAA]
Chr5(140385001-140390000) Chr(-4999-0)

>> 5_23180  0_0 0.322 0   0
Chr5 (115895001-115900000)      Chr (-4999-0)
[EE-E-E----hhhhhh-hhhhhhhh----h-hh-Bhhhhh5Ehhh--hhh5--5-h----5h55-555555h5hh]
[FFFFFFFFFFAAAAAAAAAAAAAAAAAAAAAAAAAAAAAAAAAAAAAAAAAAAAAAAAAAAAAAAAAAAAAAAAA]
Chr5(115895001-115900000) Chr(-4999-0)

>> 5_15198  0_0 0.321 0   0
Chr5 (75985001-75990000)        Chr (-4999-0)
[hhhhhhhhhh55555555555555555555555--E-----E---hhh5-hh---h-h-5h5h-E---55--5h5]
[FFFFFFFFFFAAAAAAAAAAAAAAAAAAAAAAAAAAAAAAAAAAAAAAAAAAAAAAAAAAAAAAAAAAAAAAAAA]
Chr5(75985001-75990000) Chr(-4999-0)

>> 5_30120  0_0 0.32 0   0
Chr5 (150595001-150600000)      Chr (-4999-0)
[hh5hhhhhhhEEE-EEEEEEEEEEEE-E-EEEEhhh5BBBBhh5BhB5-E-E-55---5E---5-5-55555--5]
[FFFFFFFFFFAAAAAAAAAAAAAAAAAAAAAAAAAAAAAAAAAAAAAAAAAAAAAAAAAAAAAAAAAAAAAAAAA]
Chr5(150595001-150600000) Chr(-4999-0)

>> 5_29205  0_0 0.32 0   0
Chr5 (146020001-146025000)      Chr (-4999-0)
[55555--555h5h-5hhhhhhhhhhhBhhhh5hhh-BhhhBBhhh55hhh-hhh-hhh5hhhhhh-Bhhhhhhhh]
[FFFFFFFFFFAAAAAAAAAAAAAAAAAAAAAAAAAAAAAAAAAAAAAAAAAAAAAAAAAAAAAAAAAAAAAAAAA]
Chr5(146020001-146025000) Chr(-4999-0)

>> 5_21791  0_0 0.32 0   0
Chr5 (108950001-108955000)      Chr (-4999-0)
[EEEEEE5hhhhhhhhhhhhBhhhhhhhhhhhhh-BBBBhhhhhhBhhhh5h-hh-BBhhhhhhhhBhhhhhhhhh]
[FFFFFFFFFFAAAAAAAAAAAAAAAAAAAAAAAAAAAAAAAAAAAAAAAAAAAAAAAAAAAAAAAAAAAAAAAAA]
Chr5(108950001-108955000) Chr(-4999-0)

>> 5_15500  0_0 0.319 0   0
Chr5 (77495001-77500000)        Chr (-4999-0)
[55hhhhhhh-55-55555555555555---5555555555h5555-555555-555555555555555-55-555]
[FFFFFFFFFFAAAAAAAAAAAAAAAAAAAAAAAAAAAAAAAAAAAAAAAAAAAAAAAAAAAAAAAAAAAAAAAAA]
Chr5(77495001-77500000) Chr(-4999-0)

>> 5_12189  0_0 0.319 0   0
Chr5 (60940001-60945000)        Chr (-4999-0)
[555555hhhh-Bhhh-hBBhB-hhhhhhhBhBhBBBBBBBhhhBhhhhh-hBBBBhhh-hhhBhBBBhhhhhhhh]
[FFFFFFFFFFAAAAAAAAAAAAAAAAAAAAAAAAAAAAAAAAAAAAAAAAAAAAAAAAAAAAAAAAAAAAAAAAA]
Chr5(60940001-60945000) Chr(-4999-0)

>> 5_7690  0_0 0.318 0   0
Chr5 (38445001-38450000)        Chr (-4999-0)
[-----h-hhhBBBBBBBBBB-BBBBBBBBBBBB-------BBB-B--B-------h---B-B--BBBBBBB-B-h]
[FFFFFFFFFFAAAAAAAAAAAAAAAAAAAAAAAAAAAAAAAAAAAAAAAAAAAAAAAAAAAAAAAAAAAAAAAAA]
Chr5(38445001-38450000) Chr(-4999-0)

>> 5_29195  0_0 0.318 0   0
Chr5 (145970001-145975000)      Chr (-4999-0)
[5555555555h5hB5hhh5hh5hhhhhhh-h5hhBBBhhhBBh-h55hhhhhhhhhBh5hhhhh-hBhhhhhh5h]
[FFFFFFFFFFAAAAAAAAAAAAAAAAAAAAAAAAAAAAAAAAAAAAAAAAAAAAAAAAAAAAAAAAAAAAAAAAA]
Chr5(145970001-145975000) Chr(-4999-0)

>> 5_28073  0_0 0.318 0   0
Chr5 (140360001-140365000)      Chr (-4999-0)
[5h55555555hBBB-BBhhhhhhhhhhhhBhhhhhhhhhhhhhB555hhhhhhhhhhhhhhhh5hhhhhhhhhhh]
[FFFFFFFFFFAAAAAAAAAAAAAAAAAAAAAAAAAAAAAAAAAAAAAAAAAAAAAAAAAAAAAAAAAAAAAAAAA]
Chr5(140360001-140365000) Chr(-4999-0)

>> 5_27357  0_0 0.318 0   0
Chr5 (136780001-136785000)      Chr (-4999-0)
[-55-555-hhBBhBhBhBhhhhhhhhBBBBhhh--h-h-hBB-Bh-hhh-hhhhhBBBhhhhBhhBB-hhhhhhh]
[FFFFFFFFFFAAAAAAAAAAAAAAAAAAAAAAAAAAAAAAAAAAAAAAAAAAAAAAAAAAAAAAAAAAAAAAAAA]
Chr5(136780001-136785000) Chr(-4999-0)

>> 5_12130  0_0 0.318 0   0
Chr5 (60645001-60650000)        Chr (-4999-0)
[EEEEEE-h5-hhhhhh--h5hhhh-5hhhhhh-h5-h55h--5555-hh5--hh----5-E-hh5h---5---55]
[FFFFFFFFFFAAAAAAAAAAAAAAAAAAAAAAAAAAAAAAAAAAAAAAAAAAAAAAAAAAAAAAAAAAAAAAAAA]
Chr5(60645001-60650000) Chr(-4999-0)

>> 5_574  0_0 0.317 0   0
Chr5 (2865001-2870000)  Chr (-4999-0)
[BBBBBBBBBBhhhhhhhhhhhhhhhhhhhhhhhhhhhhhhhh--hhhhhBhBBBBhhBhhhhBBhhBhhhhhhhh]
[FFFFFFFFFFAAAAAAAAAAAAAAAAAAAAAAAAAAAAAAAAAAAAAAAAAAAAAAAAAAAAAAAAAAAAAAAAA]
Chr5(2865001-2870000) Chr(-4999-0)

>> 5_29424  0_0 0.317 0   0
Chr5 (147115001-147120000)      Chr (-4999-0)
[-5555555h5hhh5hhhhhhhhhhhh--h-hhhhBhhhhhhB-hh55hhhhhhhhBhhhhhhhhhhhhhhhhhhh]
[FFFFFFFFFFAAAAAAAAAAAAAAAAAAAAAAAAAAAAAAAAAAAAAAAAAAAAAAAAAAAAAAAAAAAAAAAAA]
Chr5(147115001-147120000) Chr(-4999-0)

>> 5_2201  0_0 0.317 0   0
Chr5 (11000001-11005000)        Chr (-4999-0)
[5555555h5hBBhhhhhhhhhhhhhhhhhhhhhBBhBhhhB-Bhh55hh-hhhBB---hhhhBhhhBBhhhhhhh]
[FFFFFFFFFFAAAAAAAAAAAAAAAAAAAAAAAAAAAAAAAAAAAAAAAAAAAAAAAAAAAAAAAAAAAAAAAAA]
Chr5(11000001-11005000) Chr(-4999-0)

>> 5_1479  0_0 0.317 0   0
Chr5 (7390001-7395000)  Chr (-4999-0)
[hhhhhh--hhBBBB-B-BBB-hhhBBBBBB--BBB-B---BBBB-hhB-B---BBBB-hBh--B---BB-----h]
[FFFFFFFFFFAAAAAAAAAAAAAAAAAAAAAAAAAAAAAAAAAAAAAAAAAAAAAAAAAAAAAAAAAAAAAAAAA]
Chr5(7390001-7395000) Chr(-4999-0)

>> 5_35913  0_0 0.314 0   0
Chr5 (179560001-179565000)      Chr (-4999-0)
[--h555--5hhBhhhhhBhhhhhh-hh---B-hBBBBB--BB--B--hhBBBBB-hBBhBhBBBh-BBB-BBB-h]
[FFFFFFFFFFAAAAAAAAAAAAAAAAAAAAAAAAAAAAAAAAAAAAAAAAAAAAAAAAAAAAAAAAAAAAAAAAA]
Chr5(179560001-179565000) Chr(-4999-0)

>> 5_30115  0_0 0.314 0   0
Chr5 (150570001-150575000)      Chr (-4999-0)
[hhhhhhhhhh555-555-5555555E---5E--hh--BBBhhhh5hh5555555-555555555--h5555h555]
[FFFFFFFFFFAAAAAAAAAAAAAAAAAAAAAAAAAAAAAAAAAAAAAAAAAAAAAAAAAAAAAAAAAAAAAAAAA]
Chr5(150570001-150575000) Chr(-4999-0)

>> 5_29396  0_0 0.314 0   0
Chr5 (146975001-146980000)      Chr (-4999-0)
[5555555555h5h5hhhhhhhhhhhh555hh5hBBhhBhhhBBhh555hhhhhhhhhhhhhhhhhhhhhhhhhhh]
[FFFFFFFFFFAAAAAAAAAAAAAAAAAAAAAAAAAAAAAAAAAAAAAAAAAAAAAAAAAAAAAAAAAAAAAAAAA]
Chr5(146975001-146980000) Chr(-4999-0)

>> 5_29934  0_0 0.313 0   0
Chr5 (149665001-149670000)      Chr (-4999-0)
[-hA-AAA---hBhBBhhhhhhhhh-hhBBB-hhhh-hBBB5h--B--BhBhhBBBBhhBhh-B-BBB-BBBBB-h]
[FFFFFFFFFFAAAAAAAAAAAAAAAAAAAAAAAAAAAAAAAAAAAAAAAAAAAAAAAAAAAAAAAAAAAAAAAAA]
Chr5(149665001-149670000) Chr(-4999-0)

>> 5_29196  0_0 0.313 0   0
Chr5 (145975001-145980000)      Chr (-4999-0)
[55-5555555h5hB5hhh5hh5hhhBhhhBh5hh--B-hhBBhhh55hhhhhhhh-Bh5hh-hhhhBhhhhhhhh]
[FFFFFFFFFFAAAAAAAAAAAAAAAAAAAAAAAAAAAAAAAAAAAAAAAAAAAAAAAAAAAAAAAAAAAAAAAAA]
Chr5(145975001-145980000) Chr(-4999-0)

>> 5_2307  0_0 0.313 0   0
Chr5 (11530001-11535000)        Chr (-4999-0)
[-EE-E---5-hhhhhhhhhhhhhhhhhhhhhhhhBhBhhh-hhhh-5hhhhhh-----hhhhhhhhhhhhhhhhh]
[FFFFFFFFFFAAAAAAAAAAAAAAAAAAAAAAAAAAAAAAAAAAAAAAAAAAAAAAAAAAAAAAAAAAAAAAAAA]
Chr5(11530001-11535000) Chr(-4999-0)

>> 5_35911  0_0 0.31 0   0
Chr5 (179550001-179555000)      Chr (-4999-0)
[--h-55-55--Bh-hh-BhhhhhhBhhBBhBBhBBBBB-BBBBBBBBBhBBBBBB-BBhBhBBBh-BBB-BBBBh]
[FFFFFFFFFFAAAAAAAAAAAAAAAAAAAAAAAAAAAAAAAAAAAAAAAAAAAAAAAAAAAAAAAAAAAAAAAAA]
Chr5(179550001-179555000) Chr(-4999-0)

>> 5_29215  0_0 0.31 0   0
Chr5 (146070001-146075000)      Chr (-4999-0)
[5555555-5-h5hh5hhhhhhhhhhhhhhhh5hhhhhhhhBBhhh55hhBhhhhhhhh5hhhhhhhhhhhhBhhh]
[FFFFFFFFFFAAAAAAAAAAAAAAAAAAAAAAAAAAAAAAAAAAAAAAAAAAAAAAAAAAAAAAAAAAAAAAAAA]
Chr5(146070001-146075000) Chr(-4999-0)

>> 5_27286  0_0 0.31 0   0
Chr5 (136425001-136430000)      Chr (-4999-0)
[--55E5----hBhBhhhhhhhhhhhhBhBhhhhh--h5-hhh--h--hhhhh----hhhhhhB-BBBhhhhhhhh]
[FFFFFFFFFFAAAAAAAAAAAAAAAAAAAAAAAAAAAAAAAAAAAAAAAAAAAAAAAAAAAAAAAAAAAAAAAAA]
Chr5(136425001-136430000) Chr(-4999-0)

>> 5_2214  0_0 0.309 0   0
Chr5 (11065001-11070000)        Chr (-4999-0)
[555555hh55BBhhhhhhhhhhhhhhhhhhhhhhBhhhhhBBBhh55hhhhBBhhhhhh-hhhhhhB-hhhhhBh]
[FFFFFFFFFFAAAAAAAAAAAAAAAAAAAAAAAAAAAAAAAAAAAAAAAAAAAAAAAAAAAAAAAAAAAAAAAAA]
Chr5(11065001-11070000) Chr(-4999-0)

>> 5_35869  0_0 0.308 0   0
Chr5 (179340001-179345000)      Chr (-4999-0)
[5-h555555--BhhBhhBhh-Bhh-55hh5---h-h--BB5h---h-h--h----hhhh-hhBBhhh--------]
[FFFFFFFFFFAAAAAAAAAAAAAAAAAAAAAAAAAAAAAAAAAAAAAAAAAAAAAAAAAAAAAAAAAAAAAAAAA]
Chr5(179340001-179345000) Chr(-4999-0)

>> 5_28225  0_0 0.308 0   0
Chr5 (141120001-141125000)      Chr (-4999-0)
[hhhhhhh---BBBBBBBBBBBBh-BBBBBBBBBBBBBBBBBBBB--BhhBBBBBBBBB-BhBBBBBBBBBBBBh-]
[FFFFFFFFFFAAAAAAAAAAAAAAAAAAAAAAAAAAAAAAAAAAAAAAAAAAAAAAAAAAAAAAAAAAAAAAAAA]
Chr5(141120001-141125000) Chr(-4999-0)

>> 5_29261  0_0 0.307 0   0
Chr5 (146300001-146305000)      Chr (-4999-0)
[55h5555h-hhhhhhhhhhhhhhhhhhhhhhhhBhhBhhhBBhhhhhhh-Bhhhhh-hhhhhhhBhBBhhhhhhh]
[FFFFFFFFFFAAAAAAAAAAAAAAAAAAAAAAAAAAAAAAAAAAAAAAAAAAAAAAAAAAAAAAAAAAAAAAAAA]
Chr5(146300001-146305000) Chr(-4999-0)

>> 5_2252  0_0 0.307 0   0
Chr5 (11255001-11260000)        Chr (-4999-0)
[EEEE--5h5-hhhhhhhhhhhhhhhhhhhhhhhh--hhhhhhhhh55hhhhhhhhhhhhhhhhhhhhBhhhhhhh]
[FFFFFFFFFFAAAAAAAAAAAAAAAAAAAAAAAAAAAAAAAAAAAAAAAAAAAAAAAAAAAAAAAAAAAAAAAAA]
Chr5(11255001-11260000) Chr(-4999-0)

>> 5_17417  0_0 0.306 0   0
Chr5 (87080001-87085000)        Chr (-4999-0)
[-5-----EAE-hBBBBBBBBBBBBBBBBBBBB-BBhhBhhhBBBh5-hBBhB-hhBBBhBhhBhBBBhhBBh-Bh]
[FFFFFFFFFFAAAAAAAAAAAAAAAAAAAAAAAAAAAAAAAAAAAAAAAAAAAAAAAAAAAAAAAAAAAAAAAAA]
Chr5(87080001-87085000) Chr(-4999-0)

>> 5_29260  0_0 0.305 0   0
Chr5 (146295001-146300000)      Chr (-4999-0)
[55-555hh--hhhhhhhhhhhh-hhhhhhhhhh-hh-hhh-Bhhh--hh--hhhhhBhhhhhhhBhBBhhhhhhh]
[FFFFFFFFFFAAAAAAAAAAAAAAAAAAAAAAAAAAAAAAAAAAAAAAAAAAAAAAAAAAAAAAAAAAAAAAAAA]
Chr5(146295001-146300000) Chr(-4999-0)

>> 5_27598  0_0 0.305 0   0
Chr5 (137985001-137990000)      Chr (-4999-0)
[5--5-55-55BBBBBBBBBBBBBBBBBBBBBBBBBBBBBB5h-BB--BBBh-BB--55hBhB-B--BBBB-BB5h]
[FFFFFFFFFFAAAAAAAAAAAAAAAAAAAAAAAAAAAAAAAAAAAAAAAAAAAAAAAAAAAAAAAAAAAAAAAAA]
Chr5(137985001-137990000) Chr(-4999-0)

>> 5_2260  0_0 0.305 0   0
Chr5 (11295001-11300000)        Chr (-4999-0)
[55555h55-hhhhhhhhhhhhhhhhhhhhhhhhhhhBhhhBBhhh5-hhhhBhhhhhhhhhhhhhhhhhhhhhhh]
[FFFFFFFFFFAAAAAAAAAAAAAAAAAAAAAAAAAAAAAAAAAAAAAAAAAAAAAAAAAAAAAAAAAAAAAAAAA]
Chr5(11295001-11300000) Chr(-4999-0)

>> 5_2250  0_0 0.305 0   0
Chr5 (11245001-11250000)        Chr (-4999-0)
[5555555h5hhhhhhhhhhhhhhhhh---hhhhhhhhhhhhhhhh55hhhhhhhhhhhhhhhhhhhhBhhhhhhh]
[FFFFFFFFFFAAAAAAAAAAAAAAAAAAAAAAAAAAAAAAAAAAAAAAAAAAAAAAAAAAAAAAAAAAAAAAAAA]
Chr5(11245001-11250000) Chr(-4999-0)

>> 5_12159  0_0 0.305 0   0
Chr5 (60790001-60795000)        Chr (-4999-0)
[-EE------E555555555hhhh-55555-555555-555--555--5h55hh5-h5-55---555h5555-555]
[FFFFFFFFFFAAAAAAAAAAAAAAAAAAAAAAAAAAAAAAAAAAAAAAAAAAAAAAAAAAAAAAAAAAAAAAAAA]
Chr5(60790001-60795000) Chr(-4999-0)

>> 5_8140  0_0 0.304 0   0
Chr5 (40695001-40700000)        Chr (-4999-0)
[hhhhhhhhhh5555555555-555-55555555hh5h-55h5555hh555hh55hh5555555555555555555]
[FFFFFFFFFFAAAAAAAAAAAAAAAAAAAAAAAAAAAAAAAAAAAAAAAAAAAAAAAAAAAAAAAAAAAAAAAAA]
Chr5(40695001-40700000) Chr(-4999-0)

>> 5_2312  0_0 0.303 0   0
Chr5 (11555001-11560000)        Chr (-4999-0)
[5555-55h5hhhhhhhhhhhhhhhhhhhhhhhhhhhhhhhhhhhh5-hhhhhhhhhhhhhhhhhhhhhhhhhhhh]
[FFFFFFFFFFAAAAAAAAAAAAAAAAAAAAAAAAAAAAAAAAAAAAAAAAAAAAAAAAAAAAAAAAAAAAAAAAA]
Chr5(11555001-11560000) Chr(-4999-0)

>> 5_15806  0_0 0.303 0   0
Chr5 (79025001-79030000)        Chr (-4999-0)
[hhhhhhhhhhBB-EB--------B-BBBB--BBBBB5BBB-hBB-h---h55555555h5hhhhB-BBh--hBBh]
[FFFFFFFFFFAAAAAAAAAAAAAAAAAAAAAAAAAAAAAAAAAAAAAAAAAAAAAAAAAAAAAAAAAAAAAAAAA]
Chr5(79025001-79030000) Chr(-4999-0)

>> 5_15301  0_0 0.303 0   0
Chr5 (76500001-76505000)        Chr (-4999-0)
[-hhhh-hhhhBB-BBB-BBB--hBBB-B--BBBBBBBBBBBBBBBhhBBhB-B-BhBh--hBhB-BBBB--BBB-]
[FFFFFFFFFFAAAAAAAAAAAAAAAAAAAAAAAAAAAAAAAAAAAAAAAAAAAAAAAAAAAAAAAAAAAAAAAAA]
Chr5(76500001-76505000) Chr(-4999-0)

>> 5_27813  0_0 0.301 0   0
Chr5 (139060001-139065000)      Chr (-4999-0)
[EEEEEEEE--55h-h-hhhhh5hh5-------h5555---55BB5EEEE5-EEEE5-555555555555555555]
[FFFFFFFFFFAAAAAAAAAAAAAAAAAAAAAAAAAAAAAAAAAAAAAAAAAAAAAAAAAAAAAAAAAAAAAAAAA]
Chr5(139060001-139065000) Chr(-4999-0)
