# Supplementary material for: Automatic detection of genomic regions with informative epigenetic patterns
Source: BMC Genomics. 2018 Nov 28;19:847. doi: 10.1186/s12864-018-5286-5 (PMC6264639; doi:10.1186/s12864-018-5286-5)
Supplement: Supplementary file 2 — Full list of windows in all chromosomes for the three experiments (in plain text and html format). The lists include the detailed epigenetic profiles for the windows as well as links to inspect these in a genome browser. (ZIP 973 kb) [file 12864_2018_5286_MOESM2_ESM.zip › Additional_file_2/brain/TXT/sdp_brain_6_15to5_3_E4.txt]

# Epicorr 1.19
#
# nsamples= 75  # Nr. of epigenomes (samples)
# wlen= 5000  # Window length (bp)
# step= 5000  # Distance between window inits (bp)
#           => Window 'n' goes from  (n-1)*step+1  to  (n-1)*step+wlen  (bp)
# Chr_1= 6 (6) 171286182 bp
# nwin1= 34256 # Nr. of windows for Chr_1
# Chr_2= 6 (6) 171286182 bp
# nwin2= 34256 # Nr. of windows for Chr_2
# Epigen vocabulary:
# epired= YES # Reduced vocabulary (yes/no)
# state  mnemonic  color  shortname|longname
#   0   -       #000000 (---|---, ZNF/Rpts|ZNF genes & repeats, )
#   1   A       #FF0000 (TssA|Active TSS, TssAFlnk|Flanking Active TSS, )
#   3   5       #32CD32 (TxFlnk|Transcr. at gene 5' and 3', Tx|Strong transcription, TxWk|Weak transcription, )
#   7   E       #FFFF00 (EnhG|Genic enhancers, Enh|Enhancers, )
#   9   h       #8A91D0 (Het|Heterochromatin, Quies|Quiescent/Low, )
#  10   B       #CD5C5C (TssBiv|Bivalent/Poised, BivFlnk|Flanking Bivalent TSS/Enh, EnhBiv|Bivalent Enhancer, ReprPC|Repressed PolyComb, ReprPCWk|Weak Repressed PolyComb, )
#------------------------------------------------------------
>> 6_26928  0_0 0.732 0   0
Chr6 (134635001-134640000)      Chr (-4999-0)
[AAAAAAA-A-BBh-B---------BBBBB-BBB-----------------h-h-BB-h-B--BBBBBBhBBBBh5]
[FFFFFFFFFFAAAAAAAAAAAAAAAAAAAAAAAAAAAAAAAAAAAAAAAAAAAAAAAAAAAAAAAAAAAAAAAAA]
Chr6(134635001-134640000) Chr(-4999-0)

>> 6_1433  0_0 0.65 0   0
Chr6 (7160001-7165000)  Chr (-4999-0)
[5hhhhhhhhh55555555555-5-55---E-5-------5-----555----555---5--555E--E--E--5-]
[FFFFFFFFFFAAAAAAAAAAAAAAAAAAAAAAAAAAAAAAAAAAAAAAAAAAAAAAAAAAAAAAAAAAAAAAAAA]
Chr6(7160001-7165000) Chr(-4999-0)

>> 6_13870  0_0 0.576 0   0
Chr6 (69345001-69350000)        Chr (-4999-0)
[AAAAAAAAAAhBhB-BBBBB--h--B-BBBBBBBBBBB----BB-AA-B-----B------B--BBhhBBBB-B-]
[FFFFFFFFFFAAAAAAAAAAAAAAAAAAAAAAAAAAAAAAAAAAAAAAAAAAAAAAAAAAAAAAAAAAAAAAAAA]
Chr6(69345001-69350000) Chr(-4999-0)

>> 6_4082  0_0 0.555 0   0
Chr6 (20405001-20410000)        Chr (-4999-0)
[hhhhhhhhh-5-5--E-E--------E-E---E55555-55--55555-5---55--555--h555-55555-5h]
[FFFFFFFFFFAAAAAAAAAAAAAAAAAAAAAAAAAAAAAAAAAAAAAAAAAAAAAAAAAAAAAAAAAAAAAAAAA]
Chr6(20405001-20410000) Chr(-4999-0)

>> 6_8650  0_0 0.549 0   0
Chr6 (43245001-43250000)        Chr (-4999-0)
[555555555BBBBBBBBBBBBB--BBBBBBBBB--BBBBBBBBBB--BBBBBBBB--hhBB-B---B------hh]
[FFFFFFFFFFAAAAAAAAAAAAAAAAAAAAAAAAAAAAAAAAAAAAAAAAAAAAAAAAAAAAAAAAAAAAAAAAA]
Chr6(43245001-43250000) Chr(-4999-0)

>> 6_1434  0_0 0.535 0   0
Chr6 (7165001-7170000)  Chr (-4999-0)
[----hh-hhh--5-5---55----EE-EEE---EEE-EE-EEEE-----EEE--EEEE5-E---EEEE-EEEE-E]
[FFFFFFFFFFAAAAAAAAAAAAAAAAAAAAAAAAAAAAAAAAAAAAAAAAAAAAAAAAAAAAAAAAAAAAAAAAA]
Chr6(7165001-7170000) Chr(-4999-0)

>> 6_16855  0_0 0.523 0   0
Chr6 (84270001-84275000)        Chr (-4999-0)
[5-555555-5hhhhhhhhhhhhhhhhh-hhh-hB--hBhhBBB-hhhhhhhhhhhhhhhhhhhhhhBhhhhhhhh]
[FFFFFFFFFFAAAAAAAAAAAAAAAAAAAAAAAAAAAAAAAAAAAAAAAAAAAAAAAAAAAAAAAAAAAAAAAAA]
Chr6(84270001-84275000) Chr(-4999-0)

>> 6_16874  0_0 0.514 0   0
Chr6 (84365001-84370000)        Chr (-4999-0)
[5555555555hhhhhhhhhhhhhhhhhhh-hhhhhhhBhhhBhhhhhhhh-hhhhhhh5hhhhhhhB-hhhhhhh]
[FFFFFFFFFFAAAAAAAAAAAAAAAAAAAAAAAAAAAAAAAAAAAAAAAAAAAAAAAAAAAAAAAAAAAAAAAAA]
Chr6(84365001-84370000) Chr(-4999-0)

>> 6_669  0_0 0.497 0   0
Chr6 (3340001-3345000)  Chr (-4999-0)
[EEEEEEEE-EhBhhBh5hhhhhhh5hhhhh5hB-----BB5hhh5EE---5----h55h5--5---BB555555h]
[FFFFFFFFFFAAAAAAAAAAAAAAAAAAAAAAAAAAAAAAAAAAAAAAAAAAAAAAAAAAAAAAAAAAAAAAAAA]
Chr6(3340001-3345000) Chr(-4999-0)

>> 6_32754  0_0 0.497 0   0
Chr6 (163765001-163770000)      Chr (-4999-0)
[EEEEEE----hBhhhhhBhhhhhh-hhhhhhhhhhhh-hhhh--h--hhh--------hhhh--Bhhhhhhhh5h]
[FFFFFFFFFFAAAAAAAAAAAAAAAAAAAAAAAAAAAAAAAAAAAAAAAAAAAAAAAAAAAAAAAAAAAAAAAAA]
Chr6(163765001-163770000) Chr(-4999-0)

>> 6_16858  0_0 0.482 0   0
Chr6 (84285001-84290000)        Chr (-4999-0)
[5h55555555hBhhhhhhhhhhhhhhhhhhh-hBBhhBhh-BBBBhhhhhhhhhhhhh-hhhhhhhBhhhhhhhh]
[FFFFFFFFFFAAAAAAAAAAAAAAAAAAAAAAAAAAAAAAAAAAAAAAAAAAAAAAAAAAAAAAAAAAAAAAAAA]
Chr6(84285001-84290000) Chr(-4999-0)

>> 6_678  0_0 0.478 0   0
Chr6 (3385001-3390000)  Chr (-4999-0)
[-EEEEEEE5-hBh5hhhhhhhhhhh-hhhh-hhh----BB------Eh--5----hhhh-555---5-----5-5]
[FFFFFFFFFFAAAAAAAAAAAAAAAAAAAAAAAAAAAAAAAAAAAAAAAAAAAAAAAAAAAAAAAAAAAAAAAAA]
Chr6(3385001-3390000) Chr(-4999-0)

>> 6_16860  0_0 0.476 0   0
Chr6 (84295001-84300000)        Chr (-4999-0)
[5h55555555hBhhhhhhhhhhhhhhhhhhhhhhBh-hhhBB-hhhhhhhhhhhhhhhhhhhhhhhhhhhhhhhh]
[FFFFFFFFFFAAAAAAAAAAAAAAAAAAAAAAAAAAAAAAAAAAAAAAAAAAAAAAAAAAAAAAAAAAAAAAAAA]
Chr6(84295001-84300000) Chr(-4999-0)

>> 6_16854  0_0 0.47 0   0
Chr6 (84265001-84270000)        Chr (-4999-0)
[5h55555555hhhhhhhhhhhhhhhhhBhBhBhBBBhBhhBBBhhhhhhhhhhhhhhhhhhhhhhhhhhhhhhhh]
[FFFFFFFFFFAAAAAAAAAAAAAAAAAAAAAAAAAAAAAAAAAAAAAAAAAAAAAAAAAAAAAAAAAAAAAAAAA]
Chr6(84265001-84270000) Chr(-4999-0)

>> 6_16859  0_0 0.469 0   0
Chr6 (84290001-84295000)        Chr (-4999-0)
[5h55555555hBhhhhhhhhhhhhhhhhhhhhhBBhhhhhBBBhhhhhhhhhhhhhhhhhhhhhhhhhhhhhhhh]
[FFFFFFFFFFAAAAAAAAAAAAAAAAAAAAAAAAAAAAAAAAAAAAAAAAAAAAAAAAAAAAAAAAAAAAAAAAA]
Chr6(84290001-84295000) Chr(-4999-0)

>> 6_16856  0_0 0.469 0   0
Chr6 (84275001-84280000)        Chr (-4999-0)
[5h55555555hhhhhhhhhhhhhhhhhhhhhhhBBhhBhhhBBBhhhhhhhhhhhhhhhhhhhhhhhhhhhhhhh]
[FFFFFFFFFFAAAAAAAAAAAAAAAAAAAAAAAAAAAAAAAAAAAAAAAAAAAAAAAAAAAAAAAAAAAAAAAAA]
Chr6(84275001-84280000) Chr(-4999-0)

>> 6_671  0_0 0.465 0   0
Chr6 (3350001-3355000)  Chr (-4999-0)
[EEEEEEEEE-h--hB---hhh--hB-555h-hBh--5-BB--hh5EE-E-----E5hhh5-B---5B555-----]
[FFFFFFFFFFAAAAAAAAAAAAAAAAAAAAAAAAAAAAAAAAAAAAAAAAAAAAAAAAAAAAAAAAAAAAAAAAA]
Chr6(3350001-3355000) Chr(-4999-0)

>> 6_16873  0_0 0.465 0   0
Chr6 (84360001-84365000)        Chr (-4999-0)
[-5-555555-hhhhhhhhhhhhhhhhhhhhhhhhBhhBhhhBhhhhhhhhhhhhhhhhhhhhhhhh-hhhhhhhh]
[FFFFFFFFFFAAAAAAAAAAAAAAAAAAAAAAAAAAAAAAAAAAAAAAAAAAAAAAAAAAAAAAAAAAAAAAAAA]
Chr6(84360001-84365000) Chr(-4999-0)

>> 6_8646  0_0 0.464 0   0
Chr6 (43225001-43230000)        Chr (-4999-0)
[5555555555BBhBhhhhhhh---BhhBBBhBBB-BBBBB-hBBB55BBBhBBBB---BB-BBBBhh-BBBBBh5]
[FFFFFFFFFFAAAAAAAAAAAAAAAAAAAAAAAAAAAAAAAAAAAAAAAAAAAAAAAAAAAAAAAAAAAAAAAAA]
Chr6(43225001-43230000) Chr(-4999-0)

>> 6_8645  0_0 0.464 0   0
Chr6 (43220001-43225000)        Chr (-4999-0)
[5555555555BBhB----h-hBBBB--BBB-BBBBBBBBBBBBBB55BBB-BBBBhhBBBBBBBBB-BBBBBBh5]
[FFFFFFFFFFAAAAAAAAAAAAAAAAAAAAAAAAAAAAAAAAAAAAAAAAAAAAAAAAAAAAAAAAAAAAAAAAA]
Chr6(43220001-43225000) Chr(-4999-0)

>> 6_4917  0_0 0.46 0   0
Chr6 (24580001-24585000)        Chr (-4999-0)
[h--5555-55hBhhB-hhh-h-hh--h-hh--hBB--BBh-----hhhh-hhhBB-hhBh--hh--Bhh-hh-hh]
[FFFFFFFFFFAAAAAAAAAAAAAAAAAAAAAAAAAAAAAAAAAAAAAAAAAAAAAAAAAAAAAAAAAAAAAAAAA]
Chr6(24580001-24585000) Chr(-4999-0)

>> 6_16875  0_0 0.46 0   0
Chr6 (84370001-84375000)        Chr (-4999-0)
[-55-55555-hhhhhhhhhhhhhhhhhhhBhhhhhhhBhhhhhhhhhhhhhhhhhhhhhhhhhhhhhhhhhhhhh]
[FFFFFFFFFFAAAAAAAAAAAAAAAAAAAAAAAAAAAAAAAAAAAAAAAAAAAAAAAAAAAAAAAAAAAAAAAAA]
Chr6(84370001-84375000) Chr(-4999-0)

>> 6_1425  0_0 0.458 0   0
Chr6 (7120001-7125000)  Chr (-4999-0)
[hhhhhh5hhh5555555-55555555---E5555555555---55555-5--555--5555h5555--555-55-]
[FFFFFFFFFFAAAAAAAAAAAAAAAAAAAAAAAAAAAAAAAAAAAAAAAAAAAAAAAAAAAAAAAAAAAAAAAAA]
Chr6(7120001-7125000) Chr(-4999-0)

>> 6_16883  0_0 0.453 0   0
Chr6 (84410001-84415000)        Chr (-4999-0)
[hh5h555555--hB-Bh---BhhhBBBBBB--hBBB-BhBBBB-Bhh--h--BhB-Bhhhhh--B-h-h--h-hh]
[FFFFFFFFFFAAAAAAAAAAAAAAAAAAAAAAAAAAAAAAAAAAAAAAAAAAAAAAAAAAAAAAAAAAAAAAAAA]
Chr6(84410001-84415000) Chr(-4999-0)

>> 6_8333  0_0 0.449 0   0
Chr6 (41660001-41665000)        Chr (-4999-0)
[EEEEEEEB-B5555555555hhhh5555-hE-55h-hB---55----5h5-E-B-5--55555-5--5555-5-5]
[FFFFFFFFFFAAAAAAAAAAAAAAAAAAAAAAAAAAAAAAAAAAAAAAAAAAAAAAAAAAAAAAAAAAAAAAAAA]
Chr6(41660001-41665000) Chr(-4999-0)

>> 6_19477  0_0 0.447 0   0
Chr6 (97380001-97385000)        Chr (-4999-0)
[EE-E-E5B55BhhB-hh-hhBhhh-BBhhBB-BBBB-BBBhh-BhhhhBhhhhhh-hhBhhhhhhhBhhhhhhhh]
[FFFFFFFFFFAAAAAAAAAAAAAAAAAAAAAAAAAAAAAAAAAAAAAAAAAAAAAAAAAAAAAAAAAAAAAAAAA]
Chr6(97380001-97385000) Chr(-4999-0)

>> 6_10746  0_0 0.447 0   0
Chr6 (53725001-53730000)        Chr (-4999-0)
[EEEEEE-E--hhh5hhhhhhhhhhh55hhhhhh-E---hh-E-----55hhhhh--hh------5-h5hh-5h--]
[FFFFFFFFFFAAAAAAAAAAAAAAAAAAAAAAAAAAAAAAAAAAAAAAAAAAAAAAAAAAAAAAAAAAAAAAAAA]
Chr6(53725001-53730000) Chr(-4999-0)

>> 6_29010  0_0 0.446 0   0
Chr6 (145045001-145050000)      Chr (-4999-0)
[h--hhhhhhh555-555555555-5555555555555555-5-5---5555h555-5-5-h--55555555-555]
[FFFFFFFFFFAAAAAAAAAAAAAAAAAAAAAAAAAAAAAAAAAAAAAAAAAAAAAAAAAAAAAAAAAAAAAAAAA]
Chr6(145045001-145050000) Chr(-4999-0)

>> 6_10745  0_0 0.446 0   0
Chr6 (53720001-53725000)        Chr (-4999-0)
[EEEEEE--hBhhh5hhhhhhhhhhh55hhhhhhh-h-hhh-h----5h5hhhhhB-----5555--h-hh5----]
[FFFFFFFFFFAAAAAAAAAAAAAAAAAAAAAAAAAAAAAAAAAAAAAAAAAAAAAAAAAAAAAAAAAAAAAAAAA]
Chr6(53720001-53725000) Chr(-4999-0)

>> 6_27702  0_0 0.443 0   0
Chr6 (138505001-138510000)      Chr (-4999-0)
[EEEEEEEh--BBBBBBhBBB-hhBhBhhhBBBhBBBBBBB--BB555hhhBhhh-hh5-hhhhhhhBBh--Bhh-]
[FFFFFFFFFFAAAAAAAAAAAAAAAAAAAAAAAAAAAAAAAAAAAAAAAAAAAAAAAAAAAAAAAAAAAAAAAAA]
Chr6(138505001-138510000) Chr(-4999-0)

>> 6_26002  0_0 0.443 0   0
Chr6 (130005001-130010000)      Chr (-4999-0)
[hhhhhhhhh--EEE-E-E--EEE-E-E---EE---E--E---EEEh5EE----5-h-h5-h5h----------5-]
[FFFFFFFFFFAAAAAAAAAAAAAAAAAAAAAAAAAAAAAAAAAAAAAAAAAAAAAAAAAAAAAAAAAAAAAAAAA]
Chr6(130005001-130010000) Chr(-4999-0)

>> 6_18826  0_0 0.442 0   0
Chr6 (94125001-94130000)        Chr (-4999-0)
[-AAAAA--AABBBBBB-BB-BB-BB-BBBBBBBBBB----BBBBBBBBBB-BB---AA-B----BBB---BBBB-]
[FFFFFFFFFFAAAAAAAAAAAAAAAAAAAAAAAAAAAAAAAAAAAAAAAAAAAAAAAAAAAAAAAAAAAAAAAAA]
Chr6(94125001-94130000) Chr(-4999-0)

>> 6_10448  0_0 0.442 0   0
Chr6 (52235001-52240000)        Chr (-4999-0)
[EEEEEE--BB555-5---55--5-555555555hhhhhhh--hh5-E55hBBhh-5-hh555h5--55555--h5]
[FFFFFFFFFFAAAAAAAAAAAAAAAAAAAAAAAAAAAAAAAAAAAAAAAAAAAAAAAAAAAAAAAAAAAAAAAAA]
Chr6(52235001-52240000) Chr(-4999-0)

>> 6_28948  0_0 0.44 0   0
Chr6 (144735001-144740000)      Chr (-4999-0)
[h-hhhhhhhh5-555-5-------5555h55-h-------------555----55--5-h55-55-5-h55-h55]
[FFFFFFFFFFAAAAAAAAAAAAAAAAAAAAAAAAAAAAAAAAAAAAAAAAAAAAAAAAAAAAAAAAAAAAAAAAA]
Chr6(144735001-144740000) Chr(-4999-0)

>> 6_6629  0_0 0.435 0   0
Chr6 (33140001-33145000)        Chr (-4999-0)
[55555h555hhBhhhhhhBhhBhhhhhhhBBBhh-BBBBB-BBBBhhhh-hhBB-hhhhBhhBB--hhBBBBBhh]
[FFFFFFFFFFAAAAAAAAAAAAAAAAAAAAAAAAAAAAAAAAAAAAAAAAAAAAAAAAAAAAAAAAAAAAAAAAA]
Chr6(33140001-33145000) Chr(-4999-0)

>> 6_4083  0_0 0.429 0   0
Chr6 (20410001-20415000)        Chr (-4999-0)
[hhhhhhhh-h5-----5-------E-E-----E5555555-55-5555-h-EE5---5--hhh555-55555-5h]
[FFFFFFFFFFAAAAAAAAAAAAAAAAAAAAAAAAAAAAAAAAAAAAAAAAAAAAAAAAAAAAAAAAAAAAAAAAA]
Chr6(20410001-20415000) Chr(-4999-0)

>> 6_25556  0_0 0.424 0   0
Chr6 (127775001-127780000)      Chr (-4999-0)
[-55555555-hhhhhhhhhh5hhB-Bh---hBh------h55hhh--hh------Bhh5---A-hBhhh---hh-]
[FFFFFFFFFFAAAAAAAAAAAAAAAAAAAAAAAAAAAAAAAAAAAAAAAAAAAAAAAAAAAAAAAAAAAAAAAAA]
Chr6(127775001-127780000) Chr(-4999-0)

>> 6_27733  0_0 0.421 0   0
Chr6 (138660001-138665000)      Chr (-4999-0)
[5-55555555BBBBBBBBBB-hhBhBhhh--BhBBBhhhhhhhhhhhhhhhhhhhhhhhhhhh-hhB-hh55h-5]
[FFFFFFFFFFAAAAAAAAAAAAAAAAAAAAAAAAAAAAAAAAAAAAAAAAAAAAAAAAAAAAAAAAAAAAAAAAA]
Chr6(138660001-138665000) Chr(-4999-0)

>> 6_16857  0_0 0.413 0   0
Chr6 (84280001-84285000)        Chr (-4999-0)
[5h55555555h-hhhhhhhhhhhhhhhhhhhhhBBhhBhhhBBB-hhhhhhhhhhhhh5hhhhhhhhhhhhhhhh]
[FFFFFFFFFFAAAAAAAAAAAAAAAAAAAAAAAAAAAAAAAAAAAAAAAAAAAAAAAAAAAAAAAAAAAAAAAAA]
Chr6(84280001-84285000) Chr(-4999-0)

>> 6_6631  0_0 0.412 0   0
Chr6 (33150001-33155000)        Chr (-4999-0)
[55555h5555-------------------------BB-BB5BBBBh----hhBB5h55hBhBBBB-B-BBBBBBh]
[FFFFFFFFFFAAAAAAAAAAAAAAAAAAAAAAAAAAAAAAAAAAAAAAAAAAAAAAAAAAAAAAAAAAAAAAAAA]
Chr6(33150001-33155000) Chr(-4999-0)

>> 6_1440  0_0 0.412 0   0
Chr6 (7195001-7200000)  Chr (-4999-0)
[55h5hhhhhh5-5-5---555---55555-555-5--55555--555------5-555555555-55-5---555]
[FFFFFFFFFFAAAAAAAAAAAAAAAAAAAAAAAAAAAAAAAAAAAAAAAAAAAAAAAAAAAAAAAAAAAAAAAAA]
Chr6(7195001-7200000) Chr(-4999-0)

>> 6_29018  0_0 0.411 0   0
Chr6 (145085001-145090000)      Chr (-4999-0)
[hhh-hhhhhh5555555555555555555555-5555555555h555555-555555555h55555555555h5-]
[FFFFFFFFFFAAAAAAAAAAAAAAAAAAAAAAAAAAAAAAAAAAAAAAAAAAAAAAAAAAAAAAAAAAAAAAAAA]
Chr6(145085001-145090000) Chr(-4999-0)

>> 6_16861  0_0 0.411 0   0
Chr6 (84300001-84305000)        Chr (-4999-0)
[5h55555555hBhhhhhhhhhhhh-hhhhhhhhhh-h5hhhBhhhhhhhhhhhhhhhhhhhhhhhhhhhhhhhhh]
[FFFFFFFFFFAAAAAAAAAAAAAAAAAAAAAAAAAAAAAAAAAAAAAAAAAAAAAAAAAAAAAAAAAAAAAAAAA]
Chr6(84300001-84305000) Chr(-4999-0)

>> 6_13938  0_0 0.411 0   0
Chr6 (69685001-69690000)        Chr (-4999-0)
[555-555-h5hhhhhhhhhhhhhhh-hhhhhhhhhhhhhhhhhhh--hhhhhhhhh-hhhhhhhhhhhhhhhhhh]
[FFFFFFFFFFAAAAAAAAAAAAAAAAAAAAAAAAAAAAAAAAAAAAAAAAAAAAAAAAAAAAAAAAAAAAAAAAA]
Chr6(69685001-69690000) Chr(-4999-0)

>> 6_7863  0_0 0.404 0   0
Chr6 (39310001-39315000)        Chr (-4999-0)
[55555-5hhhBBhhhhhhhhhhhh---E----BhBBBhBB-hB-h-Bh--h----h-h-hhhB-hB-B-hh----]
[FFFFFFFFFFAAAAAAAAAAAAAAAAAAAAAAAAAAAAAAAAAAAAAAAAAAAAAAAAAAAAAAAAAAAAAAAAA]
Chr6(39310001-39315000) Chr(-4999-0)

>> 6_32778  0_0 0.404 0   0
Chr6 (163885001-163890000)      Chr (-4999-0)
[EEEEEE-----hhhh5h5h55h5h5-55h555h55--55555555-E55----55-55-5-hh5hhh5hhhhhh5]
[FFFFFFFFFFAAAAAAAAAAAAAAAAAAAAAAAAAAAAAAAAAAAAAAAAAAAAAAAAAAAAAAAAAAAAAAAAA]
Chr6(163885001-163890000) Chr(-4999-0)

>> 6_16862  0_0 0.403 0   0
Chr6 (84305001-84310000)        Chr (-4999-0)
[---5555555hhhhhhhhhhhhhhh-hhhhhhhhh5hhhhhBhhhhhhhhhhhhhhhhhhhhhhhhhhhhhhhhh]
[FFFFFFFFFFAAAAAAAAAAAAAAAAAAAAAAAAAAAAAAAAAAAAAAAAAAAAAAAAAAAAAAAAAAAAAAAAA]
Chr6(84305001-84310000) Chr(-4999-0)

>> 6_14015  0_0 0.403 0   0
Chr6 (70070001-70075000)        Chr (-4999-0)
[hh55555555hhhhhhhhhhhhhhhhhhhhhhhhhhhhhhh-hhh--hhhhhhhhhhhhhhhhhhhhhhhhhhhh]
[FFFFFFFFFFAAAAAAAAAAAAAAAAAAAAAAAAAAAAAAAAAAAAAAAAAAAAAAAAAAAAAAAAAAAAAAAAA]
Chr6(70070001-70075000) Chr(-4999-0)

>> 6_19478  0_0 0.402 0   0
Chr6 (97385001-97390000)        Chr (-4999-0)
[E--E-E---5BhhBhhhhhhBhhhhB-hhB-BBBB------------hhhhhBhh--h-hhhh-hhB-hhhhhhh]
[FFFFFFFFFFAAAAAAAAAAAAAAAAAAAAAAAAAAAAAAAAAAAAAAAAAAAAAAAAAAAAAAAAAAAAAAAAA]
Chr6(97385001-97390000) Chr(-4999-0)

>> 6_28958  0_0 0.401 0   0
Chr6 (144785001-144790000)      Chr (-4999-0)
[h55-hhhhhh5-555------5-55555555555555555--55-555-555555-5555555555555555555]
[FFFFFFFFFFAAAAAAAAAAAAAAAAAAAAAAAAAAAAAAAAAAAAAAAAAAAAAAAAAAAAAAAAAAAAAAAAA]
Chr6(144785001-144790000) Chr(-4999-0)

>> 6_19854  0_0 0.4 0   0
Chr6 (99265001-99270000)        Chr (-4999-0)
[hhhhhhhhhhBBBBBBBBBB-BBBBBBBBBBBBBBBBB--BhBBBhhBBB-BBBBBBBBBBh--BBBB-BBBBBh]
[FFFFFFFFFFAAAAAAAAAAAAAAAAAAAAAAAAAAAAAAAAAAAAAAAAAAAAAAAAAAAAAAAAAAAAAAAAA]
Chr6(99265001-99270000) Chr(-4999-0)

>> 6_28967  0_0 0.397 0   0
Chr6 (144830001-144835000)      Chr (-4999-0)
[h5hhhh5hhh55555555555555555555555555555555555555555555555555555555-55555555]
[FFFFFFFFFFAAAAAAAAAAAAAAAAAAAAAAAAAAAAAAAAAAAAAAAAAAAAAAAAAAAAAAAAAAAAAAAAA]
Chr6(144830001-144835000) Chr(-4999-0)

>> 6_28959  0_0 0.394 0   0
Chr6 (144790001-144795000)      Chr (-4999-0)
[h55hhhhhhh55555555555555555555555555555555555555555555555555555555555555555]
[FFFFFFFFFFAAAAAAAAAAAAAAAAAAAAAAAAAAAAAAAAAAAAAAAAAAAAAAAAAAAAAAAAAAAAAAAAA]
Chr6(144790001-144795000) Chr(-4999-0)

>> 6_32751  0_0 0.389 0   0
Chr6 (163750001-163755000)      Chr (-4999-0)
[EEEEEEEhhh-BhBhBBBBhhhhhhhhhhhhhhh5--5hhh-hhB--hh-5----5-5hh-hBBhBhhhhhhhhh]
[FFFFFFFFFFAAAAAAAAAAAAAAAAAAAAAAAAAAAAAAAAAAAAAAAAAAAAAAAAAAAAAAAAAAAAAAAAA]
Chr6(163750001-163755000) Chr(-4999-0)

>> 6_13942  0_0 0.385 0   0
Chr6 (69705001-69710000)        Chr (-4999-0)
[5555555555hhhhhhhhhhhhhhhhhhhhhhhhhhhhhhhhhhh55hh-hhhhhh5h5hhhh5hhhhhhhhhhh]
[FFFFFFFFFFAAAAAAAAAAAAAAAAAAAAAAAAAAAAAAAAAAAAAAAAAAAAAAAAAAAAAAAAAAAAAAAAA]
Chr6(69705001-69710000) Chr(-4999-0)

>> 6_8651  0_0 0.384 0   0
Chr6 (43250001-43255000)        Chr (-4999-0)
[555555555BBBBBBBBBBBBBhhBB-BBBBBBBBBBBBBBBBBBh5BBBBBBBBhh-hBBhBBE-BB5BhB--h]
[FFFFFFFFFFAAAAAAAAAAAAAAAAAAAAAAAAAAAAAAAAAAAAAAAAAAAAAAAAAAAAAAAAAAAAAAAAA]
Chr6(43250001-43255000) Chr(-4999-0)

>> 6_4918  0_0 0.381 0   0
Chr6 (24585001-24590000)        Chr (-4999-0)
[hh55555h55-BhhBBhhhBh-hhB-hBhhhBBBBBBBBBBBBh-BBBhBhhBBBhhhBhhhhh-hBhhBhhhhh]
[FFFFFFFFFFAAAAAAAAAAAAAAAAAAAAAAAAAAAAAAAAAAAAAAAAAAAAAAAAAAAAAAAAAAAAAAAAA]
Chr6(24585001-24590000) Chr(-4999-0)

>> 6_13940  0_0 0.38 0   0
Chr6 (69695001-69700000)        Chr (-4999-0)
[55555555-5hhhhhhhhhhhhhhhhhBhhhhhBBhhhhhhhhhh55hhhhhhhhh5h-hhhh5hhhhhhhhhhh]
[FFFFFFFFFFAAAAAAAAAAAAAAAAAAAAAAAAAAAAAAAAAAAAAAAAAAAAAAAAAAAAAAAAAAAAAAAAA]
Chr6(69695001-69700000) Chr(-4999-0)

>> 6_4096  0_0 0.378 0   0
Chr6 (20475001-20480000)        Chr (-4999-0)
[hhhhhhhhhh55-55----h55-h-55--555-55555555-5555-5555h-h5h5-55h-555555-5-h55-]
[FFFFFFFFFFAAAAAAAAAAAAAAAAAAAAAAAAAAAAAAAAAAAAAAAAAAAAAAAAAAAAAAAAAAAAAAAAA]
Chr6(20475001-20480000) Chr(-4999-0)

>> 6_32750  0_0 0.377 0   0
Chr6 (163745001-163750000)      Chr (-4999-0)
[EE-EEEEhhhhBhBhBBBBhhhhhh-hhh-hhh-----hh--Bh----h-5----5-5hhhhBB-Bhhhhhhhhh]
[FFFFFFFFFFAAAAAAAAAAAAAAAAAAAAAAAAAAAAAAAAAAAAAAAAAAAAAAAAAAAAAAAAAAAAAAAAA]
Chr6(163745001-163750000) Chr(-4999-0)

>> 6_19500  0_0 0.377 0   0
Chr6 (97495001-97500000)        Chr (-4999-0)
[EEEEEE5hhBhhhhhhh-hhhhhh-------hhBB-BBhhh-BBhhhhhh-hhhhh-hhhhhhhhhh-hhhhhhh]
[FFFFFFFFFFAAAAAAAAAAAAAAAAAAAAAAAAAAAAAAAAAAAAAAAAAAAAAAAAAAAAAAAAAAAAAAAAA]
Chr6(97495001-97500000) Chr(-4999-0)

>> 6_6630  0_0 0.376 0   0
Chr6 (33145001-33150000)        Chr (-4999-0)
[55555h555hhBhhhhhhBhh-hhhhhhh-BBhh-BBhBB--BBBhh-hhhhBB5hh-hBhhBB-h-hBBBBBhh]
[FFFFFFFFFFAAAAAAAAAAAAAAAAAAAAAAAAAAAAAAAAAAAAAAAAAAAAAAAAAAAAAAAAAAAAAAAAA]
Chr6(33145001-33150000) Chr(-4999-0)

>> 6_25566  0_0 0.376 0   0
Chr6 (127825001-127830000)      Chr (-4999-0)
[5555555555hh-hhhhh-hhhhhBBhhhhhB-h55h5hhh5B-h55hhhhhhhh--hBhhhhhhBBhhhhhhBh]
[FFFFFFFFFFAAAAAAAAAAAAAAAAAAAAAAAAAAAAAAAAAAAAAAAAAAAAAAAAAAAAAAAAAAAAAAAAA]
Chr6(127825001-127830000) Chr(-4999-0)

>> 6_727  0_0 0.375 0   0
Chr6 (3630001-3635000)  Chr (-4999-0)
[-555h5h5h5BBBhh-hBBhhBhh-h----hh---BBBBBhh-Bhhhhh-hBBBBhBBhh-h-B-h-BhBBhhhh]
[FFFFFFFFFFAAAAAAAAAAAAAAAAAAAAAAAAAAAAAAAAAAAAAAAAAAAAAAAAAAAAAAAAAAAAAAAAA]
Chr6(3630001-3635000) Chr(-4999-0)

>> 6_4828  0_0 0.374 0   0
Chr6 (24135001-24140000)        Chr (-4999-0)
[hh555555-5hBhhhhh-hhhhhhhhhBhhhhhhhhhhhhBBBhhhBhhhBBhBB-BhhhhhhhBhhBhhhhhhh]
[FFFFFFFFFFAAAAAAAAAAAAAAAAAAAAAAAAAAAAAAAAAAAAAAAAAAAAAAAAAAAAAAAAAAAAAAAAA]
Chr6(24135001-24140000) Chr(-4999-0)

>> 6_19514  0_0 0.373 0   0
Chr6 (97565001-97570000)        Chr (-4999-0)
[5-5-555h5-hhh-hhhhhhhhhhhBhhh-hBhBB--hhhhhBBBhhhhhBhhhhhhhhhhhhhhhBBhhhhhhh]
[FFFFFFFFFFAAAAAAAAAAAAAAAAAAAAAAAAAAAAAAAAAAAAAAAAAAAAAAAAAAAAAAAAAAAAAAAAA]
Chr6(97565001-97570000) Chr(-4999-0)

>> 6_19504  0_0 0.372 0   0
Chr6 (97515001-97520000)        Chr (-4999-0)
[5555555-hhhhhhhhhhhhhhhhhBhhhBhh-BBBBBhhhhhhhhhhhhhhhhhhhhh-hhhhhhh-hhhhhhh]
[FFFFFFFFFFAAAAAAAAAAAAAAAAAAAAAAAAAAAAAAAAAAAAAAAAAAAAAAAAAAAAAAAAAAAAAAAAA]
Chr6(97515001-97520000) Chr(-4999-0)

>> 6_4916  0_0 0.37 0   0
Chr6 (24575001-24580000)        Chr (-4999-0)
[h555555555hBhhBhhhhhhhhhhhhhhh5hhBBhBBhhhhhhhhhhhhhhhBBhhhBhhhhh5hBhhhhhhhh]
[FFFFFFFFFFAAAAAAAAAAAAAAAAAAAAAAAAAAAAAAAAAAAAAAAAAAAAAAAAAAAAAAAAAAAAAAAAA]
Chr6(24575001-24580000) Chr(-4999-0)

>> 6_7496  0_0 0.367 0   0
Chr6 (37475001-37480000)        Chr (-4999-0)
[-hhhhh-hhh5---------E---B-5--hh5BBBBBBBB--BB-BBEEBBBBBBB-BB-h-B---hBB--B-hh]
[FFFFFFFFFFAAAAAAAAAAAAAAAAAAAAAAAAAAAAAAAAAAAAAAAAAAAAAAAAAAAAAAAAAAAAAAAAA]
Chr6(37475001-37480000) Chr(-4999-0)

>> 6_677  0_0 0.367 0   0
Chr6 (3380001-3385000)  Chr (-4999-0)
[EEEEEE--EEhBh5hh-hhhhhhh--hhh-BBBh----BBhh----E----5-B----h-555BEEE5--EE---]
[FFFFFFFFFFAAAAAAAAAAAAAAAAAAAAAAAAAAAAAAAAAAAAAAAAAAAAAAAAAAAAAAAAAAAAAAAAA]
Chr6(3380001-3385000) Chr(-4999-0)

>> 6_29768  0_0 0.367 0   0
Chr6 (148835001-148840000)      Chr (-4999-0)
[EEEEEE-h---BhhBBhBh-hhhh-Bhhhhh-h-----E-5E-----h-5--------55---555--55555-5]
[FFFFFFFFFFAAAAAAAAAAAAAAAAAAAAAAAAAAAAAAAAAAAAAAAAAAAAAAAAAAAAAAAAAAAAAAAAA]
Chr6(148835001-148840000) Chr(-4999-0)

>> 6_18827  0_0 0.367 0   0
Chr6 (94130001-94135000)        Chr (-4999-0)
[hh-hhhhhhh---BBBBB-----BBBBBBB-BBBBBBBhh-B-B-BB-BBhBBhB-Bh-B----B---h--B--h]
[FFFFFFFFFFAAAAAAAAAAAAAAAAAAAAAAAAAAAAAAAAAAAAAAAAAAAAAAAAAAAAAAAAAAAAAAAAA]
Chr6(94130001-94135000) Chr(-4999-0)

>> 6_6900  0_0 0.366 0   0
Chr6 (34495001-34500000)        Chr (-4999-0)
[h555555--5hBhhhhhhhhhhhh-hhhhh--hhBBBBBB-hBBB--B--h--B--55hhhhBB--h------h-]
[FFFFFFFFFFAAAAAAAAAAAAAAAAAAAAAAAAAAAAAAAAAAAAAAAAAAAAAAAAAAAAAAAAAAAAAAAAA]
Chr6(34495001-34500000) Chr(-4999-0)

>> 6_4827  0_0 0.362 0   0
Chr6 (24130001-24135000)        Chr (-4999-0)
[hh555555h5hBhhh-BBh-hhhhh-hBhhhhhhhhhhhh-BBhhhBhhhBBh-BBBh-hhhhhBhhBhhhhhhh]
[FFFFFFFFFFAAAAAAAAAAAAAAAAAAAAAAAAAAAAAAAAAAAAAAAAAAAAAAAAAAAAAAAAAAAAAAAAA]
Chr6(24130001-24135000) Chr(-4999-0)

>> 6_32325  0_0 0.362 0   0
Chr6 (161620001-161625000)      Chr (-4999-0)
[E--EEE----hhh5hhhh5hhhhh-------5-5h5hhhhhh5-555hh--hh5555h55hh55hhhhhhhhh55]
[FFFFFFFFFFAAAAAAAAAAAAAAAAAAAAAAAAAAAAAAAAAAAAAAAAAAAAAAAAAAAAAAAAAAAAAAAAA]
Chr6(161620001-161625000) Chr(-4999-0)

>> 6_1441  0_0 0.362 0   0
Chr6 (7200001-7205000)  Chr (-4999-0)
[55h5hh-hhh55555555555555E---------55555555---555--55555555555555--5-------5]
[FFFFFFFFFFAAAAAAAAAAAAAAAAAAAAAAAAAAAAAAAAAAAAAAAAAAAAAAAAAAAAAAAAAAAAAAAAA]
Chr6(7200001-7205000) Chr(-4999-0)

>> 6_1427  0_0 0.362 0   0
Chr6 (7130001-7135000)  Chr (-4999-0)
[hh5hhhhhB-5-5E5--E-5-----5555E55-555h555-E5-555EE-5E-55h55555555--5555---h5]
[FFFFFFFFFFAAAAAAAAAAAAAAAAAAAAAAAAAAAAAAAAAAAAAAAAAAAAAAAAAAAAAAAAAAAAAAAAA]
Chr6(7130001-7135000) Chr(-4999-0)

>> 6_2683  0_0 0.36 0   0
Chr6 (13410001-13415000)        Chr (-4999-0)
[EE-EEEE---hhhhhhhhhhhhhhE55--h5E------B--555---h--E--h--E-------hBh5-hh-55-]
[FFFFFFFFFFAAAAAAAAAAAAAAAAAAAAAAAAAAAAAAAAAAAAAAAAAAAAAAAAAAAAAAAAAAAAAAAAA]
Chr6(13410001-13415000) Chr(-4999-0)

>> 6_28968  0_0 0.359 0   0
Chr6 (144835001-144840000)      Chr (-4999-0)
[h5hhh-5hhh55555555555555555555555555555555555555555555555555555555555555555]
[FFFFFFFFFFAAAAAAAAAAAAAAAAAAAAAAAAAAAAAAAAAAAAAAAAAAAAAAAAAAAAAAAAAAAAAAAAA]
Chr6(144835001-144840000) Chr(-4999-0)

>> 6_29017  0_0 0.358 0   0
Chr6 (145080001-145085000)      Chr (-4999-0)
[hhh-hhhhhh555555555555555555555555555555h55-5555555555555555h5h555555555h5h]
[FFFFFFFFFFAAAAAAAAAAAAAAAAAAAAAAAAAAAAAAAAAAAAAAAAAAAAAAAAAAAAAAAAAAAAAAAAA]
Chr6(145080001-145085000) Chr(-4999-0)

>> 6_29016  0_0 0.358 0   0
Chr6 (145075001-145080000)      Chr (-4999-0)
[h--hhhhhhh555555555555555555555555555-55h5h555-5555555555555-5h555555555-5h]
[FFFFFFFFFFAAAAAAAAAAAAAAAAAAAAAAAAAAAAAAAAAAAAAAAAAAAAAAAAAAAAAAAAAAAAAAAAA]
Chr6(145075001-145080000) Chr(-4999-0)

>> 6_25565  0_0 0.358 0   0
Chr6 (127820001-127825000)      Chr (-4999-0)
[5-55555555hhhhhhhhhhhhhhBBhhhhhBhh-5h5hhh5Bhh55hhhhhhhhhhhBhhhhhhBBhhhhhhBh]
[FFFFFFFFFFAAAAAAAAAAAAAAAAAAAAAAAAAAAAAAAAAAAAAAAAAAAAAAAAAAAAAAAAAAAAAAAAA]
Chr6(127820001-127825000) Chr(-4999-0)

>> 6_7531  0_0 0.357 0   0
Chr6 (37650001-37655000)        Chr (-4999-0)
[5-5-55555-hB-BBhhhhhhhhhBhhhhB5hBhh--BBB--BBBBBBBBhhBB-Bhhh-hh55BBBBBBBBhhh]
[FFFFFFFFFFAAAAAAAAAAAAAAAAAAAAAAAAAAAAAAAAAAAAAAAAAAAAAAAAAAAAAAAAAAAAAAAAA]
Chr6(37650001-37655000) Chr(-4999-0)

>> 6_6726  0_0 0.357 0   0
Chr6 (33625001-33630000)        Chr (-4999-0)
[BhB-BhBBhB55555555555555h5h55555h555555555555Bh555hh555h55-5h5-555555555555]
[FFFFFFFFFFAAAAAAAAAAAAAAAAAAAAAAAAAAAAAAAAAAAAAAAAAAAAAAAAAAAAAAAAAAAAAAAAA]
Chr6(33625001-33630000) Chr(-4999-0)

>> 6_16882  0_0 0.357 0   0
Chr6 (84405001-84410000)        Chr (-4999-0)
[hh5h555555hhhBh-hhhh-hhhhBBB--hhhB-hhBhBBBBhhhhhhhhhhhhh-hhhhhhhhhhhhhhhhhh]
[FFFFFFFFFFAAAAAAAAAAAAAAAAAAAAAAAAAAAAAAAAAAAAAAAAAAAAAAAAAAAAAAAAAAAAAAAAA]
Chr6(84405001-84410000) Chr(-4999-0)

>> 6_28947  0_0 0.356 0   0
Chr6 (144730001-144735000)      Chr (-4999-0)
[hhhhhhhhhh55-55-5---E---5555-55-h5-55-555-555h-55555555555hh5-h55h5-h5-Eh55]
[FFFFFFFFFFAAAAAAAAAAAAAAAAAAAAAAAAAAAAAAAAAAAAAAAAAAAAAAAAAAAAAAAAAAAAAAAAA]
Chr6(144730001-144735000) Chr(-4999-0)

>> 6_5196  0_0 0.355 0   0
Chr6 (25975001-25980000)        Chr (-4999-0)
[5hhhhhhBhB555555555555-5555555-55555555555555hh55555555h5555555555555555555]
[FFFFFFFFFFAAAAAAAAAAAAAAAAAAAAAAAAAAAAAAAAAAAAAAAAAAAAAAAAAAAAAAAAAAAAAAAAA]
Chr6(25975001-25980000) Chr(-4999-0)

>> 6_4914  0_0 0.353 0   0
Chr6 (24565001-24570000)        Chr (-4999-0)
[hh55555555hBhhhhhhhhhhhhhhhhhhhhhBBBBBhhhhhB-hhhhh-BBB-hBhhhhhBh5hBhhh-hhhh]
[FFFFFFFFFFAAAAAAAAAAAAAAAAAAAAAAAAAAAAAAAAAAAAAAAAAAAAAAAAAAAAAAAAAAAAAAAAA]
Chr6(24565001-24570000) Chr(-4999-0)

>> 6_31483  0_0 0.353 0   0
Chr6 (157410001-157415000)      Chr (-4999-0)
[EEEE-E----55555555555555555555-5555555-555555--555---5-E555--55-55555555555]
[FFFFFFFFFFAAAAAAAAAAAAAAAAAAAAAAAAAAAAAAAAAAAAAAAAAAAAAAAAAAAAAAAAAAAAAAAAA]
Chr6(157410001-157415000) Chr(-4999-0)

>> 6_18159  0_0 0.353 0   0
Chr6 (90790001-90795000)        Chr (-4999-0)
[--5--5-555--------------------E--hhhh-Bhhhhhh5---h55-hhhhhhhhhh-hhh-hBhh-hh]
[FFFFFFFFFFAAAAAAAAAAAAAAAAAAAAAAAAAAAAAAAAAAAAAAAAAAAAAAAAAAAAAAAAAAAAAAAAA]
Chr6(90790001-90795000) Chr(-4999-0)

>> 6_29027  0_0 0.351 0   0
Chr6 (145130001-145135000)      Chr (-4999-0)
[hhhhhhhhhh5555555555555555555555555-5-5h55-h5hh5555555555555h5555555h55555h]
[FFFFFFFFFFAAAAAAAAAAAAAAAAAAAAAAAAAAAAAAAAAAAAAAAAAAAAAAAAAAAAAAAAAAAAAAAAA]
Chr6(145130001-145135000) Chr(-4999-0)

>> 6_19516  0_0 0.349 0   0
Chr6 (97575001-97580000)        Chr (-4999-0)
[5555555hh5hhh-hhh-hhhhhhhBhhhhhh--hhhhhhh-hhhhhhhhBhhhhh5h-hhhhhhhhhhhhhhhh]
[FFFFFFFFFFAAAAAAAAAAAAAAAAAAAAAAAAAAAAAAAAAAAAAAAAAAAAAAAAAAAAAAAAAAAAAAAAA]
Chr6(97575001-97580000) Chr(-4999-0)

>> 6_13939  0_0 0.348 0   0
Chr6 (69690001-69695000)        Chr (-4999-0)
[55555555h5hhhhhhhhhhhhhhh-hhhhhhh-h--hhhhhhhh55hhhhhhhhh5hhhhhh-hhhhhhhhhhh]
[FFFFFFFFFFAAAAAAAAAAAAAAAAAAAAAAAAAAAAAAAAAAAAAAAAAAAAAAAAAAAAAAAAAAAAAAAAA]
Chr6(69690001-69695000) Chr(-4999-0)

>> 6_6627  0_0 0.347 0   0
Chr6 (33130001-33135000)        Chr (-4999-0)
[55555h555h-Bhh-hhhB-hBhhhhhhhBhh-h-BBBB--B--Bhh-BBhhB-5hhhhBhh-BBBhhBBBBB5h]
[FFFFFFFFFFAAAAAAAAAAAAAAAAAAAAAAAAAAAAAAAAAAAAAAAAAAAAAAAAAAAAAAAAAAAAAAAAA]
Chr6(33130001-33135000) Chr(-4999-0)

>> 6_29028  0_0 0.347 0   0
Chr6 (145135001-145140000)      Chr (-4999-0)
[hhhhhhhhhh55555555555555555555555555555h55hh5hh5555555555555h5555555-55555h]
[FFFFFFFFFFAAAAAAAAAAAAAAAAAAAAAAAAAAAAAAAAAAAAAAAAAAAAAAAAAAAAAAAAAAAAAAAAA]
Chr6(145135001-145140000) Chr(-4999-0)

>> 6_8090  0_0 0.346 0   0
Chr6 (40445001-40450000)        Chr (-4999-0)
[Bh5555-5-Eh-hBh-hhhhh---BhBBBBh-hBBBBhhBBBBBBBB-hBhBBBBBBBhBhBB-BBBhBBhBBhh]
[FFFFFFFFFFAAAAAAAAAAAAAAAAAAAAAAAAAAAAAAAAAAAAAAAAAAAAAAAAAAAAAAAAAAAAAAAAA]
Chr6(40445001-40450000) Chr(-4999-0)

>> 6_4915  0_0 0.346 0   0
Chr6 (24570001-24575000)        Chr (-4999-0)
[hh55555555hBhhBhhhhhhhhhhhhhhhhhhBBBBBhhhhhBhhhhhhh-BBBhBhBhhhBh5hBhhhhhhhh]
[FFFFFFFFFFAAAAAAAAAAAAAAAAAAAAAAAAAAAAAAAAAAAAAAAAAAAAAAAAAAAAAAAAAAAAAAAAA]
Chr6(24570001-24575000) Chr(-4999-0)

>> 6_6914  0_0 0.344 0   0
Chr6 (34565001-34570000)        Chr (-4999-0)
[EEEEEEE----555555555-55-5555555-55-5----55-55--55E-EE55E--55-5-5555E55--55-]
[FFFFFFFFFFAAAAAAAAAAAAAAAAAAAAAAAAAAAAAAAAAAAAAAAAAAAAAAAAAAAAAAAAAAAAAAAAA]
Chr6(34565001-34570000) Chr(-4999-0)

>> 6_21396  0_0 0.344 0   0
Chr6 (106975001-106980000)      Chr (-4999-0)
[BBBBBBhhhB5555--5-EE---55-5555555--E--E5hh---hB555Bhhhhhhhh5h5hh55555555555]
[FFFFFFFFFFAAAAAAAAAAAAAAAAAAAAAAAAAAAAAAAAAAAAAAAAAAAAAAAAAAAAAAAAAAAAAAAAA]
Chr6(106975001-106980000) Chr(-4999-0)

>> 6_28960  0_0 0.343 0   0
Chr6 (144795001-144800000)      Chr (-4999-0)
[h555hhhhhh55555555555555555--555555--555555555555555555-5555555555555555555]
[FFFFFFFFFFAAAAAAAAAAAAAAAAAAAAAAAAAAAAAAAAAAAAAAAAAAAAAAAAAAAAAAAAAAAAAAAAA]
Chr6(144795001-144800000) Chr(-4999-0)

>> 6_13932  0_0 0.343 0   0
Chr6 (69655001-69660000)        Chr (-4999-0)
[5555555h55hhhhhhhhhhhhhhhh-BhhhhhBBhhhhhhhBhh55hhhhhhhhh5hhhhhhh-hhhhhhhhhh]
[FFFFFFFFFFAAAAAAAAAAAAAAAAAAAAAAAAAAAAAAAAAAAAAAAAAAAAAAAAAAAAAAAAAAAAAAAAA]
Chr6(69655001-69660000) Chr(-4999-0)

>> 6_8334  0_0 0.342 0   0
Chr6 (41665001-41670000)        Chr (-4999-0)
[EE-E-EEBhh5555555555hhhh5-55hhE-5--hh----5-h--55h55-----E-55555555h555555-5]
[FFFFFFFFFFAAAAAAAAAAAAAAAAAAAAAAAAAAAAAAAAAAAAAAAAAAAAAAAAAAAAAAAAAAAAAAAAA]
Chr6(41665001-41670000) Chr(-4999-0)

>> 6_19481  0_0 0.342 0   0
Chr6 (97400001-97405000)        Chr (-4999-0)
[5555555hhhhhhBhhhhhhhhhhhBhhhhhhhhBhBhhhhhBB-hhhhhhhhhhhhh-hhhhhhhhBhhhhhhh]
[FFFFFFFFFFAAAAAAAAAAAAAAAAAAAAAAAAAAAAAAAAAAAAAAAAAAAAAAAAAAAAAAAAAAAAAAAAA]
Chr6(97400001-97405000) Chr(-4999-0)

>> 6_27699  0_0 0.341 0   0
Chr6 (138490001-138495000)      Chr (-4999-0)
[-55555555hB-BBBBBBBBBB-BBBB-hBBBBBBBBBBBh5BBhBhhBhhhhhBhhhBhhh-5hhBBh--hhB5]
[FFFFFFFFFFAAAAAAAAAAAAAAAAAAAAAAAAAAAAAAAAAAAAAAAAAAAAAAAAAAAAAAAAAAAAAAAAA]
Chr6(138490001-138495000) Chr(-4999-0)

>> 6_21400  0_0 0.34 0   0
Chr6 (106995001-107000000)      Chr (-4999-0)
[hhhhhhhhhh55555555-55555E----E-5E-------hh---hh5-5h55hh-5h5555h5--555555-55]
[FFFFFFFFFFAAAAAAAAAAAAAAAAAAAAAAAAAAAAAAAAAAAAAAAAAAAAAAAAAAAAAAAAAAAAAAAAA]
Chr6(106995001-107000000) Chr(-4999-0)

>> 6_21309  0_0 0.34 0   0
Chr6 (106540001-106545000)      Chr (-4999-0)
[BBBBBBBBBB55--EE--EEEEE-5---5---5555h5-5h--555hBB-5B-hhB-hBBB5BB5--5h-5h-5h]
[FFFFFFFFFFAAAAAAAAAAAAAAAAAAAAAAAAAAAAAAAAAAAAAAAAAAAAAAAAAAAAAAAAAAAAAAAAA]
Chr6(106540001-106545000) Chr(-4999-0)

>> 6_13944  0_0 0.34 0   0
Chr6 (69715001-69720000)        Chr (-4999-0)
[55h5555555hhhhhhhhhhhhhhhhhhhhhhhhhhhhhhhhhhh55hhhhhhhhh5hhhhhh-hhhhhhhhhhh]
[FFFFFFFFFFAAAAAAAAAAAAAAAAAAAAAAAAAAAAAAAAAAAAAAAAAAAAAAAAAAAAAAAAAAAAAAAAA]
Chr6(69715001-69720000) Chr(-4999-0)

>> 6_27715  0_0 0.339 0   0
Chr6 (138570001-138575000)      Chr (-4999-0)
[55555555---BBBBBBBBBhBhBh-hhhBhhhBB--h-hhh---hhhh-hhh-hhhh-hhhh55hB5-55--h5]
[FFFFFFFFFFAAAAAAAAAAAAAAAAAAAAAAAAAAAAAAAAAAAAAAAAAAAAAAAAAAAAAAAAAAAAAAAAA]
Chr6(138570001-138575000) Chr(-4999-0)

>> 6_25558  0_0 0.339 0   0
Chr6 (127785001-127790000)      Chr (-4999-0)
[555h555555hhhhhhhhhhhhhhhhhhhhhhB------5hhhh-55hhhh-hh-hhhh5----BBhhhhhBhhh]
[FFFFFFFFFFAAAAAAAAAAAAAAAAAAAAAAAAAAAAAAAAAAAAAAAAAAAAAAAAAAAAAAAAAAAAAAAAA]
Chr6(127785001-127790000) Chr(-4999-0)

>> 6_21593  0_0 0.339 0   0
Chr6 (107960001-107965000)      Chr (-4999-0)
[----555555hB-BB-h-B--B-h---B-BEB-h5--BBhBhBBh-------------5---55-BBBh--hhh5]
[FFFFFFFFFFAAAAAAAAAAAAAAAAAAAAAAAAAAAAAAAAAAAAAAAAAAAAAAAAAAAAAAAAAAAAAAAAA]
Chr6(107960001-107965000) Chr(-4999-0)

>> 6_16077  0_0 0.339 0   0
Chr6 (80380001-80385000)        Chr (-4999-0)
[5555555555h-h-h----h----hh---hhhhh-h--hhhhh--hhhh5555h5-5-----------5----55]
[FFFFFFFFFFAAAAAAAAAAAAAAAAAAAAAAAAAAAAAAAAAAAAAAAAAAAAAAAAAAAAAAAAAAAAAAAAA]
Chr6(80380001-80385000) Chr(-4999-0)

>> 6_13935  0_0 0.339 0   0
Chr6 (69670001-69675000)        Chr (-4999-0)
[555h55555-hh-hhhhhhhhhhhhhBhhhhhhBBhhhhhhhhhh55hhhhhhhhhhhhhhhhhhhhhhhhhhhh]
[FFFFFFFFFFAAAAAAAAAAAAAAAAAAAAAAAAAAAAAAAAAAAAAAAAAAAAAAAAAAAAAAAAAAAAAAAAA]
Chr6(69670001-69675000) Chr(-4999-0)

>> 6_6725  0_0 0.336 0   0
Chr6 (33620001-33625000)        Chr (-4999-0)
[BhBB-hB-BB55555555555555h5h-5-55h55-55---55-5Bh55-hh---h55B5h5-555555555555]
[FFFFFFFFFFAAAAAAAAAAAAAAAAAAAAAAAAAAAAAAAAAAAAAAAAAAAAAAAAAAAAAAAAAAAAAAAAA]
Chr6(33620001-33625000) Chr(-4999-0)

>> 6_2926  0_0 0.335 0   0
Chr6 (14625001-14630000)        Chr (-4999-0)
[BBBBBBBB-Bhhh5hhhhhhhhhhh5hhhhh5hhhh--BBhhh-B-B5-hhhhBB5hh-hhhB-hhhhhhhh-hh]
[FFFFFFFFFFAAAAAAAAAAAAAAAAAAAAAAAAAAAAAAAAAAAAAAAAAAAAAAAAAAAAAAAAAAAAAAAAA]
Chr6(14625001-14630000) Chr(-4999-0)

>> 6_14016  0_0 0.334 0   0
Chr6 (70075001-70080000)        Chr (-4999-0)
[hh55555555hhhhhhhhhhhhhhhhhhhhhhhhhhhhhhhhhhhh5hhhhhhhhhhhhhhhhhhhhhhhhhhhh]
[FFFFFFFFFFAAAAAAAAAAAAAAAAAAAAAAAAAAAAAAAAAAAAAAAAAAAAAAAAAAAAAAAAAAAAAAAAA]
Chr6(70075001-70080000) Chr(-4999-0)

>> 6_13941  0_0 0.334 0   0
Chr6 (69700001-69705000)        Chr (-4999-0)
[5-555-5555hhhhhhhhhhhhhhhhh-hhhhh--hhhhhhhhhh55hhhhhhhhh5h5hhhh5hhhhhhhhhhh]
[FFFFFFFFFFAAAAAAAAAAAAAAAAAAAAAAAAAAAAAAAAAAAAAAAAAAAAAAAAAAAAAAAAAAAAAAAAA]
Chr6(69700001-69705000) Chr(-4999-0)

>> 6_6628  0_0 0.333 0   0
Chr6 (33135001-33140000)        Chr (-4999-0)
[55555h555hhBhhhhhhBhhBhhhhhhhB--hh5BBBBBBBBBBhhh-BhhBB5hhhhBhhBB--hhBBBBB-h]
[FFFFFFFFFFAAAAAAAAAAAAAAAAAAAAAAAAAAAAAAAAAAAAAAAAAAAAAAAAAAAAAAAAAAAAAAAAA]
Chr6(33135001-33140000) Chr(-4999-0)

>> 6_27709  0_0 0.332 0   0
Chr6 (138540001-138545000)      Chr (-4999-0)
[5555555h5hBB--BBBBBBh-hBhBhhhBBBhBBB-hhhhhh-hhhhhhhhBhhhhhhhhhhhhhh-h5---h5]
[FFFFFFFFFFAAAAAAAAAAAAAAAAAAAAAAAAAAAAAAAAAAAAAAAAAAAAAAAAAAAAAAAAAAAAAAAAA]
Chr6(138540001-138545000) Chr(-4999-0)

>> 6_28509  0_0 0.331 0   0
Chr6 (142540001-142545000)      Chr (-4999-0)
[-h-hhhh-h--555-5555-h--555--5--5-555-5--hh5-5--555---55h5h55--5555-------5-]
[FFFFFFFFFFAAAAAAAAAAAAAAAAAAAAAAAAAAAAAAAAAAAAAAAAAAAAAAAAAAAAAAAAAAAAAAAAA]
Chr6(142540001-142545000) Chr(-4999-0)

>> 6_32755  0_0 0.33 0   0
Chr6 (163770001-163775000)      Chr (-4999-0)
[-EEEEE-hh-hBhhh-hBhhhhhh-hhhh-h-hhh5h5hhh-5-h55hh-5--5--55hh-hhhBhhhhhhh-5h]
[FFFFFFFFFFAAAAAAAAAAAAAAAAAAAAAAAAAAAAAAAAAAAAAAAAAAAAAAAAAAAAAAAAAAAAAAAAA]
Chr6(163770001-163775000) Chr(-4999-0)

>> 6_29007  0_0 0.33 0   0
Chr6 (145030001-145035000)      Chr (-4999-0)
[hhhhhhhhhh5555555555555555555555h-5----5-----hh5555h555-5h5-55h555h5h55h555]
[FFFFFFFFFFAAAAAAAAAAAAAAAAAAAAAAAAAAAAAAAAAAAAAAAAAAAAAAAAAAAAAAAAAAAAAAAAA]
Chr6(145030001-145035000) Chr(-4999-0)

>> 6_28969  0_0 0.33 0   0
Chr6 (144840001-144845000)      Chr (-4999-0)
[h5hhh55hhh55555555555555555555555555555555555555555555555555555555555555555]
[FFFFFFFFFFAAAAAAAAAAAAAAAAAAAAAAAAAAAAAAAAAAAAAAAAAAAAAAAAAAAAAAAAAAAAAAAAA]
Chr6(144840001-144845000) Chr(-4999-0)

>> 6_19511  0_0 0.33 0   0
Chr6 (97550001-97555000)        Chr (-4999-0)
[5-5-555h5hhhh-hhhhhhhhhhhBhhhBh-hBBhhhhhhhhhhhhhhhhhhhhhhhhhhhhhhhhBhhhhhhh]
[FFFFFFFFFFAAAAAAAAAAAAAAAAAAAAAAAAAAAAAAAAAAAAAAAAAAAAAAAAAAAAAAAAAAAAAAAAA]
Chr6(97550001-97555000) Chr(-4999-0)

>> 6_16076  0_0 0.33 0   0
Chr6 (80375001-80380000)        Chr (-4999-0)
[-55555-555h-h-h-E-hhh--Ehhhhhhhhhhhhhhhhhhhh5hhhh----h-h55h-hhh---5-5----55]
[FFFFFFFFFFAAAAAAAAAAAAAAAAAAAAAAAAAAAAAAAAAAAAAAAAAAAAAAAAAAAAAAAAAAAAAAAAA]
Chr6(80375001-80380000) Chr(-4999-0)

>> 6_6727  0_0 0.329 0   0
Chr6 (33630001-33635000)        Chr (-4999-0)
[hhBhhhBhh-55555555555555h5h55555h5555555555-5Bh555--5-5h55h5555555555555555]
[FFFFFFFFFFAAAAAAAAAAAAAAAAAAAAAAAAAAAAAAAAAAAAAAAAAAAAAAAAAAAAAAAAAAAAAAAAA]
Chr6(33630001-33635000) Chr(-4999-0)

>> 6_8647  0_0 0.328 0   0
Chr6 (43230001-43235000)        Chr (-4999-0)
[5555555555BB-Bhhhhh-hhhhB--BBB-BBBhBBBBBBBBBB55BBBhBBBB5h5BBh---EEhh55-5-55]
[FFFFFFFFFFAAAAAAAAAAAAAAAAAAAAAAAAAAAAAAAAAAAAAAAAAAAAAAAAAAAAAAAAAAAAAAAAA]
Chr6(43230001-43235000) Chr(-4999-0)

>> 6_28751  0_0 0.328 0   0
Chr6 (143750001-143755000)      Chr (-4999-0)
[h-hhhhhhh-55-5555--hh5h-55555555h5555555555555-55555555-5h555-5555-5h55-555]
[FFFFFFFFFFAAAAAAAAAAAAAAAAAAAAAAAAAAAAAAAAAAAAAAAAAAAAAAAAAAAAAAAAAAAAAAAAA]
Chr6(143750001-143755000) Chr(-4999-0)

>> 6_5198  0_0 0.327 0   0
Chr6 (25985001-25990000)        Chr (-4999-0)
[h5h-hhhBhB55555555555555555555555555555555555hh55555555h55555555--555555555]
[FFFFFFFFFFAAAAAAAAAAAAAAAAAAAAAAAAAAAAAAAAAAAAAAAAAAAAAAAAAAAAAAAAAAAAAAAAA]
Chr6(25985001-25990000) Chr(-4999-0)

>> 6_5197  0_0 0.327 0   0
Chr6 (25980001-25985000)        Chr (-4999-0)
[5-hhhhhBhB5555555555555555555555555555555-555hh55555555h55555555-E555555555]
[FFFFFFFFFFAAAAAAAAAAAAAAAAAAAAAAAAAAAAAAAAAAAAAAAAAAAAAAAAAAAAAAAAAAAAAAAAA]
Chr6(25980001-25985000) Chr(-4999-0)

>> 6_1436  0_0 0.326 0   0
Chr6 (7175001-7180000)  Chr (-4999-0)
[5555hhhhhh55555555555555555555555------5-E--55555---------5---5555555555555]
[FFFFFFFFFFAAAAAAAAAAAAAAAAAAAAAAAAAAAAAAAAAAAAAAAAAAAAAAAAAAAAAAAAAAAAAAAAA]
Chr6(7175001-7180000) Chr(-4999-0)

>> 6_4023  0_0 0.324 0   0
Chr6 (20110001-20115000)        Chr (-4999-0)
[hhh-BBhhhh555555h555555h5h55-5555h5hhh-h5555555555h555555555555555555555555]
[FFFFFFFFFFAAAAAAAAAAAAAAAAAAAAAAAAAAAAAAAAAAAAAAAAAAAAAAAAAAAAAAAAAAAAAAAAA]
Chr6(20110001-20115000) Chr(-4999-0)

>> 6_32783  0_0 0.324 0   0
Chr6 (163910001-163915000)      Chr (-4999-0)
[-EE-EEE-5--h------h------5-5hhh5h-----555--55-Eh--5--55E555---hhhhhhhhhhhh-]
[FFFFFFFFFFAAAAAAAAAAAAAAAAAAAAAAAAAAAAAAAAAAAAAAAAAAAAAAAAAAAAAAAAAAAAAAAAA]
Chr6(163910001-163915000) Chr(-4999-0)

>> 6_29026  0_0 0.324 0   0
Chr6 (145125001-145130000)      Chr (-4999-0)
[h-hhhhhhhh5555555555555555555555555-55hh555h-hh555555555555555555555h55555h]
[FFFFFFFFFFAAAAAAAAAAAAAAAAAAAAAAAAAAAAAAAAAAAAAAAAAAAAAAAAAAAAAAAAAAAAAAAAA]
Chr6(145125001-145130000) Chr(-4999-0)

>> 6_21403  0_0 0.324 0   0
Chr6 (107010001-107015000)      Chr (-4999-0)
[hhhhhh5hhh55555555555555-5555555-55-555-h55555h555h55-5h55555555555555-5555]
[FFFFFFFFFFAAAAAAAAAAAAAAAAAAAAAAAAAAAAAAAAAAAAAAAAAAAAAAAAAAAAAAAAAAAAAAAAA]
Chr6(107010001-107015000) Chr(-4999-0)

>> 6_29002  0_0 0.322 0   0
Chr6 (145005001-145010000)      Chr (-4999-0)
[hhhhhhhhhh5-5---5-5--55-5----5-5-5-5-55555hh5hh55-55h5-h5h55h5-55--555-h-h5]
[FFFFFFFFFFAAAAAAAAAAAAAAAAAAAAAAAAAAAAAAAAAAAAAAAAAAAAAAAAAAAAAAAAAAAAAAAAA]
Chr6(145005001-145010000) Chr(-4999-0)

>> 6_25564  0_0 0.321 0   0
Chr6 (127815001-127820000)      Chr (-4999-0)
[5h55555555hhhhhhhhhhhhhh-Bhhhhh-hhh5h5hhh-Bhh55hhhhhhhhhhhhhhhhhh-hhhhhhhhh]
[FFFFFFFFFFAAAAAAAAAAAAAAAAAAAAAAAAAAAAAAAAAAAAAAAAAAAAAAAAAAAAAAAAAAAAAAAAA]
Chr6(127815001-127820000) Chr(-4999-0)

>> 6_21397  0_0 0.321 0   0
Chr6 (106980001-106985000)      Chr (-4999-0)
[BBBB-Bhhh-5------EEEE-----5-5--5-55-5-5-hhEEEhB555-hhhhhhhh5h5hh55555555555]
[FFFFFFFFFFAAAAAAAAAAAAAAAAAAAAAAAAAAAAAAAAAAAAAAAAAAAAAAAAAAAAAAAAAAAAAAAAA]
Chr6(106980001-106985000) Chr(-4999-0)

>> 6_28965  0_0 0.32 0   0
Chr6 (144820001-144825000)      Chr (-4999-0)
[h5h-hh5hh5555555555--555555---55-555555555555-555555555-55555555-5-55555555]
[FFFFFFFFFFAAAAAAAAAAAAAAAAAAAAAAAAAAAAAAAAAAAAAAAAAAAAAAAAAAAAAAAAAAAAAAAAA]
Chr6(144820001-144825000) Chr(-4999-0)

>> 6_725  0_0 0.319 0   0
Chr6 (3620001-3625000)  Chr (-4999-0)
[5h-5hhh5h5BBh-BBBBBBhBh--h-----h-h-BBBBBBBBBBhhh-BhBBBBhBBhhhhBBBhBB-BBhB-h]
[FFFFFFFFFFAAAAAAAAAAAAAAAAAAAAAAAAAAAAAAAAAAAAAAAAAAAAAAAAAAAAAAAAAAAAAAAAA]
Chr6(3620001-3625000) Chr(-4999-0)

>> 6_29003  0_0 0.319 0   0
Chr6 (145010001-145015000)      Chr (-4999-0)
[hhhhhhhhhh5-5555555-h55h555-----h55-5555555h5hh555h5------55h5-55-h5-55h-55]
[FFFFFFFFFFAAAAAAAAAAAAAAAAAAAAAAAAAAAAAAAAAAAAAAAAAAAAAAAAAAAAAAAAAAAAAAAAA]
Chr6(145010001-145015000) Chr(-4999-0)

>> 6_13872  0_0 0.319 0   0
Chr6 (69355001-69360000)        Chr (-4999-0)
[---55--555hhhhhhhhhhhhhhh-hhhBhhhBBhhhhhhBBhhh5hhhhhhhhhhhhhhhhhhhhhhhhhhBh]
[FFFFFFFFFFAAAAAAAAAAAAAAAAAAAAAAAAAAAAAAAAAAAAAAAAAAAAAAAAAAAAAAAAAAAAAAAAA]
Chr6(69355001-69360000) Chr(-4999-0)

>> 6_689  0_0 0.318 0   0
Chr6 (3440001-3445000)  Chr (-4999-0)
[EE----E---hBh5hh5hhhhhhhB-hhhBBhB----BBB5h---5-hh-h--BBhhhhhh55B--B5555-55-]
[FFFFFFFFFFAAAAAAAAAAAAAAAAAAAAAAAAAAAAAAAAAAAAAAAAAAAAAAAAAAAAAAAAAAAAAAAAA]
Chr6(3440001-3445000) Chr(-4999-0)

>> 6_9501  0_0 0.316 0   0
Chr6 (47500001-47505000)        Chr (-4999-0)
[hhhh-hhh5h5555555555555555555555h555-h55555555h55-55555-55555555555555-5555]
[FFFFFFFFFFAAAAAAAAAAAAAAAAAAAAAAAAAAAAAAAAAAAAAAAAAAAAAAAAAAAAAAAAAAAAAAAAA]
Chr6(47500001-47505000) Chr(-4999-0)

>> 6_4912  0_0 0.316 0   0
Chr6 (24555001-24560000)        Chr (-4999-0)
[hh55555555hBhhhhhhhhhhhhhhhhhhhhhBBhBBhhhhBh-hhhhhhBBBhhB-hhhhBh5hB-h-5hhBh]
[FFFFFFFFFFAAAAAAAAAAAAAAAAAAAAAAAAAAAAAAAAAAAAAAAAAAAAAAAAAAAAAAAAAAAAAAAAA]
Chr6(24555001-24560000) Chr(-4999-0)

>> 6_25239  0_0 0.315 0   0
Chr6 (126190001-126195000)      Chr (-4999-0)
[-E-EE--hhh55555555555-h55555-5555555-5555--5-hh-h55h5hhh5-55---55555h---555]
[FFFFFFFFFFAAAAAAAAAAAAAAAAAAAAAAAAAAAAAAAAAAAAAAAAAAAAAAAAAAAAAAAAAAAAAAAAA]
Chr6(126190001-126195000) Chr(-4999-0)

>> 6_23647  0_0 0.314 0   0
Chr6 (118230001-118235000)      Chr (-4999-0)
[hhh-hh5--hBBBBBBBBBBBBBBBBBBBBBBBBBBBB-BhBBBB5-BBBhBBBBBBB-BBhBBBBBBBBBBBB5]
[FFFFFFFFFFAAAAAAAAAAAAAAAAAAAAAAAAAAAAAAAAAAAAAAAAAAAAAAAAAAAAAAAAAAAAAAAAA]
Chr6(118230001-118235000) Chr(-4999-0)

>> 6_19513  0_0 0.313 0   0
Chr6 (97560001-97565000)        Chr (-4999-0)
[5555-55h5hhhh5hhhhhhhhhhhBhhhhhB-BBBhhhhhhBBBhhhhhhhhhhhhhhhhhhh--hBhhhhhhh]
[FFFFFFFFFFAAAAAAAAAAAAAAAAAAAAAAAAAAAAAAAAAAAAAAAAAAAAAAAAAAAAAAAAAAAAAAAAA]
Chr6(97560001-97565000) Chr(-4999-0)

>> 6_984  0_0 0.312 0   0
Chr6 (4915001-4920000)  Chr (-4999-0)
[-hhh-hhhhh5--E5---55----555---5--h55hhhh55555555-5-5-555555-5-h-5h-5555h555]
[FFFFFFFFFFAAAAAAAAAAAAAAAAAAAAAAAAAAAAAAAAAAAAAAAAAAAAAAAAAAAAAAAAAAAAAAAAA]
Chr6(4915001-4920000) Chr(-4999-0)

>> 6_4913  0_0 0.312 0   0
Chr6 (24560001-24565000)        Chr (-4999-0)
[hh55555555hBhhhhhhhhhhhhhhhhhhhhhBB-BBhhhhBhBhhhhhBBBBhhBhhhhhBh5hBhhh5hh-h]
[FFFFFFFFFFAAAAAAAAAAAAAAAAAAAAAAAAAAAAAAAAAAAAAAAAAAAAAAAAAAAAAAAAAAAAAAAAA]
Chr6(24560001-24565000) Chr(-4999-0)

>> 6_21567  0_0 0.311 0   0
Chr6 (107830001-107835000)      Chr (-4999-0)
[55555-5555hBhBBhBBhhhhBhhBhhhhhBBh5--hhhhh-hh-5-h-5--5----555-55hhhhhhh-h-h]
[FFFFFFFFFFAAAAAAAAAAAAAAAAAAAAAAAAAAAAAAAAAAAAAAAAAAAAAAAAAAAAAAAAAAAAAAAAA]
Chr6(107830001-107835000) Chr(-4999-0)

>> 6_13933  0_0 0.309 0   0
Chr6 (69660001-69665000)        Chr (-4999-0)
[555h555h55hhhhhhhhhhhhhhhhBBhhhhhBBhhhhhhhBhh55hhhhhhhhh-hhhhhhh--hhhhhhhh-]
[FFFFFFFFFFAAAAAAAAAAAAAAAAAAAAAAAAAAAAAAAAAAAAAAAAAAAAAAAAAAAAAAAAAAAAAAAAA]
Chr6(69660001-69665000) Chr(-4999-0)

>> 6_5023  0_0 0.308 0   0
Chr6 (25110001-25115000)        Chr (-4999-0)
[hhhhhhhhB-55555555555555-5555555-555-55h-B5h-Bh555555h5h-555555-5h555--h555]
[FFFFFFFFFFAAAAAAAAAAAAAAAAAAAAAAAAAAAAAAAAAAAAAAAAAAAAAAAAAAAAAAAAAAAAAAAAA]
Chr6(25110001-25115000) Chr(-4999-0)

>> 6_29024  0_0 0.307 0   0
Chr6 (145115001-145120000)      Chr (-4999-0)
[h55hhh-hhh55555555555555555555555555---5555555h5555555555555555555555555555]
[FFFFFFFFFFAAAAAAAAAAAAAAAAAAAAAAAAAAAAAAAAAAAAAAAAAAAAAAAAAAAAAAAAAAAAAAAAA]
Chr6(145115001-145120000) Chr(-4999-0)

>> 6_8850  0_0 0.305 0   0
Chr6 (44245001-44250000)        Chr (-4999-0)
[B-555h-55-BBBBBBBBBBBBBBBBBBBBBBBBBBBBBBBBBBBBBBBBBBBBBBBB-BBBBBBBBBBBBBBB5]
[FFFFFFFFFFAAAAAAAAAAAAAAAAAAAAAAAAAAAAAAAAAAAAAAAAAAAAAAAAAAAAAAAAAAAAAAAAA]
Chr6(44245001-44250000) Chr(-4999-0)

>> 6_7530  0_0 0.305 0   0
Chr6 (37645001-37650000)        Chr (-4999-0)
[E---E----EhBhBhhhhhhhhhhB-hhhB--Bhh-hBBB--BBB--BBB--BB-hhhhhhh--BBBhBhBBhhh]
[FFFFFFFFFFAAAAAAAAAAAAAAAAAAAAAAAAAAAAAAAAAAAAAAAAAAAAAAAAAAAAAAAAAAAAAAAAA]
Chr6(37645001-37650000) Chr(-4999-0)

>> 6_29009  0_0 0.305 0   0
Chr6 (145040001-145045000)      Chr (-4999-0)
[hhhhhhhhhh55555555555555-5555555-5555555h5555h-5555h55555h5hhhh55555h-5h555]
[FFFFFFFFFFAAAAAAAAAAAAAAAAAAAAAAAAAAAAAAAAAAAAAAAAAAAAAAAAAAAAAAAAAAAAAAAAA]
Chr6(145040001-145045000) Chr(-4999-0)

>> 6_7954  0_0 0.304 0   0
Chr6 (39765001-39770000)        Chr (-4999-0)
[EE-EE---BBBBBB-BBBBBhhhhhBBBBBh-B5-h5hBB--BBBBBBh555--5h---55---B55BBBB5---]
[FFFFFFFFFFAAAAAAAAAAAAAAAAAAAAAAAAAAAAAAAAAAAAAAAAAAAAAAAAAAAAAAAAAAAAAAAAA]
Chr6(39765001-39770000) Chr(-4999-0)

>> 6_29006  0_0 0.304 0   0
Chr6 (145025001-145030000)      Chr (-4999-0)
[hhhhhhhhhh5555555555555555555555h5555555555h-hh5555-555h5h55-5h555h5h55h555]
[FFFFFFFFFFAAAAAAAAAAAAAAAAAAAAAAAAAAAAAAAAAAAAAAAAAAAAAAAAAAAAAAAAAAAAAAAAA]
Chr6(145025001-145030000) Chr(-4999-0)

>> 6_19505  0_0 0.304 0   0
Chr6 (97520001-97525000)        Chr (-4999-0)
[5-55555hhhhhhhhhhhhhhhhhhBhhh-hhBBB-Bhhhhhhhhhhhhhhhhhhhhhhhhhhhhhhhhhhhhhh]
[FFFFFFFFFFAAAAAAAAAAAAAAAAAAAAAAAAAAAAAAAAAAAAAAAAAAAAAAAAAAAAAAAAAAAAAAAAA]
Chr6(97520001-97525000) Chr(-4999-0)

>> 6_13934  0_0 0.304 0   0
Chr6 (69665001-69670000)        Chr (-4999-0)
[555h555h55hhhhhhhhhhhhhhhhBhhhhhhBBhhhhhhh-hh55hhhhhhhhhhhhhhhh-hhhhhhhhhhh]
[FFFFFFFFFFAAAAAAAAAAAAAAAAAAAAAAAAAAAAAAAAAAAAAAAAAAAAAAAAAAAAAAAAAAAAAAAAA]
Chr6(69665001-69670000) Chr(-4999-0)

>> 6_13893  0_0 0.304 0   0
Chr6 (69460001-69465000)        Chr (-4999-0)
[h55555-h5hhhhhhhhhhhhhhhhhhhhhhhh--h-hhh-hhhhhhhhhhhhhhhhhhhhhhhhhhhhhhhhhh]
[FFFFFFFFFFAAAAAAAAAAAAAAAAAAAAAAAAAAAAAAAAAAAAAAAAAAAAAAAAAAAAAAAAAAAAAAAAA]
Chr6(69460001-69465000) Chr(-4999-0)

>> 6_2927  0_0 0.303 0   0
Chr6 (14630001-14635000)        Chr (-4999-0)
[BBBBBBBBBB----h---------h-hhhh--hhhhBBBBhhhBBhB--hhhhBB-h5-hhhBBhhhhhhhhhhh]
[FFFFFFFFFFAAAAAAAAAAAAAAAAAAAAAAAAAAAAAAAAAAAAAAAAAAAAAAAAAAAAAAAAAAAAAAAAA]
Chr6(14630001-14635000) Chr(-4999-0)

>> 6_29022  0_0 0.302 0   0
Chr6 (145105001-145110000)      Chr (-4999-0)
[hh5hhhhhh55555555555555555555555555555555-5h55h5555555555555-55555555555555]
[FFFFFFFFFFAAAAAAAAAAAAAAAAAAAAAAAAAAAAAAAAAAAAAAAAAAAAAAAAAAAAAAAAAAAAAAAAA]
Chr6(145105001-145110000) Chr(-4999-0)

>> 6_21577  0_0 0.301 0   0
Chr6 (107880001-107885000)      Chr (-4999-0)
[5555555555BB-BBBh-BBhhhBhBhBhB-BBh555BhBhhBBh--B--555----555----5h-hhhhhhh5]
[FFFFFFFFFFAAAAAAAAAAAAAAAAAAAAAAAAAAAAAAAAAAAAAAAAAAAAAAAAAAAAAAAAAAAAAAAAA]
Chr6(107880001-107885000) Chr(-4999-0)

>> 6_1439  0_0 0.301 0   0
Chr6 (7190001-7195000)  Chr (-4999-0)
[55-5hhhhhh55555555555555555555555555555555555555555555555555555555555---555]
[FFFFFFFFFFAAAAAAAAAAAAAAAAAAAAAAAAAAAAAAAAAAAAAAAAAAAAAAAAAAAAAAAAAAAAAAAAA]
Chr6(7190001-7195000) Chr(-4999-0)

>> 6_27368  0_0 0.3 0   0
Chr6 (136835001-136840000)      Chr (-4999-0)
[EEEEE--hhhhBhh-hhBhh-hh-hh5555hBh-BhhBh-hh55-hhhhhhBhhhhBhhhhhhh55-5hhh-555]
[FFFFFFFFFFAAAAAAAAAAAAAAAAAAAAAAAAAAAAAAAAAAAAAAAAAAAAAAAAAAAAAAAAAAAAAAAAA]
Chr6(136835001-136840000) Chr(-4999-0)

>> 6_22176  0_0 0.3 0   0
Chr6 (110875001-110880000)      Chr (-4999-0)
[EEEEEEEhhhh--hhhh----hhhhhhhhhhhhhhhhhBh-EhBhh-5-h-hBh-hhhhhhhhhhhBhhhhhhhh]
[FFFFFFFFFFAAAAAAAAAAAAAAAAAAAAAAAAAAAAAAAAAAAAAAAAAAAAAAAAAAAAAAAAAAAAAAAAA]
Chr6(110875001-110880000) Chr(-4999-0)
