# Supplementary material for: Automatic detection of genomic regions with informative epigenetic patterns
Source: BMC Genomics. 2018 Nov 28;19:847. doi: 10.1186/s12864-018-5286-5 (PMC6264639; doi:10.1186/s12864-018-5286-5)
Supplement: Supplementary file 2 — Full list of windows in all chromosomes for the three experiments (in plain text and html format). The lists include the detailed epigenetic profiles for the windows as well as links to inspect these in a genome browser. (ZIP 973 kb) [file 12864_2018_5286_MOESM2_ESM.zip › Additional_file_2/brain/TXT/sdp_brain_13_15to5_3_E4.txt]

# Epicorr 1.19
#
# nsamples= 75  # Nr. of epigenomes (samples)
# wlen= 5000  # Window length (bp)
# step= 5000  # Distance between window inits (bp)
#           => Window 'n' goes from  (n-1)*step+1  to  (n-1)*step+wlen  (bp)
# Chr_1= 13 (13) 115285047 bp
# nwin1= 23056 # Nr. of windows for Chr_1
# Chr_2= 13 (13) 115285047 bp
# nwin2= 23056 # Nr. of windows for Chr_2
# Epigen vocabulary:
# epired= YES # Reduced vocabulary (yes/no)
# state  mnemonic  color  shortname|longname
#   0   -       #000000 (---|---, ZNF/Rpts|ZNF genes & repeats, )
#   1   A       #FF0000 (TssA|Active TSS, TssAFlnk|Flanking Active TSS, )
#   3   5       #32CD32 (TxFlnk|Transcr. at gene 5' and 3', Tx|Strong transcription, TxWk|Weak transcription, )
#   7   E       #FFFF00 (EnhG|Genic enhancers, Enh|Enhancers, )
#   9   h       #8A91D0 (Het|Heterochromatin, Quies|Quiescent/Low, )
#  10   B       #CD5C5C (TssBiv|Bivalent/Poised, BivFlnk|Flanking Bivalent TSS/Enh, EnhBiv|Bivalent Enhancer, ReprPC|Repressed PolyComb, ReprPCWk|Weak Repressed PolyComb, )
#------------------------------------------------------------
>> 13_8769  0_0 0.592 0   0
Chr13 (43840001-43845000)       Chr (-4999-0)
[5555555--Ehhhhh-hhBhhhhhhhhhhhhhh-------hh-----hhhh--5----h--------hhh--h-h]
[FFFFFFFFFFAAAAAAAAAAAAAAAAAAAAAAAAAAAAAAAAAAAAAAAAAAAAAAAAAAAAAAAAAAAAAAAAA]
Chr13(43840001-43845000) Chr(-4999-0)

>> 13_22209  0_0 0.499 0   0
Chr13 (111040001-111045000)     Chr (-4999-0)
[hhhhhhhhhhBBBBBBBBh-BhhB-BBBB-BBBE--5---------5B--5---E----5-E---5BB-5Bh---]
[FFFFFFFFFFAAAAAAAAAAAAAAAAAAAAAAAAAAAAAAAAAAAAAAAAAAAAAAAAAAAAAAAAAAAAAAAAA]
Chr13(111040001-111045000) Chr(-4999-0)

>> 13_5147  0_0 0.496 0   0
Chr13 (25730001-25735000)       Chr (-4999-0)
[55555555h5BBBBBBBBB-BhBhBBBBBBhhBhBBBBBBhhBBBhhBhBhh-BBBBBhBhhBBhBBBhhBhBhh]
[FFFFFFFFFFAAAAAAAAAAAAAAAAAAAAAAAAAAAAAAAAAAAAAAAAAAAAAAAAAAAAAAAAAAAAAAAAA]
Chr13(25730001-25735000) Chr(-4999-0)

>> 13_22212  0_0 0.459 0   0
Chr13 (111055001-111060000)     Chr (-4999-0)
[5hhhhhhhhhBBBBBBBBBBB-BBBBBBBBBBBEE--EEE5--5-55BB-5---E-E-5-E---55--hhBBB-5]
[FFFFFFFFFFAAAAAAAAAAAAAAAAAAAAAAAAAAAAAAAAAAAAAAAAAAAAAAAAAAAAAAAAAAAAAAAAA]
Chr13(111055001-111060000) Chr(-4999-0)

>> 13_5151  0_0 0.453 0   0
Chr13 (25750001-25755000)       Chr (-4999-0)
[EEEEEE-hhhBBBBBBBBBBhBBBBBBBBBB-BBBB-BBBhhBB---BBBB-BBBB--hB-BBBBBBBBBBBBhh]
[FFFFFFFFFFAAAAAAAAAAAAAAAAAAAAAAAAAAAAAAAAAAAAAAAAAAAAAAAAAAAAAAAAAAAAAAAAA]
Chr13(25750001-25755000) Chr(-4999-0)

>> 13_8849  0_0 0.443 0   0
Chr13 (44240001-44245000)       Chr (-4999-0)
[-555555555hhhhhhhhhhhhhhhhhhhhBhhhhhhhhhhhhBhh-hhhh-h5hhhh-hh5hhhhBhhhhhhhh]
[FFFFFFFFFFAAAAAAAAAAAAAAAAAAAAAAAAAAAAAAAAAAAAAAAAAAAAAAAAAAAAAAAAAAAAAAAAA]
Chr13(44240001-44245000) Chr(-4999-0)

>> 13_15663  0_0 0.439 0   0
Chr13 (78310001-78315000)       Chr (-4999-0)
[E-EEEEE---55555555555555h5555555-BBhhhhhhhhhh--55hhhhhh5hh5-hhh5-5hBhhhhhh5]
[FFFFFFFFFFAAAAAAAAAAAAAAAAAAAAAAAAAAAAAAAAAAAAAAAAAAAAAAAAAAAAAAAAAAAAAAAAA]
Chr13(78310001-78315000) Chr(-4999-0)

>> 13_22682  0_0 0.435 0   0
Chr13 (113405001-113410000)     Chr (-4999-0)
[EE--EEEh--5-------------555hh-h-5hh5hhhhBB55hhhh-hh-------h5h-5-55hh5hh-h55]
[FFFFFFFFFFAAAAAAAAAAAAAAAAAAAAAAAAAAAAAAAAAAAAAAAAAAAAAAAAAAAAAAAAAAAAAAAAA]
Chr13(113405001-113410000) Chr(-4999-0)

>> 13_5487  0_0 0.431 0   0
Chr13 (27430001-27435000)       Chr (-4999-0)
[-55--5-555BBBBBBhBBBhhhBh-BBBBBBhBBBBBhhBBB-hBBhhBBBBBBBBB-hBBBBBBBBhBhhBhh]
[FFFFFFFFFFAAAAAAAAAAAAAAAAAAAAAAAAAAAAAAAAAAAAAAAAAAAAAAAAAAAAAAAAAAAAAAAAA]
Chr13(27430001-27435000) Chr(-4999-0)

>> 13_7274  0_0 0.415 0   0
Chr13 (36365001-36370000)       Chr (-4999-0)
[5-5555555-hhhhhh-hhhhhhhhhhhhhhhh------hhhhhh--hh5hhh5-h5hh----Ehhhhhhhhhhh]
[FFFFFFFFFFAAAAAAAAAAAAAAAAAAAAAAAAAAAAAAAAAAAAAAAAAAAAAAAAAAAAAAAAAAAAAAAAA]
Chr13(36365001-36370000) Chr(-4999-0)

>> 13_5632  0_0 0.415 0   0
Chr13 (28155001-28160000)       Chr (-4999-0)
[hhhhhhhhhh5--5---55-55h55555--55---h5-hh--555hh5-555---55555---55555--5555-]
[FFFFFFFFFFAAAAAAAAAAAAAAAAAAAAAAAAAAAAAAAAAAAAAAAAAAAAAAAAAAAAAAAAAAAAAAAAA]
Chr13(28155001-28160000) Chr(-4999-0)

>> 13_22210  0_0 0.415 0   0
Chr13 (111045001-111050000)     Chr (-4999-0)
[hhhhhhhhhhBBBBhBBBhBBh-BBBBBBBBBBE--------55--5BhE5---E--5------55BB-5BhB-h]
[FFFFFFFFFFAAAAAAAAAAAAAAAAAAAAAAAAAAAAAAAAAAAAAAAAAAAAAAAAAAAAAAAAAAAAAAAAA]
Chr13(111045001-111050000) Chr(-4999-0)

>> 13_22213  0_0 0.404 0   0
Chr13 (111060001-111065000)     Chr (-4999-0)
[--hhhh-hh-BBBBBBBBBBBBBBBBBBBBBBBE---EE-EE5--5-BBE-EEEEEEEE5E--E5555h-BB-55]
[FFFFFFFFFFAAAAAAAAAAAAAAAAAAAAAAAAAAAAAAAAAAAAAAAAAAAAAAAAAAAAAAAAAAAAAAAAA]
Chr13(111060001-111065000) Chr(-4999-0)

>> 13_8995  0_0 0.386 0   0
Chr13 (44970001-44975000)       Chr (-4999-0)
[--55-55555hBhhhhhhhhhhhhhh-EE-hhhhh-----B-Bhhh-h--h-------hh-h---5h5h--h-55]
[FFFFFFFFFFAAAAAAAAAAAAAAAAAAAAAAAAAAAAAAAAAAAAAAAAAAAAAAAAAAAAAAAAAAAAAAAAA]
Chr13(44970001-44975000) Chr(-4999-0)

>> 13_5149  0_0 0.384 0   0
Chr13 (25740001-25745000)       Chr (-4999-0)
[---A-AAAAABBBBBBBBBBBBBBBBBBBBBBBBBBBBBB--BBBA-BBB--BBBBBBhBhhBBBBBB--BBBBh]
[FFFFFFFFFFAAAAAAAAAAAAAAAAAAAAAAAAAAAAAAAAAAAAAAAAAAAAAAAAAAAAAAAAAAAAAAAAA]
Chr13(25740001-25745000) Chr(-4999-0)

>> 13_10479  0_0 0.378 0   0
Chr13 (52390001-52395000)       Chr (-4999-0)
[55hhhh5hhh-E---E----EE-E---55555EBBBBBBB-----B------5B-E---5555BBBBBh5B-B-h]
[FFFFFFFFFFAAAAAAAAAAAAAAAAAAAAAAAAAAAAAAAAAAAAAAAAAAAAAAAAAAAAAAAAAAAAAAAAA]
Chr13(52390001-52395000) Chr(-4999-0)

>> 13_10365  0_0 0.369 0   0
Chr13 (51820001-51825000)       Chr (-4999-0)
[EE-EE-E---hBhh-Bhh---hh-hBhhhBhhhBB55BBB55BBB--h-5BhB5-E5555----BBhhhhhhh--]
[FFFFFFFFFFAAAAAAAAAAAAAAAAAAAAAAAAAAAAAAAAAAAAAAAAAAAAAAAAAAAAAAAAAAAAAAAAA]
Chr13(51820001-51825000) Chr(-4999-0)

>> 13_22215  0_0 0.365 0   0
Chr13 (111070001-111075000)     Chr (-4999-0)
[-hhhhh5hhhBBBBBBBBBBBBBBBBBBBBBBB--5--555-55-55BBE55---EE--5E-E-55B5-BhhB5h]
[FFFFFFFFFFAAAAAAAAAAAAAAAAAAAAAAAAAAAAAAAAAAAAAAAAAAAAAAAAAAAAAAAAAAAAAAAAA]
Chr13(111070001-111075000) Chr(-4999-0)

>> 13_19924  0_0 0.359 0   0
Chr13 (99615001-99620000)       Chr (-4999-0)
[EEEEEEE-55h555h5555hhh5hBhhhhhhhBh-hh5h5hh555hh55-5----5E-5--5-555h5hhh5h5-]
[FFFFFFFFFFAAAAAAAAAAAAAAAAAAAAAAAAAAAAAAAAAAAAAAAAAAAAAAAAAAAAAAAAAAAAAAAAA]
Chr13(99615001-99620000) Chr(-4999-0)

>> 13_20380  0_0 0.354 0   0
Chr13 (101895001-101900000)     Chr (-4999-0)
[5555555h--hhBhhh-----hhhhhhhhhhhhhhhhhhhhhhh-hhhhhhhhhhhhh5hhhhhhhhhhhhhhhh]
[FFFFFFFFFFAAAAAAAAAAAAAAAAAAAAAAAAAAAAAAAAAAAAAAAAAAAAAAAAAAAAAAAAAAAAAAAAA]
Chr13(101895001-101900000) Chr(-4999-0)

>> 13_4560  0_0 0.348 0   0
Chr13 (22795001-22800000)       Chr (-4999-0)
[BhBBBBBBBBhhhhhhhhhhhhhhhhBhhhhhhhhh-hhhhhhhh--hhBhhh--hhhhhhhhBhhhhhhhhhhh]
[FFFFFFFFFFAAAAAAAAAAAAAAAAAAAAAAAAAAAAAAAAAAAAAAAAAAAAAAAAAAAAAAAAAAAAAAAAA]
Chr13(22795001-22800000) Chr(-4999-0)

>> 13_10364  0_0 0.345 0   0
Chr13 (51815001-51820000)       Chr (-4999-0)
[EEEE-E5-55hBhhBBhhBBB-hB-BhhhBhhhBB--BBB55BBB--h-----5BE-55-E---BBhBhhhhhhh]
[FFFFFFFFFFAAAAAAAAAAAAAAAAAAAAAAAAAAAAAAAAAAAAAAAAAAAAAAAAAAAAAAAAAAAAAAAAA]
Chr13(51815001-51820000) Chr(-4999-0)

>> 13_8315  0_0 0.344 0   0
Chr13 (41570001-41575000)       Chr (-4999-0)
[hh55hhhhhh5--EEEEEEEEEEEEEEEEE---55555555-55555EE5555-5h555555h5E---5-55-55]
[FFFFFFFFFFAAAAAAAAAAAAAAAAAAAAAAAAAAAAAAAAAAAAAAAAAAAAAAAAAAAAAAAAAAAAAAAAA]
Chr13(41570001-41575000) Chr(-4999-0)

>> 13_8783  0_0 0.342 0   0
Chr13 (43910001-43915000)       Chr (-4999-0)
[5555555-55BBhhB-hBhhhhhhhhh--hhhBhh-hhhhhhhhhhhh-h---5--555-5B55hB-BhhhhBhh]
[FFFFFFFFFFAAAAAAAAAAAAAAAAAAAAAAAAAAAAAAAAAAAAAAAAAAAAAAAAAAAAAAAAAAAAAAAAA]
Chr13(43910001-43915000) Chr(-4999-0)

>> 13_11642  0_0 0.34 0   0
Chr13 (58205001-58210000)       Chr (-4999-0)
[-AAAAAA---BBBBBBBBB----BBBBBBBBBBBBBBBBBBBBBBA-BBBBBBBB--A-B-BB-BBBB--AB-B-]
[FFFFFFFFFFAAAAAAAAAAAAAAAAAAAAAAAAAAAAAAAAAAAAAAAAAAAAAAAAAAAAAAAAAAAAAAAAA]
Chr13(58205001-58210000) Chr(-4999-0)

>> 13_5230  0_0 0.339 0   0
Chr13 (26145001-26150000)       Chr (-4999-0)
[hhhh555h55BBhB-BBBhBh-hBh-BBBBBBh-BBB-hhBBBB-BBhhBhBhBBBBBBBhhB-BB-hhhBhBhh]
[FFFFFFFFFFAAAAAAAAAAAAAAAAAAAAAAAAAAAAAAAAAAAAAAAAAAAAAAAAAAAAAAAAAAAAAAAAA]
Chr13(26145001-26150000) Chr(-4999-0)

>> 13_22729  0_0 0.337 0   0
Chr13 (113640001-113645000)     Chr (-4999-0)
[-555555-5h5hh5hhhhhhhhhhhh5--hhh-BBBBBBBB-BBB-h-h-BB---h--hBBBB---BBB------]
[FFFFFFFFFFAAAAAAAAAAAAAAAAAAAAAAAAAAAAAAAAAAAAAAAAAAAAAAAAAAAAAAAAAAAAAAAAA]
Chr13(113640001-113645000) Chr(-4999-0)

>> 13_15661  0_0 0.335 0   0
Chr13 (78300001-78305000)       Chr (-4999-0)
[-EEEE---5-5555--5----555-55-5-55-hBhhhhhhhhhh-555hh-hhh--h5-hhh555-hhhhh5h5]
[FFFFFFFFFFAAAAAAAAAAAAAAAAAAAAAAAAAAAAAAAAAAAAAAAAAAAAAAAAAAAAAAAAAAAAAAAAA]
Chr13(78300001-78305000) Chr(-4999-0)

>> 13_22211  0_0 0.334 0   0
Chr13 (111050001-111055000)     Chr (-4999-0)
[--hh-hhhhhBBBBhBBBBBBhBBBBBBBBBBB--E-EE-5-55555BB-5B------55E---55BBhhBhBB-]
[FFFFFFFFFFAAAAAAAAAAAAAAAAAAAAAAAAAAAAAAAAAAAAAAAAAAAAAAAAAAAAAAAAAAAAAAAAA]
Chr13(111050001-111055000) Chr(-4999-0)

>> 13_22216  0_0 0.332 0   0
Chr13 (111075001-111080000)     Chr (-4999-0)
[5h-hhh5h--BBBBBBBBBBBBBBBBBBBBBBB5------5-55-5-BB-555---5--5-E--55B5---hB5-]
[FFFFFFFFFFAAAAAAAAAAAAAAAAAAAAAAAAAAAAAAAAAAAAAAAAAAAAAAAAAAAAAAAAAAAAAAAAA]
Chr13(111075001-111080000) Chr(-4999-0)

>> 13_10363  0_0 0.331 0   0
Chr13 (51810001-51815000)       Chr (-4999-0)
[EE-E-E5555hBhhBB--BBBBhBhBhhhBh-hBB--BBB55BBBhhhB5hhh-BE--55--55BB-Bhh-hhhh]
[FFFFFFFFFFAAAAAAAAAAAAAAAAAAAAAAAAAAAAAAAAAAAAAAAAAAAAAAAAAAAAAAAAAAAAAAAAA]
Chr13(51810001-51815000) Chr(-4999-0)

>> 13_20342  0_0 0.327 0   0
Chr13 (101705001-101710000)     Chr (-4999-0)
[5555555hhhBBh-h-BBhhhhhhhhB---hhh--BBhhBBBB----hh-hhh--hhh5hh--Bhhhhh-hhhhh]
[FFFFFFFFFFAAAAAAAAAAAAAAAAAAAAAAAAAAAAAAAAAAAAAAAAAAAAAAAAAAAAAAAAAAAAAAAAA]
Chr13(101705001-101710000) Chr(-4999-0)

>> 13_21434  0_0 0.326 0   0
Chr13 (107165001-107170000)     Chr (-4999-0)
[E----E-E-EBBhhBBhBBBBB-BBBhhhhBBB5-hh---h-----E55-5-555--555---555B5555-555]
[FFFFFFFFFFAAAAAAAAAAAAAAAAAAAAAAAAAAAAAAAAAAAAAAAAAAAAAAAAAAAAAAAAAAAAAAAAA]
Chr13(107165001-107170000) Chr(-4999-0)

>> 13_5157  0_0 0.323 0   0
Chr13 (25780001-25785000)       Chr (-4999-0)
[5--5555hhhBB-BhhhhhhhhhhBhBBBB-hBBBBBBBBB-BBBhhhhBBBBBBBBBh-hhBBBBBB-hhBhhh]
[FFFFFFFFFFAAAAAAAAAAAAAAAAAAAAAAAAAAAAAAAAAAAAAAAAAAAAAAAAAAAAAAAAAAAAAAAAA]
Chr13(25780001-25785000) Chr(-4999-0)

>> 13_7279  0_0 0.319 0   0
Chr13 (36390001-36395000)       Chr (-4999-0)
[5555-55555hhhhhhhhhhhhhhhhhBhBhhhhh--hhhh5Bhh55hh5-h-5-h5-h55---hhhhhhhhhhh]
[FFFFFFFFFFAAAAAAAAAAAAAAAAAAAAAAAAAAAAAAAAAAAAAAAAAAAAAAAAAAAAAAAAAAAAAAAAA]
Chr13(36390001-36395000) Chr(-4999-0)

>> 13_8314  0_0 0.318 0   0
Chr13 (41565001-41570000)       Chr (-4999-0)
[-555hhhhhh5--E-EEE--EEEEEEE-EE---h5--5555----5----5----h-55-5555-----------]
[FFFFFFFFFFAAAAAAAAAAAAAAAAAAAAAAAAAAAAAAAAAAAAAAAAAAAAAAAAAAAAAAAAAAAAAAAAA]
Chr13(41565001-41570000) Chr(-4999-0)

>> 13_20389  0_0 0.318 0   0
Chr13 (101940001-101945000)     Chr (-4999-0)
[55-5555-h--hhhhhhhhhhhhhhhhhhhhhh--hh-hhBBhhh--hhhhhhhhhhh5hhhhhhhh-hhhhhhh]
[FFFFFFFFFFAAAAAAAAAAAAAAAAAAAAAAAAAAAAAAAAAAAAAAAAAAAAAAAAAAAAAAAAAAAAAAAAA]
Chr13(101940001-101945000) Chr(-4999-0)

>> 13_19827  0_0 0.316 0   0
Chr13 (99130001-99135000)       Chr (-4999-0)
[5555-55555-EE-EEEEEEE-E-5-----E-5---5-EE-----55-E----EEEEE5-E---5-5-5------]
[FFFFFFFFFFAAAAAAAAAAAAAAAAAAAAAAAAAAAAAAAAAAAAAAAAAAAAAAAAAAAAAAAAAAAAAAAAA]
Chr13(99130001-99135000) Chr(-4999-0)

>> 13_8429  0_0 0.314 0   0
Chr13 (42140001-42145000)       Chr (-4999-0)
[EE-EE-----55-55555h-hhhh55---5h5h---5--55-555-E55-5555-555555-555555555h555]
[FFFFFFFFFFAAAAAAAAAAAAAAAAAAAAAAAAAAAAAAAAAAAAAAAAAAAAAAAAAAAAAAAAAAAAAAAAA]
Chr13(42140001-42145000) Chr(-4999-0)

>> 13_22751  0_0 0.314 0   0
Chr13 (113750001-113755000)     Chr (-4999-0)
[5555555555hhhhhh5hhhhhhhhhhhhhhhhBBBBB--B-BBB--hh--BB--h55-BBhBB55-5-55BB55]
[FFFFFFFFFFAAAAAAAAAAAAAAAAAAAAAAAAAAAAAAAAAAAAAAAAAAAAAAAAAAAAAAAAAAAAAAAAA]
Chr13(113750001-113755000) Chr(-4999-0)

>> 13_22179  0_0 0.313 0   0
Chr13 (110890001-110895000)     Chr (-4999-0)
[hhhhhh-hhhBBBBBBBBB--BBBBBBBBBBhB55--55-5555h55h-E-5--EEEE5------55hhh-hhh-]
[FFFFFFFFFFAAAAAAAAAAAAAAAAAAAAAAAAAAAAAAAAAAAAAAAAAAAAAAAAAAAAAAAAAAAAAAAAA]
Chr13(110890001-110895000) Chr(-4999-0)

>> 13_7275  0_0 0.307 0   0
Chr13 (36370001-36375000)       Chr (-4999-0)
[5555555555hhhhhhBhhhhhhhhhh-h-hhh--55hhhhhhhh55hh5-hh5-h5hh5hh55hhhhhhhhhhh]
[FFFFFFFFFFAAAAAAAAAAAAAAAAAAAAAAAAAAAAAAAAAAAAAAAAAAAAAAAAAAAAAAAAAAAAAAAAA]
Chr13(36370001-36375000) Chr(-4999-0)

>> 13_8787  0_0 0.306 0   0
Chr13 (43930001-43935000)       Chr (-4999-0)
[5555555--EhBhhhhhhhhhhhhEh----hhhh-5hhh5hhhhh----5--h------h5h555Bhhhhhhhhh]
[FFFFFFFFFFAAAAAAAAAAAAAAAAAAAAAAAAAAAAAAAAAAAAAAAAAAAAAAAAAAAAAAAAAAAAAAAAA]
Chr13(43930001-43935000) Chr(-4999-0)

>> 13_20385  0_0 0.305 0   0
Chr13 (101920001-101925000)     Chr (-4999-0)
[5555555hh5hhhhhhhhhhhhhhhhhhhhhhh5hhhhhh-BhhhhhhhhhhhhhhBh5hhh-hhhh-hhhhhhh]
[FFFFFFFFFFAAAAAAAAAAAAAAAAAAAAAAAAAAAAAAAAAAAAAAAAAAAAAAAAAAAAAAAAAAAAAAAAA]
Chr13(101920001-101925000) Chr(-4999-0)

>> 13_22922  0_0 0.302 0   0
Chr13 (114605001-114610000)     Chr (-4999-0)
[hhhhhhhhhhBBBBBBBBBhBB-BBBhBhBBBB---5---Bh-5hBBBBBhh-B-h---BBB-B--BBBBhB-hh]
[FFFFFFFFFFAAAAAAAAAAAAAAAAAAAAAAAAAAAAAAAAAAAAAAAAAAAAAAAAAAAAAAAAAAAAAAAAA]
Chr13(114605001-114610000) Chr(-4999-0)

>> 13_22921  0_0 0.302 0   0
Chr13 (114600001-114605000)     Chr (-4999-0)
[hhhhhhhhhhBBBBBBBBBBBBhBBBhh-BBBB-------Bh---BBhBBh--B-h-55BBB-BhhBBBB-BBhh]
[FFFFFFFFFFAAAAAAAAAAAAAAAAAAAAAAAAAAAAAAAAAAAAAAAAAAAAAAAAAAAAAAAAAAAAAAAAA]
Chr13(114600001-114605000) Chr(-4999-0)

>> 13_8870  0_0 0.301 0   0
Chr13 (44345001-44350000)       Chr (-4999-0)
[5-5-555555hBhhBBhBBhhhhBhBhhhh-Bhhh5hhhh-hhhhhh-hhhhh5-5h5hhh555hBBBhhhhhBh]
[FFFFFFFFFFAAAAAAAAAAAAAAAAAAAAAAAAAAAAAAAAAAAAAAAAAAAAAAAAAAAAAAAAAAAAAAAAA]
Chr13(44345001-44350000) Chr(-4999-0)

>> 13_9796  0_0 0.3 0   0
Chr13 (48975001-48980000)       Chr (-4999-0)
[5hhhh5hhhh-----EE--EE-E--5E-EE5--E-----55E---h5---5-55-555h--h5555-5555555h]
[FFFFFFFFFFAAAAAAAAAAAAAAAAAAAAAAAAAAAAAAAAAAAAAAAAAAAAAAAAAAAAAAAAAAAAAAAAA]
Chr13(48975001-48980000) Chr(-4999-0)

>> 13_6301  0_0 0.3 0   0
Chr13 (31500001-31505000)       Chr (-4999-0)
[hhhhhhhhhhBB-BBBBBBBBB-hBBBBBBBBB---5-BBhh---hhBB5--hBBBh55-hhBBBBBBhBB-B-h]
[FFFFFFFFFFAAAAAAAAAAAAAAAAAAAAAAAAAAAAAAAAAAAAAAAAAAAAAAAAAAAAAAAAAAAAAAAAA]
Chr13(31500001-31505000) Chr(-4999-0)

>> 13_5144  0_0 0.3 0   0
Chr13 (25715001-25720000)       Chr (-4999-0)
[--5-55h5--BBBBBBBBB-BhhhBBBBBB-BhhBBBBBBhhBBB--BhBhBBBBBBBhhhhBBBBBBhhhhBhh]
[FFFFFFFFFFAAAAAAAAAAAAAAAAAAAAAAAAAAAAAAAAAAAAAAAAAAAAAAAAAAAAAAAAAAAAAAAAA]
Chr13(25715001-25720000) Chr(-4999-0)
