# Supplementary material for: Automatic detection of genomic regions with informative epigenetic patterns
Source: BMC Genomics. 2018 Nov 28;19:847. doi: 10.1186/s12864-018-5286-5 (PMC6264639; doi:10.1186/s12864-018-5286-5)
Supplement: Supplementary file 2 — Full list of windows in all chromosomes for the three experiments (in plain text and html format). The lists include the detailed epigenetic profiles for the windows as well as links to inspect these in a genome browser. (ZIP 973 kb) [file 12864_2018_5286_MOESM2_ESM.zip › Additional_file_2/brain/TXT/sdp_brain_15_15to5_3_E4.txt]

# Epicorr 1.19
#
# nsamples= 75  # Nr. of epigenomes (samples)
# wlen= 5000  # Window length (bp)
# step= 5000  # Distance between window inits (bp)
#           => Window 'n' goes from  (n-1)*step+1  to  (n-1)*step+wlen  (bp)
# Chr_1= 15 (15) 102633923 bp
# nwin1= 20525 # Nr. of windows for Chr_1
# Chr_2= 15 (15) 102633923 bp
# nwin2= 20525 # Nr. of windows for Chr_2
# Epigen vocabulary:
# epired= YES # Reduced vocabulary (yes/no)
# state  mnemonic  color  shortname|longname
#   0   -       #000000 (---|---, ZNF/Rpts|ZNF genes & repeats, )
#   1   A       #FF0000 (TssA|Active TSS, TssAFlnk|Flanking Active TSS, )
#   3   5       #32CD32 (TxFlnk|Transcr. at gene 5' and 3', Tx|Strong transcription, TxWk|Weak transcription, )
#   7   E       #FFFF00 (EnhG|Genic enhancers, Enh|Enhancers, )
#   9   h       #8A91D0 (Het|Heterochromatin, Quies|Quiescent/Low, )
#  10   B       #CD5C5C (TssBiv|Bivalent/Poised, BivFlnk|Flanking Bivalent TSS/Enh, EnhBiv|Bivalent Enhancer, ReprPC|Repressed PolyComb, ReprPCWk|Weak Repressed PolyComb, )
#------------------------------------------------------------
>> 15_6315  0_0 0.61 0   0
Chr15 (31570001-31575000)       Chr (-4999-0)
[EEEEEE----h-hhhhhh-hhhhh-hhhhh-hhB---BBB----B-----h-------Bhhhh---h-h---h-h]
[FFFFFFFFFFAAAAAAAAAAAAAAAAAAAAAAAAAAAAAAAAAAAAAAAAAAAAAAAAAAAAAAAAAAAAAAAAA]
Chr15(31570001-31575000) Chr(-4999-0)

>> 15_16669  0_0 0.602 0   0
Chr15 (83340001-83345000)       Chr (-4999-0)
[5555555555hBhBBhhhhhhhhhh--hhBBhBBBBBBBBB-BBhhhBh-hhBB--BBhhhhBB-BBBBBhBBhh]
[FFFFFFFFFFAAAAAAAAAAAAAAAAAAAAAAAAAAAAAAAAAAAAAAAAAAAAAAAAAAAAAAAAAAAAAAAAA]
Chr15(83340001-83345000) Chr(-4999-0)

>> 15_17229  0_0 0.592 0   0
Chr15 (86140001-86145000)       Chr (-4999-0)
[hhhhhhhhh-5-----5-------5555-5555555555555555h5-----E5-E--5--5--55555555555]
[FFFFFFFFFFAAAAAAAAAAAAAAAAAAAAAAAAAAAAAAAAAAAAAAAAAAAAAAAAAAAAAAAAAAAAAAAAA]
Chr15(86140001-86145000) Chr(-4999-0)

>> 15_16670  0_0 0.584 0   0
Chr15 (83345001-83350000)       Chr (-4999-0)
[5555555----B-B----------BBBBBBB-BBBBBBBBBBBB-B-B-B-BBBBBBBB---BBBBBBBBhBB--]
[FFFFFFFFFFAAAAAAAAAAAAAAAAAAAAAAAAAAAAAAAAAAAAAAAAAAAAAAAAAAAAAAAAAAAAAAAAA]
Chr15(83345001-83350000) Chr(-4999-0)

>> 15_10400  0_0 0.58 0   0
Chr15 (51995001-52000000)       Chr (-4999-0)
[5555555555h-hhBhhBh---hhhh-hhhhBBB---B-BhhBBB5hhhBhh-h-Bhhhh--h---Bhhhhh-hh]
[FFFFFFFFFFAAAAAAAAAAAAAAAAAAAAAAAAAAAAAAAAAAAAAAAAAAAAAAAAAAAAAAAAAAAAAAAAA]
Chr15(51995001-52000000) Chr(-4999-0)

>> 15_16668  0_0 0.571 0   0
Chr15 (83335001-83340000)       Chr (-4999-0)
[5555555555hBhBBBhhhhhhhhhhhhhBBhBBBBBBBBBhBB-hhBhhhhBBhhBBhhhhBBhBBBBBhBBhh]
[FFFFFFFFFFAAAAAAAAAAAAAAAAAAAAAAAAAAAAAAAAAAAAAAAAAAAAAAAAAAAAAAAAAAAAAAAAA]
Chr15(83335001-83340000) Chr(-4999-0)

>> 15_16667  0_0 0.564 0   0
Chr15 (83330001-83335000)       Chr (-4999-0)
[5555-55555BBBBBB-hhhhBh-hhhhhBB-BBBB-BBBBBBBBhhBhBhBBBhhBBhhhhBB-BBBhBhBBh-]
[FFFFFFFFFFAAAAAAAAAAAAAAAAAAAAAAAAAAAAAAAAAAAAAAAAAAAAAAAAAAAAAAAAAAAAAAAAA]
Chr15(83330001-83335000) Chr(-4999-0)

>> 15_17227  0_0 0.559 0   0
Chr15 (86130001-86135000)       Chr (-4999-0)
[h--Bhhhhhh5555555555-555555555555------5-----5555---E55-555--55-EE--5----h5]
[FFFFFFFFFFAAAAAAAAAAAAAAAAAAAAAAAAAAAAAAAAAAAAAAAAAAAAAAAAAAAAAAAAAAAAAAAAA]
Chr15(86130001-86135000) Chr(-4999-0)

>> 15_17228  0_0 0.538 0   0
Chr15 (86135001-86140000)       Chr (-4999-0)
[hhhhhhhhhh55555-5------5555--55555-55--5-55--h55555--55-555555555555555-5h5]
[FFFFFFFFFFAAAAAAAAAAAAAAAAAAAAAAAAAAAAAAAAAAAAAAAAAAAAAAAAAAAAAAAAAAAAAAAAA]
Chr15(86135001-86140000) Chr(-4999-0)

>> 15_10397  0_0 0.531 0   0
Chr15 (51980001-51985000)       Chr (-4999-0)
[5h55555555BB-BBBBBBB-BBB-BBBhB-BBBBBBBBBBBBBB-BBhBhBBhBBBhBhhB-hBBBBhBBBB-h]
[FFFFFFFFFFAAAAAAAAAAAAAAAAAAAAAAAAAAAAAAAAAAAAAAAAAAAAAAAAAAAAAAAAAAAAAAAAA]
Chr15(51980001-51985000) Chr(-4999-0)

>> 15_17216  0_0 0.509 0   0
Chr15 (86075001-86080000)       Chr (-4999-0)
[hh5hhhhhhh-----EEE------E-EEE-E--5-55555h555555--555555----5555555--55---55]
[FFFFFFFFFFAAAAAAAAAAAAAAAAAAAAAAAAAAAAAAAAAAAAAAAAAAAAAAAAAAAAAAAAAAAAAAAAA]
Chr15(86075001-86080000) Chr(-4999-0)

>> 15_17230  0_0 0.482 0   0
Chr15 (86145001-86150000)       Chr (-4999-0)
[hhhhhhhhh-55555555555555555555555555555555555h555555555--5555555555555555-5]
[FFFFFFFFFFAAAAAAAAAAAAAAAAAAAAAAAAAAAAAAAAAAAAAAAAAAAAAAAAAAAAAAAAAAAAAAAAA]
Chr15(86145001-86150000) Chr(-4999-0)

>> 15_16852  0_0 0.473 0   0
Chr15 (84255001-84260000)       Chr (-4999-0)
[5555555555hhhhhhhhBhhhhhhhhhhhhhhhhh--hhhhhhhhhhhhBhh5-hhhhhhhh5hhhhhhhhhhh]
[FFFFFFFFFFAAAAAAAAAAAAAAAAAAAAAAAAAAAAAAAAAAAAAAAAAAAAAAAAAAAAAAAAAAAAAAAAA]
Chr15(84255001-84260000) Chr(-4999-0)

>> 15_17219  0_0 0.47 0   0
Chr15 (86090001-86095000)       Chr (-4999-0)
[hhhhhhhhhh555555555555h5-5----55E555-555555555555-5h555-55555-h55-55-55-555]
[FFFFFFFFFFAAAAAAAAAAAAAAAAAAAAAAAAAAAAAAAAAAAAAAAAAAAAAAAAAAAAAAAAAAAAAAAAA]
Chr15(86090001-86095000) Chr(-4999-0)

>> 15_15570  0_0 0.464 0   0
Chr15 (77845001-77850000)       Chr (-4999-0)
[EEEEEE----BBhhhhhhhhhhhhhhhhhhhhhhhBBBBB--BBB--hhBhhBB---hhhhhB---hhhhhh5h5]
[FFFFFFFFFFAAAAAAAAAAAAAAAAAAAAAAAAAAAAAAAAAAAAAAAAAAAAAAAAAAAAAAAAAAAAAAAAA]
Chr15(77845001-77850000) Chr(-4999-0)

>> 15_17205  0_0 0.462 0   0
Chr15 (86020001-86025000)       Chr (-4999-0)
[hhhhhhhhhh55---EEE-----E5E-E-EE5h-----E----E-5------55-E-555-5555h--h-5hh55]
[FFFFFFFFFFAAAAAAAAAAAAAAAAAAAAAAAAAAAAAAAAAAAAAAAAAAAAAAAAAAAAAAAAAAAAAAAAA]
Chr15(86020001-86025000) Chr(-4999-0)

>> 15_6596  0_0 0.458 0   0
Chr15 (32975001-32980000)       Chr (-4999-0)
[555555-555hhhhhhhhhhhhhh-hh-hhhhB-------55--Ehh5h-hhhh-hhh--hh-hhhhhhhhhhh-]
[FFFFFFFFFFAAAAAAAAAAAAAAAAAAAAAAAAAAAAAAAAAAAAAAAAAAAAAAAAAAAAAAAAAAAAAAAAA]
Chr15(32975001-32980000) Chr(-4999-0)

>> 15_19469  0_0 0.456 0   0
Chr15 (97340001-97345000)       Chr (-4999-0)
[BBBBBB--BB-hhhhhhhhhhhhhhhh-hhhhhhhhhhhhhhhhhh-hhhhhhhhh-hhhhhBhhh-hhhhhhhh]
[FFFFFFFFFFAAAAAAAAAAAAAAAAAAAAAAAAAAAAAAAAAAAAAAAAAAAAAAAAAAAAAAAAAAAAAAAAA]
Chr15(97340001-97345000) Chr(-4999-0)

>> 15_16141  0_0 0.455 0   0
Chr15 (80700001-80705000)       Chr (-4999-0)
[EEEEEEE55hBBBBBBBBBBh-BBBBBBBBBBBhhBBBBBB5BBh--B-B5hBBBh-h5hhhB5B-BBhBB-B--]
[FFFFFFFFFFAAAAAAAAAAAAAAAAAAAAAAAAAAAAAAAAAAAAAAAAAAAAAAAAAAAAAAAAAAAAAAAAA]
Chr15(80700001-80705000) Chr(-4999-0)

>> 15_13778  0_0 0.455 0   0
Chr15 (68885001-68890000)       Chr (-4999-0)
[EEEEEEEEEEhBBhhhhh-hhhhhh-hhhh-hBh-E----E-hhhEEhh-hB--B---h55BB-BBhBB-BhBhh]
[FFFFFFFFFFAAAAAAAAAAAAAAAAAAAAAAAAAAAAAAAAAAAAAAAAAAAAAAAAAAAAAAAAAAAAAAAAA]
Chr15(68885001-68890000) Chr(-4999-0)

>> 15_10399  0_0 0.455 0   0
Chr15 (51990001-51995000)       Chr (-4999-0)
[5h55555555BBhhBhhBhBBhBhB-Bhh-hBBBBBBBBB-BBBB5--hBhhBhBBBh-hhBhh--Bhh-B-Bhh]
[FFFFFFFFFFAAAAAAAAAAAAAAAAAAAAAAAAAAAAAAAAAAAAAAAAAAAAAAAAAAAAAAAAAAAAAAAAA]
Chr15(51990001-51995000) Chr(-4999-0)

>> 15_16856  0_0 0.45 0   0
Chr15 (84275001-84280000)       Chr (-4999-0)
[5555555555hBh-hhhhhhhhhhhhhhhhhhhhB-Bh-h-hhhhhhhhhBhh5-hBh5hhhh5hhh-hhhhhhh]
[FFFFFFFFFFAAAAAAAAAAAAAAAAAAAAAAAAAAAAAAAAAAAAAAAAAAAAAAAAAAAAAAAAAAAAAAAAA]
Chr15(84275001-84280000) Chr(-4999-0)

>> 15_17215  0_0 0.447 0   0
Chr15 (86070001-86075000)       Chr (-4999-0)
[hh---hhhh-55555555555555--55-5-5---E5555--55---55-5555-EE-h---5-55555-5-555]
[FFFFFFFFFFAAAAAAAAAAAAAAAAAAAAAAAAAAAAAAAAAAAAAAAAAAAAAAAAAAAAAAAAAAAAAAAAA]
Chr15(86070001-86075000) Chr(-4999-0)

>> 15_19435  0_0 0.446 0   0
Chr15 (97170001-97175000)       Chr (-4999-0)
[BBBBBBB-B-hhhhhhhhhhhhhhhhh-hhh-hhhh-hhhhh-hhhhhh--hhh---h-h---hhBBhhhhhhhh]
[FFFFFFFFFFAAAAAAAAAAAAAAAAAAAAAAAAAAAAAAAAAAAAAAAAAAAAAAAAAAAAAAAAAAAAAAAAA]
Chr15(97170001-97175000) Chr(-4999-0)

>> 15_16666  0_0 0.446 0   0
Chr15 (83325001-83330000)       Chr (-4999-0)
[555555555-BBBBBBhhhhhh-Bhh-hhBBBBBBB5BBBBBBBBh-BhBhBBB-BBBhhhhBBBBBBhBhBBh5]
[FFFFFFFFFFAAAAAAAAAAAAAAAAAAAAAAAAAAAAAAAAAAAAAAAAAAAAAAAAAAAAAAAAAAAAAAAAA]
Chr15(83325001-83330000) Chr(-4999-0)

>> 15_17734  0_0 0.444 0   0
Chr15 (88665001-88670000)       Chr (-4999-0)
[5555555555BBhhhhhhhhhhhhhhhBBhhhhB-BBhhhBhBhh55hhhBhB--Bhh5hhhB-hBBBhhhhhhh]
[FFFFFFFFFFAAAAAAAAAAAAAAAAAAAAAAAAAAAAAAAAAAAAAAAAAAAAAAAAAAAAAAAAAAAAAAAAA]
Chr15(88665001-88670000) Chr(-4999-0)

>> 15_16857  0_0 0.443 0   0
Chr15 (84280001-84285000)       Chr (-4999-0)
[---5555555-B-hhhhhhhhhhhhhhhhhhhhhBhBh-h--hh-hhhhh-hh---hh-hhhh5hhhBhhhhhhh]
[FFFFFFFFFFAAAAAAAAAAAAAAAAAAAAAAAAAAAAAAAAAAAAAAAAAAAAAAAAAAAAAAAAAAAAAAAAA]
Chr15(84280001-84285000) Chr(-4999-0)

>> 15_13781  0_0 0.442 0   0
Chr15 (68900001-68905000)       Chr (-4999-0)
[-EEEEEEE--hBhhhhhhhhhhhhh5hhhBhhB---------hhhEEhh-5-------hh--B-BBB-BhBBBhh]
[FFFFFFFFFFAAAAAAAAAAAAAAAAAAAAAAAAAAAAAAAAAAAAAAAAAAAAAAAAAAAAAAAAAAAAAAAAA]
Chr15(68900001-68905000) Chr(-4999-0)

>> 15_10396  0_0 0.439 0   0
Chr15 (51975001-51980000)       Chr (-4999-0)
[5-55-55--5BBBBBBBBBBBBBBBBBBBBBBBBBBBBBBBBBBB-BBBBhBB-BBBh---BBhBBBBhBBBBhh]
[FFFFFFFFFFAAAAAAAAAAAAAAAAAAAAAAAAAAAAAAAAAAAAAAAAAAAAAAAAAAAAAAAAAAAAAAAAA]
Chr15(51975001-51980000) Chr(-4999-0)

>> 15_6359  0_0 0.436 0   0
Chr15 (31790001-31795000)       Chr (-4999-0)
[5555555-5hhBh-hhhhhhhhhhhh-BBBhhBBB-BBBBBh--BhhBh-h--B-h--hhhh5-h-h-h--hh-h]
[FFFFFFFFFFAAAAAAAAAAAAAAAAAAAAAAAAAAAAAAAAAAAAAAAAAAAAAAAAAAAAAAAAAAAAAAAAA]
Chr15(31790001-31795000) Chr(-4999-0)

>> 15_10398  0_0 0.436 0   0
Chr15 (51985001-51990000)       Chr (-4999-0)
[5h55555555BBhhBhhBhhBhBBBBB-hBhBBBBBBBBBBBBBB5BBhBh-BhBBBhBhhBhhBBBhhBBBB-h]
[FFFFFFFFFFAAAAAAAAAAAAAAAAAAAAAAAAAAAAAAAAAAAAAAAAAAAAAAAAAAAAAAAAAAAAAAAAA]
Chr15(51985001-51990000) Chr(-4999-0)

>> 15_10401  0_0 0.428 0   0
Chr15 (52000001-52005000)       Chr (-4999-0)
[5555555555hhhhhhhhhhhhhhh-hhhhhhhhh-hBhBhhB-B5hhhhhhh-hBhh-h5hh5h-Bhh--hhh5]
[FFFFFFFFFFAAAAAAAAAAAAAAAAAAAAAAAAAAAAAAAAAAAAAAAAAAAAAAAAAAAAAAAAAAAAAAAAA]
Chr15(52000001-52005000) Chr(-4999-0)

>> 15_13777  0_0 0.426 0   0
Chr15 (68880001-68885000)       Chr (-4999-0)
[EEEEEEE-EEhBBhhhhhBhhhhhh-hhhh-hB-5E-EE----h--Ehh5hB----5hh55B--B-hBBBBBBhh]
[FFFFFFFFFFAAAAAAAAAAAAAAAAAAAAAAAAAAAAAAAAAAAAAAAAAAAAAAAAAAAAAAAAAAAAAAAAA]
Chr15(68880001-68885000) Chr(-4999-0)

>> 15_16159  0_0 0.424 0   0
Chr15 (80790001-80795000)       Chr (-4999-0)
[EEEEEE-555-BhBhhhhhhhhhhhhhhhBhhh55h5-----Bhh55hhhhhB5-hh5hhhB55hhBhhhhhhhh]
[FFFFFFFFFFAAAAAAAAAAAAAAAAAAAAAAAAAAAAAAAAAAAAAAAAAAAAAAAAAAAAAAAAAAAAAAAAA]
Chr15(80790001-80795000) Chr(-4999-0)

>> 15_16851  0_0 0.412 0   0
Chr15 (84250001-84255000)       Chr (-4999-0)
[-55555555hh-hhhhhhBhhhhhhhhhhhhhhh--B--B-h---BhhhhBhB5-hhhhhhh--hhhhhhhhhhh]
[FFFFFFFFFFAAAAAAAAAAAAAAAAAAAAAAAAAAAAAAAAAAAAAAAAAAAAAAAAAAAAAAAAAAAAAAAAA]
Chr15(84250001-84255000) Chr(-4999-0)

>> 15_17696  0_0 0.411 0   0
Chr15 (88475001-88480000)       Chr (-4999-0)
[5555555555h-hhhhhhhhhhhhhhhBhhhhBhhBBhhhhhhhh55hhhhh-5hhhh5hhhBBhhBhhhhhhhh]
[FFFFFFFFFFAAAAAAAAAAAAAAAAAAAAAAAAAAAAAAAAAAAAAAAAAAAAAAAAAAAAAAAAAAAAAAAAA]
Chr15(88475001-88480000) Chr(-4999-0)

>> 15_17695  0_0 0.411 0   0
Chr15 (88470001-88475000)       Chr (-4999-0)
[5555555555hhhhhhhhhhhhhhhhhBhhhhBhhBBhhhhhhhh55hhh-hh-hhhh5hhhB5hhhhhhhhhhh]
[FFFFFFFFFFAAAAAAAAAAAAAAAAAAAAAAAAAAAAAAAAAAAAAAAAAAAAAAAAAAAAAAAAAAAAAAAAA]
Chr15(88470001-88475000) Chr(-4999-0)

>> 15_6313  0_0 0.41 0   0
Chr15 (31560001-31565000)       Chr (-4999-0)
[-55-5555h5-Eh---E-----E-E--------Bh--hBBBhBhB5hEE-h-h--E--hhhBhBEEhEEEE--5-]
[FFFFFFFFFFAAAAAAAAAAAAAAAAAAAAAAAAAAAAAAAAAAAAAAAAAAAAAAAAAAAAAAAAAAAAAAAAA]
Chr15(31560001-31565000) Chr(-4999-0)

>> 15_17746  0_0 0.408 0   0
Chr15 (88725001-88730000)       Chr (-4999-0)
[555555555-hBhhhBhhhhhhhhhhhBBhBhhBBBBhhhBBBhh55hhhhBBBBhBB5hhhB-hhBhhhhhh-h]
[FFFFFFFFFFAAAAAAAAAAAAAAAAAAAAAAAAAAAAAAAAAAAAAAAAAAAAAAAAAAAAAAAAAAAAAAAAA]
Chr15(88725001-88730000) Chr(-4999-0)

>> 15_17220  0_0 0.408 0   0
Chr15 (86095001-86100000)       Chr (-4999-0)
[hhhhhhhhhh-55-5------5---------5-5555555h55555555-5h-55h55555hh55555h55-555]
[FFFFFFFFFFAAAAAAAAAAAAAAAAAAAAAAAAAAAAAAAAAAAAAAAAAAAAAAAAAAAAAAAAAAAAAAAAA]
Chr15(86095001-86100000) Chr(-4999-0)

>> 15_16164  0_0 0.404 0   0
Chr15 (80815001-80820000)       Chr (-4999-0)
[5555555555-BhBh-h-h-hBhBhhBhh-hh-E---5--h5-hh55hhh---B-h---hhh55hhBhhhhhhhh]
[FFFFFFFFFFAAAAAAAAAAAAAAAAAAAAAAAAAAAAAAAAAAAAAAAAAAAAAAAAAAAAAAAAAAAAAAAAA]
Chr15(80815001-80820000) Chr(-4999-0)

>> 15_16672  0_0 0.403 0   0
Chr15 (83355001-83360000)       Chr (-4999-0)
[5h5555555-BBhBhhhhBhhhhhhhBBhBhBhBBBB-BB-hBhh5hhhBhB-BB-BBhhhhBBBBBh-h-hBhh]
[FFFFFFFFFFAAAAAAAAAAAAAAAAAAAAAAAAAAAAAAAAAAAAAAAAAAAAAAAAAAAAAAAAAAAAAAAAA]
Chr15(83355001-83360000) Chr(-4999-0)

>> 15_17735  0_0 0.402 0   0
Chr15 (88670001-88675000)       Chr (-4999-0)
[555555-555BBhhhhhhhhhhhhhhhBBhhhh--BB-hh-hBhh55hhh--B---hh5hhhB5hBBhhhhhhhh]
[FFFFFFFFFFAAAAAAAAAAAAAAAAAAAAAAAAAAAAAAAAAAAAAAAAAAAAAAAAAAAAAAAAAAAAAAAAA]
Chr15(88670001-88675000) Chr(-4999-0)

>> 15_15584  0_0 0.402 0   0
Chr15 (77915001-77920000)       Chr (-4999-0)
[-5--EE---EBB--hhBBBhhhhh--h---h-B-BBBBBBBhBBBBh--BBBB---h-hBhBB--BBBBB-BB-B]
[FFFFFFFFFFAAAAAAAAAAAAAAAAAAAAAAAAAAAAAAAAAAAAAAAAAAAAAAAAAAAAAAAAAAAAAAAAA]
Chr15(77915001-77920000) Chr(-4999-0)

>> 15_12174  0_0 0.402 0   0
Chr15 (60865001-60870000)       Chr (-4999-0)
[5555555--B-----EE--E-EEEBhhhhh-Eh----hhhhhhh---55h-E-hh---5-E--hhh5-hh-h---]
[FFFFFFFFFFAAAAAAAAAAAAAAAAAAAAAAAAAAAAAAAAAAAAAAAAAAAAAAAAAAAAAAAAAAAAAAAAA]
Chr15(60865001-60870000) Chr(-4999-0)

>> 15_16853  0_0 0.4 0   0
Chr15 (84260001-84265000)       Chr (-4999-0)
[5-55555-55hhhhhhhhhhhhhhhhhhhhhhhhhhhhhhhhhhhhhhhhBhh5hhhhhhhhh5hhhhhhhhhhh]
[FFFFFFFFFFAAAAAAAAAAAAAAAAAAAAAAAAAAAAAAAAAAAAAAAAAAAAAAAAAAAAAAAAAAAAAAAAA]
Chr15(84260001-84265000) Chr(-4999-0)

>> 15_9604  0_0 0.393 0   0
Chr15 (48015001-48020000)       Chr (-4999-0)
[EEEEEEEh--hBhBhh-h-hhhh--BBB-BhB-hhhh-5---hh-5Ehh----5--------E-----h55h-hh]
[FFFFFFFFFFAAAAAAAAAAAAAAAAAAAAAAAAAAAAAAAAAAAAAAAAAAAAAAAAAAAAAAAAAAAAAAAAA]
Chr15(48015001-48020000) Chr(-4999-0)

>> 15_13783  0_0 0.392 0   0
Chr15 (68910001-68915000)       Chr (-4999-0)
[EEEEEEE--EBBhhBhhhhhhhhh-5hhhB-hB--E--E----hhEEhhE-------5h------BB-BB-B-hh]
[FFFFFFFFFFAAAAAAAAAAAAAAAAAAAAAAAAAAAAAAAAAAAAAAAAAAAAAAAAAAAAAAAAAAAAAAAAA]
Chr15(68910001-68915000) Chr(-4999-0)

>> 15_14232  0_0 0.391 0   0
Chr15 (71155001-71160000)       Chr (-4999-0)
[EEEEEE-hhhBBhBBBhBhBhhhBBBBBBB-BB------------hhhh-h55h-h-5hhh-hhBBBhhhhBBhh]
[FFFFFFFFFFAAAAAAAAAAAAAAAAAAAAAAAAAAAAAAAAAAAAAAAAAAAAAAAAAAAAAAAAAAAAAAAAA]
Chr15(71155001-71160000) Chr(-4999-0)

>> 15_13784  0_0 0.39 0   0
Chr15 (68915001-68920000)       Chr (-4999-0)
[EE-EE-EE-E-B-hBhhB-hhhhhh-h-hB-hBhhE-5---5h-hEEhh5hhB---55hBhB--BBBB-BBBBhh]
[FFFFFFFFFFAAAAAAAAAAAAAAAAAAAAAAAAAAAAAAAAAAAAAAAAAAAAAAAAAAAAAAAAAAAAAAAAA]
Chr15(68915001-68920000) Chr(-4999-0)

>> 15_16674  0_0 0.389 0   0
Chr15 (83365001-83370000)       Chr (-4999-0)
[5h555-5555BBhBBhhhBhhhhhhhB-hBhBhBBBBhBBhhhhh5hhhBhBBBBhBBhhhhBB-BBhhhhhBhh]
[FFFFFFFFFFAAAAAAAAAAAAAAAAAAAAAAAAAAAAAAAAAAAAAAAAAAAAAAAAAAAAAAAAAAAAAAAAA]
Chr15(83365001-83370000) Chr(-4999-0)

>> 15_16162  0_0 0.387 0   0
Chr15 (80805001-80810000)       Chr (-4999-0)
[-5-5-555-5hBhBhhhhhhhhhBhhhhhhhhh---------hhh--hhhhhh----h--hh55hh-hhhhhhhh]
[FFFFFFFFFFAAAAAAAAAAAAAAAAAAAAAAAAAAAAAAAAAAAAAAAAAAAAAAAAAAAAAAAAAAAAAAAAA]
Chr15(80805001-80810000) Chr(-4999-0)

>> 15_16671  0_0 0.386 0   0
Chr15 (83350001-83355000)       Chr (-4999-0)
[-h5555555BBBhBhhhhBhhhhh-BBBBBBBBBBBBBBBBBBhh-B--BBBBBBBBBhB--BBBBBBBBB-Bhh]
[FFFFFFFFFFAAAAAAAAAAAAAAAAAAAAAAAAAAAAAAAAAAAAAAAAAAAAAAAAAAAAAAAAAAAAAAAAA]
Chr15(83350001-83355000) Chr(-4999-0)

>> 15_17738  0_0 0.383 0   0
Chr15 (88685001-88690000)       Chr (-4999-0)
[5555555-55hBhhhhhhhhhhhhhhhBhhhhhhhhBhhhBh-hh55hhhhhB-hhBB5hhhh5hhBhhhhhhhh]
[FFFFFFFFFFAAAAAAAAAAAAAAAAAAAAAAAAAAAAAAAAAAAAAAAAAAAAAAAAAAAAAAAAAAAAAAAAA]
Chr15(88685001-88690000) Chr(-4999-0)

>> 15_17715  0_0 0.383 0   0
Chr15 (88570001-88575000)       Chr (-4999-0)
[555-55555-hBhhhhhhhhhhhhhhhhhhhhhhh-Bhhhhhhhh5-hhhhBh-BBhh5hhhB5hh-hhhhhhhh]
[FFFFFFFFFFAAAAAAAAAAAAAAAAAAAAAAAAAAAAAAAAAAAAAAAAAAAAAAAAAAAAAAAAAAAAAAAAA]
Chr15(88570001-88575000) Chr(-4999-0)

>> 15_13412  0_0 0.381 0   0
Chr15 (67055001-67060000)       Chr (-4999-0)
[----5h-hhhBBBBBBBBBBhBhBB-E-E-B---EEE---------BB-E--E-EEEEEEE--EEEE---EEE-E]
[FFFFFFFFFFAAAAAAAAAAAAAAAAAAAAAAAAAAAAAAAAAAAAAAAAAAAAAAAAAAAAAAAAAAAAAAAAA]
Chr15(67055001-67060000) Chr(-4999-0)

>> 15_17760  0_0 0.38 0   0
Chr15 (88795001-88800000)       Chr (-4999-0)
[A-A-AAABA-BBBBBB-BBB-BBBBBBBBBBBBBBBBBBBBBBBB--BBBBBBBBBBB-BB-BBBBBBBBBBBB-]
[FFFFFFFFFFAAAAAAAAAAAAAAAAAAAAAAAAAAAAAAAAAAAAAAAAAAAAAAAAAAAAAAAAAAAAAAAAA]
Chr15(88795001-88800000) Chr(-4999-0)

>> 15_6320  0_0 0.378 0   0
Chr15 (31595001-31600000)       Chr (-4999-0)
[-EEEEEE-EE-BhE-----h--------h----BBBBBBBBBB-BEE---hB--E-E--BBh-BBB---5-E5--]
[FFFFFFFFFFAAAAAAAAAAAAAAAAAAAAAAAAAAAAAAAAAAAAAAAAAAAAAAAAAAAAAAAAAAAAAAAAA]
Chr15(31595001-31600000) Chr(-4999-0)

>> 15_16157  0_0 0.378 0   0
Chr15 (80780001-80785000)       Chr (-4999-0)
[555555-555BBhBhhhhhhhhhh-h---Bhhh-----E---hh-55hh-h---55-hh-hh55hhBhhhhhhhh]
[FFFFFFFFFFAAAAAAAAAAAAAAAAAAAAAAAAAAAAAAAAAAAAAAAAAAAAAAAAAAAAAAAAAAAAAAAAA]
Chr15(80780001-80785000) Chr(-4999-0)

>> 15_19470  0_0 0.377 0   0
Chr15 (97345001-97350000)       Chr (-4999-0)
[BBBBBBB--Bhhhhhhhhhhhhhhhhhhhhhhhhhhhhhhhhhhhh-hhhhhhhh-BhhhhhBhhhBhhhhhhhh]
[FFFFFFFFFFAAAAAAAAAAAAAAAAAAAAAAAAAAAAAAAAAAAAAAAAAAAAAAAAAAAAAAAAAAAAAAAAA]
Chr15(97345001-97350000) Chr(-4999-0)

>> 15_13776  0_0 0.375 0   0
Chr15 (68875001-68880000)       Chr (-4999-0)
[EE-EEEE--E-BBB-h--B-Bhhh-5h-hh5hB--E-EEE------EBh------------B-5---BBBBBBh5]
[FFFFFFFFFFAAAAAAAAAAAAAAAAAAAAAAAAAAAAAAAAAAAAAAAAAAAAAAAAAAAAAAAAAAAAAAAAA]
Chr15(68875001-68880000) Chr(-4999-0)

>> 15_17732  0_0 0.374 0   0
Chr15 (88655001-88660000)       Chr (-4999-0)
[55-5555h-5BBhhhhhBhhhhhhhhhBBhhhhB-BB-hhBhBB-5-hhh-hB--h-hhh-hBB-BBBhhhhhhh]
[FFFFFFFFFFAAAAAAAAAAAAAAAAAAAAAAAAAAAAAAAAAAAAAAAAAAAAAAAAAAAAAAAAAAAAAAAAA]
Chr15(88655001-88660000) Chr(-4999-0)

>> 15_16675  0_0 0.374 0   0
Chr15 (83370001-83375000)       Chr (-4999-0)
[5h555h5555BBhBB-hhBBhhh-hhBB-BhBBBBB-hBBhhhhh5hhhBhBBBBBBBhhhhBBBBBhh-hhBhh]
[FFFFFFFFFFAAAAAAAAAAAAAAAAAAAAAAAAAAAAAAAAAAAAAAAAAAAAAAAAAAAAAAAAAAAAAAAAA]
Chr15(83370001-83375000) Chr(-4999-0)

>> 15_17736  0_0 0.373 0   0
Chr15 (88675001-88680000)       Chr (-4999-0)
[55-5555555BBhhh-hhhhhhhhhhhBBhhhhhh-Bhhhhh-h-55hhhhhB5hh--5hhhB5h-Bhhhhhhhh]
[FFFFFFFFFFAAAAAAAAAAAAAAAAAAAAAAAAAAAAAAAAAAAAAAAAAAAAAAAAAAAAAAAAAAAAAAAAA]
Chr15(88675001-88680000) Chr(-4999-0)

>> 15_6360  0_0 0.372 0   0
Chr15 (31795001-31800000)       Chr (-4999-0)
[5555555h5hhBh-hhhhhhhhh-BhBBBBhhBBB-BB-BBh--BhBB-hhhhBBhhhhhhh5BhBh-hhhhhhh]
[FFFFFFFFFFAAAAAAAAAAAAAAAAAAAAAAAAAAAAAAAAAAAAAAAAAAAAAAAAAAAAAAAAAAAAAAAAA]
Chr15(31795001-31800000) Chr(-4999-0)

>> 15_6597  0_0 0.371 0   0
Chr15 (32980001-32985000)       Chr (-4999-0)
[5-555-h555h-hhhhhhhhhhhhhhhBBhhhBhhhhh-------hhhhBhhBhhh-hhhhhhhhh--hhh5hhh]
[FFFFFFFFFFAAAAAAAAAAAAAAAAAAAAAAAAAAAAAAAAAAAAAAAAAAAAAAAAAAAAAAAAAAAAAAAAA]
Chr15(32980001-32985000) Chr(-4999-0)

>> 15_17209  0_0 0.371 0   0
Chr15 (86040001-86045000)       Chr (-4999-0)
[hhhhhhhhh-5--E-EEE-EE-EEh-5--5--hh-----5h5h-5-55h--EE5EE--5------h55-5-5-55]
[FFFFFFFFFFAAAAAAAAAAAAAAAAAAAAAAAAAAAAAAAAAAAAAAAAAAAAAAAAAAAAAAAAAAAAAAAAA]
Chr15(86040001-86045000) Chr(-4999-0)

>> 15_6362  0_0 0.369 0   0
Chr15 (31805001-31810000)       Chr (-4999-0)
[5555555h5h-BhBhhBBhhhhBhBBBBBhB-BBBhBBhBBhhBBh-hhhhh-Bhhhhhhhh5-B-hBhhhhhhh]
[FFFFFFFFFFAAAAAAAAAAAAAAAAAAAAAAAAAAAAAAAAAAAAAAAAAAAAAAAAAAAAAAAAAAAAAAAAA]
Chr15(31805001-31810000) Chr(-4999-0)

>> 15_17207  0_0 0.368 0   0
Chr15 (86030001-86035000)       Chr (-4999-0)
[hhhhhhhhhh-5---------5----55h5-5-h5h5555--55--55-h--h55E-55h5555--h-h55--55]
[FFFFFFFFFFAAAAAAAAAAAAAAAAAAAAAAAAAAAAAAAAAAAAAAAAAAAAAAAAAAAAAAAAAAAAAAAAA]
Chr15(86030001-86035000) Chr(-4999-0)

>> 15_13785  0_0 0.365 0   0
Chr15 (68920001-68925000)       Chr (-4999-0)
[-EEEEE-E-EhB-h-hh-hhhhhhhEh---E-B---h---E-h5hEEhh---------hBhBB---B-hBB-Bhh]
[FFFFFFFFFFAAAAAAAAAAAAAAAAAAAAAAAAAAAAAAAAAAAAAAAAAAAAAAAAAAAAAAAAAAAAAAAAA]
Chr15(68920001-68925000) Chr(-4999-0)

>> 15_15860  0_0 0.364 0   0
Chr15 (79295001-79300000)       Chr (-4999-0)
[55h5555hhhhBhhhhhhhhhhhh------E-hhB----------h-hh-h-B--hhhhhhhBBh--hhh-B--h]
[FFFFFFFFFFAAAAAAAAAAAAAAAAAAAAAAAAAAAAAAAAAAAAAAAAAAAAAAAAAAAAAAAAAAAAAAAAA]
Chr15(79295001-79300000) Chr(-4999-0)

>> 15_16855  0_0 0.363 0   0
Chr15 (84270001-84275000)       Chr (-4999-0)
[5h55555h55h-hBhhhhhhhhhhhhhhhhhhhh---hhhhhhh-hhhhh-h-5-hBh-hh-h-hhhhhhhhhhh]
[FFFFFFFFFFAAAAAAAAAAAAAAAAAAAAAAAAAAAAAAAAAAAAAAAAAAAAAAAAAAAAAAAAAAAAAAAAA]
Chr15(84270001-84275000) Chr(-4999-0)

>> 15_9198  0_0 0.362 0   0
Chr15 (45985001-45990000)       Chr (-4999-0)
[hhhhhhhhhh555-55555-5h5555--555555h55-55hh555hh5-5555--h555555555555555-555]
[FFFFFFFFFFAAAAAAAAAAAAAAAAAAAAAAAAAAAAAAAAAAAAAAAAAAAAAAAAAAAAAAAAAAAAAAAAA]
Chr15(45985001-45990000) Chr(-4999-0)

>> 15_20413  0_0 0.361 0   0
Chr15 (102060001-102065000)     Chr (-4999-0)
[EEEEE--hhh-Bh-h-hhhhhhhh-h-B--h--BB-BBBBBBBBBBBhhBh--BBh-hhhh-BB--B----hhh-]
[FFFFFFFFFFAAAAAAAAAAAAAAAAAAAAAAAAAAAAAAAAAAAAAAAAAAAAAAAAAAAAAAAAAAAAAAAAA]
Chr15(102060001-102065000) Chr(-4999-0)

>> 15_13782  0_0 0.361 0   0
Chr15 (68905001-68910000)       Chr (-4999-0)
[EEEEEEE---hBhh-hhhhhhhhhh5hhhB5hB--E----E-hhhEEhh--5------hh5hB-BBBhBBBBBhh]
[FFFFFFFFFFAAAAAAAAAAAAAAAAAAAAAAAAAAAAAAAAAAAAAAAAAAAAAAAAAAAAAAAAAAAAAAAAA]
Chr15(68905001-68910000) Chr(-4999-0)

>> 15_17739  0_0 0.36 0   0
Chr15 (88690001-88695000)       Chr (-4999-0)
[-5-5555-55hBhhhhhhhhhhhhhhhB-hhhhh-hBhhhBh-hh55hhh-hBB-hBB5-hh--hhBhhhhhhhh]
[FFFFFFFFFFAAAAAAAAAAAAAAAAAAAAAAAAAAAAAAAAAAAAAAAAAAAAAAAAAAAAAAAAAAAAAAAAA]
Chr15(88690001-88695000) Chr(-4999-0)

>> 15_16850  0_0 0.36 0   0
Chr15 (84245001-84250000)       Chr (-4999-0)
[5555555h5hhBhhhhhhBhhhhhhhhhhhhhh-BBBB--B--hhhhhh-BBB5hhhhhhhhB-hhhhhhhhBhh]
[FFFFFFFFFFAAAAAAAAAAAAAAAAAAAAAAAAAAAAAAAAAAAAAAAAAAAAAAAAAAAAAAAAAAAAAAAAA]
Chr15(84245001-84250000) Chr(-4999-0)

>> 15_5858  0_0 0.358 0   0
Chr15 (29285001-29290000)       Chr (-4999-0)
[-EEEEE--EE5E55h-55hhh-5--h-hh-hEhhhBBh55--hhhEEh-BhBB-----hhhh5-hhhhhhhhhh-]
[FFFFFFFFFFAAAAAAAAAAAAAAAAAAAAAAAAAAAAAAAAAAAAAAAAAAAAAAAAAAAAAAAAAAAAAAAAA]
Chr15(29285001-29290000) Chr(-4999-0)

>> 15_6361  0_0 0.356 0   0
Chr15 (31800001-31805000)       Chr (-4999-0)
[5555555h5hhBhhhhhhhhhhhBBhBBBhhhBBBhBBhBBhhhBhBBBh-hh--hhhhhhh5hBBhBhhhhhhh]
[FFFFFFFFFFAAAAAAAAAAAAAAAAAAAAAAAAAAAAAAAAAAAAAAAAAAAAAAAAAAAAAAAAAAAAAAAAA]
Chr15(31800001-31805000) Chr(-4999-0)

>> 15_19436  0_0 0.356 0   0
Chr15 (97175001-97180000)       Chr (-4999-0)
[BBBBBBBBBBhhhhhhhhhhhhhhhhhhhhhhhhhhBhhhBhhhh-hhh-BhhhBB-h-hhhh--BBhhhhhhhh]
[FFFFFFFFFFAAAAAAAAAAAAAAAAAAAAAAAAAAAAAAAAAAAAAAAAAAAAAAAAAAAAAAAAAAAAAAAAA]
Chr15(97175001-97180000) Chr(-4999-0)

>> 15_16673  0_0 0.355 0   0
Chr15 (83360001-83365000)       Chr (-4999-0)
[5h5555555hBBhBhhhhBhhhhhhhBBhBhBhBBBBhBBhh-hh5hhhBhBhBBhBBhhhhBBhBBhhhhhBhh]
[FFFFFFFFFFAAAAAAAAAAAAAAAAAAAAAAAAAAAAAAAAAAAAAAAAAAAAAAAAAAAAAAAAAAAAAAAAA]
Chr15(83360001-83365000) Chr(-4999-0)

>> 15_6428  0_0 0.354 0   0
Chr15 (32135001-32140000)       Chr (-4999-0)
[EEEEEEEhhhBBh-hhhBhBhhhhhhhhhhhhhhhh-hhhBh--hhhhhhhh5hhh-hhhhh-hhhBhhhhhhhh]
[FFFFFFFFFFAAAAAAAAAAAAAAAAAAAAAAAAAAAAAAAAAAAAAAAAAAAAAAAAAAAAAAAAAAAAAAAAA]
Chr15(32135001-32140000) Chr(-4999-0)

>> 15_6051  0_0 0.354 0   0
Chr15 (30250001-30255000)       Chr (-4999-0)
[EE--EE-hh5-BhBhBBBBBhhBBBBBBB-hhBBBBBBBh-h-hh-hhh-hB--hBBhhB--BBhBBBhh-h-Bh]
[FFFFFFFFFFAAAAAAAAAAAAAAAAAAAAAAAAAAAAAAAAAAAAAAAAAAAAAAAAAAAAAAAAAAAAAAAAA]
Chr15(30250001-30255000) Chr(-4999-0)

>> 15_15941  0_0 0.353 0   0
Chr15 (79700001-79705000)       Chr (-4999-0)
[5-BBBBB5-B-hh5hhhhhhhhhhhhhhhh---h5hhh55-5--h-BhhhhhB-hh--5-hh---hh5hhhh-h-]
[FFFFFFFFFFAAAAAAAAAAAAAAAAAAAAAAAAAAAAAAAAAAAAAAAAAAAAAAAAAAAAAAAAAAAAAAAAA]
Chr15(79700001-79705000) Chr(-4999-0)

>> 15_13125  0_0 0.352 0   0
Chr15 (65620001-65625000)       Chr (-4999-0)
[5555555555BBhBB-hBBhhBhhBhhhhBB-hBBBBBBBBhBBB55-5BhhB-5hhBhhhBB555hhBhBBBhh]
[FFFFFFFFFFAAAAAAAAAAAAAAAAAAAAAAAAAAAAAAAAAAAAAAAAAAAAAAAAAAAAAAAAAAAAAAAAA]
Chr15(65620001-65625000) Chr(-4999-0)

>> 15_14211  0_0 0.349 0   0
Chr15 (71050001-71055000)       Chr (-4999-0)
[hhhhhhh---BBBBBBBBBBBBBBBBBBBBBBB------------hhBB-5--55-555555h---B5h---h55]
[FFFFFFFFFFAAAAAAAAAAAAAAAAAAAAAAAAAAAAAAAAAAAAAAAAAAAAAAAAAAAAAAAAAAAAAAAAA]
Chr15(71050001-71055000) Chr(-4999-0)

>> 15_17758  0_0 0.348 0   0
Chr15 (88785001-88790000)       Chr (-4999-0)
[55-5-5-5---BBB-B-BBhhh-h--BBBBBh-BBBB--hBBB-B-5B-BhhB---h-5Bh-BBBBBBhB---hh]
[FFFFFFFFFFAAAAAAAAAAAAAAAAAAAAAAAAAAAAAAAAAAAAAAAAAAAAAAAAAAAAAAAAAAAAAAAAA]
Chr15(88785001-88790000) Chr(-4999-0)

>> 15_14193  0_0 0.348 0   0
Chr15 (70960001-70965000)       Chr (-4999-0)
[5-hh--hhhhBBh-B---B-----BBB----BB55555555555555B-555555E5555555555B5555-555]
[FFFFFFFFFFAAAAAAAAAAAAAAAAAAAAAAAAAAAAAAAAAAAAAAAAAAAAAAAAAAAAAAAAAAAAAAAAA]
Chr15(70960001-70965000) Chr(-4999-0)

>> 15_18991  0_0 0.347 0   0
Chr15 (94950001-94955000)       Chr (-4999-0)
[BBhBBBh-hB55h-h5-5hhh--h555555555hh55hhhhh-55h-hhhhhhhhhhhhhh5hhh555555h555]
[FFFFFFFFFFAAAAAAAAAAAAAAAAAAAAAAAAAAAAAAAAAAAAAAAAAAAAAAAAAAAAAAAAAAAAAAAAA]
Chr15(94950001-94955000) Chr(-4999-0)

>> 15_15567  0_0 0.345 0   0
Chr15 (77830001-77835000)       Chr (-4999-0)
[EEEEEEEEE-hBhhBhhBhBBhhB-EhBBBE-B----B-E----BEEh--5--EE---h-hh-E55h--------]
[FFFFFFFFFFAAAAAAAAAAAAAAAAAAAAAAAAAAAAAAAAAAAAAAAAAAAAAAAAAAAAAAAAAAAAAAAAA]
Chr15(77830001-77835000) Chr(-4999-0)

>> 15_10339  0_0 0.345 0   0
Chr15 (51690001-51695000)       Chr (-4999-0)
[55555555hh-BhBhhBhhhhhhhhBBBhB-h-BBBBBBBBBBB---hh5hBBBBhhB5hhh-BBBBhhBh-Bhh]
[FFFFFFFFFFAAAAAAAAAAAAAAAAAAAAAAAAAAAAAAAAAAAAAAAAAAAAAAAAAAAAAAAAAAAAAAAAA]
Chr15(51690001-51695000) Chr(-4999-0)

>> 15_12133  0_0 0.344 0   0
Chr15 (60660001-60665000)       Chr (-4999-0)
[--hhBh--hB555555h5-5555h55h--h55h-EEE-5--E---5-hh------E---5---5---555---55]
[FFFFFFFFFFAAAAAAAAAAAAAAAAAAAAAAAAAAAAAAAAAAAAAAAAAAAAAAAAAAAAAAAAAAAAAAAAA]
Chr15(60660001-60665000) Chr(-4999-0)

>> 15_6595  0_0 0.343 0   0
Chr15 (32970001-32975000)       Chr (-4999-0)
[5555555555hhhhhhhhhhhhhh-hhhhhhhB----5--5555hhh5h-hhh-hhhhB5hh5hhhhhhhhhhhh]
[FFFFFFFFFFAAAAAAAAAAAAAAAAAAAAAAAAAAAAAAAAAAAAAAAAAAAAAAAAAAAAAAAAAAAAAAAAA]
Chr15(32970001-32975000) Chr(-4999-0)

>> 15_5221  0_0 0.343 0   0
Chr15 (26100001-26105000)       Chr (-4999-0)
[BB-BBBBBB-5-----E------E5B----h---5B55-5--B-h55--5hBBB5Bh5-55h-5h-hh5hhhh5-]
[FFFFFFFFFFAAAAAAAAAAAAAAAAAAAAAAAAAAAAAAAAAAAAAAAAAAAAAAAAAAAAAAAAAAAAAAAAA]
Chr15(26100001-26105000) Chr(-4999-0)

>> 15_17206  0_0 0.341 0   0
Chr15 (86025001-86030000)       Chr (-4999-0)
[hhhhhhhhhh-555555-55-555-----E-5h-----5555-5-5-5-hhh-55E555h55--5-hhh555h55]
[FFFFFFFFFFAAAAAAAAAAAAAAAAAAAAAAAAAAAAAAAAAAAAAAAAAAAAAAAAAAAAAAAAAAAAAAAAA]
Chr15(86025001-86030000) Chr(-4999-0)

>> 15_13790  0_0 0.341 0   0
Chr15 (68945001-68950000)       Chr (-4999-0)
[EEEEEEE--EhBhhhhhhhhhhhhh55555hhh5h55h55EEhhhEEhh5hhh-E-55hhhh--BBhh-Bh-Bhh]
[FFFFFFFFFFAAAAAAAAAAAAAAAAAAAAAAAAAAAAAAAAAAAAAAAAAAAAAAAAAAAAAAAAAAAAAAAAA]
Chr15(68945001-68950000) Chr(-4999-0)

>> 15_16151  0_0 0.34 0   0
Chr15 (80750001-80755000)       Chr (-4999-0)
[E-EE---555BBBBBBB-hhhhhhBhhBhBhhh5--h-55--B-h5-hh-h-B---hBhhhh55-hhhhBhhBhh]
[FFFFFFFFFFAAAAAAAAAAAAAAAAAAAAAAAAAAAAAAAAAAAAAAAAAAAAAAAAAAAAAAAAAAAAAAAAA]
Chr15(80750001-80755000) Chr(-4999-0)

>> 15_17727  0_0 0.339 0   0
Chr15 (88630001-88635000)       Chr (-4999-0)
[5h555--h5-BBhBhhhhhhhhhhhhhBBhhhhhhBBhhhBh--h--hh------h-h-hhhB-h-BBhBBhB-h]
[FFFFFFFFFFAAAAAAAAAAAAAAAAAAAAAAAAAAAAAAAAAAAAAAAAAAAAAAAAAAAAAAAAAAAAAAAAA]
Chr15(88630001-88635000) Chr(-4999-0)

>> 15_16082  0_0 0.339 0   0
Chr15 (80405001-80410000)       Chr (-4999-0)
[hh-hhhhhhh5555555555--555555-5555--5555h5-555-5555555h5h55h-5-5555-5h55h5h5]
[FFFFFFFFFFAAAAAAAAAAAAAAAAAAAAAAAAAAAAAAAAAAAAAAAAAAAAAAAAAAAAAAAAAAAAAAAAA]
Chr15(80405001-80410000) Chr(-4999-0)

>> 15_15582  0_0 0.339 0   0
Chr15 (77905001-77910000)       Chr (-4999-0)
[555555-55-BBhhhhhhhhhhhhhhhhhhhhhh5BBBBB-5BBBhhhhBhBBB5h-BhBhhB55-BB-Bh-Bhh]
[FFFFFFFFFFAAAAAAAAAAAAAAAAAAAAAAAAAAAAAAAAAAAAAAAAAAAAAAAAAAAAAAAAAAAAAAAAA]
Chr15(77905001-77910000) Chr(-4999-0)

>> 15_14203  0_0 0.339 0   0
Chr15 (71010001-71015000)       Chr (-4999-0)
[hhhhhhhhhhhBhBBBhBBBBBBBBBBBBBBBh55-55-5--h-5hhBh-5--55-5-55-h-5-EB------5-]
[FFFFFFFFFFAAAAAAAAAAAAAAAAAAAAAAAAAAAAAAAAAAAAAAAAAAAAAAAAAAAAAAAAAAAAAAAAA]
Chr15(71010001-71015000) Chr(-4999-0)

>> 15_12909  0_0 0.339 0   0
Chr15 (64540001-64545000)       Chr (-4999-0)
[-h-hhhhhhh55-5-5h-5-55h-555555555----E-55--5-5555-5hh55-5h55-5h5----h----5-]
[FFFFFFFFFFAAAAAAAAAAAAAAAAAAAAAAAAAAAAAAAAAAAAAAAAAAAAAAAAAAAAAAAAAAAAAAAAA]
Chr15(64540001-64545000) Chr(-4999-0)

>> 15_18990  0_0 0.338 0   0
Chr15 (94945001-94950000)       Chr (-4999-0)
[BBhB-BBhhB55-5h555hhh5hh555-55555hh55hhhhh555hhhhhhhhhhhhhhhh5hh5555555h555]
[FFFFFFFFFFAAAAAAAAAAAAAAAAAAAAAAAAAAAAAAAAAAAAAAAAAAAAAAAAAAAAAAAAAAAAAAAAA]
Chr15(94945001-94950000) Chr(-4999-0)

>> 15_19468  0_0 0.335 0   0
Chr15 (97335001-97340000)       Chr (-4999-0)
[BhBBBBhhBBhhhhhhhhhhhhhh-hhhhhhhhhhhhhhhhhhhhhhhhhhhhhhh-hhhhhhhhhhhhhhhhhh]
[FFFFFFFFFFAAAAAAAAAAAAAAAAAAAAAAAAAAAAAAAAAAAAAAAAAAAAAAAAAAAAAAAAAAAAAAAAA]
Chr15(97335001-97340000) Chr(-4999-0)

>> 15_17224  0_0 0.335 0   0
Chr15 (86115001-86120000)       Chr (-4999-0)
[hhhhhhhhhh5555555555555-5555h5555555555555-55555h55hh55E55-5hhh55555h55-555]
[FFFFFFFFFFAAAAAAAAAAAAAAAAAAAAAAAAAAAAAAAAAAAAAAAAAAAAAAAAAAAAAAAAAAAAAAAAA]
Chr15(86115001-86120000) Chr(-4999-0)

>> 15_13773  0_0 0.335 0   0
Chr15 (68860001-68865000)       Chr (-4999-0)
[hhhhhhh5-EBBBBBBBBBBBB-BBhBBhBhBB-B-BBBBh-BBB--BBh-BBBB-hhhBBBBBBBBBBBBBBBh]
[FFFFFFFFFFAAAAAAAAAAAAAAAAAAAAAAAAAAAAAAAAAAAAAAAAAAAAAAAAAAAAAAAAAAAAAAAAA]
Chr15(68860001-68865000) Chr(-4999-0)

>> 15_16169  0_0 0.333 0   0
Chr15 (80840001-80845000)       Chr (-4999-0)
[55555555-5BBhB-BBBBBhhhBhBB--BBhh-------55---5-hhBhhh55-h-5-hh55hhBhhhhhhh-]
[FFFFFFFFFFAAAAAAAAAAAAAAAAAAAAAAAAAAAAAAAAAAAAAAAAAAAAAAAAAAAAAAAAAAAAAAAAA]
Chr15(80840001-80845000) Chr(-4999-0)

>> 15_10402  0_0 0.332 0   0
Chr15 (52005001-52010000)       Chr (-4999-0)
[5555555555hhh5hhhhhhh5hhh5hh-hhhhhh-h--h-h-h-5hhhhhhh5-Bhh5h5hB5--Bhh-hh--5]
[FFFFFFFFFFAAAAAAAAAAAAAAAAAAAAAAAAAAAAAAAAAAAAAAAAAAAAAAAAAAAAAAAAAAAAAAAAA]
Chr15(52005001-52010000) Chr(-4999-0)

>> 15_13042  0_0 0.329 0   0
Chr15 (65205001-65210000)       Chr (-4999-0)
[5555555---hBhhhhhhhhhhhh-hh---h5-hhh-hB-5h-hBhh--hhhBBhhh-hhhh55B-hhh-hB-5h]
[FFFFFFFFFFAAAAAAAAAAAAAAAAAAAAAAAAAAAAAAAAAAAAAAAAAAAAAAAAAAAAAAAAAAAAAAAAA]
Chr15(65205001-65210000) Chr(-4999-0)

>> 15_12131  0_0 0.329 0   0
Chr15 (60650001-60655000)       Chr (-4999-0)
[hh-hhh-hh-555555h555555-55h55h55hEEEEE--5555555h5-5--55--55---55-55555--555]
[FFFFFFFFFFAAAAAAAAAAAAAAAAAAAAAAAAAAAAAAAAAAAAAAAAAAAAAAAAAAAAAAAAAAAAAAAAA]
Chr15(60650001-60655000) Chr(-4999-0)

>> 15_18486  0_0 0.328 0   0
Chr15 (92425001-92430000)       Chr (-4999-0)
[EEEEEE-h5555555h55555hhh--h5h5h55-h55-hhhh-55hBhh5h--hB---5h5h-5hhh55hh5h55]
[FFFFFFFFFFAAAAAAAAAAAAAAAAAAAAAAAAAAAAAAAAAAAAAAAAAAAAAAAAAAAAAAAAAAAAAAAAA]
Chr15(92425001-92430000) Chr(-4999-0)

>> 15_14257  0_0 0.328 0   0
Chr15 (71280001-71285000)       Chr (-4999-0)
[--55555555h-hhhh-hhhhhhhhhhhhhhhh5hhhh5-hh55h--hhhhh-h-h5-hhhh-5hhhhhhhhhhh]
[FFFFFFFFFFAAAAAAAAAAAAAAAAAAAAAAAAAAAAAAAAAAAAAAAAAAAAAAAAAAAAAAAAAAAAAAAAA]
Chr15(71280001-71285000) Chr(-4999-0)

>> 15_11483  0_0 0.327 0   0
Chr15 (57410001-57415000)       Chr (-4999-0)
[EE-E------h55555h5h--55h55-----5h5555--5--555--5-h5h555-5-h555h5555555-5-h5]
[FFFFFFFFFFAAAAAAAAAAAAAAAAAAAAAAAAAAAAAAAAAAAAAAAAAAAAAAAAAAAAAAAAAAAAAAAAA]
Chr15(57410001-57415000) Chr(-4999-0)

>> 15_18487  0_0 0.325 0   0
Chr15 (92430001-92435000)       Chr (-4999-0)
[EEEEEEE5--5555-5h---5h5h5hh5h5h-5----hhhh-EEEhBhh-----B-E-5--h--h-h----5h5-]
[FFFFFFFFFFAAAAAAAAAAAAAAAAAAAAAAAAAAAAAAAAAAAAAAAAAAAAAAAAAAAAAAAAAAAAAAAAA]
Chr15(92430001-92435000) Chr(-4999-0)

>> 15_18989  0_0 0.324 0   0
Chr15 (94940001-94945000)       Chr (-4999-0)
[BBhBhBBhhB5555h5h5hhh5hh555555555hh55hhhhh555hhhhhhhhhhhhhhhh-hh5555555h555]
[FFFFFFFFFFAAAAAAAAAAAAAAAAAAAAAAAAAAAAAAAAAAAAAAAAAAAAAAAAAAAAAAAAAAAAAAAAA]
Chr15(94940001-94945000) Chr(-4999-0)

>> 15_15871  0_0 0.323 0   0
Chr15 (79350001-79355000)       Chr (-4999-0)
[555-555BBBBBhBhhhhhhhhh-hhBBBBhhBBBBBBBBBBBBBBBBhB-BBBBBBBhBBhBBBBBBhBhBBhh]
[FFFFFFFFFFAAAAAAAAAAAAAAAAAAAAAAAAAAAAAAAAAAAAAAAAAAAAAAAAAAAAAAAAAAAAAAAAA]
Chr15(79350001-79355000) Chr(-4999-0)

>> 15_10313  0_0 0.322 0   0
Chr15 (51560001-51565000)       Chr (-4999-0)
[--hhhhhhhh-BBBBBBBB-B-hBBBBBBBBBBBhBBhBBBBBBBhBBB-BBBBBBBBhBB-BBBBB-BBBBBBh]
[FFFFFFFFFFAAAAAAAAAAAAAAAAAAAAAAAAAAAAAAAAAAAAAAAAAAAAAAAAAAAAAAAAAAAAAAAAA]
Chr15(51560001-51565000) Chr(-4999-0)

>> 15_8442  0_0 0.321 0   0
Chr15 (42205001-42210000)       Chr (-4999-0)
[EE-----hhh55555555555555E5----5--5-5-555-E55--555E5EE-EE--5-55--55555555555]
[FFFFFFFFFFAAAAAAAAAAAAAAAAAAAAAAAAAAAAAAAAAAAAAAAAAAAAAAAAAAAAAAAAAAAAAAAAA]
Chr15(42205001-42210000) Chr(-4999-0)

>> 15_16152  0_0 0.321 0   0
Chr15 (80755001-80760000)       Chr (-4999-0)
[5555-55555BBBBBBB-hhhhhhBhhBhBhhh-hBhh--55B--55hhBh5BBEhhB--hh555hBhhBh-Bh-]
[FFFFFFFFFFAAAAAAAAAAAAAAAAAAAAAAAAAAAAAAAAAAAAAAAAAAAAAAAAAAAAAAAAAAAAAAAAA]
Chr15(80755001-80760000) Chr(-4999-0)

>> 15_17118  0_0 0.32 0   0
Chr15 (85585001-85590000)       Chr (-4999-0)
[EEEE-E-hhh5hhhh----h5-5-hhhhhh5-hhhh-hhh5-hh5hhhh55h-h-5555h5h-h5h5-h5-h-hh]
[FFFFFFFFFFAAAAAAAAAAAAAAAAAAAAAAAAAAAAAAAAAAAAAAAAAAAAAAAAAAAAAAAAAAAAAAAAA]
Chr15(85585001-85590000) Chr(-4999-0)

>> 15_6366  0_0 0.319 0   0
Chr15 (31825001-31830000)       Chr (-4999-0)
[5555555hhhBBhBBB-BBhhh-BBBB--BhBBBBhhBBBBhhhhhhhh-hhhhh-hh5hhh-Bh-Bhhhhhhhh]
[FFFFFFFFFFAAAAAAAAAAAAAAAAAAAAAAAAAAAAAAAAAAAAAAAAAAAAAAAAAAAAAAAAAAAAAAAAA]
Chr15(31825001-31830000) Chr(-4999-0)

>> 15_16163  0_0 0.319 0   0
Chr15 (80810001-80815000)       Chr (-4999-0)
[5555555555hBhBhhhhhhhhhBhh-hhhhhh--55555h-hhh55hhhhhhhhhhhhhhh55hhBhhhhhhhh]
[FFFFFFFFFFAAAAAAAAAAAAAAAAAAAAAAAAAAAAAAAAAAAAAAAAAAAAAAAAAAAAAAAAAAAAAAAAA]
Chr15(80810001-80815000) Chr(-4999-0)

>> 15_15861  0_0 0.319 0   0
Chr15 (79300001-79305000)       Chr (-4999-0)
[55h5555hhhhBhhhhhhhhhBhh--hhhh--hBBBBBBBhhhhhBhhhBhBBB-hhBhBhhBBhBBhhhBBhhh]
[FFFFFFFFFFAAAAAAAAAAAAAAAAAAAAAAAAAAAAAAAAAAAAAAAAAAAAAAAAAAAAAAAAAAAAAAAAA]
Chr15(79300001-79305000) Chr(-4999-0)

>> 15_17222  0_0 0.315 0   0
Chr15 (86105001-86110000)       Chr (-4999-0)
[hhhhhhhhhh5555555555h55h-555-5555555-555-5h55555h-5hh55--5-5-hh5-E55h---55h]
[FFFFFFFFFFAAAAAAAAAAAAAAAAAAAAAAAAAAAAAAAAAAAAAAAAAAAAAAAAAAAAAAAAAAAAAAAAA]
Chr15(86105001-86110000) Chr(-4999-0)

>> 15_14990  0_0 0.315 0   0
Chr15 (74945001-74950000)       Chr (-4999-0)
[EEEE-EE--E555555555555555-555---5-E-E5--EE55---55---E-EE--5------5-5-----55]
[FFFFFFFFFFAAAAAAAAAAAAAAAAAAAAAAAAAAAAAAAAAAAAAAAAAAAAAAAAAAAAAAAAAAAAAAAAA]
Chr15(74945001-74950000) Chr(-4999-0)

>> 15_15059  0_0 0.313 0   0
Chr15 (75290001-75295000)       Chr (-4999-0)
[55555555--BB----BBB--B---Bhh55BB-BBBBBBBBB-BB55--BBBBhB-hh---BB5--5Bh---5h5]
[FFFFFFFFFFAAAAAAAAAAAAAAAAAAAAAAAAAAAAAAAAAAAAAAAAAAAAAAAAAAAAAAAAAAAAAAAAA]
Chr15(75290001-75295000) Chr(-4999-0)

>> 15_17752  0_0 0.312 0   0
Chr15 (88755001-88760000)       Chr (-4999-0)
[55-5---555hBhBhhhhBhhhhhhhhBBhhhh-BhhhhhBB-hh55hhhBhB--hhB5hhhBBhBBBhhhhBhh]
[FFFFFFFFFFAAAAAAAAAAAAAAAAAAAAAAAAAAAAAAAAAAAAAAAAAAAAAAAAAAAAAAAAAAAAAAAAA]
Chr15(88755001-88760000) Chr(-4999-0)

>> 15_17187  0_0 0.312 0   0
Chr15 (85930001-85935000)       Chr (-4999-0)
[5hhBBBB-hhh555-E-E---5-E--5hhhE-h5h-55-5-555--55hh5-5-5---5-55-5-55-555hh55]
[FFFFFFFFFFAAAAAAAAAAAAAAAAAAAAAAAAAAAAAAAAAAAAAAAAAAAAAAAAAAAAAAAAAAAAAAAAA]
Chr15(85930001-85935000) Chr(-4999-0)

>> 15_14210  0_0 0.31 0   0
Chr15 (71045001-71050000)       Chr (-4999-0)
[hhhhh-hhhh-B-B-BBBBBBBBB-BBBBBB-B-5--5-5h5555hh-B-5--55-555555hh5hB5hh55h55]
[FFFFFFFFFFAAAAAAAAAAAAAAAAAAAAAAAAAAAAAAAAAAAAAAAAAAAAAAAAAAAAAAAAAAAAAAAAA]
Chr15(71045001-71050000) Chr(-4999-0)

>> 15_15863  0_0 0.306 0   0
Chr15 (79310001-79315000)       Chr (-4999-0)
[55h5555hhhhBhhhhhhhhhhhhhhhhhh-hhBBBBBBB-hhhh-BhhhhhBBhhh-hhhhBB-hBBhhhhhhh]
[FFFFFFFFFFAAAAAAAAAAAAAAAAAAAAAAAAAAAAAAAAAAAAAAAAAAAAAAAAAAAAAAAAAAAAAAAAA]
Chr15(79310001-79315000) Chr(-4999-0)

>> 15_15862  0_0 0.305 0   0
Chr15 (79305001-79310000)       Chr (-4999-0)
[55h5555hhhhBhhhhhhhhhhhhhhhhhh-hhBBBBBBB-hhhhBBhhhhhBBhhhBhhhhBBhBBBhh-hhhh]
[FFFFFFFFFFAAAAAAAAAAAAAAAAAAAAAAAAAAAAAAAAAAAAAAAAAAAAAAAAAAAAAAAAAAAAAAAAA]
Chr15(79305001-79310000) Chr(-4999-0)

>> 15_17757  0_0 0.303 0   0
Chr15 (88780001-88785000)       Chr (-4999-0)
[h55--5-555hBBBhBhBBhhhhhhhBBBBhhh----hhh--BhB55Bh-hhBBB--B-BhhB-BBBhhhhhhhh]
[FFFFFFFFFFAAAAAAAAAAAAAAAAAAAAAAAAAAAAAAAAAAAAAAAAAAAAAAAAAAAAAAAAAAAAAAAAA]
Chr15(88780001-88785000) Chr(-4999-0)

>> 15_8899  0_0 0.301 0   0
Chr15 (44490001-44495000)       Chr (-4999-0)
[-hhhhhhhhhBBBBBBBBBBBBBBBBBBBBBBB-BhhBBhh----hBBBBBBBBBBBhh--BBBBBBBBBhBBBh]
[FFFFFFFFFFAAAAAAAAAAAAAAAAAAAAAAAAAAAAAAAAAAAAAAAAAAAAAAAAAAAAAAAAAAAAAAAAA]
Chr15(44490001-44495000) Chr(-4999-0)

>> 15_4035  0_0 0.301 0   0
Chr15 (20170001-20175000)       Chr (-4999-0)
[B-BBBBBhhhhhhhhhhhhhhhhhhhhhhhhhhhhhhhhhhhhhhhhhhhhhhhhh-hhhhh-hhh-hhhhhhhh]
[FFFFFFFFFFAAAAAAAAAAAAAAAAAAAAAAAAAAAAAAAAAAAAAAAAAAAAAAAAAAAAAAAAAAAAAAAAA]
Chr15(20170001-20175000) Chr(-4999-0)

>> 15_17210  0_0 0.301 0   0
Chr15 (86045001-86050000)       Chr (-4999-0)
[hhhhhhhhh-5---5------h---55555-h-hh----5h-hh-5-5h-55-5-E-555-5555-5555h5h55]
[FFFFFFFFFFAAAAAAAAAAAAAAAAAAAAAAAAAAAAAAAAAAAAAAAAAAAAAAAAAAAAAAAAAAAAAAAAA]
Chr15(86045001-86050000) Chr(-4999-0)

>> 15_16165  0_0 0.301 0   0
Chr15 (80820001-80825000)       Chr (-4999-0)
[555555-55-BBhBhB-BhBhBhBh-BhhBhhB----5--55B-h55hh-hhhB-h-55hhh5-hhBhhhhhhh-]
[FFFFFFFFFFAAAAAAAAAAAAAAAAAAAAAAAAAAAAAAAAAAAAAAAAAAAAAAAAAAAAAAAAAAAAAAAAA]
Chr15(80820001-80825000) Chr(-4999-0)

>> 15_6039  0_0 0.3 0   0
Chr15 (30190001-30195000)       Chr (-4999-0)
[555555hhhhhBhhhBBBhhhhhhhhBBBBhhhhhBBh--h-hh-hhhhhBhhhhhhhhhhhhhhhBBhhhhhhh]
[FFFFFFFFFFAAAAAAAAAAAAAAAAAAAAAAAAAAAAAAAAAAAAAAAAAAAAAAAAAAAAAAAAAAAAAAAAA]
Chr15(30190001-30195000) Chr(-4999-0)

>> 15_17221  0_0 0.3 0   0
Chr15 (86100001-86105000)       Chr (-4999-0)
[hhhhhhhhhh5-5-5---E----hE5555555-555-555h5-55555h55hh55-55h55hh55555h5h-55h]
[FFFFFFFFFFAAAAAAAAAAAAAAAAAAAAAAAAAAAAAAAAAAAAAAAAAAAAAAAAAAAAAAAAAAAAAAAAA]
Chr15(86100001-86105000) Chr(-4999-0)
