# Supplementary material for: Automatic detection of genomic regions with informative epigenetic patterns
Source: BMC Genomics. 2018 Nov 28;19:847. doi: 10.1186/s12864-018-5286-5 (PMC6264639; doi:10.1186/s12864-018-5286-5)
Supplement: Supplementary file 2 — Full list of windows in all chromosomes for the three experiments (in plain text and html format). The lists include the detailed epigenetic profiles for the windows as well as links to inspect these in a genome browser. (ZIP 973 kb) [file 12864_2018_5286_MOESM2_ESM.zip › Additional_file_2/brain/TXT/sdp_brain_16_15to5_3_E4.txt]

# Epicorr 1.19
#
# nsamples= 75  # Nr. of epigenomes (samples)
# wlen= 5000  # Window length (bp)
# step= 5000  # Distance between window inits (bp)
#           => Window 'n' goes from  (n-1)*step+1  to  (n-1)*step+wlen  (bp)
# Chr_1= 16 (16) 90445107 bp
# nwin1= 18088 # Nr. of windows for Chr_1
# Chr_2= 16 (16) 90445107 bp
# nwin2= 18088 # Nr. of windows for Chr_2
# Epigen vocabulary:
# epired= YES # Reduced vocabulary (yes/no)
# state  mnemonic  color  shortname|longname
#   0   -       #000000 (---|---, ZNF/Rpts|ZNF genes & repeats, )
#   1   A       #FF0000 (TssA|Active TSS, TssAFlnk|Flanking Active TSS, )
#   3   5       #32CD32 (TxFlnk|Transcr. at gene 5' and 3', Tx|Strong transcription, TxWk|Weak transcription, )
#   7   E       #FFFF00 (EnhG|Genic enhancers, Enh|Enhancers, )
#   9   h       #8A91D0 (Het|Heterochromatin, Quies|Quiescent/Low, )
#  10   B       #CD5C5C (TssBiv|Bivalent/Poised, BivFlnk|Flanking Bivalent TSS/Enh, EnhBiv|Bivalent Enhancer, ReprPC|Repressed PolyComb, ReprPCWk|Weak Repressed PolyComb, )
#------------------------------------------------------------
>> 16_11263  0_0 0.672 0   0
Chr16 (56310001-56315000)       Chr (-4999-0)
[EEE-EEEE5-------h-------5h------hhhhBBBBBhB-B--h-hhhBB-h--h------hhhhhhhh-h]
[FFFFFFFFFFAAAAAAAAAAAAAAAAAAAAAAAAAAAAAAAAAAAAAAAAAAAAAAAAAAAAAAAAAAAAAAAAA]
Chr16(56310001-56315000) Chr(-4999-0)

>> 16_11271  0_0 0.607 0   0
Chr16 (56350001-56355000)       Chr (-4999-0)
[EEEEEEE----Bhhhhhhhhhhhh-hh---hh---BBBBBB---B---h-hh-BBhhhh------Bhhhh-B-h-]
[FFFFFFFFFFAAAAAAAAAAAAAAAAAAAAAAAAAAAAAAAAAAAAAAAAAAAAAAAAAAAAAAAAAAAAAAAAA]
Chr16(56350001-56355000) Chr(-4999-0)

>> 16_14226  0_0 0.604 0   0
Chr16 (71125001-71130000)       Chr (-4999-0)
[555-555555BBBBBBBBBBBBBBhBBBh-BBh-h-hBhh-BBh-hBBhhh-hhhhBB-h-h----BBh-BhBBB]
[FFFFFFFFFFAAAAAAAAAAAAAAAAAAAAAAAAAAAAAAAAAAAAAAAAAAAAAAAAAAAAAAAAAAAAAAAAA]
Chr16(71125001-71130000) Chr(-4999-0)

>> 16_14179  0_0 0.597 0   0
Chr16 (70890001-70895000)       Chr (-4999-0)
[5555555555BBBBBBBBBBBBBB-BBBBBBBhBBBhBBB-BBB--BBhBBBBBBBBBhBhhBBBBBBhBB-B-h]
[FFFFFFFFFFAAAAAAAAAAAAAAAAAAAAAAAAAAAAAAAAAAAAAAAAAAAAAAAAAAAAAAAAAAAAAAAAA]
Chr16(70890001-70895000) Chr(-4999-0)

>> 16_207  0_0 0.583 0   0
Chr16 (1030001-1035000) Chr (-4999-0)
[AAAAAA----BB--B---------B--BBBB-BB-B-BBBBBBBB--BB-BBBB---B-BB--BBB-BB-BBBB-]
[FFFFFFFFFFAAAAAAAAAAAAAAAAAAAAAAAAAAAAAAAAAAAAAAAAAAAAAAAAAAAAAAAAAAAAAAAAA]
Chr16(1030001-1035000) Chr(-4999-0)

>> 16_11252  0_0 0.57 0   0
Chr16 (56255001-56260000)       Chr (-4999-0)
[EEEEEEE555h---h-h----h-hBBh--Bh-hBBBBBB-BBBBB-hh-hhhBBBhh5h--5-B-BBhhhhhhh5]
[FFFFFFFFFFAAAAAAAAAAAAAAAAAAAAAAAAAAAAAAAAAAAAAAAAAAAAAAAAAAAAAAAAAAAAAAAAA]
Chr16(56255001-56260000) Chr(-4999-0)

>> 16_11253  0_0 0.564 0   0
Chr16 (56260001-56265000)       Chr (-4999-0)
[EEEEEEE55-h---h----------hh---h-hBBBBBBhBBBBBhhh-hhhBBB-h-h5-555hhhhhhhh-h-]
[FFFFFFFFFFAAAAAAAAAAAAAAAAAAAAAAAAAAAAAAAAAAAAAAAAAAAAAAAAAAAAAAAAAAAAAAAAA]
Chr16(56260001-56265000) Chr(-4999-0)

>> 16_14180  0_0 0.555 0   0
Chr16 (70895001-70900000)       Chr (-4999-0)
[5555555555-BBBBBBBBBBBBBhBBB-B-B-BB5hBBBBBBB-h-BhBBBBBBBB-h-hh---BBBhBB-Bhh]
[FFFFFFFFFFAAAAAAAAAAAAAAAAAAAAAAAAAAAAAAAAAAAAAAAAAAAAAAAAAAAAAAAAAAAAAAAAA]
Chr16(70895001-70900000) Chr(-4999-0)

>> 16_14178  0_0 0.54 0   0
Chr16 (70885001-70890000)       Chr (-4999-0)
[-5555555h5BBBBBBBBBBBBBBBB---BBBhB-hhBh-BB---BBBh--hBBB-BB--hB-hh---hBBhBBh]
[FFFFFFFFFFAAAAAAAAAAAAAAAAAAAAAAAAAAAAAAAAAAAAAAAAAAAAAAAAAAAAAAAAAAAAAAAAA]
Chr16(70885001-70890000) Chr(-4999-0)

>> 16_11261  0_0 0.511 0   0
Chr16 (56300001-56305000)       Chr (-4999-0)
[EEEEEE--5-hBhh-hhhhhhhhhhhh5hh-hh-h---BBBhBBB--h-Bh-BBB--5-------hhhhhhhhhh]
[FFFFFFFFFFAAAAAAAAAAAAAAAAAAAAAAAAAAAAAAAAAAAAAAAAAAAAAAAAAAAAAAAAAAAAAAAAA]
Chr16(56300001-56305000) Chr(-4999-0)

>> 16_15263  0_0 0.51 0   0
Chr16 (76310001-76315000)       Chr (-4999-0)
[A-AAA--AA-h-hBhhhhhhhhhhhh---Bhhhh---hhh-B-hB-Bhhhhhh--B-hh-hh----hBhhhhhhh]
[FFFFFFFFFFAAAAAAAAAAAAAAAAAAAAAAAAAAAAAAAAAAAAAAAAAAAAAAAAAAAAAAAAAAAAAAAAA]
Chr16(76310001-76315000) Chr(-4999-0)

>> 16_14493  0_0 0.507 0   0
Chr16 (72460001-72465000)       Chr (-4999-0)
[AAAAAAAAAAhhh-hhhhhhhhhhh-h-hh-h-hhhhh--h-h-5AA-hhhhhhhhhhhhhhhh-hh-hhhhhhh]
[FFFFFFFFFFAAAAAAAAAAAAAAAAAAAAAAAAAAAAAAAAAAAAAAAAAAAAAAAAAAAAAAAAAAAAAAAAA]
Chr16(72460001-72465000) Chr(-4999-0)

>> 16_11268  0_0 0.507 0   0
Chr16 (56335001-56340000)       Chr (-4999-0)
[EEEEEEE-5-hBhhhhhhhhhhhhhh----hhhBBBBBBB--BBB--hhBhBBBBhh-hh-5-55Bhhhhhhh-h]
[FFFFFFFFFFAAAAAAAAAAAAAAAAAAAAAAAAAAAAAAAAAAAAAAAAAAAAAAAAAAAAAAAAAAAAAAAAA]
Chr16(56335001-56340000) Chr(-4999-0)

>> 16_14191  0_0 0.504 0   0
Chr16 (70950001-70955000)       Chr (-4999-0)
[5555555-55BBBBBBBBBBBBBBhBBBBBBBhBBhBBBBBBBBB--hhBBBBBBhB-hh--B-5hBBBB-hB-h]
[FFFFFFFFFFAAAAAAAAAAAAAAAAAAAAAAAAAAAAAAAAAAAAAAAAAAAAAAAAAAAAAAAAAAAAAAAAA]
Chr16(70950001-70955000) Chr(-4999-0)

>> 16_14184  0_0 0.495 0   0
Chr16 (70915001-70920000)       Chr (-4999-0)
[5555555555BBBBBBBBBBBBBBB-BhBBBBBBBhBBBBB-BBBhBBh-BB-BBhBB-B5---5hBBBBB-Bhh]
[FFFFFFFFFFAAAAAAAAAAAAAAAAAAAAAAAAAAAAAAAAAAAAAAAAAAAAAAAAAAAAAAAAAAAAAAAAA]
Chr16(70915001-70920000) Chr(-4999-0)

>> 16_14189  0_0 0.488 0   0
Chr16 (70940001-70945000)       Chr (-4999-0)
[5555555555BBBBBBBBBBhhB-BBhBBBB-BBBhhB--BBBBBBB-hhhhhBBhBBBhhh--55BBBBhhBhh]
[FFFFFFFFFFAAAAAAAAAAAAAAAAAAAAAAAAAAAAAAAAAAAAAAAAAAAAAAAAAAAAAAAAAAAAAAAAA]
Chr16(70940001-70945000) Chr(-4999-0)

>> 16_14186  0_0 0.477 0   0
Chr16 (70925001-70930000)       Chr (-4999-0)
[5555555555BBBBBBBBBB-BBBBBBBBBBBBBBB5BBBBBBBBBBB-BBBBBBhBBhBhBB-5-BBBBBBBBh]
[FFFFFFFFFFAAAAAAAAAAAAAAAAAAAAAAAAAAAAAAAAAAAAAAAAAAAAAAAAAAAAAAAAAAAAAAAAA]
Chr16(70925001-70930000) Chr(-4999-0)

>> 16_11246  0_0 0.476 0   0
Chr16 (56225001-56230000)       Chr (-4999-0)
[AAAAAAA-A-BB-BBBBB------BB---BBBBBBBBBBBBBBBBA-BB-BB-BBB------ABBBBBBBBBBB-]
[FFFFFFFFFFAAAAAAAAAAAAAAAAAAAAAAAAAAAAAAAAAAAAAAAAAAAAAAAAAAAAAAAAAAAAAAAAA]
Chr16(56225001-56230000) Chr(-4999-0)

>> 16_11248  0_0 0.475 0   0
Chr16 (56235001-56240000)       Chr (-4999-0)
[EEEEEE--5-h---B---------BBh--h--B-BBBBBBBBBBh5---hBBhBBh--h-E---BBh-hhh5-hh]
[FFFFFFFFFFAAAAAAAAAAAAAAAAAAAAAAAAAAAAAAAAAAAAAAAAAAAAAAAAAAAAAAAAAAAAAAAAA]
Chr16(56235001-56240000) Chr(-4999-0)

>> 16_11254  0_0 0.472 0   0
Chr16 (56265001-56270000)       Chr (-4999-0)
[EEEEEEE55hhhhhhhhhhhhhhhhhhhh-hhhB-BBBB-BBBBh--hhhhh-BBBhhh5----hhhhhhhhhhh]
[FFFFFFFFFFAAAAAAAAAAAAAAAAAAAAAAAAAAAAAAAAAAAAAAAAAAAAAAAAAAAAAAAAAAAAAAAAA]
Chr16(56265001-56270000) Chr(-4999-0)

>> 16_14213  0_0 0.464 0   0
Chr16 (71060001-71065000)       Chr (-4999-0)
[5555555555BBBBBBBBBBBBBBBBBBBBBB-BB--B-BBBBBB-BBBB-BB--hBB-BhB5-55BBBBBBBBB]
[FFFFFFFFFFAAAAAAAAAAAAAAAAAAAAAAAAAAAAAAAAAAAAAAAAAAAAAAAAAAAAAAAAAAAAAAAAA]
Chr16(71060001-71065000) Chr(-4999-0)

>> 16_206  0_0 0.463 0   0
Chr16 (1025001-1030000) Chr (-4999-0)
[E--EEEE---B-5-B----5----BB-B-BB-BBBBBBBBBBBBB--BBBBBBB-BBB5BBB--BBBBBBBBB-5]
[FFFFFFFFFFAAAAAAAAAAAAAAAAAAAAAAAAAAAAAAAAAAAAAAAAAAAAAAAAAAAAAAAAAAAAAAAAA]
Chr16(1025001-1030000) Chr(-4999-0)

>> 16_1697  0_0 0.46 0   0
Chr16 (8480001-8485000) Chr (-4999-0)
[-B--BBBBBBhhhhhhhhhhhhhhhhhhhhhhhhhhhhhhhhhhhhhhhhhhhhhhhhhhhhhhhhhhhhhhhhh]
[FFFFFFFFFFAAAAAAAAAAAAAAAAAAAAAAAAAAAAAAAAAAAAAAAAAAAAAAAAAAAAAAAAAAAAAAAAA]
Chr16(8480001-8485000) Chr(-4999-0)

>> 16_14230  0_0 0.457 0   0
Chr16 (71145001-71150000)       Chr (-4999-0)
[55555555-5BBBBBBBBBBBBBBhBB--hBBhhh--BhhBBBhhhBBhhhhh5BhBhh5hh--h-BBhBBhBBh]
[FFFFFFFFFFAAAAAAAAAAAAAAAAAAAAAAAAAAAAAAAAAAAAAAAAAAAAAAAAAAAAAAAAAAAAAAAAA]
Chr16(71145001-71150000) Chr(-4999-0)

>> 16_11266  0_0 0.457 0   0
Chr16 (56325001-56330000)       Chr (-4999-0)
[EEEEEEE--5h-hhhhhhhhhhhh-h----hhh---BBBB5-B-BE-hhhh---B---h-E---hhhhhhhhh-h]
[FFFFFFFFFFAAAAAAAAAAAAAAAAAAAAAAAAAAAAAAAAAAAAAAAAAAAAAAAAAAAAAAAAAAAAAAAAA]
Chr16(56325001-56330000) Chr(-4999-0)

>> 16_3966  0_0 0.453 0   0
Chr16 (19825001-19830000)       Chr (-4999-0)
[555--55BBBhhhhhhhhhhhhhhhhhhhhhhhhh--hhhhhhhh--hh-hhh-hh5hhhhh5h-h-hhhh--hh]
[FFFFFFFFFFAAAAAAAAAAAAAAAAAAAAAAAAAAAAAAAAAAAAAAAAAAAAAAAAAAAAAAAAAAAAAAAAA]
Chr16(19825001-19830000) Chr(-4999-0)

>> 16_2857  0_0 0.448 0   0
Chr16 (14280001-14285000)       Chr (-4999-0)
[A-AAAAA---h5h-h--5hhh55hhhhhhhhh-h------h555h--5-A------------A--h55h--5--5]
[FFFFFFFFFFAAAAAAAAAAAAAAAAAAAAAAAAAAAAAAAAAAAAAAAAAAAAAAAAAAAAAAAAAAAAAAAAA]
Chr16(14280001-14285000) Chr(-4999-0)

>> 16_11250  0_0 0.448 0   0
Chr16 (56245001-56250000)       Chr (-4999-0)
[EEEEEEE-5-hBhhB-hBhhhhhh-Bhhh-BhhBBB-BBhBBBBB---hhBhBBBhh-h-E---5BBBBhh-hh5]
[FFFFFFFFFFAAAAAAAAAAAAAAAAAAAAAAAAAAAAAAAAAAAAAAAAAAAAAAAAAAAAAAAAAAAAAAAAA]
Chr16(56245001-56250000) Chr(-4999-0)

>> 16_4931  0_0 0.447 0   0
Chr16 (24650001-24655000)       Chr (-4999-0)
[5555555555hBhBhhh--hhhhhhhBBhBhhhhhhhh5-hhhhh55hhhhhBBB-hhhhhhhhhhhhh-hhBhh]
[FFFFFFFFFFAAAAAAAAAAAAAAAAAAAAAAAAAAAAAAAAAAAAAAAAAAAAAAAAAAAAAAAAAAAAAAAAA]
Chr16(24650001-24655000) Chr(-4999-0)

>> 16_11265  0_0 0.447 0   0
Chr16 (56320001-56325000)       Chr (-4999-0)
[EEEEEEE---hhhhhhhhhhhhhh-hhhh5hhhhhBBBBB--BBBE-hhhhhhBB---h5-----hhhhhhhhhh]
[FFFFFFFFFFAAAAAAAAAAAAAAAAAAAAAAAAAAAAAAAAAAAAAAAAAAAAAAAAAAAAAAAAAAAAAAAAA]
Chr16(56320001-56325000) Chr(-4999-0)

>> 16_11264  0_0 0.443 0   0
Chr16 (56315001-56320000)       Chr (-4999-0)
[EEEEEEE---hhhhhhhhhhhhhh-------hhhh-BBBBhhB-B-EhhhhhhBBhhhh555555hhhhhhhh-h]
[FFFFFFFFFFAAAAAAAAAAAAAAAAAAAAAAAAAAAAAAAAAAAAAAAAAAAAAAAAAAAAAAAAAAAAAAAAA]
Chr16(56315001-56320000) Chr(-4999-0)

>> 16_14204  0_0 0.441 0   0
Chr16 (71015001-71020000)       Chr (-4999-0)
[5555555555BBBBBBBBBBBBBBBBBBBBBBBBBBBBBBBBBBBhBBBBBBBBB-BBBBhh5-55BBhBBBBB-]
[FFFFFFFFFFAAAAAAAAAAAAAAAAAAAAAAAAAAAAAAAAAAAAAAAAAAAAAAAAAAAAAAAAAAAAAAAAA]
Chr16(71015001-71020000) Chr(-4999-0)

>> 16_1704  0_0 0.438 0   0
Chr16 (8515001-8520000) Chr (-4999-0)
[BBBBBBBBBBh-hhhhhhhhhhhhhhhhhhhhhhhhhhhhhhhhhhhhhhhhhhhhBhhhh-BhhBhhhhhhhhh]
[FFFFFFFFFFAAAAAAAAAAAAAAAAAAAAAAAAAAAAAAAAAAAAAAAAAAAAAAAAAAAAAAAAAAAAAAAAA]
Chr16(8515001-8520000) Chr(-4999-0)

>> 16_14203  0_0 0.434 0   0
Chr16 (71010001-71015000)       Chr (-4999-0)
[5555555555BBBBBBBBBBBBBBBBBBBBBBBBBBBBBBBBBBBhBBBBBBBBBBBB5BhhBB55BBhBBBBB-]
[FFFFFFFFFFAAAAAAAAAAAAAAAAAAAAAAAAAAAAAAAAAAAAAAAAAAAAAAAAAAAAAAAAAAAAAAAAA]
Chr16(71010001-71015000) Chr(-4999-0)

>> 16_14187  0_0 0.433 0   0
Chr16 (70930001-70935000)       Chr (-4999-0)
[5555555555BBBBBBBBBBh-BBBBBBBBBBBBB55B--BBBBBBBBhBB-BB-hBB--hB-55-BBBB-hBBh]
[FFFFFFFFFFAAAAAAAAAAAAAAAAAAAAAAAAAAAAAAAAAAAAAAAAAAAAAAAAAAAAAAAAAAAAAAAAA]
Chr16(70930001-70935000) Chr(-4999-0)

>> 16_14217  0_0 0.427 0   0
Chr16 (71080001-71085000)       Chr (-4999-0)
[5-5h55h555BB-BBBBBBBBBBBBBBBBhBBB-h-hBhhhBBBBhBBh-hhBBBh-hBhh-hh-hBBBBBhBBh]
[FFFFFFFFFFAAAAAAAAAAAAAAAAAAAAAAAAAAAAAAAAAAAAAAAAAAAAAAAAAAAAAAAAAAAAAAAAA]
Chr16(71080001-71085000) Chr(-4999-0)

>> 16_14183  0_0 0.423 0   0
Chr16 (70910001-70915000)       Chr (-4999-0)
[55-55555-5BBBBBBBBBBBBBBBhBhBB-BBBBh-BBBBBBBBhBBhB-B-BBhhBh-5B--5hBBBBBhBhh]
[FFFFFFFFFFAAAAAAAAAAAAAAAAAAAAAAAAAAAAAAAAAAAAAAAAAAAAAAAAAAAAAAAAAAAAAAAAA]
Chr16(70910001-70915000) Chr(-4999-0)

>> 16_14222  0_0 0.42 0   0
Chr16 (71105001-71110000)       Chr (-4999-0)
[5555555555B-hBB-BB---h-BBB----B-BhBhhBBhBBBhBhBBhhhBhhh5Bh-B-h5555BBBBBhB--]
[FFFFFFFFFFAAAAAAAAAAAAAAAAAAAAAAAAAAAAAAAAAAAAAAAAAAAAAAAAAAAAAAAAAAAAAAAAA]
Chr16(71105001-71110000) Chr(-4999-0)

>> 16_11258  0_0 0.42 0   0
Chr16 (56285001-56290000)       Chr (-4999-0)
[EEEEEEE-55hhhhBhhhhhhhhhhhhhhhhhhBBB-BBBBBBBB-5hh-h----h--h-EE--5-hh-hhh-5-]
[FFFFFFFFFFAAAAAAAAAAAAAAAAAAAAAAAAAAAAAAAAAAAAAAAAAAAAAAAAAAAAAAAAAAAAAAAAA]
Chr16(56285001-56290000) Chr(-4999-0)

>> 16_14182  0_0 0.412 0   0
Chr16 (70905001-70910000)       Chr (-4999-0)
[5555555--5BBBBBBBBBBBBBB-B--h-hBBBBhhBhBBBBBhh--hh-BBB-hBh-55B---5BB-BBhBhh]
[FFFFFFFFFFAAAAAAAAAAAAAAAAAAAAAAAAAAAAAAAAAAAAAAAAAAAAAAAAAAAAAAAAAAAAAAAAA]
Chr16(70905001-70910000) Chr(-4999-0)

>> 16_1705  0_0 0.411 0   0
Chr16 (8520001-8525000) Chr (-4999-0)
[BBBB-BBBBBhBhhhhhhhhhhhhhhhhhhhhhhhhhhhhhh-hhhhhhhhhhhhhBhhhhh-h-Bhhhhhhhhh]
[FFFFFFFFFFAAAAAAAAAAAAAAAAAAAAAAAAAAAAAAAAAAAAAAAAAAAAAAAAAAAAAAAAAAAAAAAAA]
Chr16(8520001-8525000) Chr(-4999-0)

>> 16_4930  0_0 0.408 0   0
Chr16 (24645001-24650000)       Chr (-4999-0)
[--5-555---hBhBhhh-Bhhhhhh-BBhBhhh-h---------h--hhhhh-B--hhhh-hh-h-hBhBhhBhh]
[FFFFFFFFFFAAAAAAAAAAAAAAAAAAAAAAAAAAAAAAAAAAAAAAAAAAAAAAAAAAAAAAAAAAAAAAAAA]
Chr16(24645001-24650000) Chr(-4999-0)

>> 16_11459  0_0 0.408 0   0
Chr16 (57290001-57295000)       Chr (-4999-0)
[EE-E-EE55h5-555---5555555--5-55--555555-5--------5-5555555-55555--55555-5--]
[FFFFFFFFFFAAAAAAAAAAAAAAAAAAAAAAAAAAAAAAAAAAAAAAAAAAAAAAAAAAAAAAAAAAAAAAAAA]
Chr16(57290001-57295000) Chr(-4999-0)

>> 16_3211  0_0 0.406 0   0
Chr16 (16050001-16055000)       Chr (-4999-0)
[hhhhhhhhhh-E--EEEE-EE---55---5--h5-555-555555hh-E5-5-55h5555-5-55h-555555h5]
[FFFFFFFFFFAAAAAAAAAAAAAAAAAAAAAAAAAAAAAAAAAAAAAAAAAAAAAAAAAAAAAAAAAAAAAAAAA]
Chr16(16050001-16055000) Chr(-4999-0)

>> 16_5981  0_0 0.405 0   0
Chr16 (29900001-29905000)       Chr (-4999-0)
[555555555-hBhBBBhBBhBBhB--h-hBBh-hBB-BB55hhhhhBBhBhBBB-hhBBBhBB5---BhBhh-h5]
[FFFFFFFFFFAAAAAAAAAAAAAAAAAAAAAAAAAAAAAAAAAAAAAAAAAAAAAAAAAAAAAAAAAAAAAAAAA]
Chr16(29900001-29905000) Chr(-4999-0)

>> 16_14231  0_0 0.405 0   0
Chr16 (71150001-71155000)       Chr (-4999-0)
[5555555555BB-BBBBBBBBBBBhBBBB-BBhh-55BhhB-BhBhBBhBhh--B-BBh5h--5h5BBhBBhBBB]
[FFFFFFFFFFAAAAAAAAAAAAAAAAAAAAAAAAAAAAAAAAAAAAAAAAAAAAAAAAAAAAAAAAAAAAAAAAA]
Chr16(71150001-71155000) Chr(-4999-0)

>> 16_13020  0_0 0.405 0   0
Chr16 (65095001-65100000)       Chr (-4999-0)
[EEEEEEE555hhh-hhhhhhhhhhhhh---hhh-E----5BBhhh-hhhhhhh55hBh5-5555h5hhhhhhhhh]
[FFFFFFFFFFAAAAAAAAAAAAAAAAAAAAAAAAAAAAAAAAAAAAAAAAAAAAAAAAAAAAAAAAAAAAAAAAA]
Chr16(65095001-65100000) Chr(-4999-0)

>> 16_14232  0_0 0.402 0   0
Chr16 (71155001-71160000)       Chr (-4999-0)
[5555555555BBhBBBBBBBBBBBhBBBBBBB-hB55B-hBBBh-hBBhB-hB-BhBBh5hB55--BBhBBhB-h]
[FFFFFFFFFFAAAAAAAAAAAAAAAAAAAAAAAAAAAAAAAAAAAAAAAAAAAAAAAAAAAAAAAAAAAAAAAAA]
Chr16(71155001-71160000) Chr(-4999-0)

>> 16_14188  0_0 0.402 0   0
Chr16 (70935001-70940000)       Chr (-4999-0)
[5555555555BBBBBBBBBBhhBBBB-BBBBBBBB-5Bh--BBBBBBhhhBhBBBhBB-5h--555BBBBhhBB-]
[FFFFFFFFFFAAAAAAAAAAAAAAAAAAAAAAAAAAAAAAAAAAAAAAAAAAAAAAAAAAAAAAAAAAAAAAAAA]
Chr16(70935001-70940000) Chr(-4999-0)

>> 16_1696  0_0 0.396 0   0
Chr16 (8475001-8480000) Chr (-4999-0)
[--BhBBBBBBhhhhhhhhhhhhhhhhhhhhhhhhhhhhhhhhhhhhhhhhhhhhhhhhhhhhhhhhhhhhhhhhh]
[FFFFFFFFFFAAAAAAAAAAAAAAAAAAAAAAAAAAAAAAAAAAAAAAAAAAAAAAAAAAAAAAAAAAAAAAAAA]
Chr16(8475001-8480000) Chr(-4999-0)

>> 16_14198  0_0 0.393 0   0
Chr16 (70985001-70990000)       Chr (-4999-0)
[5-5-55555-BBBBBBBBBBB-BB-BBBBh-Bhh--hB-BBBB-Bh-hhBBh-B--B---5---55BBBBBhBh-]
[FFFFFFFFFFAAAAAAAAAAAAAAAAAAAAAAAAAAAAAAAAAAAAAAAAAAAAAAAAAAAAAAAAAAAAAAAAA]
Chr16(70985001-70990000) Chr(-4999-0)

>> 16_208  0_0 0.387 0   0
Chr16 (1035001-1040000) Chr (-4999-0)
[EE-EEEE-E-5BhB-hhhhhhhhh-h-BBBhhBBBBBBBBBBBBB-EB-BBBB-EBBBhBBBB-BBBBBBBBBBh]
[FFFFFFFFFFAAAAAAAAAAAAAAAAAAAAAAAAAAAAAAAAAAAAAAAAAAAAAAAAAAAAAAAAAAAAAAAAA]
Chr16(1035001-1040000) Chr(-4999-0)

>> 16_11256  0_0 0.381 0   0
Chr16 (56275001-56280000)       Chr (-4999-0)
[E-EEE-----hhhhhhhhhhhhhhhhhhhhhhh5hBBB----B--55hh-hh-B-h-hh5----hBhhhh-hhh5]
[FFFFFFFFFFAAAAAAAAAAAAAAAAAAAAAAAAAAAAAAAAAAAAAAAAAAAAAAAAAAAAAAAAAAAAAAAAA]
Chr16(56275001-56280000) Chr(-4999-0)

>> 16_14225  0_0 0.38 0   0
Chr16 (71120001-71125000)       Chr (-4999-0)
[5555555555BBBBBBBBBBBBBB-BB-hBBBhh-5hhhhB-BhhhBBhhh-hh-hB-h-5h5555BBhhBhBBB]
[FFFFFFFFFFAAAAAAAAAAAAAAAAAAAAAAAAAAAAAAAAAAAAAAAAAAAAAAAAAAAAAAAAAAAAAAAAA]
Chr16(71120001-71125000) Chr(-4999-0)

>> 16_11255  0_0 0.38 0   0
Chr16 (56270001-56275000)       Chr (-4999-0)
[-EEEEEE-5hhhhhhhhhhhhhhhhhhhhBhhh--BBBBB--BBh55hh-hhhB-hhhh5--5-hhhhhhhhhhh]
[FFFFFFFFFFAAAAAAAAAAAAAAAAAAAAAAAAAAAAAAAAAAAAAAAAAAAAAAAAAAAAAAAAAAAAAAAAA]
Chr16(56270001-56275000) Chr(-4999-0)

>> 16_10067  0_0 0.38 0   0
Chr16 (50330001-50335000)       Chr (-4999-0)
[hhhhhhh-hh5555555555555555---5555555555-Bh55B-h5-5h55--hh5555555-555555-555]
[FFFFFFFFFFAAAAAAAAAAAAAAAAAAAAAAAAAAAAAAAAAAAAAAAAAAAAAAAAAAAAAAAAAAAAAAAAA]
Chr16(50330001-50335000) Chr(-4999-0)

>> 16_14223  0_0 0.378 0   0
Chr16 (71110001-71115000)       Chr (-4999-0)
[5555555555BBBBBBBBBBBBhBBBBBBBBBBh-5hB-hB-BhBhBBhhh-hhh5BB-Bhh5555BB-hBhBB-]
[FFFFFFFFFFAAAAAAAAAAAAAAAAAAAAAAAAAAAAAAAAAAAAAAAAAAAAAAAAAAAAAAAAAAAAAAAAA]
Chr16(71110001-71115000) Chr(-4999-0)

>> 16_14224  0_0 0.377 0   0
Chr16 (71115001-71120000)       Chr (-4999-0)
[5555555--5BhBBB-BBBBBB-BBBB--B-B-hh-hhhhBhBh-hBBhhhhhhhh-Bh-hh5555BBhhBhBB-]
[FFFFFFFFFFAAAAAAAAAAAAAAAAAAAAAAAAAAAAAAAAAAAAAAAAAAAAAAAAAAAAAAAAAAAAAAAAA]
Chr16(71115001-71120000) Chr(-4999-0)

>> 16_14215  0_0 0.377 0   0
Chr16 (71070001-71075000)       Chr (-4999-0)
[5B5-55h5h5BBBBBBBBBBhBBB-B-BB-BB-BB-hB-hBBBBBhBB-BBBB-BBBB-BhBB--hBBBBBBBBB]
[FFFFFFFFFFAAAAAAAAAAAAAAAAAAAAAAAAAAAAAAAAAAAAAAAAAAAAAAAAAAAAAAAAAAAAAAAAA]
Chr16(71070001-71075000) Chr(-4999-0)

>> 16_14227  0_0 0.376 0   0
Chr16 (71130001-71135000)       Chr (-4999-0)
[5h5h555555BBBBBBBBBBBBBBhBB-h-BBh-hhhBhhhBBhBhBBhhhhhhhh-B5hhhhhhhBBhBBh-BB]
[FFFFFFFFFFAAAAAAAAAAAAAAAAAAAAAAAAAAAAAAAAAAAAAAAAAAAAAAAAAAAAAAAAAAAAAAAAA]
Chr16(71130001-71135000) Chr(-4999-0)

>> 16_11267  0_0 0.374 0   0
Chr16 (56330001-56335000)       Chr (-4999-0)
[EEEEEEEE-EhBhhhhhhhhhhhh-hEEE-hh-55B-BBB--B-BEEhh-h-B-B--5h-E---5Bhhhhhhh5-]
[FFFFFFFFFFAAAAAAAAAAAAAAAAAAAAAAAAAAAAAAAAAAAAAAAAAAAAAAAAAAAAAAAAAAAAAAAAA]
Chr16(56330001-56335000) Chr(-4999-0)

>> 16_1707  0_0 0.372 0   0
Chr16 (8530001-8535000) Chr (-4999-0)
[BBBBhBBBBB-Bhhhhhhhhhhhhhhhhhhhhhhhhhhhhhhhhhhhhhhhh-hhhBhhhhhhhhhhhhhhhhhh]
[FFFFFFFFFFAAAAAAAAAAAAAAAAAAAAAAAAAAAAAAAAAAAAAAAAAAAAAAAAAAAAAAAAAAAAAAAAA]
Chr16(8530001-8535000) Chr(-4999-0)

>> 16_3214  0_0 0.371 0   0
Chr16 (16065001-16070000)       Chr (-4999-0)
[hh-hhhhhhh5555-55-555555-------hE5----EE--555hh-5----hhh---5E-E--h55-5--55-]
[FFFFFFFFFFAAAAAAAAAAAAAAAAAAAAAAAAAAAAAAAAAAAAAAAAAAAAAAAAAAAAAAAAAAAAAAAAA]
Chr16(16065001-16070000) Chr(-4999-0)

>> 16_14207  0_0 0.371 0   0
Chr16 (71030001-71035000)       Chr (-4999-0)
[hh5-55h55hBBBB-BBBBBBBBBBBBBBBBBBBBB-BBBBBBBh-BBhBBBB-BhBB---hB-5hBBBBBhBB-]
[FFFFFFFFFFAAAAAAAAAAAAAAAAAAAAAAAAAAAAAAAAAAAAAAAAAAAAAAAAAAAAAAAAAAAAAAAAA]
Chr16(71030001-71035000) Chr(-4999-0)

>> 16_14181  0_0 0.371 0   0
Chr16 (70900001-70905000)       Chr (-4999-0)
[5555555555hBhBB-BBBBhBBBhB--hBhBBBB5hB-BBBBhhhhBhhBBBBBhBhh5hh5555BBhBBhBhh]
[FFFFFFFFFFAAAAAAAAAAAAAAAAAAAAAAAAAAAAAAAAAAAAAAAAAAAAAAAAAAAAAAAAAAAAAAAAA]
Chr16(70900001-70905000) Chr(-4999-0)

>> 16_220  0_0 0.37 0   0
Chr16 (1095001-1100000) Chr (-4999-0)
[EEEEE--E--BBhBhhhBhhhhhhhhhBBBhhhBBBBBBBBBBBBE-BhBBBBB-hBBhBBBBBB-BBBBBBBBh]
[FFFFFFFFFFAAAAAAAAAAAAAAAAAAAAAAAAAAAAAAAAAAAAAAAAAAAAAAAAAAAAAAAAAAAAAAAAA]
Chr16(1095001-1100000) Chr(-4999-0)

>> 16_1706  0_0 0.37 0   0
Chr16 (8525001-8530000) Chr (-4999-0)
[BBBBhBBBBBhBhhhhhhhhhhhhhhhhhhhhhhhhhhhhhhhhhhhhhhhhhhhhBhhhhhhh-hhhhhhhhhh]
[FFFFFFFFFFAAAAAAAAAAAAAAAAAAAAAAAAAAAAAAAAAAAAAAAAAAAAAAAAAAAAAAAAAAAAAAAAA]
Chr16(8525001-8530000) Chr(-4999-0)

>> 16_14205  0_0 0.369 0   0
Chr16 (71020001-71025000)       Chr (-4999-0)
[555555555-BBBBBBBBBBBBBB-BBB---B----B--BBB---hBBhBBBBBBhBB--5h5555BBhBBBBB5]
[FFFFFFFFFFAAAAAAAAAAAAAAAAAAAAAAAAAAAAAAAAAAAAAAAAAAAAAAAAAAAAAAAAAAAAAAAAA]
Chr16(71020001-71025000) Chr(-4999-0)

>> 16_18003  0_0 0.365 0   0
Chr16 (90010001-90015000)       Chr (-4999-0)
[5h5555555hBBBBBBBBBBBBB-B-BBBB-BB5--B-BB-5BB-55BBBBBBBBB-hhBBBBBBBhBBBBBB-h]
[FFFFFFFFFFAAAAAAAAAAAAAAAAAAAAAAAAAAAAAAAAAAAAAAAAAAAAAAAAAAAAAAAAAAAAAAAAA]
Chr16(90010001-90015000) Chr(-4999-0)

>> 16_14197  0_0 0.364 0   0
Chr16 (70980001-70985000)       Chr (-4999-0)
[5B5h55555hBBBBBB-BBBBhBB-BBBBhBB-hhhhBBBBBBhBhBhh-BhhBhhBBh-hBh--hBBBBBhB-h]
[FFFFFFFFFFAAAAAAAAAAAAAAAAAAAAAAAAAAAAAAAAAAAAAAAAAAAAAAAAAAAAAAAAAAAAAAAAA]
Chr16(70980001-70985000) Chr(-4999-0)

>> 16_11247  0_0 0.363 0   0
Chr16 (56230001-56235000)       Chr (-4999-0)
[EE-E-E----B---B---------BB-55B--BBBBBBBBBBBB-55---BB-BBBBBh5E-5BBBB--BB---h]
[FFFFFFFFFFAAAAAAAAAAAAAAAAAAAAAAAAAAAAAAAAAAAAAAAAAAAAAAAAAAAAAAAAAAAAAAAAA]
Chr16(56230001-56235000) Chr(-4999-0)

>> 16_14218  0_0 0.361 0   0
Chr16 (71085001-71090000)       Chr (-4999-0)
[555--5--55BB-BBBhBBBBBBBBBBBBBBBB-5--Bh---BBBhhBhhhhhB-h-hB-hhh-5hBBBhBhBBh]
[FFFFFFFFFFAAAAAAAAAAAAAAAAAAAAAAAAAAAAAAAAAAAAAAAAAAAAAAAAAAAAAAAAAAAAAAAAA]
Chr16(71085001-71090000) Chr(-4999-0)

>> 16_2180  0_0 0.359 0   0
Chr16 (10895001-10900000)       Chr (-4999-0)
[hh55555555hBhhhhhhhhhhhh-hhhhh-hhBBBBBBB--BBhhhhhBhhhh-hhhhhhh-5h-hhhhhhhhh]
[FFFFFFFFFFAAAAAAAAAAAAAAAAAAAAAAAAAAAAAAAAAAAAAAAAAAAAAAAAAAAAAAAAAAAAAAAAA]
Chr16(10895001-10900000) Chr(-4999-0)

>> 16_1680  0_0 0.359 0   0
Chr16 (8395001-8400000) Chr (-4999-0)
[BBBB-hhBBBhhhhhhhhhhhhhhhhhhhhhhhhhhhhhhhhhhhhhhhhhhhhhhhhhhhhhhhhhhhhhhhhh]
[FFFFFFFFFFAAAAAAAAAAAAAAAAAAAAAAAAAAAAAAAAAAAAAAAAAAAAAAAAAAAAAAAAAAAAAAAAA]
Chr16(8395001-8400000) Chr(-4999-0)

>> 16_14193  0_0 0.359 0   0
Chr16 (70960001-70965000)       Chr (-4999-0)
[-55555B55-BBBBBBBBBBBBBBhBBBBhhBhh-BBBB-BBB-BhBBhBBBBBB-BhBB-hBB5-BBBBBhBhh]
[FFFFFFFFFFAAAAAAAAAAAAAAAAAAAAAAAAAAAAAAAAAAAAAAAAAAAAAAAAAAAAAAAAAAAAAAAAA]
Chr16(70960001-70965000) Chr(-4999-0)

>> 16_14221  0_0 0.358 0   0
Chr16 (71100001-71105000)       Chr (-4999-0)
[5555555---BB-BBBBBBBBBBBBBBBBBBBBhB--BB-BBBh---BhhBB-----B-Bhh5555BBB-B-BB-]
[FFFFFFFFFFAAAAAAAAAAAAAAAAAAAAAAAAAAAAAAAAAAAAAAAAAAAAAAAAAAAAAAAAAAAAAAAAA]
Chr16(71100001-71105000) Chr(-4999-0)

>> 16_14211  0_0 0.358 0   0
Chr16 (71050001-71055000)       Chr (-4999-0)
[5555555555BBBBBBBBBBBBBBhBBBBBBBhBB5-BBB5----hBBhBhBBBB-BBh5hB-555BBBBBBBB5]
[FFFFFFFFFFAAAAAAAAAAAAAAAAAAAAAAAAAAAAAAAAAAAAAAAAAAAAAAAAAAAAAAAAAAAAAAAAA]
Chr16(71050001-71055000) Chr(-4999-0)

>> 16_14201  0_0 0.352 0   0
Chr16 (71000001-71005000)       Chr (-4999-0)
[5555555555BBBBBBBBBBBBBBBBBBhBBBBhB5-BhBBBBBBhBB-BBBBB--BB5B5h5555BBhBBBBBh]
[FFFFFFFFFFAAAAAAAAAAAAAAAAAAAAAAAAAAAAAAAAAAAAAAAAAAAAAAAAAAAAAAAAAAAAAAAAA]
Chr16(71000001-71005000) Chr(-4999-0)

>> 16_14200  0_0 0.352 0   0
Chr16 (70995001-71000000)       Chr (-4999-0)
[5555555-55BBBBBBBBBBBBBBBBBBhBBB-hB5hBhBBBBBBhBBhBBB-BBhBB-55B-555BB-BB-BB-]
[FFFFFFFFFFAAAAAAAAAAAAAAAAAAAAAAAAAAAAAAAAAAAAAAAAAAAAAAAAAAAAAAAAAAAAAAAAA]
Chr16(70995001-71000000) Chr(-4999-0)

>> 16_6008  0_0 0.351 0   0
Chr16 (30035001-30040000)       Chr (-4999-0)
[-5hB55555-BBBBBBBBBB-BBBBBBBBBBBBBBBBBBBBBBBBhhBBBBBBBBBBBhBBBBBBBBBBBBBBBh]
[FFFFFFFFFFAAAAAAAAAAAAAAAAAAAAAAAAAAAAAAAAAAAAAAAAAAAAAAAAAAAAAAAAAAAAAAAAA]
Chr16(30035001-30040000) Chr(-4999-0)

>> 16_14233  0_0 0.351 0   0
Chr16 (71160001-71165000)       Chr (-4999-0)
[5555555555BBhBBBBBBBBBBB-BBBBBBBhhB55BhhBBBhhh-BhBhhBhBhBB-5hB5555BBhBBhBhh]
[FFFFFFFFFFAAAAAAAAAAAAAAAAAAAAAAAAAAAAAAAAAAAAAAAAAAAAAAAAAAAAAAAAAAAAAAAAA]
Chr16(71160001-71165000) Chr(-4999-0)

>> 16_14240  0_0 0.347 0   0
Chr16 (71195001-71200000)       Chr (-4999-0)
[5555555555BBBBBBB-BBBhh-hBh--hhBBh5-5hhhBhBhhBhhh-hhh-Bh--555--555BBhBhhhhh]
[FFFFFFFFFFAAAAAAAAAAAAAAAAAAAAAAAAAAAAAAAAAAAAAAAAAAAAAAAAAAAAAAAAAAAAAAAAA]
Chr16(71195001-71200000) Chr(-4999-0)

>> 16_9783  0_0 0.346 0   0
Chr16 (48910001-48915000)       Chr (-4999-0)
[BBBBBBBB--hhhhhhhhhhhhhhhhhhhhhhhhhhBhhhBhBBhh-hh-hh---hhBh-hh-hh-hhhhhhhhh]
[FFFFFFFFFFAAAAAAAAAAAAAAAAAAAAAAAAAAAAAAAAAAAAAAAAAAAAAAAAAAAAAAAAAAAAAAAAA]
Chr16(48910001-48915000) Chr(-4999-0)

>> 16_14199  0_0 0.345 0   0
Chr16 (70990001-70995000)       Chr (-4999-0)
[5555555-55BBBBBBBBBBBBBBBBBBBBBBhhB5hBhBBBBBBhBBhBBhhBBhB--55-5-55BBBBBhBhh]
[FFFFFFFFFFAAAAAAAAAAAAAAAAAAAAAAAAAAAAAAAAAAAAAAAAAAAAAAAAAAAAAAAAAAAAAAAAA]
Chr16(70990001-70995000) Chr(-4999-0)

>> 16_14220  0_0 0.341 0   0
Chr16 (71095001-71100000)       Chr (-4999-0)
[5555555E--BB-BBBBBBBBBBBBBBBBBBBB-B5-BBBBBBhB-BBhh-BB--hhB--hh5555BBBhBhBB5]
[FFFFFFFFFFAAAAAAAAAAAAAAAAAAAAAAAAAAAAAAAAAAAAAAAAAAAAAAAAAAAAAAAAAAAAAAAAA]
Chr16(71095001-71100000) Chr(-4999-0)

>> 16_4047  0_0 0.34 0   0
Chr16 (20230001-20235000)       Chr (-4999-0)
[BBBBBBBBBBhhhhhhhBhhhhh-hhhBBhhhhhhhBhhhBhhhhhBhh-hhhhhh-hh-hh-hhBBhh-hh-hh]
[FFFFFFFFFFAAAAAAAAAAAAAAAAAAAAAAAAAAAAAAAAAAAAAAAAAAAAAAAAAAAAAAAAAAAAAAAAA]
Chr16(20230001-20235000) Chr(-4999-0)

>> 16_1703  0_0 0.34 0   0
Chr16 (8510001-8515000) Chr (-4999-0)
[BBBBBBBhBBhhhhhhhhhhhhhhhhhhhhhhhhhhhhhhhhhhhhhhhhhhhhhhBhhhhhBhhh-hhhhhBhh]
[FFFFFFFFFFAAAAAAAAAAAAAAAAAAAAAAAAAAAAAAAAAAAAAAAAAAAAAAAAAAAAAAAAAAAAAAAAA]
Chr16(8510001-8515000) Chr(-4999-0)

>> 16_10065  0_0 0.339 0   0
Chr16 (50320001-50325000)       Chr (-4999-0)
[hhh-hhhhhh-E555-5--55-55555--55E55555555-h55Bhh555h5--5hh55555555555555h555]
[FFFFFFFFFFAAAAAAAAAAAAAAAAAAAAAAAAAAAAAAAAAAAAAAAAAAAAAAAAAAAAAAAAAAAAAAAAA]
Chr16(50320001-50325000) Chr(-4999-0)

>> 16_5977  0_0 0.338 0   0
Chr16 (29880001-29885000)       Chr (-4999-0)
[5h55555555hBh-Bhhh-hhBhhBBhB-BhhBhhBBBBB-hhh--h-hBBBBBBBhBhhBhB555Bhhhhhhh5]
[FFFFFFFFFFAAAAAAAAAAAAAAAAAAAAAAAAAAAAAAAAAAAAAAAAAAAAAAAAAAAAAAAAAAAAAAAAA]
Chr16(29880001-29885000) Chr(-4999-0)

>> 16_4052  0_0 0.338 0   0
Chr16 (20255001-20260000)       Chr (-4999-0)
[BBBBBBBBBBhBhhh-h-hhhhhhhBh--hBhhhhhhhhhhhhhhh-hhhhhhhhhBhBhhhhhhB-BhBhhhhh]
[FFFFFFFFFFAAAAAAAAAAAAAAAAAAAAAAAAAAAAAAAAAAAAAAAAAAAAAAAAAAAAAAAAAAAAAAAAA]
Chr16(20255001-20260000) Chr(-4999-0)

>> 16_4036  0_0 0.338 0   0
Chr16 (20175001-20180000)       Chr (-4999-0)
[BBBBBBBBBBhBhhhhhhhhhhhhhhhB-hhhhhhhBhhhB-hhhh-hhhhBhh-h-hhhhhhhh-BBhhhhBhh]
[FFFFFFFFFFAAAAAAAAAAAAAAAAAAAAAAAAAAAAAAAAAAAAAAAAAAAAAAAAAAAAAAAAAAAAAAAAA]
Chr16(20175001-20180000) Chr(-4999-0)

>> 16_16867  0_0 0.337 0   0
Chr16 (84330001-84335000)       Chr (-4999-0)
[-55-555hh-BBBB-BB-B-BBhh-hhh-hBhhBBBBBBB--BBB--B-BBBBBBBBBhB---EBBBBB-BBB-5]
[FFFFFFFFFFAAAAAAAAAAAAAAAAAAAAAAAAAAAAAAAAAAAAAAAAAAAAAAAAAAAAAAAAAAAAAAAAA]
Chr16(84330001-84335000) Chr(-4999-0)

>> 16_4046  0_0 0.335 0   0
Chr16 (20225001-20230000)       Chr (-4999-0)
[BBBBBBBBBBhhhhhhhBhhhhhhhhhBBhhhhhhhBhhhBhhhh--hhBhhhhhh-hhh-hhhhBBhhhhhhhh]
[FFFFFFFFFFAAAAAAAAAAAAAAAAAAAAAAAAAAAAAAAAAAAAAAAAAAAAAAAAAAAAAAAAAAAAAAAAA]
Chr16(20225001-20230000) Chr(-4999-0)

>> 16_17545  0_0 0.334 0   0
Chr16 (87720001-87725000)       Chr (-4999-0)
[-h5555-55hhBh-h---hh-hh--hhBBhhhhBBBBBBBBBBBBh-h5BBBBBBhBBhBBBBBB--BBhhBBB-]
[FFFFFFFFFFAAAAAAAAAAAAAAAAAAAAAAAAAAAAAAAAAAAAAAAAAAAAAAAAAAAAAAAAAAAAAAAAA]
Chr16(87720001-87725000) Chr(-4999-0)

>> 16_1702  0_0 0.334 0   0
Chr16 (8505001-8510000) Chr (-4999-0)
[---B-B--BBhhhhhhhhhhhhhhhhhhhhhhhhhhhhhhhhhhhhhhhhhhhhhhhhhh-h-hhh-hhhhh-hh]
[FFFFFFFFFFAAAAAAAAAAAAAAAAAAAAAAAAAAAAAAAAAAAAAAAAAAAAAAAAAAAAAAAAAAAAAAAAA]
Chr16(8505001-8510000) Chr(-4999-0)

>> 16_14202  0_0 0.334 0   0
Chr16 (71005001-71010000)       Chr (-4999-0)
[5555555555BBBBBBBBBBBBBBBBBB-BBBB-B55BBBBBBBBhBBBBBBBB-BBB5B5h5555BBhBBBBBh]
[FFFFFFFFFFAAAAAAAAAAAAAAAAAAAAAAAAAAAAAAAAAAAAAAAAAAAAAAAAAAAAAAAAAAAAAAAAA]
Chr16(71005001-71010000) Chr(-4999-0)

>> 16_1681  0_0 0.333 0   0
Chr16 (8400001-8405000) Chr (-4999-0)
[BBBBBhhBhBhhhhhhhhhhhhhhhhhhhhhhhhhhhhhhhhhhhhhhhhhhhhhhhhhhhhhhh-hhhhhhhhh]
[FFFFFFFFFFAAAAAAAAAAAAAAAAAAAAAAAAAAAAAAAAAAAAAAAAAAAAAAAAAAAAAAAAAAAAAAAAA]
Chr16(8400001-8405000) Chr(-4999-0)

>> 16_5976  0_0 0.332 0   0
Chr16 (29875001-29880000)       Chr (-4999-0)
[5h55555555hBhhBhhhhhhBhhBBhBhBhhBhhBBB-B-5hhhhhhhBBBBBBBhhhh-hB-55-hhhhhhh5]
[FFFFFFFFFFAAAAAAAAAAAAAAAAAAAAAAAAAAAAAAAAAAAAAAAAAAAAAAAAAAAAAAAAAAAAAAAAA]
Chr16(29875001-29880000) Chr(-4999-0)

>> 16_4932  0_0 0.331 0   0
Chr16 (24655001-24660000)       Chr (-4999-0)
[-55---5555hBhBhhhhhhhhhhhhB-hBhhh-----5hh--h-55hhhhhhBhhhhhhhhhhhh-hhhhh-hh]
[FFFFFFFFFFAAAAAAAAAAAAAAAAAAAAAAAAAAAAAAAAAAAAAAAAAAAAAAAAAAAAAAAAAAAAAAAAA]
Chr16(24655001-24660000) Chr(-4999-0)

>> 16_14206  0_0 0.331 0   0
Chr16 (71025001-71030000)       Chr (-4999-0)
[-h5555555hBBBBBBBBBBBBBBBBBBB-BBBBBBBBBBBBBBhhBB-BBBBBBhBBhB5h--5hBBhBB-BB5]
[FFFFFFFFFFAAAAAAAAAAAAAAAAAAAAAAAAAAAAAAAAAAAAAAAAAAAAAAAAAAAAAAAAAAAAAAAAA]
Chr16(71025001-71030000) Chr(-4999-0)

>> 16_3977  0_0 0.33 0   0
Chr16 (19880001-19885000)       Chr (-4999-0)
[--EEEEE555hBhBhh5hhhhhhhhhhBBBhh-B5555BB55h-B55hh55--5555-55hh5555B-hhh5h-5]
[FFFFFFFFFFAAAAAAAAAAAAAAAAAAAAAAAAAAAAAAAAAAAAAAAAAAAAAAAAAAAAAAAAAAAAAAAAA]
Chr16(19880001-19885000) Chr(-4999-0)

>> 16_9773  0_0 0.329 0   0
Chr16 (48860001-48865000)       Chr (-4999-0)
[BBBBBBBBBBhhhhhhhhhhhhhhhhhhhBhhhhhhhhhhBBBhhhhhhhhhBhhhBBhhhhBhhhhhhhhhhhh]
[FFFFFFFFFFAAAAAAAAAAAAAAAAAAAAAAAAAAAAAAAAAAAAAAAAAAAAAAAAAAAAAAAAAAAAAAAAA]
Chr16(48860001-48865000) Chr(-4999-0)

>> 16_11316  0_0 0.329 0   0
Chr16 (56575001-56580000)       Chr (-4999-0)
[555h555hhhhBhBBBhBhB-hhhhBBhhBBhBBBhhBBBhhhhh-hBBBhBhBBhhhhBhhBB-BhBh-hBhhh]
[FFFFFFFFFFAAAAAAAAAAAAAAAAAAAAAAAAAAAAAAAAAAAAAAAAAAAAAAAAAAAAAAAAAAAAAAAAA]
Chr16(56575001-56580000) Chr(-4999-0)

>> 16_14212  0_0 0.328 0   0
Chr16 (71055001-71060000)       Chr (-4999-0)
[-555555555BBBBBBBBBBBBBBhBBBBBBBhBB55BBB--B-B-BBhBhBBBBBBBh5hB5555BBBBBBBBh]
[FFFFFFFFFFAAAAAAAAAAAAAAAAAAAAAAAAAAAAAAAAAAAAAAAAAAAAAAAAAAAAAAAAAAAAAAAAA]
Chr16(71055001-71060000) Chr(-4999-0)

>> 16_14216  0_0 0.327 0   0
Chr16 (71075001-71080000)       Chr (-4999-0)
[5B5h55h5-5BBBBBBBBBB-BBB-BBBBhBBBBBhhBhhhBBBBhBBhB-hBBBhBB--hBhhhhBBBBBhBBB]
[FFFFFFFFFFAAAAAAAAAAAAAAAAAAAAAAAAAAAAAAAAAAAAAAAAAAAAAAAAAAAAAAAAAAAAAAAAA]
Chr16(71075001-71080000) Chr(-4999-0)

>> 16_4983  0_0 0.323 0   0
Chr16 (24910001-24915000)       Chr (-4999-0)
[555555h-hhhBhhhhhhhhh-hhhhhBhhhhhBB-BBBB-BBhhhBhhhhhhhhh-hhhhhBhhh-hhh-hhhh]
[FFFFFFFFFFAAAAAAAAAAAAAAAAAAAAAAAAAAAAAAAAAAAAAAAAAAAAAAAAAAAAAAAAAAAAAAAAA]
Chr16(24910001-24915000) Chr(-4999-0)

>> 16_15052  0_0 0.321 0   0
Chr16 (75255001-75260000)       Chr (-4999-0)
[B55B555h-5BBhhhhhhhhhBhhBhhBBBBhhhhBBBBBB-BBBhhBhBhBBB---h-BBBBB-h--B-BBBh-]
[FFFFFFFFFFAAAAAAAAAAAAAAAAAAAAAAAAAAAAAAAAAAAAAAAAAAAAAAAAAAAAAAAAAAAAAAAAA]
Chr16(75255001-75260000) Chr(-4999-0)

>> 16_14190  0_0 0.32 0   0
Chr16 (70945001-70950000)       Chr (-4999-0)
[h555555-h--BB--BBBBB--BhBBhhhB-hhBBhhBBBBBBBBh-Bhh-hh-BhBh-hhhhh5hB-hBhhBhh]
[FFFFFFFFFFAAAAAAAAAAAAAAAAAAAAAAAAAAAAAAAAAAAAAAAAAAAAAAAAAAAAAAAAAAAAAAAAA]
Chr16(70945001-70950000) Chr(-4999-0)

>> 16_6006  0_0 0.319 0   0
Chr16 (30025001-30030000)       Chr (-4999-0)
[hh-hhhhhhh-BBBB-BBB-hBhhBBBBBBhBBBBBBBBBB-BBBhhBBB-BBBBB-5hBB-BBBBB-BB-BBBh]
[FFFFFFFFFFAAAAAAAAAAAAAAAAAAAAAAAAAAAAAAAAAAAAAAAAAAAAAAAAAAAAAAAAAAAAAAAAA]
Chr16(30025001-30030000) Chr(-4999-0)

>> 16_4049  0_0 0.318 0   0
Chr16 (20240001-20245000)       Chr (-4999-0)
[-B-BBBBBBBhhhhhhhhhhhhhhhhh-B-hhhhhhBhhhhhhhhhBhh-hhhhhhhhhhh-hhhBBhhhhhBhh]
[FFFFFFFFFFAAAAAAAAAAAAAAAAAAAAAAAAAAAAAAAAAAAAAAAAAAAAAAAAAAAAAAAAAAAAAAAAA]
Chr16(20240001-20245000) Chr(-4999-0)

>> 16_652  0_0 0.317 0   0
Chr16 (3255001-3260000) Chr (-4999-0)
[BBBBB-B-BBh-hBhhhh-hhhhhhhhhhhhh-hhhhhhBhhhhh--hhhB-h--hhh--hhB-hhBBhhhB--h]
[FFFFFFFFFFAAAAAAAAAAAAAAAAAAAAAAAAAAAAAAAAAAAAAAAAAAAAAAAAAAAAAAAAAAAAAAAAA]
Chr16(3255001-3260000) Chr(-4999-0)

>> 16_11410  0_0 0.317 0   0
Chr16 (57045001-57050000)       Chr (-4999-0)
[h-hh-hhhBh-EEE-EE---EE-E--5555EE----5-555----hh5-5h5h-5h5555h55-hh5555-h-55]
[FFFFFFFFFFAAAAAAAAAAAAAAAAAAAAAAAAAAAAAAAAAAAAAAAAAAAAAAAAAAAAAAAAAAAAAAAAA]
Chr16(57045001-57050000) Chr(-4999-0)

>> 16_5980  0_0 0.315 0   0
Chr16 (29895001-29900000)       Chr (-4999-0)
[555555555B-BhBBBhBBh-BhBhhh-hBBhhh-BBBBB5hhhhhBBhBhBBB-h-BBBhBB555hBhBhhBh5]
[FFFFFFFFFFAAAAAAAAAAAAAAAAAAAAAAAAAAAAAAAAAAAAAAAAAAAAAAAAAAAAAAAAAAAAAAAAA]
Chr16(29895001-29900000) Chr(-4999-0)

>> 16_3213  0_0 0.311 0   0
Chr16 (16060001-16065000)       Chr (-4999-0)
[hhhhhhhhhh5555--5-5-5555-------hh------------hh5-5-5-hhh55------hh55h55-5--]
[FFFFFFFFFFAAAAAAAAAAAAAAAAAAAAAAAAAAAAAAAAAAAAAAAAAAAAAAAAAAAAAAAAAAAAAAAAA]
Chr16(16060001-16065000) Chr(-4999-0)

>> 16_3976  0_0 0.31 0   0
Chr16 (19875001-19880000)       Chr (-4999-0)
[EE-EE--555hBhBhh5hhhhhhhhhhhhBhhhh5555Bh5-hh-5-hh----555--h5hh5555-hhhh5-55]
[FFFFFFFFFFAAAAAAAAAAAAAAAAAAAAAAAAAAAAAAAAAAAAAAAAAAAAAAAAAAAAAAAAAAAAAAAAA]
Chr16(19875001-19880000) Chr(-4999-0)

>> 16_14214  0_0 0.309 0   0
Chr16 (71065001-71070000)       Chr (-4999-0)
[5-5-55-5-5BBBBBBBBBBBBBBBBBBBBBBBBB5hBhhBBBBBhBBBBBBB5BBBBBB-BB5--BBBBBBBBB]
[FFFFFFFFFFAAAAAAAAAAAAAAAAAAAAAAAAAAAAAAAAAAAAAAAAAAAAAAAAAAAAAAAAAAAAAAAAA]
Chr16(71065001-71070000) Chr(-4999-0)

>> 16_11270  0_0 0.309 0   0
Chr16 (56345001-56350000)       Chr (-4999-0)
[-EE-E---55hBhhhhhhhhhhhhhhh--hhh-BBBBBBBBBBBB55-hBhhBBBhh-hhh55B-Bhhhhhhhhh]
[FFFFFFFFFFAAAAAAAAAAAAAAAAAAAAAAAAAAAAAAAAAAAAAAAAAAAAAAAAAAAAAAAAAAAAAAAAA]
Chr16(56345001-56350000) Chr(-4999-0)

>> 16_1714  0_0 0.308 0   0
Chr16 (8565001-8570000) Chr (-4999-0)
[BBBBBBBBBBhBhB-BBhhhhhhhhBhBhhhhhhhhhhhhhhhhhhhhh-hhBhhhBhhhhh-hh5BB----hhh]
[FFFFFFFFFFAAAAAAAAAAAAAAAAAAAAAAAAAAAAAAAAAAAAAAAAAAAAAAAAAAAAAAAAAAAAAAAAA]
Chr16(8565001-8570000) Chr(-4999-0)

>> 16_10315  0_0 0.307 0   0
Chr16 (51570001-51575000)       Chr (-4999-0)
[555h5h--5Bhhhhhhhhhhhhhhhhhhhhhhhh--h---Bh-----hhhhhh-hhhhhhhhB-hBhhhhhhhhh]
[FFFFFFFFFFAAAAAAAAAAAAAAAAAAAAAAAAAAAAAAAAAAAAAAAAAAAAAAAAAAAAAAAAAAAAAAAAA]
Chr16(51570001-51575000) Chr(-4999-0)

>> 16_16330  0_0 0.305 0   0
Chr16 (81645001-81650000)       Chr (-4999-0)
[-E-EEEE---5-5-5---555-h-555555-55-55-55555555--5----B----Eh-5-EE555555-5-E-]
[FFFFFFFFFFAAAAAAAAAAAAAAAAAAAAAAAAAAAAAAAAAAAAAAAAAAAAAAAAAAAAAAAAAAAAAAAAA]
Chr16(81645001-81650000) Chr(-4999-0)

>> 16_448  0_0 0.304 0   0
Chr16 (2235001-2240000) Chr (-4999-0)
[555555555hhBhhhhhhhhhhhhhhhhBhhhhhhBhBBB-BBBB55hh-hBBB5hhBhhhBh55hhBBBBhBhh]
[FFFFFFFFFFAAAAAAAAAAAAAAAAAAAAAAAAAAAAAAAAAAAAAAAAAAAAAAAAAAAAAAAAAAAAAAAAA]
Chr16(2235001-2240000) Chr(-4999-0)

>> 16_2008  0_0 0.302 0   0
Chr16 (10035001-10040000)       Chr (-4999-0)
[55-5555hhhhBhhhhhhhhhhhhhhhhhhhhhhhhhhhhhhhhhhhhhhhB-hhhhhhhhhhhhhB-hhhhhhh]
[FFFFFFFFFFAAAAAAAAAAAAAAAAAAAAAAAAAAAAAAAAAAAAAAAAAAAAAAAAAAAAAAAAAAAAAAAAA]
Chr16(10035001-10040000) Chr(-4999-0)

>> 16_221  0_0 0.301 0   0
Chr16 (1100001-1105000) Chr (-4999-0)
[-55--5--5hBB-BhhhBhhhhhhhhhBBBhhhBBBBBBBBBBBB--BhBBBBB-hBBhBBBBBh-BBBBBBBhh]
[FFFFFFFFFFAAAAAAAAAAAAAAAAAAAAAAAAAAAAAAAAAAAAAAAAAAAAAAAAAAAAAAAAAAAAAAAAA]
Chr16(1100001-1105000) Chr(-4999-0)

>> 16_14210  0_0 0.301 0   0
Chr16 (71045001-71050000)       Chr (-4999-0)
[--5-555-5-BBBBBBBBBBBBBBhBBBBBBBhBBhBBBBBBBBB-BBhBhBBBBhBBh-hB-5--BBBBBBB-5]
[FFFFFFFFFFAAAAAAAAAAAAAAAAAAAAAAAAAAAAAAAAAAAAAAAAAAAAAAAAAAAAAAAAAAAAAAAAA]
Chr16(71045001-71050000) Chr(-4999-0)
