# Supplementary material for: Automatic detection of genomic regions with informative epigenetic patterns
Source: BMC Genomics. 2018 Nov 28;19:847. doi: 10.1186/s12864-018-5286-5 (PMC6264639; doi:10.1186/s12864-018-5286-5)
Supplement: Supplementary file 2 — Full list of windows in all chromosomes for the three experiments (in plain text and html format). The lists include the detailed epigenetic profiles for the windows as well as links to inspect these in a genome browser. (ZIP 973 kb) [file 12864_2018_5286_MOESM2_ESM.zip › Additional_file_2/brain/TXT/sdp_brain_12_15to5_3_E4.txt]

# Epicorr 1.19
#
# nsamples= 75  # Nr. of epigenomes (samples)
# wlen= 5000  # Window length (bp)
# step= 5000  # Distance between window inits (bp)
#           => Window 'n' goes from  (n-1)*step+1  to  (n-1)*step+wlen  (bp)
# Chr_1= 12 (12) 133985746 bp
# nwin1= 26796 # Nr. of windows for Chr_1
# Chr_2= 12 (12) 133985746 bp
# nwin2= 26796 # Nr. of windows for Chr_2
# Epigen vocabulary:
# epired= YES # Reduced vocabulary (yes/no)
# state  mnemonic  color  shortname|longname
#   0   -       #000000 (---|---, ZNF/Rpts|ZNF genes & repeats, )
#   1   A       #FF0000 (TssA|Active TSS, TssAFlnk|Flanking Active TSS, )
#   3   5       #32CD32 (TxFlnk|Transcr. at gene 5' and 3', Tx|Strong transcription, TxWk|Weak transcription, )
#   7   E       #FFFF00 (EnhG|Genic enhancers, Enh|Enhancers, )
#   9   h       #8A91D0 (Het|Heterochromatin, Quies|Quiescent/Low, )
#  10   B       #CD5C5C (TssBiv|Bivalent/Poised, BivFlnk|Flanking Bivalent TSS/Enh, EnhBiv|Bivalent Enhancer, ReprPC|Repressed PolyComb, ReprPCWk|Weak Repressed PolyComb, )
#------------------------------------------------------------
>> 12_9852  0_0 0.679 0   0
Chr12 (49255001-49260000)       Chr (-4999-0)
[--AAAAAAA--B-----B------B--BBB--BBBBBBBBBBBBB--BB-BBBBBB--hB-BB-------B----]
[FFFFFFFFFFAAAAAAAAAAAAAAAAAAAAAAAAAAAAAAAAAAAAAAAAAAAAAAAAAAAAAAAAAAAAAAAAA]
Chr12(49255001-49260000) Chr(-4999-0)

>> 12_24668  0_0 0.624 0   0
Chr12 (123335001-123340000)     Chr (-4999-0)
[EE-EEEE--E555555555h5555h55555555-------55-----5----------5-h5--555555555--]
[FFFFFFFFFFAAAAAAAAAAAAAAAAAAAAAAAAAAAAAAAAAAAAAAAAAAAAAAAAAAAAAAAAAAAAAAAAA]
Chr12(123335001-123340000) Chr(-4999-0)

>> 12_10054  0_0 0.536 0   0
Chr12 (50265001-50270000)       Chr (-4999-0)
[EE---EE-55h-hhBhhhhhhhhhhhhBBhhhBBB---BBB---B--h--h-h-----hhh-B--hhhhhhBh--]
[FFFFFFFFFFAAAAAAAAAAAAAAAAAAAAAAAAAAAAAAAAAAAAAAAAAAAAAAAAAAAAAAAAAAAAAAAAA]
Chr12(50265001-50270000) Chr(-4999-0)

>> 12_22705  0_0 0.529 0   0
Chr12 (113520001-113525000)     Chr (-4999-0)
[5555555555-E---EEE----E-BE-BB-EEBBBB-BBBBBBBBBBh--BBBBBBBB-BBBBBBB-B-5hB5hh]
[FFFFFFFFFFAAAAAAAAAAAAAAAAAAAAAAAAAAAAAAAAAAAAAAAAAAAAAAAAAAAAAAAAAAAAAAAAA]
Chr12(113520001-113525000) Chr(-4999-0)

>> 12_16350  0_0 0.51 0   0
Chr12 (81745001-81750000)       Chr (-4999-0)
[5555555555hhhhhhhhhhhhhhhhhhhhhhhhhhhhhhhhhhhhhhhhhhhhhh-h5hhhh-hhhhhhhhhhh]
[FFFFFFFFFFAAAAAAAAAAAAAAAAAAAAAAAAAAAAAAAAAAAAAAAAAAAAAAAAAAAAAAAAAAAAAAAAA]
Chr12(81745001-81750000) Chr(-4999-0)

>> 12_21871  0_0 0.508 0   0
Chr12 (109350001-109355000)     Chr (-4999-0)
[5h55555555hBhh-hB-hhh-hhhhBhhBhhhBBBBBBBBBBhhBBhhBhB-BBhh-BhhhBBBBh-hBh-Bhh]
[FFFFFFFFFFAAAAAAAAAAAAAAAAAAAAAAAAAAAAAAAAAAAAAAAAAAAAAAAAAAAAAAAAAAAAAAAAA]
Chr12(109350001-109355000) Chr(-4999-0)

>> 12_24257  0_0 0.503 0   0
Chr12 (121280001-121285000)     Chr (-4999-0)
[EEEE--E-hh5-h55-5-55-5-5-555555-5-5------E5555-------555--5----555--555--5-]
[FFFFFFFFFFAAAAAAAAAAAAAAAAAAAAAAAAAAAAAAAAAAAAAAAAAAAAAAAAAAAAAAAAAAAAAAAAA]
Chr12(121280001-121285000) Chr(-4999-0)

>> 12_10057  0_0 0.503 0   0
Chr12 (50280001-50285000)       Chr (-4999-0)
[5555555555BBhBB-hBBhhhhhBhBBBBBhBBB5BBBBBB-BBh-BBBhBBB5hhBhBhBB-BBh-----B--]
[FFFFFFFFFFAAAAAAAAAAAAAAAAAAAAAAAAAAAAAAAAAAAAAAAAAAAAAAAAAAAAAAAAAAAAAAAAA]
Chr12(50280001-50285000) Chr(-4999-0)

>> 12_22706  0_0 0.499 0   0
Chr12 (113525001-113530000)     Chr (-4999-0)
[55555-5555-EEE-E-EEEEEEEBEBB-5EEBBBBBBBBBBBBBBB-E-BBBBBBBBhBBBBBBBhhBBhB-hh]
[FFFFFFFFFFAAAAAAAAAAAAAAAAAAAAAAAAAAAAAAAAAAAAAAAAAAAAAAAAAAAAAAAAAAAAAAAAA]
Chr12(113525001-113530000) Chr(-4999-0)

>> 12_1387  0_0 0.485 0   0
Chr12 (6930001-6935000) Chr (-4999-0)
[A---A-A-A-BB5-B-----BB-B-B----BB----BBB---BBB---BBBBBB-------BBBBBBBBBBBB--]
[FFFFFFFFFFAAAAAAAAAAAAAAAAAAAAAAAAAAAAAAAAAAAAAAAAAAAAAAAAAAAAAAAAAAAAAAAAA]
Chr12(6930001-6935000) Chr(-4999-0)

>> 12_16352  0_0 0.471 0   0
Chr12 (81755001-81760000)       Chr (-4999-0)
[555555555-hhhhhhhhhhhhhhhhhhhhhhhhhhhhhhhhhhhhhhhhhhhhhhhh5hhhhhhhhhhhhhhhh]
[FFFFFFFFFFAAAAAAAAAAAAAAAAAAAAAAAAAAAAAAAAAAAAAAAAAAAAAAAAAAAAAAAAAAAAAAAAA]
Chr12(81755001-81760000) Chr(-4999-0)

>> 12_16349  0_0 0.466 0   0
Chr12 (81740001-81745000)       Chr (-4999-0)
[5555555555hhhhhhhhhhhhhhhhhhhhhhhhhhhhhhhhhhhhhhhhhhhhhh-h5hhhh5hhhhhhhhhhh]
[FFFFFFFFFFAAAAAAAAAAAAAAAAAAAAAAAAAAAAAAAAAAAAAAAAAAAAAAAAAAAAAAAAAAAAAAAAA]
Chr12(81740001-81745000) Chr(-4999-0)

>> 12_22034  0_0 0.463 0   0
Chr12 (110165001-110170000)     Chr (-4999-0)
[EEEEEEEEBBhBBBBBhBBh-BhhBhBBBBhhBBBBBBBB--BB---hBBhh-B-hh5h-hhBB5--hB-hBh-5]
[FFFFFFFFFFAAAAAAAAAAAAAAAAAAAAAAAAAAAAAAAAAAAAAAAAAAAAAAAAAAAAAAAAAAAAAAAAA]
Chr12(110165001-110170000) Chr(-4999-0)

>> 12_16348  0_0 0.463 0   0
Chr12 (81735001-81740000)       Chr (-4999-0)
[5555555555hhhhhhhhhhhhhhhhhhhhhhhhhhhhhhhhhhhhhhhhhhhhhhhh5hhhh5hhhhhhhhhhh]
[FFFFFFFFFFAAAAAAAAAAAAAAAAAAAAAAAAAAAAAAAAAAAAAAAAAAAAAAAAAAAAAAAAAAAAAAAAA]
Chr12(81735001-81740000) Chr(-4999-0)

>> 12_10376  0_0 0.458 0   0
Chr12 (51875001-51880000)       Chr (-4999-0)
[5555555555---E-EEE---E-Ehh55----hh-hhh-hBhhhh5h--hhhhh-hhhhhhhB5hhhhhhhhhh-]
[FFFFFFFFFFAAAAAAAAAAAAAAAAAAAAAAAAAAAAAAAAAAAAAAAAAAAAAAAAAAAAAAAAAAAAAAAAA]
Chr12(51875001-51880000) Chr(-4999-0)

>> 12_10059  0_0 0.452 0   0
Chr12 (50290001-50295000)       Chr (-4999-0)
[5555-5-555BBhBhhhhBhhhhhB-BBBBBhBBBBBBBBBhBBBhhBBBhBBBBhhBhBhBB5-BhB-BhBB-h]
[FFFFFFFFFFAAAAAAAAAAAAAAAAAAAAAAAAAAAAAAAAAAAAAAAAAAAAAAAAAAAAAAAAAAAAAAAAA]
Chr12(50290001-50295000) Chr(-4999-0)

>> 12_10382  0_0 0.45 0   0
Chr12 (51905001-51910000)       Chr (-4999-0)
[5555555555h-h5hhhhhhhhhhhBh-hh5hBhhBBhBBB-BBB5hhh-hBBBhhBhhhhhBBhhhBhhh-hh-]
[FFFFFFFFFFAAAAAAAAAAAAAAAAAAAAAAAAAAAAAAAAAAAAAAAAAAAAAAAAAAAAAAAAAAAAAAAAA]
Chr12(51905001-51910000) Chr(-4999-0)

>> 12_16338  0_0 0.437 0   0
Chr12 (81685001-81690000)       Chr (-4999-0)
[5555-5555-hhhhhhhhhhhhhhhhhhhhhhhhhhhhhhhhhhhhhhhhhhhhhhhh5hhhhhhhhhhhhhhhh]
[FFFFFFFFFFAAAAAAAAAAAAAAAAAAAAAAAAAAAAAAAAAAAAAAAAAAAAAAAAAAAAAAAAAAAAAAAAA]
Chr12(81685001-81690000) Chr(-4999-0)

>> 12_10798  0_0 0.427 0   0
Chr12 (53985001-53990000)       Chr (-4999-0)
[EE-E-EE--E555-55555h5-5h555555555-----555-5-5--------5E---5-E----5-5h55-555]
[FFFFFFFFFFAAAAAAAAAAAAAAAAAAAAAAAAAAAAAAAAAAAAAAAAAAAAAAAAAAAAAAAAAAAAAAAAA]
Chr12(53985001-53990000) Chr(-4999-0)

>> 12_445  0_0 0.426 0   0
Chr12 (2220001-2225000) Chr (-4999-0)
[5--5555555hBhhhhhhhhhhhhhhhhhhhhh5---B-BBBBBBhBhhhh-B---EE-5---B--hBhh---5h]
[FFFFFFFFFFAAAAAAAAAAAAAAAAAAAAAAAAAAAAAAAAAAAAAAAAAAAAAAAAAAAAAAAAAAAAAAAAA]
Chr12(2220001-2225000) Chr(-4999-0)

>> 12_1671  0_0 0.426 0   0
Chr12 (8350001-8355000) Chr (-4999-0)
[-555555-5hhhhhhhhhhhhhhhhhhhhhhhh-hhh-hhhhhhhhhhh-h-hhhhhh-hh---hhhhhhhhhhh]
[FFFFFFFFFFAAAAAAAAAAAAAAAAAAAAAAAAAAAAAAAAAAAAAAAAAAAAAAAAAAAAAAAAAAAAAAAAA]
Chr12(8350001-8355000) Chr(-4999-0)

>> 12_21870  0_0 0.423 0   0
Chr12 (109345001-109350000)     Chr (-4999-0)
[5h55555-5hhBhhBhBhhhhhhhB-BhhBh-BBBBBBBB--B-hBBhhBh--BB--h-hhhBB-BhhhBhBBhh]
[FFFFFFFFFFAAAAAAAAAAAAAAAAAAAAAAAAAAAAAAAAAAAAAAAAAAAAAAAAAAAAAAAAAAAAAAAAA]
Chr12(109345001-109350000) Chr(-4999-0)

>> 12_10055  0_0 0.418 0   0
Chr12 (50270001-50275000)       Chr (-4999-0)
[555555555-h-hhBhhhhhhhhhhhhBBhhh-BB5hBBBB-hhBh-BBhhhhB5hhhhhh-B5BhhhhhhBhhh]
[FFFFFFFFFFAAAAAAAAAAAAAAAAAAAAAAAAAAAAAAAAAAAAAAAAAAAAAAAAAAAAAAAAAAAAAAAAA]
Chr12(50270001-50275000) Chr(-4999-0)

>> 12_11592  0_0 0.416 0   0
Chr12 (57955001-57960000)       Chr (-4999-0)
[5555555555BBhBBhhhhhhhhhBBB--BBBBBBBBBBBh5BBh55BBBhBBBBBBB5-hBBBBBBBhBBBBh-]
[FFFFFFFFFFAAAAAAAAAAAAAAAAAAAAAAAAAAAAAAAAAAAAAAAAAAAAAAAAAAAAAAAAAAAAAAAAA]
Chr12(57955001-57960000) Chr(-4999-0)

>> 12_25135  0_0 0.413 0   0
Chr12 (125670001-125675000)     Chr (-4999-0)
[--AAAAABA-BBBBBBBBBBBBBBBB-BBBBBBB-B-BBBBBBBB--BBB-BBBB----B---BBBBBBB-BBB-]
[FFFFFFFFFFAAAAAAAAAAAAAAAAAAAAAAAAAAAAAAAAAAAAAAAAAAAAAAAAAAAAAAAAAAAAAAAAA]
Chr12(125670001-125675000) Chr(-4999-0)

>> 12_10202  0_0 0.412 0   0
Chr12 (51005001-51010000)       Chr (-4999-0)
[EE-EEEE--E555555-555h5-5h5555-5h5--55--h5-E---E55----55E-----5555555h55---5]
[FFFFFFFFFFAAAAAAAAAAAAAAAAAAAAAAAAAAAAAAAAAAAAAAAAAAAAAAAAAAAAAAAAAAAAAAAAA]
Chr12(51005001-51010000) Chr(-4999-0)

>> 12_762  0_0 0.409 0   0
Chr12 (3805001-3810000) Chr (-4999-0)
[hhh-hhhhhh55555555555555555555555-------Bh---B-555-----h5-55--5-hB-555555hh]
[FFFFFFFFFFAAAAAAAAAAAAAAAAAAAAAAAAAAAAAAAAAAAAAAAAAAAAAAAAAAAAAAAAAAAAAAAAA]
Chr12(3805001-3810000) Chr(-4999-0)

>> 12_22767  0_0 0.405 0   0
Chr12 (113830001-113835000)     Chr (-4999-0)
[5555555-55-5h-hhh--hhhhhhhh----hh--5-B--B5B--5Bhh-h---Bh--------h-----h--55]
[FFFFFFFFFFAAAAAAAAAAAAAAAAAAAAAAAAAAAAAAAAAAAAAAAAAAAAAAAAAAAAAAAAAAAAAAAAA]
Chr12(113830001-113835000) Chr(-4999-0)

>> 12_1966  0_0 0.404 0   0
Chr12 (9825001-9830000) Chr (-4999-0)
[hh-hhhh5h5-------5-AA-AA55------5---5--------55-55-5555---55555555-55--h55-]
[FFFFFFFFFFAAAAAAAAAAAAAAAAAAAAAAAAAAAAAAAAAAAAAAAAAAAAAAAAAAAAAAAAAAAAAAAAA]
Chr12(9825001-9830000) Chr(-4999-0)

>> 12_10056  0_0 0.404 0   0
Chr12 (50275001-50280000)       Chr (-4999-0)
[5----55555-BhBBhh--hhhhhBh-BBB-hBBB-BBBBBBBBBh-BBhh-BBBhh-hhhBB-BBhh-BhB-h5]
[FFFFFFFFFFAAAAAAAAAAAAAAAAAAAAAAAAAAAAAAAAAAAAAAAAAAAAAAAAAAAAAAAAAAAAAAAAA]
Chr12(50275001-50280000) Chr(-4999-0)

>> 12_22099  0_0 0.398 0   0
Chr12 (110490001-110495000)     Chr (-4999-0)
[5555555BBBhBhhhhhhhhhhhh-h5---hhh-h-h----5---hhhh-hhhBhhhhhhhhB-BBhhhBhhhhh]
[FFFFFFFFFFAAAAAAAAAAAAAAAAAAAAAAAAAAAAAAAAAAAAAAAAAAAAAAAAAAAAAAAAAAAAAAAAA]
Chr12(110490001-110495000) Chr(-4999-0)

>> 12_3234  0_0 0.397 0   0
Chr12 (16165001-16170000)       Chr (-4999-0)
[hh-hhhhhhhh-55-----hhh-h---------555h5-55-555----55-5--555555555--555555-55]
[FFFFFFFFFFAAAAAAAAAAAAAAAAAAAAAAAAAAAAAAAAAAAAAAAAAAAAAAAAAAAAAAAAAAAAAAAAA]
Chr12(16165001-16170000) Chr(-4999-0)

>> 12_26180  0_0 0.395 0   0
Chr12 (130895001-130900000)     Chr (-4999-0)
[h-5h555555hBhBhhBhhhhhhhhh-BhhhhhhhhBhhhBBhhhhh-hB-BBBBhBBh--hBBhhB--hhhhhh]
[FFFFFFFFFFAAAAAAAAAAAAAAAAAAAAAAAAAAAAAAAAAAAAAAAAAAAAAAAAAAAAAAAAAAAAAAAAA]
Chr12(130895001-130900000) Chr(-4999-0)

>> 12_19859  0_0 0.395 0   0
Chr12 (99290001-99295000)       Chr (-4999-0)
[hhhhhh5h-h-BBBBBBBB----B-BBBBBBBB---BB--BBBBh55B--BBBh-BBBh--h--BBBB-BB-BBB]
[FFFFFFFFFFAAAAAAAAAAAAAAAAAAAAAAAAAAAAAAAAAAAAAAAAAAAAAAAAAAAAAAAAAAAAAAAAA]
Chr12(99290001-99295000) Chr(-4999-0)

>> 12_19835  0_0 0.395 0   0
Chr12 (99170001-99175000)       Chr (-4999-0)
[5555555555hBhBh-hhhhhhh-hBBBhBhhBBBhBhhhhhhhh55hhhhhhhhBB-5hhh55hhBhhh-h-hh]
[FFFFFFFFFFAAAAAAAAAAAAAAAAAAAAAAAAAAAAAAAAAAAAAAAAAAAAAAAAAAAAAAAAAAAAAAAAA]
Chr12(99170001-99175000) Chr(-4999-0)

>> 12_13010  0_0 0.392 0   0
Chr12 (65045001-65050000)       Chr (-4999-0)
[hhhhhhhhhh5E-EEEEEEEEE-E--5--5---5h5---5---55hh5h5-hh55E-555-----55-5----h5]
[FFFFFFFFFFAAAAAAAAAAAAAAAAAAAAAAAAAAAAAAAAAAAAAAAAAAAAAAAAAAAAAAAAAAAAAAAAA]
Chr12(65045001-65050000) Chr(-4999-0)

>> 12_10379  0_0 0.392 0   0
Chr12 (51890001-51895000)       Chr (-4999-0)
[5555555555hhh5hhhhh-hhhhhB55h--hhhhBhhhhBhBBB5hhhhhhh-hhBhhhhhh5hhhhhhhhhhh]
[FFFFFFFFFFAAAAAAAAAAAAAAAAAAAAAAAAAAAAAAAAAAAAAAAAAAAAAAAAAAAAAAAAAAAAAAAAA]
Chr12(51890001-51895000) Chr(-4999-0)

>> 12_10378  0_0 0.392 0   0
Chr12 (51885001-51890000)       Chr (-4999-0)
[5555555555hhh5hhhhhhhhhhhB55--hhhhhBhhhhBhBBB5hhhhhhhhhh-hhhhh-5hhhhhhhhhhh]
[FFFFFFFFFFAAAAAAAAAAAAAAAAAAAAAAAAAAAAAAAAAAAAAAAAAAAAAAAAAAAAAAAAAAAAAAAAA]
Chr12(51885001-51890000) Chr(-4999-0)

>> 12_3352  0_0 0.391 0   0
Chr12 (16755001-16760000)       Chr (-4999-0)
[A-AAAAAAAABBhB-B--Bhhh-BBBBBBBB-BB--AAB---BB-AB-B----BB-B---AAABBBBB---BB--]
[FFFFFFFFFFAAAAAAAAAAAAAAAAAAAAAAAAAAAAAAAAAAAAAAAAAAAAAAAAAAAAAAAAAAAAAAAAA]
Chr12(16755001-16760000) Chr(-4999-0)

>> 12_22042  0_0 0.391 0   0
Chr12 (110205001-110210000)     Chr (-4999-0)
[EE-EE-E---hBhhhhhhhhhhhhhhhhhhhhhhhBBBBB-5h-h5-hhhh5hB5hh5hh5hB-5-hhhhhh555]
[FFFFFFFFFFAAAAAAAAAAAAAAAAAAAAAAAAAAAAAAAAAAAAAAAAAAAAAAAAAAAAAAAAAAAAAAAAA]
Chr12(110205001-110210000) Chr(-4999-0)

>> 12_10434  0_0 0.391 0   0
Chr12 (52165001-52170000)       Chr (-4999-0)
[5555555555h-hhhhhhhhhhhh-hhhh-hh5-5----5hhh--55hh-hBBhhhB-hhhhB5hhBBhh-hhhh]
[FFFFFFFFFFAAAAAAAAAAAAAAAAAAAAAAAAAAAAAAAAAAAAAAAAAAAAAAAAAAAAAAAAAAAAAAAAA]
Chr12(52165001-52170000) Chr(-4999-0)

>> 12_10380  0_0 0.391 0   0
Chr12 (51895001-51900000)       Chr (-4999-0)
[555555555-hhh5hhhhhhhhhhhB5--hBhhhhB-hhhBhBBB5hhh-h-BBhhBhhhhhh5hhhhhhhhhhh]
[FFFFFFFFFFAAAAAAAAAAAAAAAAAAAAAAAAAAAAAAAAAAAAAAAAAAAAAAAAAAAAAAAAAAAAAAAAA]
Chr12(51895001-51900000) Chr(-4999-0)

>> 12_23919  0_0 0.39 0   0
Chr12 (119590001-119595000)     Chr (-4999-0)
[BBh5555555BBhB-BBB-hhh-h--B--BhBBhBBBhhhB-hhhhhB-hh-------h-hhBBBBBB-hhhhhh]
[FFFFFFFFFFAAAAAAAAAAAAAAAAAAAAAAAAAAAAAAAAAAAAAAAAAAAAAAAAAAAAAAAAAAAAAAAAA]
Chr12(119590001-119595000) Chr(-4999-0)

>> 12_10377  0_0 0.39 0   0
Chr12 (51880001-51885000)       Chr (-4999-0)
[5555555555hhh5hhhhhhhhhhhh55hhhhhhhBhhBhBh-h-5hhhhhhhhhhhhhhhhB5hhhhhhhhhh-]
[FFFFFFFFFFAAAAAAAAAAAAAAAAAAAAAAAAAAAAAAAAAAAAAAAAAAAAAAAAAAAAAAAAAAAAAAAAA]
Chr12(51880001-51885000) Chr(-4999-0)

>> 12_988  0_0 0.388 0   0
Chr12 (4935001-4940000) Chr (-4999-0)
[Bhh555-555-E-E-EEEEE-EE-B-E----EBBB-BhBhBBBB-hBE-BBBBB-hBhh-hhB-BBB-B-BBBhh]
[FFFFFFFFFFAAAAAAAAAAAAAAAAAAAAAAAAAAAAAAAAAAAAAAAAAAAAAAAAAAAAAAAAAAAAAAAAA]
Chr12(4935001-4940000) Chr(-4999-0)

>> 12_19853  0_0 0.388 0   0
Chr12 (99260001-99265000)       Chr (-4999-0)
[E-EEE-E-5hhBhBhhhBBB-hhBhBBBBBhhBhhhhhhhhhhhh--hhhhhhhhBh-hhhh-hBBBBh-hhhh-]
[FFFFFFFFFFAAAAAAAAAAAAAAAAAAAAAAAAAAAAAAAAAAAAAAAAAAAAAAAAAAAAAAAAAAAAAAAAA]
Chr12(99260001-99265000) Chr(-4999-0)

>> 12_19833  0_0 0.388 0   0
Chr12 (99160001-99165000)       Chr (-4999-0)
[5555555555hBhBhhhhhhhhh-hhBBhBhhBBB-BBhhhhhhh55hhhhhhhhhBh5hhh55hhBhhhhhhhh]
[FFFFFFFFFFAAAAAAAAAAAAAAAAAAAAAAAAAAAAAAAAAAAAAAAAAAAAAAAAAAAAAAAAAAAAAAAAA]
Chr12(99160001-99165000) Chr(-4999-0)

>> 12_19832  0_0 0.388 0   0
Chr12 (99155001-99160000)       Chr (-4999-0)
[5555555555hBhBhhhhhhhhhBh-BBBBhhBBBBBBhBhhhhh55hhhhhhh-BBh5hhh55BhBhhhhhhhh]
[FFFFFFFFFFAAAAAAAAAAAAAAAAAAAAAAAAAAAAAAAAAAAAAAAAAAAAAAAAAAAAAAAAAAAAAAAAA]
Chr12(99155001-99160000) Chr(-4999-0)

>> 12_26184  0_0 0.387 0   0
Chr12 (130915001-130920000)     Chr (-4999-0)
[-h55555555hBhhhhhhhhhhhhhhhhhhhhhhhhhhhhhhhhhhhhh-hhhBhhh-hhhh---hhhhhhhhh5]
[FFFFFFFFFFAAAAAAAAAAAAAAAAAAAAAAAAAAAAAAAAAAAAAAAAAAAAAAAAAAAAAAAAAAAAAAAAA]
Chr12(130915001-130920000) Chr(-4999-0)

>> 12_19834  0_0 0.385 0   0
Chr12 (99165001-99170000)       Chr (-4999-0)
[5555555555hBhBhhhhhhhhhhh-BBhBhhBBBhBBhhhhhhh55hhhhhhhhhBh5hhh55hhBhhhhhhhh]
[FFFFFFFFFFAAAAAAAAAAAAAAAAAAAAAAAAAAAAAAAAAAAAAAAAAAAAAAAAAAAAAAAAAAAAAAAAA]
Chr12(99165001-99170000) Chr(-4999-0)

>> 12_22707  0_0 0.384 0   0
Chr12 (113530001-113535000)     Chr (-4999-0)
[55555555555-555------555B-BB---EBBBB-BBBBBBBBBBh--BBBBBBBBhBBBBB-Bhh---B---]
[FFFFFFFFFFAAAAAAAAAAAAAAAAAAAAAAAAAAAAAAAAAAAAAAAAAAAAAAAAAAAAAAAAAAAAAAAAA]
Chr12(113530001-113535000) Chr(-4999-0)

>> 12_11596  0_0 0.382 0   0
Chr12 (57975001-57980000)       Chr (-4999-0)
[5555555555BBhBB----hhh-h-BB-5BBBBBBBBBBBB5B-h55BBBBBBBBBhB5hhhBBBB-BBBBBBh5]
[FFFFFFFFFFAAAAAAAAAAAAAAAAAAAAAAAAAAAAAAAAAAAAAAAAAAAAAAAAAAAAAAAAAAAAAAAAA]
Chr12(57975001-57980000) Chr(-4999-0)

>> 12_21867  0_0 0.379 0   0
Chr12 (109330001-109335000)     Chr (-4999-0)
[hh5h555555hBhhBhB-hBhhhhhhhhhhhhhBBBBBBBB-BBhBBhhhhh--BhhhhhhhBBhB--h-hh-hh]
[FFFFFFFFFFAAAAAAAAAAAAAAAAAAAAAAAAAAAAAAAAAAAAAAAAAAAAAAAAAAAAAAAAAAAAAAAAA]
Chr12(109330001-109335000) Chr(-4999-0)

>> 12_19830  0_0 0.379 0   0
Chr12 (99145001-99150000)       Chr (-4999-0)
[---EEEE555BBhBhhh-hhhhhBhBBBBBBhBB--B-BBhhhB-5-hhBhhBBBBBh5-5h55BBBB-BBhhhh]
[FFFFFFFFFFAAAAAAAAAAAAAAAAAAAAAAAAAAAAAAAAAAAAAAAAAAAAAAAAAAAAAAAAAAAAAAAAA]
Chr12(99145001-99150000) Chr(-4999-0)

>> 12_13005  0_0 0.379 0   0
Chr12 (65020001-65025000)       Chr (-4999-0)
[--h-hhhhhh5EE-EEEEEEE-E---555-E--------5-E555hh55555h55--55-E--5555-5-5-5h5]
[FFFFFFFFFFAAAAAAAAAAAAAAAAAAAAAAAAAAAAAAAAAAAAAAAAAAAAAAAAAAAAAAAAAAAAAAAAA]
Chr12(65020001-65025000) Chr(-4999-0)

>> 12_13047  0_0 0.378 0   0
Chr12 (65230001-65235000)       Chr (-4999-0)
[5555555555hBhhB-hhhhhBh-BBBBhBhhBBBhBBBBBBB-BB-hh5hhhhhhhhhhhhhh-5-5h5-h5B5]
[FFFFFFFFFFAAAAAAAAAAAAAAAAAAAAAAAAAAAAAAAAAAAAAAAAAAAAAAAAAAAAAAAAAAAAAAAAA]
Chr12(65230001-65235000) Chr(-4999-0)

>> 12_13046  0_0 0.378 0   0
Chr12 (65225001-65230000)       Chr (-4999-0)
[5555555-55hB-BBBhBBhBBhBBBB-hBBhBBBhBBBBBBBBBBBh--hhhhh--hhhhh-h5-Bhh55h5-5]
[FFFFFFFFFFAAAAAAAAAAAAAAAAAAAAAAAAAAAAAAAAAAAAAAAAAAAAAAAAAAAAAAAAAAAAAAAAA]
Chr12(65225001-65230000) Chr(-4999-0)

>> 12_10381  0_0 0.373 0   0
Chr12 (51900001-51905000)       Chr (-4999-0)
[555555555-hhh5hhhhhhhhhhhB-5hh5h-hhBBhB-BhBBB5hhhBhBBB-hBhhhhh--hhh-hhh5hhh]
[FFFFFFFFFFAAAAAAAAAAAAAAAAAAAAAAAAAAAAAAAAAAAAAAAAAAAAAAAAAAAAAAAAAAAAAAAAA]
Chr12(51900001-51905000) Chr(-4999-0)

>> 12_24980  0_0 0.371 0   0
Chr12 (124895001-124900000)     Chr (-4999-0)
[EE-EEEEEEE555555555h55555555555555-------------5--5E-EEEEE5----E--5--------]
[FFFFFFFFFFAAAAAAAAAAAAAAAAAAAAAAAAAAAAAAAAAAAAAAAAAAAAAAAAAAAAAAAAAAAAAAAAA]
Chr12(124895001-124900000) Chr(-4999-0)

>> 12_13006  0_0 0.371 0   0
Chr12 (65025001-65030000)       Chr (-4999-0)
[hhhhhhhhh--E-EEEEEEEEEEE--5----E--h-h555--5--hh5h5--h55---E---555--E----5h-]
[FFFFFFFFFFAAAAAAAAAAAAAAAAAAAAAAAAAAAAAAAAAAAAAAAAAAAAAAAAAAAAAAAAAAAAAAAAA]
Chr12(65025001-65030000) Chr(-4999-0)

>> 12_10058  0_0 0.371 0   0
Chr12 (50285001-50290000)       Chr (-4999-0)
[-----5-555BBhB-hh-BhhhhhBhBB-BBhBBB-BBBB---BBh-BBBhBBBBhhBhBhBB--BhBhB--B-h]
[FFFFFFFFFFAAAAAAAAAAAAAAAAAAAAAAAAAAAAAAAAAAAAAAAAAAAAAAAAAAAAAAAAAAAAAAAAA]
Chr12(50285001-50290000) Chr(-4999-0)

>> 12_21872  0_0 0.369 0   0
Chr12 (109355001-109360000)     Chr (-4999-0)
[hh55555555hBhhhhB-hhhhhhhhBhhBhhhBBBBBBBBBBhhhBhhBh--B-hh5-hhhBBBBhBh-hhBhh]
[FFFFFFFFFFAAAAAAAAAAAAAAAAAAAAAAAAAAAAAAAAAAAAAAAAAAAAAAAAAAAAAAAAAAAAAAAAA]
Chr12(109355001-109360000) Chr(-4999-0)

>> 12_23440  0_0 0.368 0   0
Chr12 (117195001-117200000)     Chr (-4999-0)
[55555555555hh5hh-hhhhhhhh5h-hB-hhhh-hhhhhhh-h555--hhB--hhh-hhh-5-hhhhhhhhhh]
[FFFFFFFFFFAAAAAAAAAAAAAAAAAAAAAAAAAAAAAAAAAAAAAAAAAAAAAAAAAAAAAAAAAAAAAAAAA]
Chr12(117195001-117200000) Chr(-4999-0)

>> 12_21297  0_0 0.367 0   0
Chr12 (106480001-106485000)     Chr (-4999-0)
[EEEEEE-555BBhBBhhBBhhhhhBhBBBBhhB-------Bh---h5hh-------EE55-h-555hhhhhhh-5]
[FFFFFFFFFFAAAAAAAAAAAAAAAAAAAAAAAAAAAAAAAAAAAAAAAAAAAAAAAAAAAAAAAAAAAAAAAAA]
Chr12(106480001-106485000) Chr(-4999-0)

>> 12_13012  0_0 0.367 0   0
Chr12 (65055001-65060000)       Chr (-4999-0)
[hhhhhhhhhh-E--EEEEEEEEEE--5-55---hh5-h-5-E-5-hh5h5---55-555-5--55h--h-----5]
[FFFFFFFFFFAAAAAAAAAAAAAAAAAAAAAAAAAAAAAAAAAAAAAAAAAAAAAAAAAAAAAAAAAAAAAAAAA]
Chr12(65055001-65060000) Chr(-4999-0)

>> 12_768  0_0 0.362 0   0
Chr12 (3835001-3840000) Chr (-4999-0)
[hhhhhhhhhh--5-5---------E--55-5-------B-B-BB-hB---hh-B-Bh-5-5h5BBBh-5----hh]
[FFFFFFFFFFAAAAAAAAAAAAAAAAAAAAAAAAAAAAAAAAAAAAAAAAAAAAAAAAAAAAAAAAAAAAAAAAA]
Chr12(3835001-3840000) Chr(-4999-0)

>> 12_11595  0_0 0.362 0   0
Chr12 (57970001-57975000)       Chr (-4999-0)
[5555555555BBhBBhhhhhhhhh-BB55BBhBB-BBBBBB5-h-55BBBhBBBBBhB5-h-BB--hBBBBBB-5]
[FFFFFFFFFFAAAAAAAAAAAAAAAAAAAAAAAAAAAAAAAAAAAAAAAAAAAAAAAAAAAAAAAAAAAAAAAAA]
Chr12(57970001-57975000) Chr(-4999-0)

>> 12_19845  0_0 0.36 0   0
Chr12 (99220001-99225000)       Chr (-4999-0)
[555555555hhhhBBB-B-BhhBB-BBBBBBBBBBhB-hhhhhhh55hhh-hhhhBBB5hhhhhhhBBhhhhBhh]
[FFFFFFFFFFAAAAAAAAAAAAAAAAAAAAAAAAAAAAAAAAAAAAAAAAAAAAAAAAAAAAAAAAAAAAAAAAA]
Chr12(99220001-99225000) Chr(-4999-0)

>> 12_16351  0_0 0.36 0   0
Chr12 (81750001-81755000)       Chr (-4999-0)
[---5-55555hhhhhhhhhhhhhhhhhhhhhhhhhhhhhhhhhhhhhhhhhhhhhhhh5hhhhhhhhhhhhhhhh]
[FFFFFFFFFFAAAAAAAAAAAAAAAAAAAAAAAAAAAAAAAAAAAAAAAAAAAAAAAAAAAAAAAAAAAAAAAAA]
Chr12(81750001-81755000) Chr(-4999-0)

>> 12_26179  0_0 0.356 0   0
Chr12 (130890001-130895000)     Chr (-4999-0)
[hh5h555555hBhBhhBhhhhhhhhhhBh-hhhhhhBhhh-BhhhhhhhBBBBBBhBBhhhhBBh-Bhhhhhhhh]
[FFFFFFFFFFAAAAAAAAAAAAAAAAAAAAAAAAAAAAAAAAAAAAAAAAAAAAAAAAAAAAAAAAAAAAAAAAA]
Chr12(130890001-130895000) Chr(-4999-0)

>> 12_21868  0_0 0.355 0   0
Chr12 (109335001-109340000)     Chr (-4999-0)
[hh5h555555hBhhBhBhh-hhhhhhhhhhhhhBBBBBBBhhhBh-Bhhhhhh-BhhhhhhhBBhBhhhhhhhhh]
[FFFFFFFFFFAAAAAAAAAAAAAAAAAAAAAAAAAAAAAAAAAAAAAAAAAAAAAAAAAAAAAAAAAAAAAAAAA]
Chr12(109335001-109340000) Chr(-4999-0)

>> 12_19838  0_0 0.354 0   0
Chr12 (99185001-99190000)       Chr (-4999-0)
[555555555hhBhBBBhBhB-hhBhBBBBBhBBBBhhBhhhhhhh55hhhhhhhh-Bh5hhhh-hhB-hhhhhhh]
[FFFFFFFFFFAAAAAAAAAAAAAAAAAAAAAAAAAAAAAAAAAAAAAAAAAAAAAAAAAAAAAAAAAAAAAAAAA]
Chr12(99185001-99190000) Chr(-4999-0)

>> 12_22040  0_0 0.352 0   0
Chr12 (110195001-110200000)     Chr (-4999-0)
[E--E-E-EBBhBhhhhhhhhhhhh-hh--BhhhhhBBBBB--BBB--hhBh-BB----h---B-5hhhhhh----]
[FFFFFFFFFFAAAAAAAAAAAAAAAAAAAAAAAAAAAAAAAAAAAAAAAAAAAAAAAAAAAAAAAAAAAAAAAAA]
Chr12(110195001-110200000) Chr(-4999-0)

>> 12_11597  0_0 0.352 0   0
Chr12 (57980001-57985000)       Chr (-4999-0)
[5555555555BBhBBBBBBh-h5--BBB5BBBBBBBBBBBB5BBh55BBBBBBBBBBB5h-hBBBBBBBBBBBh5]
[FFFFFFFFFFAAAAAAAAAAAAAAAAAAAAAAAAAAAAAAAAAAAAAAAAAAAAAAAAAAAAAAAAAAAAAAAAA]
Chr12(57980001-57985000) Chr(-4999-0)

>> 12_992  0_0 0.351 0   0
Chr12 (4955001-4960000) Chr (-4999-0)
[hhhh555555BBhhhhhhBhhhhhhhhhh---BBBBBB--BBBB--hhh--BBh-hhhhhhh---BBBBBBBhhh]
[FFFFFFFFFFAAAAAAAAAAAAAAAAAAAAAAAAAAAAAAAAAAAAAAAAAAAAAAAAAAAAAAAAAAAAAAAAA]
Chr12(4955001-4960000) Chr(-4999-0)

>> 12_14166  0_0 0.351 0   0
Chr12 (70825001-70830000)       Chr (-4999-0)
[555555h555h-h5hhhhhhhhhhhhhhhhhhhhhhhhhhhBhhhhhhhhhhh55-hh-hhh---hhhhhhhhhh]
[FFFFFFFFFFAAAAAAAAAAAAAAAAAAAAAAAAAAAAAAAAAAAAAAAAAAAAAAAAAAAAAAAAAAAAAAAAA]
Chr12(70825001-70830000) Chr(-4999-0)

>> 12_22730  0_0 0.348 0   0
Chr12 (113645001-113650000)     Chr (-4999-0)
[55555h5555-E-------EE-EEEE--E-EE---hh----hhh5h5---h5---h----hhh55hh-h------]
[FFFFFFFFFFAAAAAAAAAAAAAAAAAAAAAAAAAAAAAAAAAAAAAAAAAAAAAAAAAAAAAAAAAAAAAAAAA]
Chr12(113645001-113650000) Chr(-4999-0)

>> 12_21873  0_0 0.348 0   0
Chr12 (109360001-109365000)     Chr (-4999-0)
[Bh55555555-Bh-hhBhhhhhhhhhBhhBhhhBBBBBBBBBBhhhBhhBhhBBB--5hh-hBBBB-BhhhhBhh]
[FFFFFFFFFFAAAAAAAAAAAAAAAAAAAAAAAAAAAAAAAAAAAAAAAAAAAAAAAAAAAAAAAAAAAAAAAAA]
Chr12(109360001-109365000) Chr(-4999-0)

>> 12_16339  0_0 0.348 0   0
Chr12 (81690001-81695000)       Chr (-4999-0)
[5555-55-5hhhhhhhhhhhhhhhhhhhhhhhh-h-hhhhh-hhhhhhhhhhhhh-hh5hhhhhhhhhhhhhhhh]
[FFFFFFFFFFAAAAAAAAAAAAAAAAAAAAAAAAAAAAAAAAAAAAAAAAAAAAAAAAAAAAAAAAAAAAAAAAA]
Chr12(81690001-81695000) Chr(-4999-0)

>> 12_446  0_0 0.346 0   0
Chr12 (2225001-2230000) Chr (-4999-0)
[-555555555hBhhhhhhhhhhhhhhhhhhhhh5555B--BBBBBhBh-hh5BB--E-------5B-Bhh-Bh5h]
[FFFFFFFFFFAAAAAAAAAAAAAAAAAAAAAAAAAAAAAAAAAAAAAAAAAAAAAAAAAAAAAAAAAAAAAAAAA]
Chr12(2225001-2230000) Chr(-4999-0)

>> 12_26178  0_0 0.346 0   0
Chr12 (130885001-130890000)     Chr (-4999-0)
[hh5h555555hBhBhhhhhhhhhhhhhhhBhhhhhhBhhhhBhhhhhhhBBBBBBhBBhhhhBBhhBhhhhhhhh]
[FFFFFFFFFFAAAAAAAAAAAAAAAAAAAAAAAAAAAAAAAAAAAAAAAAAAAAAAAAAAAAAAAAAAAAAAAAA]
Chr12(130885001-130890000) Chr(-4999-0)

>> 12_10418  0_0 0.346 0   0
Chr12 (52085001-52090000)       Chr (-4999-0)
[---5555555-hhhBBhhhhhhhhhBh-h-hh-5---5--h-hhh5-hhhhh-hhhhBhhhhhhhhBBhhh5hhh]
[FFFFFFFFFFAAAAAAAAAAAAAAAAAAAAAAAAAAAAAAAAAAAAAAAAAAAAAAAAAAAAAAAAAAAAAAAAA]
Chr12(52085001-52090000) Chr(-4999-0)

>> 12_23501  0_0 0.344 0   0
Chr12 (117500001-117505000)     Chr (-4999-0)
[5-5h5hhhhh--------------E-EE---E-BBBBBBBBBBBBBB-E-B-BBB--5hhhhBB-hhhh-B----]
[FFFFFFFFFFAAAAAAAAAAAAAAAAAAAAAAAAAAAAAAAAAAAAAAAAAAAAAAAAAAAAAAAAAAAAAAAAA]
Chr12(117500001-117505000) Chr(-4999-0)

>> 12_26182  0_0 0.343 0   0
Chr12 (130905001-130910000)     Chr (-4999-0)
[-h5-h55555hBh-hhhhhhhhhhhhh-hhhhhhhhhhhh--hhhhhhhBhBBB-hBBhhhhBBhhBhhhhhhhh]
[FFFFFFFFFFAAAAAAAAAAAAAAAAAAAAAAAAAAAAAAAAAAAAAAAAAAAAAAAAAAAAAAAAAAAAAAAAA]
Chr12(130905001-130910000) Chr(-4999-0)

>> 12_10437  0_0 0.343 0   0
Chr12 (52180001-52185000)       Chr (-4999-0)
[5555555555hhhhBhhh-hhhhhh-hhhhhhB--5-55-hhhhh55hhhhBBhhhh--hhhh5hhB-h55hhBh]
[FFFFFFFFFFAAAAAAAAAAAAAAAAAAAAAAAAAAAAAAAAAAAAAAAAAAAAAAAAAAAAAAAAAAAAAAAAA]
Chr12(52180001-52185000) Chr(-4999-0)

>> 12_10433  0_0 0.343 0   0
Chr12 (52160001-52165000)       Chr (-4999-0)
[5555555555hBhhBhhhh-hhhhhhhhhhhh-55-55--hhhhh55-h-hBBhhhhhhhhh-5-hBBhh5hhhh]
[FFFFFFFFFFAAAAAAAAAAAAAAAAAAAAAAAAAAAAAAAAAAAAAAAAAAAAAAAAAAAAAAAAAAAAAAAAA]
Chr12(52160001-52165000) Chr(-4999-0)

>> 12_21874  0_0 0.338 0   0
Chr12 (109365001-109370000)     Chr (-4999-0)
[Bh55555555BBhBhhh-hhhhhhhBBBhBhhhBBBBBhBBBBhhhBhhBhhBBBhh5-hhBBBBBBBhhhhBhh]
[FFFFFFFFFFAAAAAAAAAAAAAAAAAAAAAAAAAAAAAAAAAAAAAAAAAAAAAAAAAAAAAAAAAAAAAAAAA]
Chr12(109365001-109370000) Chr(-4999-0)

>> 12_19466  0_0 0.338 0   0
Chr12 (97325001-97330000)       Chr (-4999-0)
[h5hhhhhhhh55555555555555555555555555555hh555555555555555555555555555555h555]
[FFFFFFFFFFAAAAAAAAAAAAAAAAAAAAAAAAAAAAAAAAAAAAAAAAAAAAAAAAAAAAAAAAAAAAAAAAA]
Chr12(97325001-97330000) Chr(-4999-0)

>> 12_19858  0_0 0.337 0   0
Chr12 (99285001-99290000)       Chr (-4999-0)
[--AAAA----BBBBBBBBBBBBBBBBBBBBBBBBBBBBBBBBBBB--BBBBBBBBBBB-BB-BBBBBBBBBBBB-]
[FFFFFFFFFFAAAAAAAAAAAAAAAAAAAAAAAAAAAAAAAAAAAAAAAAAAAAAAAAAAAAAAAAAAAAAAAAA]
Chr12(99285001-99290000) Chr(-4999-0)

>> 12_13020  0_0 0.337 0   0
Chr12 (65095001-65100000)       Chr (-4999-0)
[5hhhhhhhhh5555----55----5555555--5h55555555555h5555555--55555h5555h5555-555]
[FFFFFFFFFFAAAAAAAAAAAAAAAAAAAAAAAAAAAAAAAAAAAAAAAAAAAAAAAAAAAAAAAAAAAAAAAAA]
Chr12(65095001-65100000) Chr(-4999-0)

>> 12_12663  0_0 0.337 0   0
Chr12 (63310001-63315000)       Chr (-4999-0)
[EEE-EE--hhhBBh-Bh--hhhhhhh---5Bhh55BB-BB55BBhhhhhh-hhB-h5h5hhhBh55-hhhh-hh-]
[FFFFFFFFFFAAAAAAAAAAAAAAAAAAAAAAAAAAAAAAAAAAAAAAAAAAAAAAAAAAAAAAAAAAAAAAAAA]
Chr12(63310001-63315000) Chr(-4999-0)

>> 12_21864  0_0 0.335 0   0
Chr12 (109315001-109320000)     Chr (-4999-0)
[hh555h555--BhhBhhhhBhhhhhBhhhh-hhBBBBBBBBBBBhBBhhhhhh-BhhhhhhhhBhhB-hhh-hh-]
[FFFFFFFFFFAAAAAAAAAAAAAAAAAAAAAAAAAAAAAAAAAAAAAAAAAAAAAAAAAAAAAAAAAAAAAAAAA]
Chr12(109315001-109320000) Chr(-4999-0)

>> 12_4289  0_0 0.334 0   0
Chr12 (21440001-21445000)       Chr (-4999-0)
[5555555hhhhBhhhhhBhhhhhhhhhhhhhhhhhhhhhhh-hhhhhhhhhhhhhhhhhhhhhhhhhhhhhhhhh]
[FFFFFFFFFFAAAAAAAAAAAAAAAAAAAAAAAAAAAAAAAAAAAAAAAAAAAAAAAAAAAAAAAAAAAAAAAAA]
Chr12(21440001-21445000) Chr(-4999-0)

>> 12_1709  0_0 0.334 0   0
Chr12 (8540001-8545000) Chr (-4999-0)
[-hhhhhh-hh-B--B--B-hh-h-B--BBB-B-BBBBBBBBBBBBhB-BB--BBB-B-hBBh-BBBB-B--BB-h]
[FFFFFFFFFFAAAAAAAAAAAAAAAAAAAAAAAAAAAAAAAAAAAAAAAAAAAAAAAAAAAAAAAAAAAAAAAAA]
Chr12(8540001-8545000) Chr(-4999-0)

>> 12_1672  0_0 0.333 0   0
Chr12 (8355001-8360000) Chr (-4999-0)
[h555555h5hhhhhhhhhhhhhhhhhhhhhhhhhhhhBhhh-hhhhhhhhhhhhhhhhhhhhhhhhhhhhhhhhh]
[FFFFFFFFFFAAAAAAAAAAAAAAAAAAAAAAAAAAAAAAAAAAAAAAAAAAAAAAAAAAAAAAAAAAAAAAAAA]
Chr12(8355001-8360000) Chr(-4999-0)

>> 12_10365  0_0 0.333 0   0
Chr12 (51820001-51825000)       Chr (-4999-0)
[55555-55--hhhhhhhhhhhhhh-B5555-h-hhBBhBhBhBBBhhB-BBBBBBBBBBh-hBhhhBBhhh-hB-]
[FFFFFFFFFFAAAAAAAAAAAAAAAAAAAAAAAAAAAAAAAAAAAAAAAAAAAAAAAAAAAAAAAAAAAAAAAAA]
Chr12(51820001-51825000) Chr(-4999-0)

>> 12_21863  0_0 0.332 0   0
Chr12 (109310001-109315000)     Chr (-4999-0)
[hh555h555hBBhhBhhhhBhhhhhhhhhhhhhB-B--BBBBBBhBBhhhh--B-hh-hhhhB-hhB-hhhB-h-]
[FFFFFFFFFFAAAAAAAAAAAAAAAAAAAAAAAAAAAAAAAAAAAAAAAAAAAAAAAAAAAAAAAAAAAAAAAAA]
Chr12(109310001-109315000) Chr(-4999-0)

>> 12_11591  0_0 0.329 0   0
Chr12 (57950001-57955000)       Chr (-4999-0)
[5h55555-55BBhBBhhhhhhhhhBBBhhBBBBBBBBBBBhhBhh55BBBhBBBBBBB5BhBBBBBBBhBBBBhh]
[FFFFFFFFFFAAAAAAAAAAAAAAAAAAAAAAAAAAAAAAAAAAAAAAAAAAAAAAAAAAAAAAAAAAAAAAAAA]
Chr12(57950001-57955000) Chr(-4999-0)

>> 12_23864  0_0 0.328 0   0
Chr12 (119315001-119320000)     Chr (-4999-0)
[B-BBBBBBBBhhhhhhhhhhhhhhhhhhhhhhhhhhhhhh--hhhhhhhBBBBhhhBhhh-hBhhhBhhhhh-hh]
[FFFFFFFFFFAAAAAAAAAAAAAAAAAAAAAAAAAAAAAAAAAAAAAAAAAAAAAAAAAAAAAAAAAAAAAAAAA]
Chr12(119315001-119320000) Chr(-4999-0)

>> 12_2385  0_0 0.328 0   0
Chr12 (11920001-11925000)       Chr (-4999-0)
[-55hh5hhhh5-5----EEEE-5-E-EEEE-5E-555555555h-55EE-55-5----5----5--5-5----55]
[FFFFFFFFFFAAAAAAAAAAAAAAAAAAAAAAAAAAAAAAAAAAAAAAAAAAAAAAAAAAAAAAAAAAAAAAAAA]
Chr12(11920001-11925000) Chr(-4999-0)

>> 12_9626  0_0 0.326 0   0
Chr12 (48125001-48130000)       Chr (-4999-0)
[EE-EEEE---5h55h55hhhhhhh-55-hhh--5B-B-EEBh--B--hhE5-E-E---5-------hh---B--5]
[FFFFFFFFFFAAAAAAAAAAAAAAAAAAAAAAAAAAAAAAAAAAAAAAAAAAAAAAAAAAAAAAAAAAAAAAAAA]
Chr12(48125001-48130000) Chr(-4999-0)

>> 12_26185  0_0 0.326 0   0
Chr12 (130920001-130925000)     Chr (-4999-0)
[hh55555-5-hhhhhhhhhhhhhhhhhhhhhhhhhhhhhhhhhhhhhhhhh-hBhhhBhhhhBhhhhhhhhhhhh]
[FFFFFFFFFFAAAAAAAAAAAAAAAAAAAAAAAAAAAAAAAAAAAAAAAAAAAAAAAAAAAAAAAAAAAAAAAAA]
Chr12(130920001-130925000) Chr(-4999-0)

>> 12_16347  0_0 0.326 0   0
Chr12 (81730001-81735000)       Chr (-4999-0)
[555---555-hhhhhhhhhhhhhhhhhhhhhhhhhhhhhhhhhhhhhhhhhhhhhhhh5hhhh5hhhhhhhhhhh]
[FFFFFFFFFFAAAAAAAAAAAAAAAAAAAAAAAAAAAAAAAAAAAAAAAAAAAAAAAAAAAAAAAAAAAAAAAAA]
Chr12(81730001-81735000) Chr(-4999-0)

>> 12_6227  0_0 0.325 0   0
Chr12 (31130001-31135000)       Chr (-4999-0)
[------E555hBhhhhhhhhhhhhhhh-h-hhh--BBBBBBhBBB--h-BhBBBEE--h--h-E--hhh--hBBh]
[FFFFFFFFFFAAAAAAAAAAAAAAAAAAAAAAAAAAAAAAAAAAAAAAAAAAAAAAAAAAAAAAAAAAAAAAAAA]
Chr12(31130001-31135000) Chr(-4999-0)

>> 12_23062  0_0 0.325 0   0
Chr12 (115305001-115310000)     Chr (-4999-0)
[BBBBBBBBBBhhhhhhhhhhhhhhhhhhhhhhhhh-hh--BBhBhhhhhBh-B--BhBhhhhB-hhhh-hhBhhh]
[FFFFFFFFFFAAAAAAAAAAAAAAAAAAAAAAAAAAAAAAAAAAAAAAAAAAAAAAAAAAAAAAAAAAAAAAAAA]
Chr12(115305001-115310000) Chr(-4999-0)

>> 12_23040  0_0 0.325 0   0
Chr12 (115195001-115200000)     Chr (-4999-0)
[BBB-BBBhBBhhhhhhhhhhhhhh-hhBhhhhhhh-hh----hhhhhhh-BhBh-hhhhhhhh5hhhhhhhhhhh]
[FFFFFFFFFFAAAAAAAAAAAAAAAAAAAAAAAAAAAAAAAAAAAAAAAAAAAAAAAAAAAAAAAAAAAAAAAAA]
Chr12(115195001-115200000) Chr(-4999-0)

>> 12_10436  0_0 0.325 0   0
Chr12 (52175001-52180000)       Chr (-4999-0)
[5555555555hhh-BhhhBhhhh--hhhh-hhB5-55555hhhhh55hEhhBBhhh-BBhhh-5hhBBhh-hhhh]
[FFFFFFFFFFAAAAAAAAAAAAAAAAAAAAAAAAAAAAAAAAAAAAAAAAAAAAAAAAAAAAAAAAAAAAAAAAA]
Chr12(52175001-52180000) Chr(-4999-0)

>> 12_25148  0_0 0.323 0   0
Chr12 (125735001-125740000)     Chr (-4999-0)
[5hh5555h55hBhBhhhBBhhhhhhhB--Bhh-hh-BhhhBBh-hB5hhBBBBBBhBhhBh-BBBBBBhBhhB-h]
[FFFFFFFFFFAAAAAAAAAAAAAAAAAAAAAAAAAAAAAAAAAAAAAAAAAAAAAAAAAAAAAAAAAAAAAAAAA]
Chr12(125735001-125740000) Chr(-4999-0)

>> 12_25137  0_0 0.322 0   0
Chr12 (125680001-125685000)     Chr (-4999-0)
[hhhhhh5-55BBBBBBBBBB-BhBBBBBBBhhBBBBBBBhBBBBhB5BBBBBBBB---hBBBBBBBBBBBBBBBh]
[FFFFFFFFFFAAAAAAAAAAAAAAAAAAAAAAAAAAAAAAAAAAAAAAAAAAAAAAAAAAAAAAAAAAAAAAAAA]
Chr12(125680001-125685000) Chr(-4999-0)

>> 12_769  0_0 0.321 0   0
Chr12 (3840001-3845000) Chr (-4999-0)
[-hhhhhhhh-55555555555555-5555555-55555-BBBBBBhB55-hhBB-Bh--h5h5BBB-------h-]
[FFFFFFFFFFAAAAAAAAAAAAAAAAAAAAAAAAAAAAAAAAAAAAAAAAAAAAAAAAAAAAAAAAAAAAAAAAA]
Chr12(3840001-3845000) Chr(-4999-0)

>> 12_23437  0_0 0.321 0   0
Chr12 (117180001-117185000)     Chr (-4999-0)
[5555555555hhh5h5hhhhhhhhh5h-hBhhBhhh-hhhhhhhh555-hhhB-5hhh5hhhh5-hhhhhhhhhh]
[FFFFFFFFFFAAAAAAAAAAAAAAAAAAAAAAAAAAAAAAAAAAAAAAAAAAAAAAAAAAAAAAAAAAAAAAAAA]
Chr12(117180001-117185000) Chr(-4999-0)

>> 12_21296  0_0 0.321 0   0
Chr12 (106475001-106480000)     Chr (-4999-0)
[EEEEEEE555BB-BBBBBBhhhhhBBBBBB--B---E-EEBh555--hh-555------55h5-55-hhhhh-55]
[FFFFFFFFFFAAAAAAAAAAAAAAAAAAAAAAAAAAAAAAAAAAAAAAAAAAAAAAAAAAAAAAAAAAAAAAAAA]
Chr12(106475001-106480000) Chr(-4999-0)

>> 12_13011  0_0 0.32 0   0
Chr12 (65050001-65055000)       Chr (-4999-0)
[hhhhhhhhhh-EEEEEEEEEEEEE5-5555EE5-h55hh5-E555hh5h-hhh55E-5-5---5--5------h-]
[FFFFFFFFFFAAAAAAAAAAAAAAAAAAAAAAAAAAAAAAAAAAAAAAAAAAAAAAAAAAAAAAAAAAAAAAAAA]
Chr12(65050001-65055000) Chr(-4999-0)

>> 12_19854  0_0 0.319 0   0
Chr12 (99265001-99270000)       Chr (-4999-0)
[EE-EEE-h5h-BhBBh-BBBBhhBhBBBBBBhBhhhhhhhhhhhhh5hhhhhhhhBhBhhhhhhBBBBhBhhhh-]
[FFFFFFFFFFAAAAAAAAAAAAAAAAAAAAAAAAAAAAAAAAAAAAAAAAAAAAAAAAAAAAAAAAAAAAAAAAA]
Chr12(99265001-99270000) Chr(-4999-0)

>> 12_21948  0_0 0.318 0   0
Chr12 (109735001-109740000)     Chr (-4999-0)
[hhhhhhhhhhBBBBBBBBBBBBhhB-BBBBBBBBBBBBBBBBBBBh-BBBhBBBBhhhBBhBBBBBBBBBBBB-h]
[FFFFFFFFFFAAAAAAAAAAAAAAAAAAAAAAAAAAAAAAAAAAAAAAAAAAAAAAAAAAAAAAAAAAAAAAAAA]
Chr12(109735001-109740000) Chr(-4999-0)

>> 12_23438  0_0 0.317 0   0
Chr12 (117185001-117190000)     Chr (-4999-0)
[5555555555hhh5h-hhhhhhhhh5hhhBhh-hhhhhhhhhhhh5555hhhBh5hhh5hhhh5hhhhhhhhhhh]
[FFFFFFFFFFAAAAAAAAAAAAAAAAAAAAAAAAAAAAAAAAAAAAAAAAAAAAAAAAAAAAAAAAAAAAAAAAA]
Chr12(117185001-117190000) Chr(-4999-0)

>> 12_12926  0_0 0.317 0   0
Chr12 (64625001-64630000)       Chr (-4999-0)
[555555-hhhBBhhBBhB-BBh-BhBhhhhhBhhhhhh-hhhhhhhhhhhhhhhhBhhhhhhhhhhBBhBhhhhh]
[FFFFFFFFFFAAAAAAAAAAAAAAAAAAAAAAAAAAAAAAAAAAAAAAAAAAAAAAAAAAAAAAAAAAAAAAAAA]
Chr12(64625001-64630000) Chr(-4999-0)

>> 12_10212  0_0 0.317 0   0
Chr12 (51055001-51060000)       Chr (-4999-0)
[EEEEEE----5555555555h5555555555555-55-55-E555EE55555555-5h55hh55--555555555]
[FFFFFFFFFFAAAAAAAAAAAAAAAAAAAAAAAAAAAAAAAAAAAAAAAAAAAAAAAAAAAAAAAAAAAAAAAAA]
Chr12(51055001-51060000) Chr(-4999-0)

>> 12_6287  0_0 0.316 0   0
Chr12 (31430001-31435000)       Chr (-4999-0)
[hhhhhhh55h555555555----5555555555-55555h55555555555h-5555555--55555555555-5]
[FFFFFFFFFFAAAAAAAAAAAAAAAAAAAAAAAAAAAAAAAAAAAAAAAAAAAAAAAAAAAAAAAAAAAAAAAAA]
Chr12(31430001-31435000) Chr(-4999-0)

>> 12_26186  0_0 0.316 0   0
Chr12 (130925001-130930000)     Chr (-4999-0)
[hh55555-5hhhhhhhhhhhhhhhhhh-hhhhhhhhhhhhhh-h-hhhhhhB-B-hhBhhhhB-hhhhhhhhhh-]
[FFFFFFFFFFAAAAAAAAAAAAAAAAAAAAAAAAAAAAAAAAAAAAAAAAAAAAAAAAAAAAAAAAAAAAAAAAA]
Chr12(130925001-130930000) Chr(-4999-0)

>> 12_23439  0_0 0.315 0   0
Chr12 (117190001-117195000)     Chr (-4999-0)
[5555555555-hh5hhhhhhhhhhh5hhhBhhhhhhhhhhhhhBh5555hhhBh5hhh5hhhh5hhhhhhhhhhh]
[FFFFFFFFFFAAAAAAAAAAAAAAAAAAAAAAAAAAAAAAAAAAAAAAAAAAAAAAAAAAAAAAAAAAAAAAAAA]
Chr12(117190001-117195000) Chr(-4999-0)

>> 12_19463  0_0 0.315 0   0
Chr12 (97310001-97315000)       Chr (-4999-0)
[5hhhhhhhhh55555555555555555555555555555h55555555555555555h555h555555-55h555]
[FFFFFFFFFFAAAAAAAAAAAAAAAAAAAAAAAAAAAAAAAAAAAAAAAAAAAAAAAAAAAAAAAAAAAAAAAAA]
Chr12(97310001-97315000) Chr(-4999-0)

>> 12_11593  0_0 0.315 0   0
Chr12 (57960001-57965000)       Chr (-4999-0)
[5555555555BBhBBhhhhhhhhhhBB55BBhBBBBBBBBh5Bhh55BBBhBBBBBBB55h5B-BBBBhBBhBh5]
[FFFFFFFFFFAAAAAAAAAAAAAAAAAAAAAAAAAAAAAAAAAAAAAAAAAAAAAAAAAAAAAAAAAAAAAAAAA]
Chr12(57960001-57965000) Chr(-4999-0)

>> 12_19464  0_0 0.314 0   0
Chr12 (97315001-97320000)       Chr (-4999-0)
[5-hhhhhh-h5555555555555555---5555555555h55555555555555555-555-555555555h555]
[FFFFFFFFFFAAAAAAAAAAAAAAAAAAAAAAAAAAAAAAAAAAAAAAAAAAAAAAAAAAAAAAAAAAAAAAAAA]
Chr12(97315001-97320000) Chr(-4999-0)

>> 12_9657  0_0 0.313 0   0
Chr12 (48280001-48285000)       Chr (-4999-0)
[BBBB--BBBh55-5555--5-h5h-5hhh55--55-5h555h555--h--hBB--hhh55h5BB---55555E55]
[FFFFFFFFFFAAAAAAAAAAAAAAAAAAAAAAAAAAAAAAAAAAAAAAAAAAAAAAAAAAAAAAAAAAAAAAAAA]
Chr12(48280001-48285000) Chr(-4999-0)

>> 12_16654  0_0 0.311 0   0
Chr12 (83265001-83270000)       Chr (-4999-0)
[EE-5E-5-5-hhhhhhhhhhhhhh5hhhhhhhhh-hhhhh5-hh---hhhhhhhh5hhhh-55-hh5hhhh5hhh]
[FFFFFFFFFFAAAAAAAAAAAAAAAAAAAAAAAAAAAAAAAAAAAAAAAAAAAAAAAAAAAAAAAAAAAAAAAAA]
Chr12(83265001-83270000) Chr(-4999-0)

>> 12_26468  0_0 0.31 0   0
Chr12 (132335001-132340000)     Chr (-4999-0)
[-B--5-555--BhhhhhBhhhhhh-------h----------B5Bh-hh--BBBBh--hBh-BB---BBB-BBhh]
[FFFFFFFFFFAAAAAAAAAAAAAAAAAAAAAAAAAAAAAAAAAAAAAAAAAAAAAAAAAAAAAAAAAAAAAAAAA]
Chr12(132335001-132340000) Chr(-4999-0)

>> 12_12623  0_0 0.31 0   0
Chr12 (63110001-63115000)       Chr (-4999-0)
[E--EEE----hhhhhhhhhhhhhh5h5555hh5--E----5-hhh----5-555-h555h-h5555h5hhh55h5]
[FFFFFFFFFFAAAAAAAAAAAAAAAAAAAAAAAAAAAAAAAAAAAAAAAAAAAAAAAAAAAAAAAAAAAAAAAAA]
Chr12(63110001-63115000) Chr(-4999-0)

>> 12_22035  0_0 0.308 0   0
Chr12 (110170001-110175000)     Chr (-4999-0)
[EEEEEE--BBBBBBBB-BBh-BhhBBBBBBhhBBBBBBBB5-BBB-EBBBh-BBBh--B-h-BB---BBBh--h5]
[FFFFFFFFFFAAAAAAAAAAAAAAAAAAAAAAAAAAAAAAAAAAAAAAAAAAAAAAAAAAAAAAAAAAAAAAAAA]
Chr12(110170001-110175000) Chr(-4999-0)

>> 12_993  0_0 0.307 0   0
Chr12 (4960001-4965000) Chr (-4999-0)
[hhhh555-55BBhhhhhhBhhhhhhhhhh-hhBBBBBBBBBBBBBB-hBBhBB--hhhhhh-B--BBBBBBBhhh]
[FFFFFFFFFFAAAAAAAAAAAAAAAAAAAAAAAAAAAAAAAAAAAAAAAAAAAAAAAAAAAAAAAAAAAAAAAAA]
Chr12(4960001-4965000) Chr(-4999-0)

>> 12_23945  0_0 0.307 0   0
Chr12 (119720001-119725000)     Chr (-4999-0)
[BBBBBBBBBBhBhhhhhhhhhhhhhhB-Bhhhhhhh-hhhBhhhhh-hh--BBhBhhh-hhhhhhhBBhhhhBhh]
[FFFFFFFFFFAAAAAAAAAAAAAAAAAAAAAAAAAAAAAAAAAAAAAAAAAAAAAAAAAAAAAAAAAAAAAAAAA]
Chr12(119720001-119725000) Chr(-4999-0)

>> 12_9142  0_0 0.305 0   0
Chr12 (45705001-45710000)       Chr (-4999-0)
[hhhhhhhhh55555555h555----5-5-555h5555555555555555555555-555555555555hhh-555]
[FFFFFFFFFFAAAAAAAAAAAAAAAAAAAAAAAAAAAAAAAAAAAAAAAAAAAAAAAAAAAAAAAAAAAAAAAAA]
Chr12(45705001-45710000) Chr(-4999-0)

>> 12_14161  0_0 0.305 0   0
Chr12 (70800001-70805000)       Chr (-4999-0)
[555555555-hhh5hhhhhhhhhhhh5hhhhhhhhhhhhhBBhhhhhhhhhhh55h555hhhh5Bhhhhhhhhhh]
[FFFFFFFFFFAAAAAAAAAAAAAAAAAAAAAAAAAAAAAAAAAAAAAAAAAAAAAAAAAAAAAAAAAAAAAAAAA]
Chr12(70800001-70805000) Chr(-4999-0)

>> 12_11594  0_0 0.305 0   0
Chr12 (57965001-57970000)       Chr (-4999-0)
[5555555555BBhBBhhhhhhhhhhBB55BBhBBBBBBBBh5Bh-55BBBhBBBBBhB55h5B5BB-BhBB-B-5]
[FFFFFFFFFFAAAAAAAAAAAAAAAAAAAAAAAAAAAAAAAAAAAAAAAAAAAAAAAAAAAAAAAAAAAAAAAAA]
Chr12(57965001-57970000) Chr(-4999-0)

>> 12_23443  0_0 0.304 0   0
Chr12 (117210001-117215000)     Chr (-4999-0)
[55555555555hh5hh5-hhhhhhh5hhh-5hBhhhBhhhhhhhh555-hhhhhhhhhhhhhh55hhhhhhhhhh]
[FFFFFFFFFFAAAAAAAAAAAAAAAAAAAAAAAAAAAAAAAAAAAAAAAAAAAAAAAAAAAAAAAAAAAAAAAAA]
Chr12(117210001-117215000) Chr(-4999-0)

>> 12_21865  0_0 0.304 0   0
Chr12 (109320001-109325000)     Chr (-4999-0)
[hh5-5-5555hBhhBh-hhBhhhhh-h--h-hhBBBhBBB-BBBhBBhh-hhhhBhhhhhhhhhhhB-h---hh5]
[FFFFFFFFFFAAAAAAAAAAAAAAAAAAAAAAAAAAAAAAAAAAAAAAAAAAAAAAAAAAAAAAAAAAAAAAAAA]
Chr12(109320001-109325000) Chr(-4999-0)

>> 12_9658  0_0 0.303 0   0
Chr12 (48285001-48290000)       Chr (-4999-0)
[BBBBBBBBBB5Bh5555h-5hh5h-5h-h5-B5---------5--BBh-BhBBB-hh55B-5BB555----5E55]
[FFFFFFFFFFAAAAAAAAAAAAAAAAAAAAAAAAAAAAAAAAAAAAAAAAAAAAAAAAAAAAAAAAAAAAAAAAA]
Chr12(48285001-48290000) Chr(-4999-0)

>> 12_4286  0_0 0.303 0   0
Chr12 (21425001-21430000)       Chr (-4999-0)
[55555h5hhhh-BhBBBBhBBh--hh-hhhh-hhhhhhhh-BhhhhhhhhhhhhhhhhhhhhBhhhB-hhhhhhh]
[FFFFFFFFFFAAAAAAAAAAAAAAAAAAAAAAAAAAAAAAAAAAAAAAAAAAAAAAAAAAAAAAAAAAAAAAAAA]
Chr12(21425001-21430000) Chr(-4999-0)

>> 12_26181  0_0 0.303 0   0
Chr12 (130900001-130905000)     Chr (-4999-0)
[hh5hh55555hBhBhhhhhhhhhhhh-B-hhhhhhh-hhhBBhhhhhhhBhBBB-hBBhhhhBBhhBBhhhhhhh]
[FFFFFFFFFFAAAAAAAAAAAAAAAAAAAAAAAAAAAAAAAAAAAAAAAAAAAAAAAAAAAAAAAAAAAAAAAAA]
Chr12(130900001-130905000) Chr(-4999-0)

>> 12_10092  0_0 0.303 0   0
Chr12 (50455001-50460000)       Chr (-4999-0)
[EE-EE-----BBh5BhhhB-hhhhBBh--BBBB-555BBB5h-------5h5B-E5hhh55B555BhhBBhBB55]
[FFFFFFFFFFAAAAAAAAAAAAAAAAAAAAAAAAAAAAAAAAAAAAAAAAAAAAAAAAAAAAAAAAAAAAAAAAA]
Chr12(50455001-50460000) Chr(-4999-0)

>> 12_25149  0_0 0.302 0   0
Chr12 (125740001-125745000)     Chr (-4999-0)
[-hh5555-5hhBhBhhh--hhhhhhhB-hBhhhhhhBhhhBBhhhB-hh-B-BBBh-hh-hh-BhBBBhBhhBhh]
[FFFFFFFFFFAAAAAAAAAAAAAAAAAAAAAAAAAAAAAAAAAAAAAAAAAAAAAAAAAAAAAAAAAAAAAAAAA]
Chr12(125740001-125745000) Chr(-4999-0)

>> 12_6288  0_0 0.301 0   0
Chr12 (31435001-31440000)       Chr (-4999-0)
[hhhhhhh55-55555555555555555555555555555555555555555h55555555555555555555555]
[FFFFFFFFFFAAAAAAAAAAAAAAAAAAAAAAAAAAAAAAAAAAAAAAAAAAAAAAAAAAAAAAAAAAAAAAAAA]
Chr12(31435001-31440000) Chr(-4999-0)

>> 12_25612  0_0 0.301 0   0
Chr12 (128055001-128060000)     Chr (-4999-0)
[B-BBBBB-BBhhhhhhhhhhhhhhhhhhhhhhhBBBB-Bhhh-hhhhhhhhhhhhhh-hhhhBBh-hhhhhhhhh]
[FFFFFFFFFFAAAAAAAAAAAAAAAAAAAAAAAAAAAAAAAAAAAAAAAAAAAAAAAAAAAAAAAAAAAAAAAAA]
Chr12(128055001-128060000) Chr(-4999-0)

>> 12_21862  0_0 0.301 0   0
Chr12 (109305001-109310000)     Chr (-4999-0)
[-h555h555hBBhhBhhhhBhhhh-h----hhh--BB-BBBBBB-BBhh-h--B-hh5hhhhBBhhBBh-hBBhh]
[FFFFFFFFFFAAAAAAAAAAAAAAAAAAAAAAAAAAAAAAAAAAAAAAAAAAAAAAAAAAAAAAAAAAAAAAAAA]
Chr12(109305001-109310000) Chr(-4999-0)

>> 12_16336  0_0 0.301 0   0
Chr12 (81675001-81680000)       Chr (-4999-0)
[555h5-5h5hhhhhhhhhhhhhhhhhhhhhhhhhhhhhhhh-hhhhhhhhhhhhhh-h-hhhhhhhhhhhhhhhh]
[FFFFFFFFFFAAAAAAAAAAAAAAAAAAAAAAAAAAAAAAAAAAAAAAAAAAAAAAAAAAAAAAAAAAAAAAAAA]
Chr12(81675001-81680000) Chr(-4999-0)

>> 12_10397  0_0 0.301 0   0
Chr12 (51980001-51985000)       Chr (-4999-0)
[-h--hh-BhhBB-BB--BB--BB-BBBBBBBBB-------BBBB-BB-BBBBBBBBB-BBBhBBBBBB-BBBBBB]
[FFFFFFFFFFAAAAAAAAAAAAAAAAAAAAAAAAAAAAAAAAAAAAAAAAAAAAAAAAAAAAAAAAAAAAAAAAA]
Chr12(51980001-51985000) Chr(-4999-0)

>> 12_21866  0_0 0.3 0   0
Chr12 (109325001-109330000)     Chr (-4999-0)
[hh5h555555hBhhBhBhhBhhhhhhhhhhhhhBBBhBBB-BBBhBBhhhhhhhBhhhhhhh--hhB5hhhhhh-]
[FFFFFFFFFFAAAAAAAAAAAAAAAAAAAAAAAAAAAAAAAAAAAAAAAAAAAAAAAAAAAAAAAAAAAAAAAAA]
Chr12(109325001-109330000) Chr(-4999-0)

>> 12_19467  0_0 0.3 0   0
Chr12 (97330001-97335000)       Chr (-4999-0)
[h5hhhh5hhh55555555555555555555555555555h-555555555555555555555555555555h555]
[FFFFFFFFFFAAAAAAAAAAAAAAAAAAAAAAAAAAAAAAAAAAAAAAAAAAAAAAAAAAAAAAAAAAAAAAAAA]
Chr12(97330001-97335000) Chr(-4999-0)

>> 12_13018  0_0 0.3 0   0
Chr12 (65085001-65090000)       Chr (-4999-0)
[5555Bh5hhh5E-EEEEE-EEEEE-555555--555-555--555555--555-E--55------55-555555-]
[FFFFFFFFFFAAAAAAAAAAAAAAAAAAAAAAAAAAAAAAAAAAAAAAAAAAAAAAAAAAAAAAAAAAAAAAAAA]
Chr12(65085001-65090000) Chr(-4999-0)

>> 12_13017  0_0 0.3 0   0
Chr12 (65080001-65085000)       Chr (-4999-0)
[5555hh5hhh-E-EEEEE-EEEEE5-55555--55-55----555555--5-55----5----555555555555]
[FFFFFFFFFFAAAAAAAAAAAAAAAAAAAAAAAAAAAAAAAAAAAAAAAAAAAAAAAAAAAAAAAAAAAAAAAAA]
Chr12(65080001-65085000) Chr(-4999-0)
