# Supplementary material for: Automatic detection of genomic regions with informative epigenetic patterns
Source: BMC Genomics. 2018 Nov 28;19:847. doi: 10.1186/s12864-018-5286-5 (PMC6264639; doi:10.1186/s12864-018-5286-5)
Supplement: Supplementary file 2 — Full list of windows in all chromosomes for the three experiments (in plain text and html format). The lists include the detailed epigenetic profiles for the windows as well as links to inspect these in a genome browser. (ZIP 973 kb) [file 12864_2018_5286_MOESM2_ESM.zip › Additional_file_2/brain/TXT/sdp_brain_3_15to5_3_E4.txt]

# Epicorr 1.19
#
# nsamples= 75  # Nr. of epigenomes (samples)
# wlen= 5000  # Window length (bp)
# step= 5000  # Distance between window inits (bp)
#           => Window 'n' goes from  (n-1)*step+1  to  (n-1)*step+wlen  (bp)
# Chr_1= 3 (3) 198220452 bp
# nwin1= 39643 # Nr. of windows for Chr_1
# Chr_2= 3 (3) 198220452 bp
# nwin2= 39643 # Nr. of windows for Chr_2
# Epigen vocabulary:
# epired= YES # Reduced vocabulary (yes/no)
# state  mnemonic  color  shortname|longname
#   0   -       #000000 (---|---, ZNF/Rpts|ZNF genes & repeats, )
#   1   A       #FF0000 (TssA|Active TSS, TssAFlnk|Flanking Active TSS, )
#   3   5       #32CD32 (TxFlnk|Transcr. at gene 5' and 3', Tx|Strong transcription, TxWk|Weak transcription, )
#   7   E       #FFFF00 (EnhG|Genic enhancers, Enh|Enhancers, )
#   9   h       #8A91D0 (Het|Heterochromatin, Quies|Quiescent/Low, )
#  10   B       #CD5C5C (TssBiv|Bivalent/Poised, BivFlnk|Flanking Bivalent TSS/Enh, EnhBiv|Bivalent Enhancer, ReprPC|Repressed PolyComb, ReprPCWk|Weak Repressed PolyComb, )
#------------------------------------------------------------
>> 3_34365  0_0 0.659 0   0
Chr3 (171820001-171825000)      Chr (-4999-0)
[h-5hhhhhhh-E--EEE-EEEEEE-B---EB-E-E-------------EE---5E--55EE-55-5--5-E--55]
[FFFFFFFFFFAAAAAAAAAAAAAAAAAAAAAAAAAAAAAAAAAAAAAAAAAAAAAAAAAAAAAAAAAAAAAAAAA]
Chr3(171820001-171825000) Chr(-4999-0)

>> 3_13540  0_0 0.654 0   0
Chr3 (67695001-67700000)        Chr (-4999-0)
[h5hhhhhhhh555-5---55----55-BB-55--------5----55555---555--555555----5----55]
[FFFFFFFFFFAAAAAAAAAAAAAAAAAAAAAAAAAAAAAAAAAAAAAAAAAAAAAAAAAAAAAAAAAAAAAAAAA]
Chr3(67695001-67700000) Chr(-4999-0)

>> 3_2712  0_0 0.636 0   0
Chr3 (13555001-13560000)        Chr (-4999-0)
[555555555-hBhhhhhhhhh-hhhhhhh-hhhhE-EBBBBh--BB-h-----BEh--hh-hBB-B-hhBhB--h]
[FFFFFFFFFFAAAAAAAAAAAAAAAAAAAAAAAAAAAAAAAAAAAAAAAAAAAAAAAAAAAAAAAAAAAAAAAAA]
Chr3(13555001-13560000) Chr(-4999-0)

>> 3_23233  0_0 0.602 0   0
Chr3 (116160001-116165000)      Chr (-4999-0)
[AAAAAAAA---hh-hhBhhhhhhhhhBBBBhh-B---h----BB-A-h-------BB-h-------hh----h-h]
[FFFFFFFFFFAAAAAAAAAAAAAAAAAAAAAAAAAAAAAAAAAAAAAAAAAAAAAAAAAAAAAAAAAAAAAAAAA]
Chr3(116160001-116165000) Chr(-4999-0)

>> 3_2075  0_0 0.575 0   0
Chr3 (10370001-10375000)        Chr (-4999-0)
[555555555h-Bh---h-BhhBhh-h-BBBhh-BBBBBBBBBBBBB--BB---BBB-B-BBBBBBBBBBBBBBh-]
[FFFFFFFFFFAAAAAAAAAAAAAAAAAAAAAAAAAAAAAAAAAAAAAAAAAAAAAAAAAAAAAAAAAAAAAAAAA]
Chr3(10370001-10375000) Chr(-4999-0)

>> 3_26694  0_0 0.564 0   0
Chr3 (133465001-133470000)      Chr (-4999-0)
[AAAAAAA5hh-B-BBBBBBBh--BBBBBBBB-BBBBBBBBBBBBB-h-B--BBB---B-hh--BBBBB--BBB-h]
[FFFFFFFFFFAAAAAAAAAAAAAAAAAAAAAAAAAAAAAAAAAAAAAAAAAAAAAAAAAAAAAAAAAAAAAAAAA]
Chr3(133465001-133470000) Chr(-4999-0)

>> 3_2088  0_0 0.542 0   0
Chr3 (10435001-10440000)        Chr (-4999-0)
[5555555555-E--E---------h---h-E-hBBBBBBBBBBBBh5--Bh5-BBhhhhhhhBBhBhhhBhhhhh]
[FFFFFFFFFFAAAAAAAAAAAAAAAAAAAAAAAAAAAAAAAAAAAAAAAAAAAAAAAAAAAAAAAAAAAAAAAAA]
Chr3(10435001-10440000) Chr(-4999-0)

>> 3_10265  0_0 0.531 0   0
Chr3 (51320001-51325000)        Chr (-4999-0)
[-5555555--BBhhhhhhhhhhhhhhhhhh-hh--hh-hhBB---h-h-hhhhhhhh-hh-h-hhB-hhBh-hhh]
[FFFFFFFFFFAAAAAAAAAAAAAAAAAAAAAAAAAAAAAAAAAAAAAAAAAAAAAAAAAAAAAAAAAAAAAAAAA]
Chr3(51320001-51325000) Chr(-4999-0)

>> 3_10228  0_0 0.514 0   0
Chr3 (51135001-51140000)        Chr (-4999-0)
[5555555555hBhhhhhhhh--hhhhhhhhhhhhhhhhhhBBBhhh5hhhhhhhhhhhhhhhhhhhhhhhh-hhh]
[FFFFFFFFFFAAAAAAAAAAAAAAAAAAAAAAAAAAAAAAAAAAAAAAAAAAAAAAAAAAAAAAAAAAAAAAAAA]
Chr3(51135001-51140000) Chr(-4999-0)

>> 3_2091  0_0 0.513 0   0
Chr3 (10450001-10455000)        Chr (-4999-0)
[-55555555-hBhhhhhhhhhhhhhhhhhBhhhBBBBBBBBBBBBhhhhBh--BBhhhhhhhBBhBhhBhhh-hh]
[FFFFFFFFFFAAAAAAAAAAAAAAAAAAAAAAAAAAAAAAAAAAAAAAAAAAAAAAAAAAAAAAAAAAAAAAAAA]
Chr3(10450001-10455000) Chr(-4999-0)

>> 3_2077  0_0 0.503 0   0
Chr3 (10380001-10385000)        Chr (-4999-0)
[5555555555hBhhhhhhhhhhhhhh----hhhBBBBBBBB-BBBh5h-Bh5-BBhhBh-BBBB--hhBhBB-hh]
[FFFFFFFFFFAAAAAAAAAAAAAAAAAAAAAAAAAAAAAAAAAAAAAAAAAAAAAAAAAAAAAAAAAAAAAAAAA]
Chr3(10380001-10385000) Chr(-4999-0)

>> 3_10226  0_0 0.502 0   0
Chr3 (51125001-51130000)        Chr (-4999-0)
[5555555555hhhhhhhhhhhhhhhhhhhhhhhhhhhhhhBBBhBh5hhhhhhhhhhhhhhhhhhhhhhhhhhhh]
[FFFFFFFFFFAAAAAAAAAAAAAAAAAAAAAAAAAAAAAAAAAAAAAAAAAAAAAAAAAAAAAAAAAAAAAAAAA]
Chr3(51125001-51130000) Chr(-4999-0)

>> 3_2211  0_0 0.488 0   0
Chr3 (11050001-11055000)        Chr (-4999-0)
[EEE-EEEE--BBhBhBhhBhhhhhBhBBBBhhBBBBBB-BBBBBB--hhBBBBBBBBhhBBBBB-BBBBBB-B-h]
[FFFFFFFFFFAAAAAAAAAAAAAAAAAAAAAAAAAAAAAAAAAAAAAAAAAAAAAAAAAAAAAAAAAAAAAAAAA]
Chr3(11050001-11055000) Chr(-4999-0)

>> 3_37616  0_0 0.485 0   0
Chr3 (188075001-188080000)      Chr (-4999-0)
[hh-hhhhhhh-----E-----E-----------555h555h555555-----5h55-------555--555h-55]
[FFFFFFFFFFAAAAAAAAAAAAAAAAAAAAAAAAAAAAAAAAAAAAAAAAAAAAAAAAAAAAAAAAAAAAAAAAA]
Chr3(188075001-188080000) Chr(-4999-0)

>> 3_34191  0_0 0.485 0   0
Chr3 (170950001-170955000)      Chr (-4999-0)
[E-EEE---EEh55-555-55-hh-hhhhh5h5hhhhhBB-h5hh5--hh----hh--55h-hhh5hh5hhhhhhh]
[FFFFFFFFFFAAAAAAAAAAAAAAAAAAAAAAAAAAAAAAAAAAAAAAAAAAAAAAAAAAAAAAAAAAAAAAAAA]
Chr3(170950001-170955000) Chr(-4999-0)

>> 3_35906  0_0 0.482 0   0
Chr3 (179525001-179530000)      Chr (-4999-0)
[-55555555-hhhhhhh-hhhhhhhBhhhhhhh-------h-hh5hh-hhhhhhhhhhhhhhhhhhBhhhh-hhh]
[FFFFFFFFFFAAAAAAAAAAAAAAAAAAAAAAAAAAAAAAAAAAAAAAAAAAAAAAAAAAAAAAAAAAAAAAAAA]
Chr3(179525001-179530000) Chr(-4999-0)

>> 3_23748  0_0 0.482 0   0
Chr3 (118735001-118740000)      Chr (-4999-0)
[EEEEEE-E-Ehhh-hhhhhhhhhhhB-BBBB-hBBhBBhh--hhh-EhhB-h-hB-hhhh-h-hhhBhhhhhBhh]
[FFFFFFFFFFAAAAAAAAAAAAAAAAAAAAAAAAAAAAAAAAAAAAAAAAAAAAAAAAAAAAAAAAAAAAAAAAA]
Chr3(118735001-118740000) Chr(-4999-0)

>> 3_10229  0_0 0.482 0   0
Chr3 (51140001-51145000)        Chr (-4999-0)
[55555555-5BBhBhhhhhh-BhhhhhhhhhhhhhhhhhhBhBhh-5hhhhhhhhhhhhhhh-hhhhBhhhhhhh]
[FFFFFFFFFFAAAAAAAAAAAAAAAAAAAAAAAAAAAAAAAAAAAAAAAAAAAAAAAAAAAAAAAAAAAAAAAAA]
Chr3(51140001-51145000) Chr(-4999-0)

>> 3_31919  0_0 0.475 0   0
Chr3 (159590001-159595000)      Chr (-4999-0)
[EEEEEE--5-hBhhBBhhhBBhh-hh5--5h-h-5-----hh---55hh55--55--55----5hhh5hhhhhhh]
[FFFFFFFFFFAAAAAAAAAAAAAAAAAAAAAAAAAAAAAAAAAAAAAAAAAAAAAAAAAAAAAAAAAAAAAAAAA]
Chr3(159590001-159595000) Chr(-4999-0)

>> 3_11300  0_0 0.473 0   0
Chr3 (56495001-56500000)        Chr (-4999-0)
[hhhhhhhhhhBBBBBB-BBBB-BBBBBBBBBBBBBBBBBBBBBBhBBB-BBBBBBBBBhBBBBBBBBBBBBBBB5]
[FFFFFFFFFFAAAAAAAAAAAAAAAAAAAAAAAAAAAAAAAAAAAAAAAAAAAAAAAAAAAAAAAAAAAAAAAAA]
Chr3(56495001-56500000) Chr(-4999-0)

>> 3_35904  0_0 0.47 0   0
Chr3 (179515001-179520000)      Chr (-4999-0)
[5555555555hhh-hhh-hh-hhhh-hBhhhhh-----h5h5hh-hh5hhhhhhhhhhhhhhhhhhBhh-B-hhh]
[FFFFFFFFFFAAAAAAAAAAAAAAAAAAAAAAAAAAAAAAAAAAAAAAAAAAAAAAAAAAAAAAAAAAAAAAAAA]
Chr3(179515001-179520000) Chr(-4999-0)

>> 3_9522  0_0 0.469 0   0
Chr3 (47605001-47610000)        Chr (-4999-0)
[5555555555BBhhBBhhhhhhhh-hhhhBBhhBBBBBBBBhBB-55BhBhhBBhhhhhhhhhhhhBhhhhhhhh]
[FFFFFFFFFFAAAAAAAAAAAAAAAAAAAAAAAAAAAAAAAAAAAAAAAAAAAAAAAAAAAAAAAAAAAAAAAAA]
Chr3(47605001-47610000) Chr(-4999-0)

>> 3_10253  0_0 0.469 0   0
Chr3 (51260001-51265000)        Chr (-4999-0)
[5555555555hhhBhhhhhhhhhhhBBhh-hhhhhhhhhhBBBBh-5hhhhhhhhhhhhhhh5hhhhhhhhhhhh]
[FFFFFFFFFFAAAAAAAAAAAAAAAAAAAAAAAAAAAAAAAAAAAAAAAAAAAAAAAAAAAAAAAAAAAAAAAAA]
Chr3(51260001-51265000) Chr(-4999-0)

>> 3_2214  0_0 0.467 0   0
Chr3 (11065001-11070000)        Chr (-4999-0)
[5555555555BBhBh---Bhhhhh-hB--BhhBBBBBB-BBBBBB55hhBBBBBBhB--hBhBB-BBBBBB-B5h]
[FFFFFFFFFFAAAAAAAAAAAAAAAAAAAAAAAAAAAAAAAAAAAAAAAAAAAAAAAAAAAAAAAAAAAAAAAAA]
Chr3(11065001-11070000) Chr(-4999-0)

>> 3_2082  0_0 0.467 0   0
Chr3 (10405001-10410000)        Chr (-4999-0)
[5555555555hBhhhhhhhhhhhhhhhhhhBhB---h---BB----5hhBh55BBhhBhhhhB-BBhhhhhBBhh]
[FFFFFFFFFFAAAAAAAAAAAAAAAAAAAAAAAAAAAAAAAAAAAAAAAAAAAAAAAAAAAAAAAAAAAAAAAAA]
Chr3(10405001-10410000) Chr(-4999-0)

>> 3_10270  0_0 0.466 0   0
Chr3 (51345001-51350000)        Chr (-4999-0)
[5555555555hBhBBhhh-hhhhhhhhhhhBhhhhhhhBBBBBhhh5Bhhhhhhhhhhhhhh5hhhBhhhhhhhh]
[FFFFFFFFFFAAAAAAAAAAAAAAAAAAAAAAAAAAAAAAAAAAAAAAAAAAAAAAAAAAAAAAAAAAAAAAAAA]
Chr3(51345001-51350000) Chr(-4999-0)

>> 3_10227  0_0 0.466 0   0
Chr3 (51130001-51135000)        Chr (-4999-0)
[5555555555h-hhhhhhhhhhhhhhhhhhhhhhhhhhhhBBBhhh5hhhhhhhhhhhhhhhhhhhhhhhh5hhh]
[FFFFFFFFFFAAAAAAAAAAAAAAAAAAAAAAAAAAAAAAAAAAAAAAAAAAAAAAAAAAAAAAAAAAAAAAAAA]
Chr3(51130001-51135000) Chr(-4999-0)

>> 3_9934  0_0 0.464 0   0
Chr3 (49665001-49670000)        Chr (-4999-0)
[55555555-5hBhhBhh-hhh-hhhhhhh-hhh-BBBBBB-h-BB-5hhhhhhBhhh5hhhh-hhh-hBhhBhhh]
[FFFFFFFFFFAAAAAAAAAAAAAAAAAAAAAAAAAAAAAAAAAAAAAAAAAAAAAAAAAAAAAAAAAAAAAAAAA]
Chr3(49665001-49670000) Chr(-4999-0)

>> 3_10252  0_0 0.463 0   0
Chr3 (51255001-51260000)        Chr (-4999-0)
[5555555555hhhBhhhhhhhhhhhhBhhhhhhhhhhhhhBBBBhh5hhhhhhhhhhhhhhh5hhhhBhhhhhhh]
[FFFFFFFFFFAAAAAAAAAAAAAAAAAAAAAAAAAAAAAAAAAAAAAAAAAAAAAAAAAAAAAAAAAAAAAAAAA]
Chr3(51255001-51260000) Chr(-4999-0)

>> 3_26723  0_0 0.454 0   0
Chr3 (133610001-133615000)      Chr (-4999-0)
[---AAAA---BB-BBB-BBBhhhhBB----BBB----BBBBBBBB--BB--BB------B---BBBBB-BBB---]
[FFFFFFFFFFAAAAAAAAAAAAAAAAAAAAAAAAAAAAAAAAAAAAAAAAAAAAAAAAAAAAAAAAAAAAAAAAA]
Chr3(133610001-133615000) Chr(-4999-0)

>> 3_2079  0_0 0.453 0   0
Chr3 (10390001-10395000)        Chr (-4999-0)
[5555555555hBhhhhhh-hhBhhhhhhhh-hhhhB----BBBBBh5hhBh55BBhhBhBBBBBBBhhhhhB-hh]
[FFFFFFFFFFAAAAAAAAAAAAAAAAAAAAAAAAAAAAAAAAAAAAAAAAAAAAAAAAAAAAAAAAAAAAAAAAA]
Chr3(10390001-10395000) Chr(-4999-0)

>> 3_2084  0_0 0.452 0   0
Chr3 (10415001-10420000)        Chr (-4999-0)
[-555555-5-hBhhhhhhhhhhhhh-hhhhhhhB-BB-BBBBBBB5---B-E-BB---h-hh-BBBhhhBhhBhh]
[FFFFFFFFFFAAAAAAAAAAAAAAAAAAAAAAAAAAAAAAAAAAAAAAAAAAAAAAAAAAAAAAAAAAAAAAAAA]
Chr3(10415001-10420000) Chr(-4999-0)

>> 3_2210  0_0 0.45 0   0
Chr3 (11045001-11050000)        Chr (-4999-0)
[EEEEEEE-5EBBhB-BhhBhhhhhBhBBBBhhBBBBBBBBBB-BBEEhhBBBB-BBBhhBBBBBBBBBBBBBB-h]
[FFFFFFFFFFAAAAAAAAAAAAAAAAAAAAAAAAAAAAAAAAAAAAAAAAAAAAAAAAAAAAAAAAAAAAAAAAA]
Chr3(11045001-11050000) Chr(-4999-0)

>> 3_2078  0_0 0.45 0   0
Chr3 (10385001-10390000)        Chr (-4999-0)
[5555555555hBhhhhhhhhhBhhhhhhhhhhhh-BB-BBB-BBBh5hhBh55BBhhBhBBBBBB-hh-h-Bhhh]
[FFFFFFFFFFAAAAAAAAAAAAAAAAAAAAAAAAAAAAAAAAAAAAAAAAAAAAAAAAAAAAAAAAAAAAAAAAA]
Chr3(10385001-10390000) Chr(-4999-0)

>> 3_21095  0_0 0.448 0   0
Chr3 (105470001-105475000)      Chr (-4999-0)
[-hhhhhhhh-5---EE---EE---h-------h--55-55--55555-5555555h55555555-5555555555]
[FFFFFFFFFFAAAAAAAAAAAAAAAAAAAAAAAAAAAAAAAAAAAAAAAAAAAAAAAAAAAAAAAAAAAAAAAAA]
Chr3(105470001-105475000) Chr(-4999-0)

>> 3_2081  0_0 0.447 0   0
Chr3 (10400001-10405000)        Chr (-4999-0)
[5555555555hBh-hhhhhhhBhhhhhhhhBhBh-Bh-B-BBBBBh5hh-h55BBhhBhhhhBBBBhhhhhBBhh]
[FFFFFFFFFFAAAAAAAAAAAAAAAAAAAAAAAAAAAAAAAAAAAAAAAAAAAAAAAAAAAAAAAAAAAAAAAAA]
Chr3(10400001-10405000) Chr(-4999-0)

>> 3_27332  0_0 0.443 0   0
Chr3 (136655001-136660000)      Chr (-4999-0)
[hhhhh5hhhh5--------------55-5-555-5---555-555--55-5h555h5-5555555555555-55-]
[FFFFFFFFFFAAAAAAAAAAAAAAAAAAAAAAAAAAAAAAAAAAAAAAAAAAAAAAAAAAAAAAAAAAAAAAAAA]
Chr3(136655001-136660000) Chr(-4999-0)

>> 3_14491  0_0 0.442 0   0
Chr3 (72450001-72455000)        Chr (-4999-0)
[EEEEEE--hh55h55---55-555h5----555h-h-555hhhh5hh55--5-hh-5-5--5h-hh--h55-h55]
[FFFFFFFFFFAAAAAAAAAAAAAAAAAAAAAAAAAAAAAAAAAAAAAAAAAAAAAAAAAAAAAAAAAAAAAAAAA]
Chr3(72450001-72455000) Chr(-4999-0)

>> 3_10263  0_0 0.442 0   0
Chr3 (51310001-51315000)        Chr (-4999-0)
[55555-555---h-h---hhh---hhhhhhhhhBBhhhhhBBhhh-5hhhhhhhhhh-hhhh5hh-BBhhBhhhh]
[FFFFFFFFFFAAAAAAAAAAAAAAAAAAAAAAAAAAAAAAAAAAAAAAAAAAAAAAAAAAAAAAAAAAAAAAAAA]
Chr3(51310001-51315000) Chr(-4999-0)

>> 3_2089  0_0 0.441 0   0
Chr3 (10440001-10445000)        Chr (-4999-0)
[5555555555hBhhhhhhhhhhhhhhhhh-hhhBBBBBBBBBBBB-5hhBh55BBhhhhhhhBBhBhhh-hhhhh]
[FFFFFFFFFFAAAAAAAAAAAAAAAAAAAAAAAAAAAAAAAAAAAAAAAAAAAAAAAAAAAAAAAAAAAAAAAAA]
Chr3(10440001-10445000) Chr(-4999-0)

>> 3_10254  0_0 0.441 0   0
Chr3 (51265001-51270000)        Chr (-4999-0)
[5555555555hhh--hhhhhhhhhhhhhhhhhhhhhhhhhBB-hh55hhhhhhhhhhhhhhh5hhhhhhhhhhhh]
[FFFFFFFFFFAAAAAAAAAAAAAAAAAAAAAAAAAAAAAAAAAAAAAAAAAAAAAAAAAAAAAAAAAAAAAAAAA]
Chr3(51265001-51270000) Chr(-4999-0)

>> 3_10144  0_0 0.439 0   0
Chr3 (50715001-50720000)        Chr (-4999-0)
[55h555hhhhBBhBB-BBB-BBBBBBB--BBBBBBBBBBBBBBBBhhBBBhB-BBBBhBBBB-BBBBBBBBBBBh]
[FFFFFFFFFFAAAAAAAAAAAAAAAAAAAAAAAAAAAAAAAAAAAAAAAAAAAAAAAAAAAAAAAAAAAAAAAAA]
Chr3(50715001-50720000) Chr(-4999-0)

>> 3_14300  0_0 0.438 0   0
Chr3 (71495001-71500000)        Chr (-4999-0)
[55555h5555-EEEEEEEEEE-EE----EE-----hhh-hhh---h-EEh---hhE--55---h----h---E-5]
[FFFFFFFFFFAAAAAAAAAAAAAAAAAAAAAAAAAAAAAAAAAAAAAAAAAAAAAAAAAAAAAAAAAAAAAAAAA]
Chr3(71495001-71500000) Chr(-4999-0)

>> 3_2215  0_0 0.434 0   0
Chr3 (11070001-11075000)        Chr (-4999-0)
[5555555555BBhBhB-BBhhhhhBhBBBBhhBBBBBBhBBBBBB55hhBBBBBBhBBhhBhBBBBBBBBBBB5h]
[FFFFFFFFFFAAAAAAAAAAAAAAAAAAAAAAAAAAAAAAAAAAAAAAAAAAAAAAAAAAAAAAAAAAAAAAAAA]
Chr3(11070001-11075000) Chr(-4999-0)

>> 3_2200  0_0 0.434 0   0
Chr3 (10995001-11000000)        Chr (-4999-0)
[--E-E-EE5-hBhhhBhhBhhhhhhh-BBBhhBBBBBBBBBBBBB--h-----B----hBBB-BBBBBBBhB-hh]
[FFFFFFFFFFAAAAAAAAAAAAAAAAAAAAAAAAAAAAAAAAAAAAAAAAAAAAAAAAAAAAAAAAAAAAAAAAA]
Chr3(10995001-11000000) Chr(-4999-0)

>> 3_2090  0_0 0.434 0   0
Chr3 (10445001-10450000)        Chr (-4999-0)
[5555555555hBhhhhhhhhhhhhhhhhhBhhhBBBBBBBBBBBBh5hhBh55BBhhhhhhhBBhBhh-hhhhhh]
[FFFFFFFFFFAAAAAAAAAAAAAAAAAAAAAAAAAAAAAAAAAAAAAAAAAAAAAAAAAAAAAAAAAAAAAAAAA]
Chr3(10445001-10450000) Chr(-4999-0)

>> 3_6148  0_0 0.431 0   0
Chr3 (30735001-30740000)        Chr (-4999-0)
[---hhhh-hh555-555-555555555555-5555-555555555h555----5----5---55--555555-55]
[FFFFFFFFFFAAAAAAAAAAAAAAAAAAAAAAAAAAAAAAAAAAAAAAAAAAAAAAAAAAAAAAAAAAAAAAAAA]
Chr3(30735001-30740000) Chr(-4999-0)

>> 3_10255  0_0 0.431 0   0
Chr3 (51270001-51275000)        Chr (-4999-0)
[5555555555hhhhhhhhhhhhhhhhhhhhhhhhhhhhhhBBhhh55hhhhhhhhhhhhhhh5hhhhhhhhhhhh]
[FFFFFFFFFFAAAAAAAAAAAAAAAAAAAAAAAAAAAAAAAAAAAAAAAAAAAAAAAAAAAAAAAAAAAAAAAAA]
Chr3(51270001-51275000) Chr(-4999-0)

>> 3_6138  0_0 0.427 0   0
Chr3 (30685001-30690000)        Chr (-4999-0)
[-5-5hh5hhhEEE-EEE---EE-EE-EEEEEE--------5555-5BEE-5E55-----E---555--5----55]
[FFFFFFFFFFAAAAAAAAAAAAAAAAAAAAAAAAAAAAAAAAAAAAAAAAAAAAAAAAAAAAAAAAAAAAAAAAA]
Chr3(30685001-30690000) Chr(-4999-0)

>> 3_6137  0_0 0.427 0   0
Chr3 (30680001-30685000)        Chr (-4999-0)
[-555hh-hhhEEE-E----EE---E---EEEE-5---5--5555E5B-EE-E-5-E---EE--555EE5--5-5-]
[FFFFFFFFFFAAAAAAAAAAAAAAAAAAAAAAAAAAAAAAAAAAAAAAAAAAAAAAAAAAAAAAAAAAAAAAAAA]
Chr3(30680001-30685000) Chr(-4999-0)

>> 3_2099  0_0 0.427 0   0
Chr3 (10490001-10495000)        Chr (-4999-0)
[5h5B555555-BhBhhhhhhhhhhhBBBBBhh-BBBBBBBBBBBB--BhB-E-BB-BB-BhBBBBBBBBB-BBhh]
[FFFFFFFFFFAAAAAAAAAAAAAAAAAAAAAAAAAAAAAAAAAAAAAAAAAAAAAAAAAAAAAAAAAAAAAAAAA]
Chr3(10490001-10495000) Chr(-4999-0)

>> 3_9933  0_0 0.421 0   0
Chr3 (49660001-49665000)        Chr (-4999-0)
[555555555-hBhhhhhhhhhhhhhhhhhBhhhBBBBBBB-hBBB55hhhhhh-5hh-hhhhB--hhh-hhBhhh]
[FFFFFFFFFFAAAAAAAAAAAAAAAAAAAAAAAAAAAAAAAAAAAAAAAAAAAAAAAAAAAAAAAAAAAAAAAAA]
Chr3(49660001-49665000) Chr(-4999-0)

>> 3_10261  0_0 0.421 0   0
Chr3 (51300001-51305000)        Chr (-4999-0)
[555555555hh-hh-hhhhhh-hhhhhhhhhhhhhhhhhhBBh-hh-hhhhhhhhhhhhhhh5hhhBhhhhhhhh]
[FFFFFFFFFFAAAAAAAAAAAAAAAAAAAAAAAAAAAAAAAAAAAAAAAAAAAAAAAAAAAAAAAAAAAAAAAAA]
Chr3(51300001-51305000) Chr(-4999-0)

>> 3_1849  0_0 0.418 0   0
Chr3 (9240001-9245000)  Chr (-4999-0)
[EEEEEEEEE-hBhhhhhhhhhhhhhhhhhhhhhBB-hBBB-h555EEhhhhhh-E-55hhhhh-hhh5hhhhh5h]
[FFFFFFFFFFAAAAAAAAAAAAAAAAAAAAAAAAAAAAAAAAAAAAAAAAAAAAAAAAAAAAAAAAAAAAAAAAA]
Chr3(9240001-9245000) Chr(-4999-0)

>> 3_2080  0_0 0.415 0   0
Chr3 (10395001-10400000)        Chr (-4999-0)
[55-555-555hBhhhhhh-hhBhhh------hB---5EEEBBB-Bh5hhBh5-BBhhBhB--BBBBhhhhhBBhh]
[FFFFFFFFFFAAAAAAAAAAAAAAAAAAAAAAAAAAAAAAAAAAAAAAAAAAAAAAAAAAAAAAAAAAAAAAAAA]
Chr3(10395001-10400000) Chr(-4999-0)

>> 3_11648  0_0 0.415 0   0
Chr3 (58235001-58240000)        Chr (-4999-0)
[EEEEE--5EE5--5h5hhhhhhh-555hh55-B5---h-555-555-hh555555h5555E-----5------55]
[FFFFFFFFFFAAAAAAAAAAAAAAAAAAAAAAAAAAAAAAAAAAAAAAAAAAAAAAAAAAAAAAAAAAAAAAAAA]
Chr3(58235001-58240000) Chr(-4999-0)

>> 3_35907  0_0 0.412 0   0
Chr3 (179530001-179535000)      Chr (-4999-0)
[555555555hhhhhhhhhBhhhhhhBBhhhhhhhhhhhhhhhhh5hhhhhh-hhhh-hhhhhhhhhBhhhhhhhh]
[FFFFFFFFFFAAAAAAAAAAAAAAAAAAAAAAAAAAAAAAAAAAAAAAAAAAAAAAAAAAAAAAAAAAAAAAAAA]
Chr3(179530001-179535000) Chr(-4999-0)

>> 3_3308  0_0 0.412 0   0
Chr3 (16535001-16540000)        Chr (-4999-0)
[-hhh-hhhh--E---E---E---E55----EEh--555--55-55--------5-h-555h5-55B-5-5-h555]
[FFFFFFFFFFAAAAAAAAAAAAAAAAAAAAAAAAAAAAAAAAAAAAAAAAAAAAAAAAAAAAAAAAAAAAAAAAA]
Chr3(16535001-16540000) Chr(-4999-0)

>> 3_24801  0_0 0.411 0   0
Chr3 (124000001-124005000)      Chr (-4999-0)
[555h55555h-BhhhBhBhhhhhhhhBBBBhhh---hBBBBBBBB--hhh---B-h-5------hB--hhhhh-h]
[FFFFFFFFFFAAAAAAAAAAAAAAAAAAAAAAAAAAAAAAAAAAAAAAAAAAAAAAAAAAAAAAAAAAAAAAAAA]
Chr3(124000001-124005000) Chr(-4999-0)

>> 3_2074  0_0 0.41 0   0
Chr3 (10365001-10370000)        Chr (-4999-0)
[555555555hBBhBBhhBBhhhBhBhhBBBhhBBBBBBBB--BBBBBBBBh55BBBB-BB--BBBBBBBBBBBhB]
[FFFFFFFFFFAAAAAAAAAAAAAAAAAAAAAAAAAAAAAAAAAAAAAAAAAAAAAAAAAAAAAAAAAAAAAAAAA]
Chr3(10365001-10370000) Chr(-4999-0)

>> 3_2076  0_0 0.409 0   0
Chr3 (10375001-10380000)        Chr (-4999-0)
[55-555-55-hBhhhhhhhhhhhhh5---EhhhBBBBBBBBBBBB-5h-B---BBhhBh-BBBB--h-BBBB-hh]
[FFFFFFFFFFAAAAAAAAAAAAAAAAAAAAAAAAAAAAAAAAAAAAAAAAAAAAAAAAAAAAAAAAAAAAAAAAA]
Chr3(10375001-10380000) Chr(-4999-0)

>> 3_9920  0_0 0.404 0   0
Chr3 (49595001-49600000)        Chr (-4999-0)
[5h55--555hBBBBBBBBB--BhBBBBBBBB-BBB-BBBBBBBBB-hB-hhhhBB-hhhhhBhBBBBB-BBBBhh]
[FFFFFFFFFFAAAAAAAAAAAAAAAAAAAAAAAAAAAAAAAAAAAAAAAAAAAAAAAAAAAAAAAAAAAAAAAAA]
Chr3(49595001-49600000) Chr(-4999-0)

>> 3_82  0_0 0.403 0   0
Chr3 (405001-410000)    Chr (-4999-0)
[5-55555-55hhhhhhhhhhhhhhhBhhhhhhhhhh-hhhhBhhh5hhh5hhhhhhhhhhhhhhhhhhhhhhhhh]
[FFFFFFFFFFAAAAAAAAAAAAAAAAAAAAAAAAAAAAAAAAAAAAAAAAAAAAAAAAAAAAAAAAAAAAAAAAA]
Chr3(405001-410000) Chr(-4999-0)

>> 3_10262  0_0 0.403 0   0
Chr3 (51305001-51310000)        Chr (-4999-0)
[555555555hh---h---h-----hhhhhhhhhhhhhhhhBBhhhh5--hhhhhhhhhhhhh5hhhBBhhhhhhh]
[FFFFFFFFFFAAAAAAAAAAAAAAAAAAAAAAAAAAAAAAAAAAAAAAAAAAAAAAAAAAAAAAAAAAAAAAAAA]
Chr3(51305001-51310000) Chr(-4999-0)

>> 3_10256  0_0 0.403 0   0
Chr3 (51275001-51280000)        Chr (-4999-0)
[55555555--hhhhhhhhhhhhhhhhhhhhhhhhhhhhhhBBBhh-5hhhhhhhhhhhhhhh5hhhhhhhhhhhh]
[FFFFFFFFFFAAAAAAAAAAAAAAAAAAAAAAAAAAAAAAAAAAAAAAAAAAAAAAAAAAAAAAAAAAAAAAAAA]
Chr3(51275001-51280000) Chr(-4999-0)

>> 3_10271  0_0 0.402 0   0
Chr3 (51350001-51355000)        Chr (-4999-0)
[555555555-hBhBBhhhhhhhhhhhhhhhBhhhhhhhBBBBBhhh5hhhhhhhhh5hhhhh5hhBBhhhhhhhh]
[FFFFFFFFFFAAAAAAAAAAAAAAAAAAAAAAAAAAAAAAAAAAAAAAAAAAAAAAAAAAAAAAAAAAAAAAAAA]
Chr3(51350001-51355000) Chr(-4999-0)

>> 3_5499  0_0 0.398 0   0
Chr3 (27490001-27495000)        Chr (-4999-0)
[hhhhhhhhh-5555--5-5--5-555555555h-----555555555555hh55-5-555-5555555h5--5-h]
[FFFFFFFFFFAAAAAAAAAAAAAAAAAAAAAAAAAAAAAAAAAAAAAAAAAAAAAAAAAAAAAAAAAAAAAAAAA]
Chr3(27490001-27495000) Chr(-4999-0)

>> 3_14440  0_0 0.398 0   0
Chr3 (72195001-72200000)        Chr (-4999-0)
[555555h5-5hBhhhhhhhhhhhhh-hhhh-hhhhhhhhBhhBBBhB-hhBhBhBBh5hhhhhhE-hhB--h-hh]
[FFFFFFFFFFAAAAAAAAAAAAAAAAAAAAAAAAAAAAAAAAAAAAAAAAAAAAAAAAAAAAAAAAAAAAAAAAA]
Chr3(72195001-72200000) Chr(-4999-0)

>> 3_10264  0_0 0.398 0   0
Chr3 (51315001-51320000)        Chr (-4999-0)
[---5555555BBhhhhhhhhhhhhhh-hhhBh-BBhhhh-BBhh-----hhhhhhhh5hhh-5hhBBBhB-Bhhh]
[FFFFFFFFFFAAAAAAAAAAAAAAAAAAAAAAAAAAAAAAAAAAAAAAAAAAAAAAAAAAAAAAAAAAAAAAAAA]
Chr3(51315001-51320000) Chr(-4999-0)

>> 3_4024  0_0 0.396 0   0
Chr3 (20115001-20120000)        Chr (-4999-0)
[EEEEEE-hhh55555555-55555555555555h5--5hh--555-E55555-55h5555555555-5h555555]
[FFFFFFFFFFAAAAAAAAAAAAAAAAAAAAAAAAAAAAAAAAAAAAAAAAAAAAAAAAAAAAAAAAAAAAAAAAA]
Chr3(20115001-20120000) Chr(-4999-0)

>> 3_36707  0_0 0.396 0   0
Chr3 (183530001-183535000)      Chr (-4999-0)
[EEEEEE-5-E5-55----------5555555-5555555555---55-E5555-555555555555-5555-555]
[FFFFFFFFFFAAAAAAAAAAAAAAAAAAAAAAAAAAAAAAAAAAAAAAAAAAAAAAAAAAAAAAAAAAAAAAAAA]
Chr3(183530001-183535000) Chr(-4999-0)

>> 3_10279  0_0 0.396 0   0
Chr3 (51390001-51395000)        Chr (-4999-0)
[5555555555hhhBhhhhhhhhhhhh----hhBhhh----BB--h55hhhhhh-Bh555hhh5-BBhBhhh-h--]
[FFFFFFFFFFAAAAAAAAAAAAAAAAAAAAAAAAAAAAAAAAAAAAAAAAAAAAAAAAAAAAAAAAAAAAAAAAA]
Chr3(51390001-51395000) Chr(-4999-0)

>> 3_1012  0_0 0.396 0   0
Chr3 (5055001-5060000)  Chr (-4999-0)
[hhhhhhhhhh5--55-h--------EEEEEEE----55--hh-----h-55--55--5h-hh5-E-5---EE-55]
[FFFFFFFFFFAAAAAAAAAAAAAAAAAAAAAAAAAAAAAAAAAAAAAAAAAAAAAAAAAAAAAAAAAAAAAAAAA]
Chr3(5055001-5060000) Chr(-4999-0)

>> 3_10275  0_0 0.392 0   0
Chr3 (51370001-51375000)        Chr (-4999-0)
[5555555555BhhhhhhhhhhhhhhBhhh-hhhhhhhhBBhhhhh55hhhhhhBB-55hhh-5Bh-hhhhhhhhh]
[FFFFFFFFFFAAAAAAAAAAAAAAAAAAAAAAAAAAAAAAAAAAAAAAAAAAAAAAAAAAAAAAAAAAAAAAAAA]
Chr3(51370001-51375000) Chr(-4999-0)

>> 3_6135  0_0 0.391 0   0
Chr3 (30670001-30675000)        Chr (-4999-0)
[-5--hh-hhhE-E-EE-5------E--EEEEEA-5EEE-----EE5hE-E-EE5-----EEE55E5---E---55]
[FFFFFFFFFFAAAAAAAAAAAAAAAAAAAAAAAAAAAAAAAAAAAAAAAAAAAAAAAAAAAAAAAAAAAAAAAAA]
Chr3(30670001-30675000) Chr(-4999-0)

>> 3_2093  0_0 0.391 0   0
Chr3 (10460001-10465000)        Chr (-4999-0)
[h555555h5hh-hh-hhhh-hhhhh-hBhB-hBBBBBBBBBBBBBhhhhBh--BBhhBBBhBBBhBhBBhhBBhh]
[FFFFFFFFFFAAAAAAAAAAAAAAAAAAAAAAAAAAAAAAAAAAAAAAAAAAAAAAAAAAAAAAAAAAAAAAAAA]
Chr3(10460001-10465000) Chr(-4999-0)

>> 3_2086  0_0 0.391 0   0
Chr3 (10425001-10430000)        Chr (-4999-0)
[-555-55---hBhhhhhhhhhhhhhhhhh--hh-----BBBBBBB--hh-h5---hh-hhhh---hhh-hh--hh]
[FFFFFFFFFFAAAAAAAAAAAAAAAAAAAAAAAAAAAAAAAAAAAAAAAAAAAAAAAAAAAAAAAAAAAAAAAAA]
Chr3(10425001-10430000) Chr(-4999-0)

>> 3_10277  0_0 0.391 0   0
Chr3 (51380001-51385000)        Chr (-4999-0)
[5555555555hhhhhhhhhhhhhhhhhhhBhhB-------BB---55hhhhhhhBh555hhh5hhBhBhhh-h--]
[FFFFFFFFFFAAAAAAAAAAAAAAAAAAAAAAAAAAAAAAAAAAAAAAAAAAAAAAAAAAAAAAAAAAAAAAAAA]
Chr3(51380001-51385000) Chr(-4999-0)

>> 3_2618  0_0 0.389 0   0
Chr3 (13085001-13090000)        Chr (-4999-0)
[EEEEEEE-EE--h----hhhhhh--E----E--B-BBBBBBhBBBEEEE-hh-B-h--hhhhBBBBhh--hh-5-]
[FFFFFFFFFFAAAAAAAAAAAAAAAAAAAAAAAAAAAAAAAAAAAAAAAAAAAAAAAAAAAAAAAAAAAAAAAAA]
Chr3(13085001-13090000) Chr(-4999-0)

>> 3_10260  0_0 0.388 0   0
Chr3 (51295001-51300000)        Chr (-4999-0)
[555555555hhBhhBhhhhh-hhh-hhhhhhhhhBhhhh-BB-Bhh5hh-hhhhhhhhhh-h5hhhBhhhhhBh-]
[FFFFFFFFFFAAAAAAAAAAAAAAAAAAAAAAAAAAAAAAAAAAAAAAAAAAAAAAAAAAAAAAAAAAAAAAAAA]
Chr3(51295001-51300000) Chr(-4999-0)

>> 3_7913  0_0 0.384 0   0
Chr3 (39560001-39565000)        Chr (-4999-0)
[5555555hhhBBhhBBhhBBBBBBBBhhh-BBhBB-BhhhBBBBh-BhhhhhBhhBBhhhhhh-BBBBhhh-Bhh]
[FFFFFFFFFFAAAAAAAAAAAAAAAAAAAAAAAAAAAAAAAAAAAAAAAAAAAAAAAAAAAAAAAAAAAAAAAAA]
Chr3(39560001-39565000) Chr(-4999-0)

>> 3_10257  0_0 0.384 0   0
Chr3 (51280001-51285000)        Chr (-4999-0)
[555555555hhhhhhhhhhhhhhh-hhh--hh-hhhhhhhBBBh-h5hh-hhhhhhhhhhhh5hhhhhhhhhBhh]
[FFFFFFFFFFAAAAAAAAAAAAAAAAAAAAAAAAAAAAAAAAAAAAAAAAAAAAAAAAAAAAAAAAAAAAAAAAA]
Chr3(51280001-51285000) Chr(-4999-0)

>> 3_81  0_0 0.383 0   0
Chr3 (400001-405000)    Chr (-4999-0)
[5-55555555hhhhhhhhhhhhhhhBBhhh-hhhhh5hhhhBhhh55hh5hhhhhhhhhh-hhhhhhhhhhhhhh]
[FFFFFFFFFFAAAAAAAAAAAAAAAAAAAAAAAAAAAAAAAAAAAAAAAAAAAAAAAAAAAAAAAAAAAAAAAAA]
Chr3(400001-405000) Chr(-4999-0)

>> 3_2094  0_0 0.383 0   0
Chr3 (10465001-10470000)        Chr (-4999-0)
[h555555h5hhBh-hhhhhhhhhhhBhBhBhhBBBBBBBBBBBBBhhhhB-E-BBhh-BBhBBB-BhBhhhhBhh]
[FFFFFFFFFFAAAAAAAAAAAAAAAAAAAAAAAAAAAAAAAAAAAAAAAAAAAAAAAAAAAAAAAAAAAAAAAAA]
Chr3(10465001-10470000) Chr(-4999-0)

>> 3_31921  0_0 0.382 0   0
Chr3 (159600001-159605000)      Chr (-4999-0)
[EEEEEE--5-hB-hBBhhBBBhhhhh5---hhh--55----------h-5---5----55-EE---hhhhhhh5h]
[FFFFFFFFFFAAAAAAAAAAAAAAAAAAAAAAAAAAAAAAAAAAAAAAAAAAAAAAAAAAAAAAAAAAAAAAAAA]
Chr3(159600001-159605000) Chr(-4999-0)

>> 3_10282  0_0 0.382 0   0
Chr3 (51405001-51410000)        Chr (-4999-0)
[5555555555-BhhB-hhB-hhhhhhhhhh-hBhhhh-BBBBB-h55h-Bh-hBBB55h5hh5-BBBBhBhBBhh]
[FFFFFFFFFFAAAAAAAAAAAAAAAAAAAAAAAAAAAAAAAAAAAAAAAAAAAAAAAAAAAAAAAAAAAAAAAAA]
Chr3(51405001-51410000) Chr(-4999-0)

>> 3_23201  0_0 0.381 0   0
Chr3 (116000001-116005000)      Chr (-4999-0)
[-555h55555hhhhhhhhhhhhhhhhhhhhhhhhBhhhhhhhhhh--hhhhhhhhhhhhh-5hhhhhhhhhhhhh]
[FFFFFFFFFFAAAAAAAAAAAAAAAAAAAAAAAAAAAAAAAAAAAAAAAAAAAAAAAAAAAAAAAAAAAAAAAAA]
Chr3(116000001-116005000) Chr(-4999-0)

>> 3_10284  0_0 0.38 0   0
Chr3 (51415001-51420000)        Chr (-4999-0)
[55555555555-h-hh--hhhh--hhE---B-hhhh-h-BBhBhh55--hhhB--hh5h5hh55---hhhhBBhh]
[FFFFFFFFFFAAAAAAAAAAAAAAAAAAAAAAAAAAAAAAAAAAAAAAAAAAAAAAAAAAAAAAAAAAAAAAAAA]
Chr3(51415001-51420000) Chr(-4999-0)

>> 3_11439  0_0 0.379 0   0
Chr3 (57190001-57195000)        Chr (-4999-0)
[5555555---BB-B-BBBBB-BBBBBBBBBBBBB-5-B--5-Bh5EEBBBBB---E--h---5E----B---Bhh]
[FFFFFFFFFFAAAAAAAAAAAAAAAAAAAAAAAAAAAAAAAAAAAAAAAAAAAAAAAAAAAAAAAAAAAAAAAAA]
Chr3(57190001-57195000) Chr(-4999-0)

>> 3_2208  0_0 0.377 0   0
Chr3 (11035001-11040000)        Chr (-4999-0)
[AAAAA-A---BB-BBBBBB-BBhBBBBBBBB-BBBBBBBBBBBBBA-BBBBBBBBBBBhBBBBBBBBBBBBBB-h]
[FFFFFFFFFFAAAAAAAAAAAAAAAAAAAAAAAAAAAAAAAAAAAAAAAAAAAAAAAAAAAAAAAAAAAAAAAAA]
Chr3(11035001-11040000) Chr(-4999-0)

>> 3_13531  0_0 0.377 0   0
Chr3 (67650001-67655000)        Chr (-4999-0)
[h5-h-hhhhh5--E-EEEEEEEEE55----5-h55-55555-555-5555555555555555555555555-555]
[FFFFFFFFFFAAAAAAAAAAAAAAAAAAAAAAAAAAAAAAAAAAAAAAAAAAAAAAAAAAAAAAAAAAAAAAAAA]
Chr3(67650001-67655000) Chr(-4999-0)

>> 3_10278  0_0 0.376 0   0
Chr3 (51385001-51390000)        Chr (-4999-0)
[5555555555hhh-hhhh-hhhhhhhhhhBhhBhh-hhBhBBhhh55-hhhhhhBh555hhh5--BhBhhhhhhh]
[FFFFFFFFFFAAAAAAAAAAAAAAAAAAAAAAAAAAAAAAAAAAAAAAAAAAAAAAAAAAAAAAAAAAAAAAAAA]
Chr3(51385001-51390000) Chr(-4999-0)

>> 3_6500  0_0 0.374 0   0
Chr3 (32495001-32500000)        Chr (-4999-0)
[-hhBBhhBBB-E---E-E-E----5---------55555555555BB--5-55-5h555hhh--5-555-5--B5]
[FFFFFFFFFFAAAAAAAAAAAAAAAAAAAAAAAAAAAAAAAAAAAAAAAAAAAAAAAAAAAAAAAAAAAAAAAAA]
Chr3(32495001-32500000) Chr(-4999-0)

>> 3_14563  0_0 0.374 0   0
Chr3 (72810001-72815000)        Chr (-4999-0)
[hhhhhhhhh5555-5---h5-55-5B5--5B5-55555555555555-55---55--55555-55555h55h555]
[FFFFFFFFFFAAAAAAAAAAAAAAAAAAAAAAAAAAAAAAAAAAAAAAAAAAAAAAAAAAAAAAAAAAAAAAAAA]
Chr3(72810001-72815000) Chr(-4999-0)

>> 3_27948  0_0 0.372 0   0
Chr3 (139735001-139740000)      Chr (-4999-0)
[---5555h55hBhhhhhhhhhhhhhhhBhhhhhBB-BhhhBBhBhhhhhhh-hBBhhh-hhhBBBBhBhhhhhhh]
[FFFFFFFFFFAAAAAAAAAAAAAAAAAAAAAAAAAAAAAAAAAAAAAAAAAAAAAAAAAAAAAAAAAAAAAAAAA]
Chr3(139735001-139740000) Chr(-4999-0)

>> 3_10280  0_0 0.371 0   0
Chr3 (51395001-51400000)        Chr (-4999-0)
[5555555555hhhBhhhhhhhhhhhhhhhhhh-hhhh5BBBBBBh55hhhhhhBBB55-hhh5-BBhBhhhhhh-]
[FFFFFFFFFFAAAAAAAAAAAAAAAAAAAAAAAAAAAAAAAAAAAAAAAAAAAAAAAAAAAAAAAAAAAAAAAAA]
Chr3(51395001-51400000) Chr(-4999-0)

>> 3_9941  0_0 0.37 0   0
Chr3 (49700001-49705000)        Chr (-4999-0)
[5555---555hBhhhhhBhhhhhhhhhhh-hh-BBBBBBBBhB--55hhBhBB--h--hBBBBBhh-hBB--Bh5]
[FFFFFFFFFFAAAAAAAAAAAAAAAAAAAAAAAAAAAAAAAAAAAAAAAAAAAAAAAAAAAAAAAAAAAAAAAAA]
Chr3(49700001-49705000) Chr(-4999-0)

>> 3_2202  0_0 0.37 0   0
Chr3 (11005001-11010000)        Chr (-4999-0)
[-h5h555Eh5hBhhhB-BBhhhhh-hhBBBhhBBBBBBhBBBBBBBBhhBhBBBBBh-hBhBBBBBBBBB--BBh]
[FFFFFFFFFFAAAAAAAAAAAAAAAAAAAAAAAAAAAAAAAAAAAAAAAAAAAAAAAAAAAAAAAAAAAAAAAAA]
Chr3(11005001-11010000) Chr(-4999-0)

>> 3_10415  0_0 0.368 0   0
Chr3 (52070001-52075000)        Chr (-4999-0)
[EEEEEE----hBhhhhh5-hhhhhhhhhhh-hh--Bh-B---EE---hhB----E---hhh-BBBBhhBB-B--h]
[FFFFFFFFFFAAAAAAAAAAAAAAAAAAAAAAAAAAAAAAAAAAAAAAAAAAAAAAAAAAAAAAAAAAAAAAAAA]
Chr3(52070001-52075000) Chr(-4999-0)

>> 3_6327  0_0 0.367 0   0
Chr3 (31630001-31635000)        Chr (-4999-0)
[hhhhhhh--h5-------5--5--5------55-55555h5-5555555--55---55h5h55-5-55h55h5-h]
[FFFFFFFFFFAAAAAAAAAAAAAAAAAAAAAAAAAAAAAAAAAAAAAAAAAAAAAAAAAAAAAAAAAAAAAAAAA]
Chr3(31630001-31635000) Chr(-4999-0)

>> 3_25472  0_0 0.367 0   0
Chr3 (127355001-127360000)      Chr (-4999-0)
[55555-55555Bh-h---------h5h-h-h-h----BBB----h55hhhh-hBBhhh--hhB5-hhhh5-hhh5]
[FFFFFFFFFFAAAAAAAAAAAAAAAAAAAAAAAAAAAAAAAAAAAAAAAAAAAAAAAAAAAAAAAAAAAAAAAAA]
Chr3(127355001-127360000) Chr(-4999-0)

>> 3_10281  0_0 0.367 0   0
Chr3 (51400001-51405000)        Chr (-4999-0)
[5555555555hhh-hhhhhhhhhhhhhhhhhhhhhhh5BBBBB-h55hhhhhhBBB55hhhh5BBBBBhhhhhhh]
[FFFFFFFFFFAAAAAAAAAAAAAAAAAAAAAAAAAAAAAAAAAAAAAAAAAAAAAAAAAAAAAAAAAAAAAAAAA]
Chr3(51400001-51405000) Chr(-4999-0)

>> 3_26696  0_0 0.365 0   0
Chr3 (133475001-133480000)      Chr (-4999-0)
[555-5555h5hBhBBBhBhhhhhhBBhhhBBhhBBB5BBBBBBB-hhhB5hBBB-h-Bhhhh-BhhBBhhhB--h]
[FFFFFFFFFFAAAAAAAAAAAAAAAAAAAAAAAAAAAAAAAAAAAAAAAAAAAAAAAAAAAAAAAAAAAAAAAAA]
Chr3(133475001-133480000) Chr(-4999-0)

>> 3_6132  0_0 0.359 0   0
Chr3 (30655001-30660000)        Chr (-4999-0)
[5-55hhhhhh--EA--A--EE-----EEEEEEE--EEE--55--E5h--E--555--5--E-5555--555-555]
[FFFFFFFFFFAAAAAAAAAAAAAAAAAAAAAAAAAAAAAAAAAAAAAAAAAAAAAAAAAAAAAAAAAAAAAAAAA]
Chr3(30655001-30660000) Chr(-4999-0)

>> 3_39460  0_0 0.359 0   0
Chr3 (197295001-197300000)      Chr (-4999-0)
[55h5555h-hhBhh--hhh-hhhh-hhhh--BBBBBBBBBhhB-h--hhBBBBBBhhhBB-hBB--hhhhhhhhh]
[FFFFFFFFFFAAAAAAAAAAAAAAAAAAAAAAAAAAAAAAAAAAAAAAAAAAAAAAAAAAAAAAAAAAAAAAAAA]
Chr3(197295001-197300000) Chr(-4999-0)

>> 3_23176  0_0 0.359 0   0
Chr3 (115875001-115880000)      Chr (-4999-0)
[h555555-h5hhhhhhhhhhhhhhhhhhhhhhhhhhhhhhhhhhhhhhhhhhhhhhhhhhhhhhhhhhhhhhhhh]
[FFFFFFFFFFAAAAAAAAAAAAAAAAAAAAAAAAAAAAAAAAAAAAAAAAAAAAAAAAAAAAAAAAAAAAAAAAA]
Chr3(115875001-115880000) Chr(-4999-0)

>> 3_7137  0_0 0.358 0   0
Chr3 (35680001-35685000)        Chr (-4999-0)
[A-AAAAA-AA--h-B--B--hhhBB-BBBBB-BBBBBB--BBBB-A-AA-AAA---B--B-h--BBBB-BBBBBh]
[FFFFFFFFFFAAAAAAAAAAAAAAAAAAAAAAAAAAAAAAAAAAAAAAAAAAAAAAAAAAAAAAAAAAAAAAAAA]
Chr3(35680001-35685000) Chr(-4999-0)

>> 3_6134  0_0 0.357 0   0
Chr3 (30665001-30670000)        Chr (-4999-0)
[5555hhhhhh-E-E-EE-EEEEEEEE----E----E----5---E5h----5-5555-5E--55---555---55]
[FFFFFFFFFFAAAAAAAAAAAAAAAAAAAAAAAAAAAAAAAAAAAAAAAAAAAAAAAAAAAAAAAAAAAAAAAAA]
Chr3(30665001-30670000) Chr(-4999-0)

>> 3_2620  0_0 0.356 0   0
Chr3 (13095001-13100000)        Chr (-4999-0)
[E-EE-EE----Bhhhhhhhhhhhhh5hhh5-5h--BBBBBBhBBB-E---hhBBBh--hhhhBBBhhh-hhhhh-]
[FFFFFFFFFFAAAAAAAAAAAAAAAAAAAAAAAAAAAAAAAAAAAAAAAAAAAAAAAAAAAAAAAAAAAAAAAAA]
Chr3(13095001-13100000) Chr(-4999-0)

>> 3_32218  0_0 0.355 0   0
Chr3 (161085001-161090000)      Chr (-4999-0)
[hhhhhhhh-hBB-BBB-BBBB--BBBBBBBBBBBB--BhB-B--B-hBB--B--BB-hhB--hBBBBB-BB-Bhh]
[FFFFFFFFFFAAAAAAAAAAAAAAAAAAAAAAAAAAAAAAAAAAAAAAAAAAAAAAAAAAAAAAAAAAAAAAAAA]
Chr3(161085001-161090000) Chr(-4999-0)

>> 3_9935  0_0 0.354 0   0
Chr3 (49670001-49675000)        Chr (-4999-0)
[5555---555hBhhhhhhhhhhhhhhhhhhhhhhBBBBBB-h---55hhhhh-Bhhh5hhhhhBhhBhBhhhhh-]
[FFFFFFFFFFAAAAAAAAAAAAAAAAAAAAAAAAAAAAAAAAAAAAAAAAAAAAAAAAAAAAAAAAAAAAAAAAA]
Chr3(49670001-49675000) Chr(-4999-0)

>> 3_35912  0_0 0.353 0   0
Chr3 (179555001-179560000)      Chr (-4999-0)
[5555555hhhhBhhhhhhhhhhhhhBBBhBhhhhhhhhhhh-hh--BhhBhBhhh-hhBhhhhhhhBBhhBhhhh]
[FFFFFFFFFFAAAAAAAAAAAAAAAAAAAAAAAAAAAAAAAAAAAAAAAAAAAAAAAAAAAAAAAAAAAAAAAAA]
Chr3(179555001-179560000) Chr(-4999-0)

>> 3_10251  0_0 0.353 0   0
Chr3 (51250001-51255000)        Chr (-4999-0)
[5555555-5h-hhBhhhhhhhhhhhhB--hhhhhhhhhhhBBBBhh5hhhhhh-hhhhhhhh5hhh--hhhhhhh]
[FFFFFFFFFFAAAAAAAAAAAAAAAAAAAAAAAAAAAAAAAAAAAAAAAAAAAAAAAAAAAAAAAAAAAAAAAAA]
Chr3(51250001-51255000) Chr(-4999-0)

>> 3_6133  0_0 0.352 0   0
Chr3 (30660001-30665000)        Chr (-4999-0)
[555-hhhhhh-EE-E-A5-EE--E----EEEEE55E5EE-55--E5h--E--555---5EE--555--55---55]
[FFFFFFFFFFAAAAAAAAAAAAAAAAAAAAAAAAAAAAAAAAAAAAAAAAAAAAAAAAAAAAAAAAAAAAAAAAA]
Chr3(30660001-30665000) Chr(-4999-0)

>> 3_2622  0_0 0.352 0   0
Chr3 (13105001-13110000)        Chr (-4999-0)
[---EEEE55-5-hhhhhhhhhhhh-----E--hh-BBBBB--BBB--h-5hhBBBhhhhhhhBBBhhhBhhhhhh]
[FFFFFFFFFFAAAAAAAAAAAAAAAAAAAAAAAAAAAAAAAAAAAAAAAAAAAAAAAAAAAAAAAAAAAAAAAAA]
Chr3(13105001-13110000) Chr(-4999-0)

>> 3_2085  0_0 0.352 0   0
Chr3 (10420001-10425000)        Chr (-4999-0)
[h5555---5-hBhhhhhhhhhhhhhhhhhBhhhB--BBBBBBBBB---hB---BBhhBhhhhBBBhBhh-hhBhh]
[FFFFFFFFFFAAAAAAAAAAAAAAAAAAAAAAAAAAAAAAAAAAAAAAAAAAAAAAAAAAAAAAAAAAAAAAAAA]
Chr3(10420001-10425000) Chr(-4999-0)

>> 3_9936  0_0 0.351 0   0
Chr3 (49675001-49680000)        Chr (-4999-0)
[55555--555hBhhhhhhhhhhhhhhhhhhhhhh-BBBBB-h---55hhhhh5--hh5hhhh--hhBhhhhhh-5]
[FFFFFFFFFFAAAAAAAAAAAAAAAAAAAAAAAAAAAAAAAAAAAAAAAAAAAAAAAAAAAAAAAAAAAAAAAAA]
Chr3(49675001-49680000) Chr(-4999-0)

>> 3_6746  0_0 0.351 0   0
Chr3 (33725001-33730000)        Chr (-4999-0)
[hh5hhhhhhh55555555555555555555555--5--555555-5555555555-5555h5555555h55h555]
[FFFFFFFFFFAAAAAAAAAAAAAAAAAAAAAAAAAAAAAAAAAAAAAAAAAAAAAAAAAAAAAAAAAAAAAAAAA]
Chr3(33725001-33730000) Chr(-4999-0)

>> 3_26873  0_0 0.351 0   0
Chr3 (134360001-134365000)      Chr (-4999-0)
[5555555-hhhBhhBhhhBhhhhhhhh-hhhhhhh-hBBBBhhh---hh----EEEEEh-h-5---hBhhh-hhh]
[FFFFFFFFFFAAAAAAAAAAAAAAAAAAAAAAAAAAAAAAAAAAAAAAAAAAAAAAAAAAAAAAAAAAAAAAAAA]
Chr3(134360001-134365000) Chr(-4999-0)

>> 3_13875  0_0 0.349 0   0
Chr3 (69370001-69375000)        Chr (-4999-0)
[EEEEEE-h5hhhhhhhh-hhhhhh---------hhhhhhhh5--5hh--5hhhh--5h55h5h5hhhhhh-h-hh]
[FFFFFFFFFFAAAAAAAAAAAAAAAAAAAAAAAAAAAAAAAAAAAAAAAAAAAAAAAAAAAAAAAAAAAAAAAAA]
Chr3(69370001-69375000) Chr(-4999-0)

>> 3_10272  0_0 0.349 0   0
Chr3 (51355001-51360000)        Chr (-4999-0)
[555555555hhBhBBhhhh-hhhhhhhhhhBhhhhhhhBBBBBh-h5hhhhhhBhh5hhhhh5Bh-BhhhhhBhh]
[FFFFFFFFFFAAAAAAAAAAAAAAAAAAAAAAAAAAAAAAAAAAAAAAAAAAAAAAAAAAAAAAAAAAAAAAAAA]
Chr3(51355001-51360000) Chr(-4999-0)

>> 3_10240  0_0 0.349 0   0
Chr3 (51195001-51200000)        Chr (-4999-0)
[5h5-55-555hhhhhhhhhhhhhhhhBhhhhhhhhhhhhh-Bhhhh5hhhhhhhhh-hhhhh-hhh-hhhhhhhh]
[FFFFFFFFFFAAAAAAAAAAAAAAAAAAAAAAAAAAAAAAAAAAAAAAAAAAAAAAAAAAAAAAAAAAAAAAAAA]
Chr3(51195001-51200000) Chr(-4999-0)

>> 3_9587  0_0 0.348 0   0
Chr3 (47930001-47935000)        Chr (-4999-0)
[------AAA-5555555555hhh55555555555---5-5-5555--5----------5-----55555555555]
[FFFFFFFFFFAAAAAAAAAAAAAAAAAAAAAAAAAAAAAAAAAAAAAAAAAAAAAAAAAAAAAAAAAAAAAAAAA]
Chr3(47930001-47935000) Chr(-4999-0)

>> 3_31923  0_0 0.348 0   0
Chr3 (159610001-159615000)      Chr (-4999-0)
[EEEE-E-555hBhhBBhhBB-Bhhhh5555hhh55--555--555--hh-5-555---5--55555hhhhhhhhh]
[FFFFFFFFFFAAAAAAAAAAAAAAAAAAAAAAAAAAAAAAAAAAAAAAAAAAAAAAAAAAAAAAAAAAAAAAAAA]
Chr3(159610001-159615000) Chr(-4999-0)

>> 3_26700  0_0 0.346 0   0
Chr3 (133495001-133500000)      Chr (-4999-0)
[5555555hh-BBhBBBhBBhhh-BhBBBhBBBBBBB-BBBBBhBhB-hB5hBBBhhBhhhhhBhBBBBhhhBh-h]
[FFFFFFFFFFAAAAAAAAAAAAAAAAAAAAAAAAAAAAAAAAAAAAAAAAAAAAAAAAAAAAAAAAAAAAAAAAA]
Chr3(133495001-133500000) Chr(-4999-0)

>> 3_7141  0_0 0.345 0   0
Chr3 (35700001-35705000)        Chr (-4999-0)
[--555-5--Ehhhhhhhhhhhhhhhh-hhhhhhhhhhhhhhhhhh-hA-h-EEhhhhhhhhhhhhhhhhhhhhhh]
[FFFFFFFFFFAAAAAAAAAAAAAAAAAAAAAAAAAAAAAAAAAAAAAAAAAAAAAAAAAAAAAAAAAAAAAAAAA]
Chr3(35700001-35705000) Chr(-4999-0)

>> 3_34424  0_0 0.345 0   0
Chr3 (172115001-172120000)      Chr (-4999-0)
[hhhhhhhhhh5-h5--5--h---55h5555h555555555h555555hh55555555555555555-5-5555h5]
[FFFFFFFFFFAAAAAAAAAAAAAAAAAAAAAAAAAAAAAAAAAAAAAAAAAAAAAAAAAAAAAAAAAAAAAAAAA]
Chr3(172115001-172120000) Chr(-4999-0)

>> 3_23747  0_0 0.345 0   0
Chr3 (118730001-118735000)      Chr (-4999-0)
[-EE--E---Ehhhhhhhhhhhhhhh-hB--BhhBBhB-hh5-h-h55hhB5hhhhhhhhhhh-hhhhhhhhhBhh]
[FFFFFFFFFFAAAAAAAAAAAAAAAAAAAAAAAAAAAAAAAAAAAAAAAAAAAAAAAAAAAAAAAAAAAAAAAAA]
Chr3(118730001-118735000) Chr(-4999-0)

>> 3_10259  0_0 0.345 0   0
Chr3 (51290001-51295000)        Chr (-4999-0)
[55555555-hhhhhhhhhhhhhhhhhhhhhhhhh-hhhhhBBBhhh5hhhhhhhhhhhhhhh5hhh-hhhhh-hB]
[FFFFFFFFFFAAAAAAAAAAAAAAAAAAAAAAAAAAAAAAAAAAAAAAAAAAAAAAAAAAAAAAAAAAAAAAAAA]
Chr3(51290001-51295000) Chr(-4999-0)

>> 3_39461  0_0 0.344 0   0
Chr3 (197300001-197305000)      Chr (-4999-0)
[55-5555h5-hBhhhhhhhhhhhhhhhhhhh-BBBBBBBBhh--h55hh----BBh----h--BEEhhh-hhhhh]
[FFFFFFFFFFAAAAAAAAAAAAAAAAAAAAAAAAAAAAAAAAAAAAAAAAAAAAAAAAAAAAAAAAAAAAAAAAA]
Chr3(197300001-197305000) Chr(-4999-0)

>> 3_35903  0_0 0.343 0   0
Chr3 (179510001-179515000)      Chr (-4999-0)
[5555555555hhh-hhhhhhhhhhhhhBhhhhhh5555h5h5hhhh-5-h---hh--hhhhhh5hhBhhBBhhh-]
[FFFFFFFFFFAAAAAAAAAAAAAAAAAAAAAAAAAAAAAAAAAAAAAAAAAAAAAAAAAAAAAAAAAAAAAAAAA]
Chr3(179510001-179515000) Chr(-4999-0)

>> 3_35919  0_0 0.342 0   0
Chr3 (179590001-179595000)      Chr (-4999-0)
[5555555hhhhBhhhhhhhhhhhhh-hBhBhhh--hhhhhhhhhhhBhhhhhhhhhhhhhhhhhhhhhhhhhhhh]
[FFFFFFFFFFAAAAAAAAAAAAAAAAAAAAAAAAAAAAAAAAAAAAAAAAAAAAAAAAAAAAAAAAAAAAAAAAA]
Chr3(179590001-179595000) Chr(-4999-0)

>> 3_36708  0_0 0.341 0   0
Chr3 (183535001-183540000)      Chr (-4999-0)
[EE-EEEE5555--5-h55hhhhhh5555555h-5-55555-555h555-55----55555555555h55-5h555]
[FFFFFFFFFFAAAAAAAAAAAAAAAAAAAAAAAAAAAAAAAAAAAAAAAAAAAAAAAAAAAAAAAAAAAAAAAAA]
Chr3(183535001-183540000) Chr(-4999-0)

>> 3_34363  0_0 0.341 0   0
Chr3 (171810001-171815000)      Chr (-4999-0)
[hhhhhhhhhhh-5hh5--5h555--B55h---5-------5----55h-----55-5555--h5-h-55---5h5]
[FFFFFFFFFFAAAAAAAAAAAAAAAAAAAAAAAAAAAAAAAAAAAAAAAAAAAAAAAAAAAAAAAAAAAAAAAAA]
Chr3(171810001-171815000) Chr(-4999-0)

>> 3_26978  0_0 0.341 0   0
Chr3 (134885001-134890000)      Chr (-4999-0)
[-5----555-hBhhhhhhhhhhhhhhhhhhhhhhh-hhhhBhBhh-hhhh---BhhBhhhhhh-hhhhhhhhhhh]
[FFFFFFFFFFAAAAAAAAAAAAAAAAAAAAAAAAAAAAAAAAAAAAAAAAAAAAAAAAAAAAAAAAAAAAAAAAA]
Chr3(134885001-134890000) Chr(-4999-0)

>> 3_23722  0_0 0.341 0   0
Chr3 (118605001-118610000)      Chr (-4999-0)
[5555555hhhB--BBBhBB--BhBhBBBBh--hBBBBBhh-EBhh-5hhB-BBhhhBhBBhh-hhhBhhBBhBhh]
[FFFFFFFFFFAAAAAAAAAAAAAAAAAAAAAAAAAAAAAAAAAAAAAAAAAAAAAAAAAAAAAAAAAAAAAAAAA]
Chr3(118605001-118610000) Chr(-4999-0)

>> 3_23742  0_0 0.34 0   0
Chr3 (118705001-118710000)      Chr (-4999-0)
[E-EEE-E---hhhhhhhhhhhhhhhhB-hhhhhh-hB-hh-Ehhh-Ehh----hh--hh----hhh--hhhh-hh]
[FFFFFFFFFFAAAAAAAAAAAAAAAAAAAAAAAAAAAAAAAAAAAAAAAAAAAAAAAAAAAAAAAAAAAAAAAAA]
Chr3(118705001-118710000) Chr(-4999-0)

>> 3_17005  0_0 0.34 0   0
Chr3 (85020001-85025000)        Chr (-4999-0)
[5555555hhhhhhhhhhhhhhhhhhh-hBhhhhhhhhhhhhBhhhhhhh-hhhhh-hhhhhhhhhhhhhhhhhhh]
[FFFFFFFFFFAAAAAAAAAAAAAAAAAAAAAAAAAAAAAAAAAAAAAAAAAAAAAAAAAAAAAAAAAAAAAAAAA]
Chr3(85020001-85025000) Chr(-4999-0)

>> 3_10273  0_0 0.34 0   0
Chr3 (51360001-51365000)        Chr (-4999-0)
[555555555hhhhhBhhhhhhhhhhhhhhhhhhhhhhhBBhBhhhh5hhhhhhBhh5hhhhh5BhhhhhhhhBhh]
[FFFFFFFFFFAAAAAAAAAAAAAAAAAAAAAAAAAAAAAAAAAAAAAAAAAAAAAAAAAAAAAAAAAAAAAAAAA]
Chr3(51360001-51365000) Chr(-4999-0)

>> 3_34446  0_0 0.339 0   0
Chr3 (172225001-172230000)      Chr (-4999-0)
[-hhhhhhhhh5---5--------5-5----5--55hhBB-h-555Bh555h5-h5h5-h5555555555555555]
[FFFFFFFFFFAAAAAAAAAAAAAAAAAAAAAAAAAAAAAAAAAAAAAAAAAAAAAAAAAAAAAAAAAAAAAAAAA]
Chr3(172225001-172230000) Chr(-4999-0)

>> 3_14230  0_0 0.339 0   0
Chr3 (71145001-71150000)        Chr (-4999-0)
[hhhhhhhhhh55--5E-E-EE--E555555-55---5h--hh-h5hh55hh5h-5E555----555-5555555-]
[FFFFFFFFFFAAAAAAAAAAAAAAAAAAAAAAAAAAAAAAAAAAAAAAAAAAAAAAAAAAAAAAAAAAAAAAAAA]
Chr3(71145001-71150000) Chr(-4999-0)

>> 3_7911  0_0 0.338 0   0
Chr3 (39550001-39555000)        Chr (-4999-0)
[5555555-hhBBhhBBBhBBBBBBBBBhhBBBhBBhBBBBBBBBhBBhhhhhBhhhBBhh-hh5BBBBhhhBBhh]
[FFFFFFFFFFAAAAAAAAAAAAAAAAAAAAAAAAAAAAAAAAAAAAAAAAAAAAAAAAAAAAAAAAAAAAAAAAA]
Chr3(39550001-39555000) Chr(-4999-0)

>> 3_24761  0_0 0.338 0   0
Chr3 (123800001-123805000)      Chr (-4999-0)
[-h5h-h5555BBhBBB-BhBhhhBhBhBBBBhBh---BBBBBBBhBhh--h--h-h---hhh--hh--hhhhhhh]
[FFFFFFFFFFAAAAAAAAAAAAAAAAAAAAAAAAAAAAAAAAAAAAAAAAAAAAAAAAAAAAAAAAAAAAAAAAA]
Chr3(123800001-123805000) Chr(-4999-0)

>> 3_23194  0_0 0.338 0   0
Chr3 (115965001-115970000)      Chr (-4999-0)
[555555hhh5hhhhhhhhhhhhhhhhhhhhhhhhhhhhhhhhhhhhhhhhhhhhhhhhhh--hh-hhhhhhhhhh]
[FFFFFFFFFFAAAAAAAAAAAAAAAAAAAAAAAAAAAAAAAAAAAAAAAAAAAAAAAAAAAAAAAAAAAAAAAAA]
Chr3(115965001-115970000) Chr(-4999-0)

>> 3_10283  0_0 0.338 0   0
Chr3 (51410001-51415000)        Chr (-4999-0)
[55555555555Bhh-hhhBhhhhhhhh-hhBh-h-hhhBBBBB-h55hBhhhBBBh55h5hh55BBBBh-hBBhh]
[FFFFFFFFFFAAAAAAAAAAAAAAAAAAAAAAAAAAAAAAAAAAAAAAAAAAAAAAAAAAAAAAAAAAAAAAAAA]
Chr3(51410001-51415000) Chr(-4999-0)

>> 3_37024  0_0 0.337 0   0
Chr3 (185115001-185120000)      Chr (-4999-0)
[-------EEEhB-hh-h--hhhhhh-hhhh-hhh-----hhh-----hh-55hhhhhh5hhhh-55-5hhh5-hh]
[FFFFFFFFFFAAAAAAAAAAAAAAAAAAAAAAAAAAAAAAAAAAAAAAAAAAAAAAAAAAAAAAAAAAAAAAAAA]
Chr3(185115001-185120000) Chr(-4999-0)

>> 3_26980  0_0 0.336 0   0
Chr3 (134895001-134900000)      Chr (-4999-0)
[5h55h55555hhhhhhhhhhhhhhhhBhhhhhhhhhhhhhBhBhhhhhhhh5hhhhBhhhhhhhhhhhhhhhhhh]
[FFFFFFFFFFAAAAAAAAAAAAAAAAAAAAAAAAAAAAAAAAAAAAAAAAAAAAAAAAAAAAAAAAAAAAAAAAA]
Chr3(134895001-134900000) Chr(-4999-0)

>> 3_23205  0_0 0.336 0   0
Chr3 (116020001-116025000)      Chr (-4999-0)
[-555555-hhhhhhhhhhhhhhhhhhhhhhhhhhhhhh-hhhhhhh-hhhhhhhhhhhhhE---hhhhhhhhhhh]
[FFFFFFFFFFAAAAAAAAAAAAAAAAAAAAAAAAAAAAAAAAAAAAAAAAAAAAAAAAAAAAAAAAAAAAAAAAA]
Chr3(116020001-116025000) Chr(-4999-0)

>> 3_6136  0_0 0.335 0   0
Chr3 (30675001-30680000)        Chr (-4999-0)
[-555hhhhhhEEE-EEE5-E-E-E-E----E-E-5---55555555h-E-55-55-5-5-E--555--5----55]
[FFFFFFFFFFAAAAAAAAAAAAAAAAAAAAAAAAAAAAAAAAAAAAAAAAAAAAAAAAAAAAAAAAAAAAAAAAA]
Chr3(30675001-30680000) Chr(-4999-0)

>> 3_4808  0_0 0.334 0   0
Chr3 (24035001-24040000)        Chr (-4999-0)
[555-55-5B-hhhhhhhhhhhhhhh5-EE-hhh--55hhh-5hhh--hh55-----hh------hhhhhhhhhhh]
[FFFFFFFFFFAAAAAAAAAAAAAAAAAAAAAAAAAAAAAAAAAAAAAAAAAAAAAAAAAAAAAAAAAAAAAAAAA]
Chr3(24035001-24040000) Chr(-4999-0)

>> 3_2203  0_0 0.334 0   0
Chr3 (11010001-11015000)        Chr (-4999-0)
[---E-EEE--BBhB-BBBBBhhhhBhBBBBhhBBBBBBhBBBBBBBBhhBBBB--BhBhBhBBBBBBB-BBBBBh]
[FFFFFFFFFFAAAAAAAAAAAAAAAAAAAAAAAAAAAAAAAAAAAAAAAAAAAAAAAAAAAAAAAAAAAAAAAAA]
Chr3(11010001-11015000) Chr(-4999-0)

>> 3_13105  0_0 0.334 0   0
Chr3 (65520001-65525000)        Chr (-4999-0)
[555555h--Bhhhhhhhhhhhhhhhhhhhhhhh-hhhhhhBBhhh--hh----hh----h-h5-hhhhhhhhhhh]
[FFFFFFFFFFAAAAAAAAAAAAAAAAAAAAAAAAAAAAAAAAAAAAAAAAAAAAAAAAAAAAAAAAAAAAAAAAA]
Chr3(65520001-65525000) Chr(-4999-0)

>> 3_9942  0_0 0.332 0   0
Chr3 (49705001-49710000)        Chr (-4999-0)
[55555-5555hBhhhhhBhhhhhhhhhhh-hhB--B--B--h-5-55-h-h-B---55hBBBBB55BhBBB-B-5]
[FFFFFFFFFFAAAAAAAAAAAAAAAAAAAAAAAAAAAAAAAAAAAAAAAAAAAAAAAAAAAAAAAAAAAAAAAAA]
Chr3(49705001-49710000) Chr(-4999-0)

>> 3_7145  0_0 0.332 0   0
Chr3 (35720001-35725000)        Chr (-4999-0)
[--A-A-AA-Ehhhhhhhhhhhhhh------hhhBBhB-hhhBBBh-5--h---AABhhhhhhBhhBhhhhhhhBh]
[FFFFFFFFFFAAAAAAAAAAAAAAAAAAAAAAAAAAAAAAAAAAAAAAAAAAAAAAAAAAAAAAAAAAAAAAAAA]
Chr3(35720001-35725000) Chr(-4999-0)

>> 3_2201  0_0 0.332 0   0
Chr3 (11000001-11005000)        Chr (-4999-0)
[-h--555Eh5hBhhhBhBBhhhhhhhhBBBhhBBBBBB-BBBBBB--h-Bh-BBB-hhhBBBBBBBBBBBhhhhh]
[FFFFFFFFFFAAAAAAAAAAAAAAAAAAAAAAAAAAAAAAAAAAAAAAAAAAAAAAAAAAAAAAAAAAAAAAAAA]
Chr3(11000001-11005000) Chr(-4999-0)

>> 3_34373  0_0 0.33 0   0
Chr3 (171860001-171865000)      Chr (-4999-0)
[h5hhhhhhhh5h55-5h-h555-5--5--E-E-5------h5-5--5h555555555555-5-5-5--55----5]
[FFFFFFFFFFAAAAAAAAAAAAAAAAAAAAAAAAAAAAAAAAAAAAAAAAAAAAAAAAAAAAAAAAAAAAAAAAA]
Chr3(171860001-171865000) Chr(-4999-0)

>> 3_2108  0_0 0.33 0   0
Chr3 (10535001-10540000)        Chr (-4999-0)
[Bh5-555555hBhB--hhhhhBhhh-hhhB-hhBBBBBBBBBBBB-5hhBh--BB---B-BBBBBBBBBBhBBh-]
[FFFFFFFFFFAAAAAAAAAAAAAAAAAAAAAAAAAAAAAAAAAAAAAAAAAAAAAAAAAAAAAAAAAAAAAAAAA]
Chr3(10535001-10540000) Chr(-4999-0)

>> 3_2083  0_0 0.329 0   0
Chr3 (10410001-10415000)        Chr (-4999-0)
[55-55--555hBhhhhhhhhhhh-hh-h---hB5--h-BBBBBBB55---h55BBh-hhhhhBBBBhBh-hB-hh]
[FFFFFFFFFFAAAAAAAAAAAAAAAAAAAAAAAAAAAAAAAAAAAAAAAAAAAAAAAAAAAAAAAAAAAAAAAAA]
Chr3(10410001-10415000) Chr(-4999-0)

>> 3_6508  0_0 0.328 0   0
Chr3 (32535001-32540000)        Chr (-4999-0)
[hh55h5hhhh5-5--E-EEEE-----55--E-E55-5555h5---5-5555555555555-55555-5555-5-5]
[FFFFFFFFFFAAAAAAAAAAAAAAAAAAAAAAAAAAAAAAAAAAAAAAAAAAAAAAAAAAAAAAAAAAAAAAAAA]
Chr3(32535001-32540000) Chr(-4999-0)

>> 3_9940  0_0 0.327 0   0
Chr3 (49695001-49700000)        Chr (-4999-0)
[555555555hhBhhhhhBhhhhhhhhhhhhhhhBBBBBBBBhBBB55hhBhBBB-hh5hhBBBBhhhh-BhhBh5]
[FFFFFFFFFFAAAAAAAAAAAAAAAAAAAAAAAAAAAAAAAAAAAAAAAAAAAAAAAAAAAAAAAAAAAAAAAAA]
Chr3(49695001-49700000) Chr(-4999-0)

>> 3_9980  0_0 0.326 0   0
Chr3 (49895001-49900000)        Chr (-4999-0)
[5B5-555555BB-BBBBBBBh-BhBhBBB--BBBBBBBBBBBBBBBBB-BhBBBBBhBB-hBBB55-BBBhBBh5]
[FFFFFFFFFFAAAAAAAAAAAAAAAAAAAAAAAAAAAAAAAAAAAAAAAAAAAAAAAAAAAAAAAAAAAAAAAAA]
Chr3(49895001-49900000) Chr(-4999-0)

>> 3_9738  0_0 0.326 0   0
Chr3 (48685001-48690000)        Chr (-4999-0)
[55555555555-h-5hhh5hhhhhhhhhhhhhhhhBBhBB-h-hB555hhh-BBBhh5hBhBBB-5hh-h--hh5]
[FFFFFFFFFFAAAAAAAAAAAAAAAAAAAAAAAAAAAAAAAAAAAAAAAAAAAAAAAAAAAAAAAAAAAAAAAAA]
Chr3(48685001-48690000) Chr(-4999-0)

>> 3_7914  0_0 0.326 0   0
Chr3 (39565001-39570000)        Chr (-4999-0)
[55-5555hhhBBhhh-h-BhB-BBhhhhhhhhhhh-hhhhB-hBhhhhhhhhhhhB-hhhhhhh-BBhhhhhBhh]
[FFFFFFFFFFAAAAAAAAAAAAAAAAAAAAAAAAAAAAAAAAAAAAAAAAAAAAAAAAAAAAAAAAAAAAAAAAA]
Chr3(39565001-39570000) Chr(-4999-0)

>> 3_24636  0_0 0.324 0   0
Chr3 (123175001-123180000)      Chr (-4999-0)
[-hhhhhhhhhBBBBBBBBBBB-hB-BBBBBBBBBBBBBBBBBBBBBBBBBBBBBBBhhhBBBBBBhBBBBBBBhh]
[FFFFFFFFFFAAAAAAAAAAAAAAAAAAAAAAAAAAAAAAAAAAAAAAAAAAAAAAAAAAAAAAAAAAAAAAAAA]
Chr3(123175001-123180000) Chr(-4999-0)

>> 3_6745  0_0 0.321 0   0
Chr3 (33720001-33725000)        Chr (-4999-0)
[hh5hhhhhhh55555555555555555-555555555h55-55555-555-555555555h5555555h55h555]
[FFFFFFFFFFAAAAAAAAAAAAAAAAAAAAAAAAAAAAAAAAAAAAAAAAAAAAAAAAAAAAAAAAAAAAAAAAA]
Chr3(33720001-33725000) Chr(-4999-0)

>> 3_34393  0_0 0.321 0   0
Chr3 (171960001-171965000)      Chr (-4999-0)
[hhhhhhhhh-5-555-h--5hhh-5h----h-5--55-555----5--h-5--5-5555-55-5-555555h5h5]
[FFFFFFFFFFAAAAAAAAAAAAAAAAAAAAAAAAAAAAAAAAAAAAAAAAAAAAAAAAAAAAAAAAAAAAAAAAA]
Chr3(171960001-171965000) Chr(-4999-0)

>> 3_26716  0_0 0.321 0   0
Chr3 (133575001-133580000)      Chr (-4999-0)
[5555555555hhhhhhhhhhhhhhhh-hh-hhhhh-BBBBBhhBB55hh5hh5hh-55h-hh5hhhhhhhhhh55]
[FFFFFFFFFFAAAAAAAAAAAAAAAAAAAAAAAAAAAAAAAAAAAAAAAAAAAAAAAAAAAAAAAAAAAAAAAAA]
Chr3(133575001-133580000) Chr(-4999-0)

>> 3_14228  0_0 0.321 0   0
Chr3 (71135001-71140000)        Chr (-4999-0)
[hhhhhhhhhh5E-EEEE--E-EEE5-5555E--55-h--5hhhh-hh---55hh5-55-----5---Eh------]
[FFFFFFFFFFAAAAAAAAAAAAAAAAAAAAAAAAAAAAAAAAAAAAAAAAAAAAAAAAAAAAAAAAAAAAAAAAA]
Chr3(71135001-71140000) Chr(-4999-0)

>> 3_14226  0_0 0.321 0   0
Chr3 (71125001-71130000)        Chr (-4999-0)
[hhhhhhhhhh-E--EEE--EEEEEhE---5E-5-5---E-hh-hhhh55h55hh5-555-E--55----------]
[FFFFFFFFFFAAAAAAAAAAAAAAAAAAAAAAAAAAAAAAAAAAAAAAAAAAAAAAAAAAAAAAAAAAAAAAAAA]
Chr3(71125001-71130000) Chr(-4999-0)

>> 3_10274  0_0 0.321 0   0
Chr3 (51365001-51370000)        Chr (-4999-0)
[555555555hhhhhhhhhhhhhhhh-hhhhhhhhhhhhBBh-hhhh5hhhhhhBBh55hhhh5Bhhhhhhhh-hh]
[FFFFFFFFFFAAAAAAAAAAAAAAAAAAAAAAAAAAAAAAAAAAAAAAAAAAAAAAAAAAAAAAAAAAAAAAAAA]
Chr3(51365001-51370000) Chr(-4999-0)

>> 3_2092  0_0 0.32 0   0
Chr3 (10455001-10460000)        Chr (-4999-0)
[h555555h5hhBhhhhhhhhhhhhhBhBBBhhBBBBBBBBBBBBBhhhhB-5-BBhhhh-hBBBhBB-Bhh-Bhh]
[FFFFFFFFFFAAAAAAAAAAAAAAAAAAAAAAAAAAAAAAAAAAAAAAAAAAAAAAAAAAAAAAAAAAAAAAAAA]
Chr3(10455001-10460000) Chr(-4999-0)

>> 3_13535  0_0 0.32 0   0
Chr3 (67670001-67675000)        Chr (-4999-0)
[5hhh-hhhhh5555555-55555555h-h555h55555555-555-555555555-555555555555555-555]
[FFFFFFFFFFAAAAAAAAAAAAAAAAAAAAAAAAAAAAAAAAAAAAAAAAAAAAAAAAAAAAAAAAAAAAAAAAA]
Chr3(67670001-67675000) Chr(-4999-0)

>> 3_21092  0_0 0.319 0   0
Chr3 (105455001-105460000)      Chr (-4999-0)
[hhhhhhhhh55555555-5555555555555-h5-55555h5h5555h555555555555555555555555555]
[FFFFFFFFFFAAAAAAAAAAAAAAAAAAAAAAAAAAAAAAAAAAAAAAAAAAAAAAAAAAAAAAAAAAAAAAAAA]
Chr3(105455001-105460000) Chr(-4999-0)

>> 3_9939  0_0 0.318 0   0
Chr3 (49690001-49695000)        Chr (-4999-0)
[555555555hhBhhhhhhhhhhhhhhh---hhhBBBBBBBBhBBB55hhBh5B-Ehh5hh--B--hhhh-hh--5]
[FFFFFFFFFFAAAAAAAAAAAAAAAAAAAAAAAAAAAAAAAAAAAAAAAAAAAAAAAAAAAAAAAAAAAAAAAAA]
Chr3(49690001-49695000) Chr(-4999-0)

>> 3_35905  0_0 0.317 0   0
Chr3 (179520001-179525000)      Chr (-4999-0)
[5555555555hhh-hhhBhhhhhhhBhBhhhhh5555555h-hh5hh5hhhhhhhhhhhhhhhhhhBBhhBhhhh]
[FFFFFFFFFFAAAAAAAAAAAAAAAAAAAAAAAAAAAAAAAAAAAAAAAAAAAAAAAAAAAAAAAAAAAAAAAAA]
Chr3(179520001-179525000) Chr(-4999-0)

>> 3_26622  0_0 0.317 0   0
Chr3 (133105001-133110000)      Chr (-4999-0)
[5555555555hBhhhhhhhhhhhhhhhhhBhhhhhBBhBB55BBB55B5hh55-5hhhhhhhB5hBhhhhhh-hh]
[FFFFFFFFFFAAAAAAAAAAAAAAAAAAAAAAAAAAAAAAAAAAAAAAAAAAAAAAAAAAAAAAAAAAAAAAAAA]
Chr3(133105001-133110000) Chr(-4999-0)

>> 3_33770  0_0 0.314 0   0
Chr3 (168845001-168850000)      Chr (-4999-0)
[BBBBBBBB-Bhhhhhhh-hhhhhhhB5555Bhhhhhh-5h-Bhh5BBhhBh-Bhhh5h5hhh5h55B5h55-5-5]
[FFFFFFFFFFAAAAAAAAAAAAAAAAAAAAAAAAAAAAAAAAAAAAAAAAAAAAAAAAAAAAAAAAAAAAAAAAA]
Chr3(168845001-168850000) Chr(-4999-0)

>> 3_26621  0_0 0.314 0   0
Chr3 (133100001-133105000)      Chr (-4999-0)
[5----555--hBhhhhhhhhhhhhhhhhhBhhhh-BBhBB---B-5-B--h----hhhhhhh--hBBBhhh-hhh]
[FFFFFFFFFFAAAAAAAAAAAAAAAAAAAAAAAAAAAAAAAAAAAAAAAAAAAAAAAAAAAAAAAAAAAAAAAAA]
Chr3(133100001-133105000) Chr(-4999-0)

>> 3_9521  0_0 0.312 0   0
Chr3 (47600001-47605000)        Chr (-4999-0)
[55h55555--hBhhBBhhhhhhhhhhhhhBBhhBBBBBBBhhBBh55B-hhhBBhhhhhhhhhhhhBhhhhhhhh]
[FFFFFFFFFFAAAAAAAAAAAAAAAAAAAAAAAAAAAAAAAAAAAAAAAAAAAAAAAAAAAAAAAAAAAAAAAAA]
Chr3(47600001-47605000) Chr(-4999-0)

>> 3_39421  0_0 0.312 0   0
Chr3 (197100001-197105000)      Chr (-4999-0)
[55555555--hBh5BhhhBhhhhhhh-BBBBhB555hBBBhhE---5hhhh---BhhhhhhhB-B5h5hh-hh-h]
[FFFFFFFFFFAAAAAAAAAAAAAAAAAAAAAAAAAAAAAAAAAAAAAAAAAAAAAAAAAAAAAAAAAAAAAAAAA]
Chr3(197100001-197105000) Chr(-4999-0)

>> 3_26623  0_0 0.312 0   0
Chr3 (133110001-133115000)      Chr (-4999-0)
[555-55-555-Bhhhhhhhhhhhhhhhhh-hhhh-BB-BB55BBB5-B5hh-555h--hhhhB-BB-hhhhhhhh]
[FFFFFFFFFFAAAAAAAAAAAAAAAAAAAAAAAAAAAAAAAAAAAAAAAAAAAAAAAAAAAAAAAAAAAAAAAAA]
Chr3(133110001-133115000) Chr(-4999-0)

>> 3_8554  0_0 0.311 0   0
Chr3 (42765001-42770000)        Chr (-4999-0)
[EEE--EEhhh-BhB-hhhh-hhhhhB-hhhhhhBBhBBBB5--Bhh-hhh5-5BB555hh5hB--hBhhhhhhhh]
[FFFFFFFFFFAAAAAAAAAAAAAAAAAAAAAAAAAAAAAAAAAAAAAAAAAAAAAAAAAAAAAAAAAAAAAAAAA]
Chr3(42765001-42770000) Chr(-4999-0)

>> 3_10767  0_0 0.311 0   0
Chr3 (53830001-53835000)        Chr (-4999-0)
[5h55555h55BBhBhhhhhhhhhhBBhBBBhhBhh-hBBBBh5-B-B-hBhBBBB-h-hhhhB-55BBhBhBB-h]
[FFFFFFFFFFAAAAAAAAAAAAAAAAAAAAAAAAAAAAAAAAAAAAAAAAAAAAAAAAAAAAAAAAAAAAAAAAA]
Chr3(53830001-53835000) Chr(-4999-0)

>> 3_36257  0_0 0.31 0   0
Chr3 (181280001-181285000)      Chr (-4999-0)
[--5E-5hEBBhhhhhhhhhhhhhhhhhhBhhhhhh-h-hhhB----hhhhhhhhh-hhhhhhhhhhBhhhh-hhh]
[FFFFFFFFFFAAAAAAAAAAAAAAAAAAAAAAAAAAAAAAAAAAAAAAAAAAAAAAAAAAAAAAAAAAAAAAAAA]
Chr3(181280001-181285000) Chr(-4999-0)

>> 3_1839  0_0 0.31 0   0
Chr3 (9190001-9195000)  Chr (-4999-0)
[5555555h5hhBhhhhhhhhhhh-hhhhhh-hh----B-B-h-----h-h5hh5-h5---hhh--hhhhhh-h--]
[FFFFFFFFFFAAAAAAAAAAAAAAAAAAAAAAAAAAAAAAAAAAAAAAAAAAAAAAAAAAAAAAAAAAAAAAAAA]
Chr3(9190001-9195000) Chr(-4999-0)

>> 3_11714  0_0 0.31 0   0
Chr3 (58565001-58570000)        Chr (-4999-0)
[-5--555--5BBhBBhhBBhhBhBB-BBBBBhBhBB-hBBB-BBh-EB-BBBB--B55hhhBB-BBB-hBBBBhh]
[FFFFFFFFFFAAAAAAAAAAAAAAAAAAAAAAAAAAAAAAAAAAAAAAAAAAAAAAAAAAAAAAAAAAAAAAAAA]
Chr3(58565001-58570000) Chr(-4999-0)

>> 3_23892  0_0 0.309 0   0
Chr3 (119455001-119460000)      Chr (-4999-0)
[5555555h55hB-h-BB--hhhh--hhhhhhBh-hhh-hBhhhBhhhhhhhhhhhhhh555-5hhhBhhhhhhh5]
[FFFFFFFFFFAAAAAAAAAAAAAAAAAAAAAAAAAAAAAAAAAAAAAAAAAAAAAAAAAAAAAAAAAAAAAAAAA]
Chr3(119455001-119460000) Chr(-4999-0)

>> 3_23222  0_0 0.309 0   0
Chr3 (116105001-116110000)      Chr (-4999-0)
[-55-55-5h5hhhhhhhhhhhhhhhhhhhhhhhhhhhhhhhhhhh-5hhhhhhhhhhhhh--h-hhhhhhhhhhh]
[FFFFFFFFFFAAAAAAAAAAAAAAAAAAAAAAAAAAAAAAAAAAAAAAAAAAAAAAAAAAAAAAAAAAAAAAAAA]
Chr3(116105001-116110000) Chr(-4999-0)

>> 3_23196  0_0 0.309 0   0
Chr3 (115975001-115980000)      Chr (-4999-0)
[5-55h55hh5hhhhhhhhhhhhhhhhhhhhhhhhh--h-hhhhhhhhhhhhhhhh-hhhh--hhhhhhhhhhhhh]
[FFFFFFFFFFAAAAAAAAAAAAAAAAAAAAAAAAAAAAAAAAAAAAAAAAAAAAAAAAAAAAAAAAAAAAAAAAA]
Chr3(115975001-115980000) Chr(-4999-0)

>> 3_10241  0_0 0.309 0   0
Chr3 (51200001-51205000)        Chr (-4999-0)
[5-5555h555hhhhhhhhhhhhhhhhBhhhhhhhhhhhhhhBhhhh5hhhhhhhhh5hhhhh5hhhhhhhhhhhh]
[FFFFFFFFFFAAAAAAAAAAAAAAAAAAAAAAAAAAAAAAAAAAAAAAAAAAAAAAAAAAAAAAAAAAAAAAAAA]
Chr3(51200001-51205000) Chr(-4999-0)

>> 3_23741  0_0 0.308 0   0
Chr3 (118700001-118705000)      Chr (-4999-0)
[EE-EEE--hhhhh--hhhhhhhhhhhBBhhhBhBBhBBhh5-hhh55hhh5-5hh--hhhhh5hhhBBhhhhhhh]
[FFFFFFFFFFAAAAAAAAAAAAAAAAAAAAAAAAAAAAAAAAAAAAAAAAAAAAAAAAAAAAAAAAAAAAAAAAA]
Chr3(118700001-118705000) Chr(-4999-0)

>> 3_21090  0_0 0.308 0   0
Chr3 (105445001-105450000)      Chr (-4999-0)
[hhhhhhh-h55-5-5555555555h5----55h-----55h555555h5-5555-55555555555555555555]
[FFFFFFFFFFAAAAAAAAAAAAAAAAAAAAAAAAAAAAAAAAAAAAAAAAAAAAAAAAAAAAAAAAAAAAAAAAA]
Chr3(105445001-105450000) Chr(-4999-0)

>> 3_21309  0_0 0.307 0   0
Chr3 (106540001-106545000)      Chr (-4999-0)
[---5-h5B5-h-hhhhhhhhhhhhhhh-hhhhh------hhhh----hh-hhh-Ehhhhhhhhhhhhhhhhhhhh]
[FFFFFFFFFFAAAAAAAAAAAAAAAAAAAAAAAAAAAAAAAAAAAAAAAAAAAAAAAAAAAAAAAAAAAAAAAAA]
Chr3(106540001-106545000) Chr(-4999-0)

>> 3_25475  0_0 0.306 0   0
Chr3 (127370001-127375000)      Chr (-4999-0)
[555555555-hBh5hhhhhhhhhhhhh5h5hhhBB------hhhh55hh-h-5--hhhhhhh-55hhhhhhhhh5]
[FFFFFFFFFFAAAAAAAAAAAAAAAAAAAAAAAAAAAAAAAAAAAAAAAAAAAAAAAAAAAAAAAAAAAAAAAAA]
Chr3(127370001-127375000) Chr(-4999-0)

>> 3_9136  0_0 0.305 0   0
Chr3 (45675001-45680000)        Chr (-4999-0)
[hhhhh5h-5-555555555h555555----555------------5-5555555555555-55555555555555]
[FFFFFFFFFFAAAAAAAAAAAAAAAAAAAAAAAAAAAAAAAAAAAAAAAAAAAAAAAAAAAAAAAAAAAAAAAAA]
Chr3(45675001-45680000) Chr(-4999-0)

>> 3_1858  0_0 0.305 0   0
Chr3 (9285001-9290000)  Chr (-4999-0)
[----A-A-A-hBhh--hhhhhhhhhhhhh-hhhBBhhBBBhh-----hh-5h---B5hhhhhhhhhhBhhhh-55]
[FFFFFFFFFFAAAAAAAAAAAAAAAAAAAAAAAAAAAAAAAAAAAAAAAAAAAAAAAAAAAAAAAAAAAAAAAAA]
Chr3(9285001-9290000) Chr(-4999-0)

>> 3_9737  0_0 0.304 0   0
Chr3 (48680001-48685000)        Chr (-4999-0)
[55555555555Bhh5hhh5hhhhhhhhhhhhhhhhBBhBB5hB-B55-hhhhBBBhh5hBhhB-55hhhhhBhh5]
[FFFFFFFFFFAAAAAAAAAAAAAAAAAAAAAAAAAAAAAAAAAAAAAAAAAAAAAAAAAAAAAAAAAAAAAAAAA]
Chr3(48680001-48685000) Chr(-4999-0)

>> 3_80  0_0 0.304 0   0
Chr3 (395001-400000)    Chr (-4999-0)
[-h5-5-5555hhh-hhhhhhhhhhhBBB-h-hhh---hhhh-h-h55hhhh--h-hhhhh---h-hhhhhhhh-h]
[FFFFFFFFFFAAAAAAAAAAAAAAAAAAAAAAAAAAAAAAAAAAAAAAAAAAAAAAAAAAAAAAAAAAAAAAAAA]
Chr3(395001-400000) Chr(-4999-0)

>> 3_24627  0_0 0.304 0   0
Chr3 (123130001-123135000)      Chr (-4999-0)
[EE-EE-E55-hBhhhhhh-hhhhhhhhBhhhhhBBBBBBBBhBBBhhhh-h--EEEEE--E-AEEEB-------h]
[FFFFFFFFFFAAAAAAAAAAAAAAAAAAAAAAAAAAAAAAAAAAAAAAAAAAAAAAAAAAAAAAAAAAAAAAAAA]
Chr3(123130001-123135000) Chr(-4999-0)

>> 3_35910  0_0 0.303 0   0
Chr3 (179545001-179550000)      Chr (-4999-0)
[5555555hhhBBhhhBhBhhhhhhhBBBhBhhBB-BhhhhhhhhhhBhh-h-hhh5hhBhhhBhhhBBhBB-Bhh]
[FFFFFFFFFFAAAAAAAAAAAAAAAAAAAAAAAAAAAAAAAAAAAAAAAAAAAAAAAAAAAAAAAAAAAAAAAAA]
Chr3(179545001-179550000) Chr(-4999-0)

>> 3_35908  0_0 0.302 0   0
Chr3 (179535001-179540000)      Chr (-4999-0)
[5-55555-hhh-hh--h-BhhhhhhBBBhBB-BBBhhhhhhhhh5hBhhhh--hh--hhhhhhh-BBBh-Bhhhh]
[FFFFFFFFFFAAAAAAAAAAAAAAAAAAAAAAAAAAAAAAAAAAAAAAAAAAAAAAAAAAAAAAAAAAAAAAAAA]
Chr3(179535001-179540000) Chr(-4999-0)

>> 3_34356  0_0 0.302 0   0
Chr3 (171775001-171780000)      Chr (-4999-0)
[hhhhhhhh5hhh55h55h5555-5-B555-B---E--5555-55-55h5---55555-5---55---55--E-h5]
[FFFFFFFFFFAAAAAAAAAAAAAAAAAAAAAAAAAAAAAAAAAAAAAAAAAAAAAAAAAAAAAAAAAAAAAAAAA]
Chr3(171775001-171780000) Chr(-4999-0)

>> 3_10258  0_0 0.302 0   0
Chr3 (51285001-51290000)        Chr (-4999-0)
[55555555hhhhhhhhhhhhhhhhhhhhhhhhhhhhhhhhBBBhhh5hhhhhhhhhhhhhhh5hhhhhhhhhhh-]
[FFFFFFFFFFAAAAAAAAAAAAAAAAAAAAAAAAAAAAAAAAAAAAAAAAAAAAAAAAAAAAAAAAAAAAAAAAA]
Chr3(51285001-51290000) Chr(-4999-0)

>> 3_23357  0_0 0.301 0   0
Chr3 (116780001-116785000)      Chr (-4999-0)
[-5-h-5h5BBhhhhhhhhhhhhhh-hhhhhhhhh---hhhh-hhh--hh-hhhhhhhhhhhhhhhhhhhhhhhhh]
[FFFFFFFFFFAAAAAAAAAAAAAAAAAAAAAAAAAAAAAAAAAAAAAAAAAAAAAAAAAAAAAAAAAAAAAAAAA]
Chr3(116780001-116785000) Chr(-4999-0)

>> 3_10988  0_0 0.301 0   0
Chr3 (54935001-54940000)        Chr (-4999-0)
[h55h555-h-hhhhhhhhhhhhhhhhhhhhhhh-h-----BhhhhhBhhh------hh-hhh--hh--hhhhhhh]
[FFFFFFFFFFAAAAAAAAAAAAAAAAAAAAAAAAAAAAAAAAAAAAAAAAAAAAAAAAAAAAAAAAAAAAAAAAA]
Chr3(54935001-54940000) Chr(-4999-0)

>> 3_23738  0_0 0.3 0   0
Chr3 (118685001-118690000)      Chr (-4999-0)
[EEEEEEE-hhhhh-Bhh-hhh-hhhhBhhhhBhBBhBBhh5-hBhEEhh----hh--hhhh--hhhBBhhhhhhh]
[FFFFFFFFFFAAAAAAAAAAAAAAAAAAAAAAAAAAAAAAAAAAAAAAAAAAAAAAAAAAAAAAAAAAAAAAAAA]
Chr3(118685001-118690000) Chr(-4999-0)
