# Supplementary material for: Automatic detection of genomic regions with informative epigenetic patterns
Source: BMC Genomics. 2018 Nov 28;19:847. doi: 10.1186/s12864-018-5286-5 (PMC6264639; doi:10.1186/s12864-018-5286-5)
Supplement: Supplementary file 2 — Full list of windows in all chromosomes for the three experiments (in plain text and html format). The lists include the detailed epigenetic profiles for the windows as well as links to inspect these in a genome browser. (ZIP 973 kb) [file 12864_2018_5286_MOESM2_ESM.zip › Additional_file_2/brain/TXT/sdp_brain_4_15to5_3_E4.txt]

# Epicorr 1.19
#
# nsamples= 75  # Nr. of epigenomes (samples)
# wlen= 5000  # Window length (bp)
# step= 5000  # Distance between window inits (bp)
#           => Window 'n' goes from  (n-1)*step+1  to  (n-1)*step+wlen  (bp)
# Chr_1= 4 (4) 191345430 bp
# nwin1= 38268 # Nr. of windows for Chr_1
# Chr_2= 4 (4) 191345430 bp
# nwin2= 38268 # Nr. of windows for Chr_2
# Epigen vocabulary:
# epired= YES # Reduced vocabulary (yes/no)
# state  mnemonic  color  shortname|longname
#   0   -       #000000 (---|---, ZNF/Rpts|ZNF genes & repeats, )
#   1   A       #FF0000 (TssA|Active TSS, TssAFlnk|Flanking Active TSS, )
#   3   5       #32CD32 (TxFlnk|Transcr. at gene 5' and 3', Tx|Strong transcription, TxWk|Weak transcription, )
#   7   E       #FFFF00 (EnhG|Genic enhancers, Enh|Enhancers, )
#   9   h       #8A91D0 (Het|Heterochromatin, Quies|Quiescent/Low, )
#  10   B       #CD5C5C (TssBiv|Bivalent/Poised, BivFlnk|Flanking Bivalent TSS/Enh, EnhBiv|Bivalent Enhancer, ReprPC|Repressed PolyComb, ReprPCWk|Weak Repressed PolyComb, )
#------------------------------------------------------------
>> 4_36966  0_0 0.595 0   0
Chr4 (184825001-184830000)      Chr (-4999-0)
[A-AAAAA-AABBBBBB-BB-BB-BBB-BBB-BBBBB-BBB-----A-BB--B-------B----BB---BB-B--]
[FFFFFFFFFFAAAAAAAAAAAAAAAAAAAAAAAAAAAAAAAAAAAAAAAAAAAAAAAAAAAAAAAAAAAAAAAAA]
Chr4(184825001-184830000) Chr(-4999-0)

>> 4_15426  0_0 0.575 0   0
Chr4 (77125001-77130000)        Chr (-4999-0)
[-EE-EEE-EE5555h-55hhh55555----55h------5---55-555----5E---5---------5---555]
[FFFFFFFFFFAAAAAAAAAAAAAAAAAAAAAAAAAAAAAAAAAAAAAAAAAAAAAAAAAAAAAAAAAAAAAAAAA]
Chr4(77125001-77130000) Chr(-4999-0)

>> 4_9627  0_0 0.565 0   0
Chr4 (48130001-48135000)        Chr (-4999-0)
[hhhhhhhBhh---AA---A----A55------5-h-5---5----5--E555B--E-555h555-55-5555-55]
[FFFFFFFFFFAAAAAAAAAAAAAAAAAAAAAAAAAAAAAAAAAAAAAAAAAAAAAAAAAAAAAAAAAAAAAAAAA]
Chr4(48130001-48135000) Chr(-4999-0)

>> 4_1545  0_0 0.514 0   0
Chr4 (7720001-7725000)  Chr (-4999-0)
[55555555h-BBhB-hhh--h--hBhBBBB-BBB-BBBBBBBB-BBB-hBBBBBBB-Bh-hhBBBBBhBBBBBh-]
[FFFFFFFFFFAAAAAAAAAAAAAAAAAAAAAAAAAAAAAAAAAAAAAAAAAAAAAAAAAAAAAAAAAAAAAAAAA]
Chr4(7720001-7725000) Chr(-4999-0)

>> 4_1463  0_0 0.51 0   0
Chr4 (7310001-7315000)  Chr (-4999-0)
[5E-EEE---5hBhhhhhh-hhhh-hhhBB-h-hBB-BBBBBBBBBBBh-Bh-BB-----hhB---BBBB-h--hh]
[FFFFFFFFFFAAAAAAAAAAAAAAAAAAAAAAAAAAAAAAAAAAAAAAAAAAAAAAAAAAAAAAAAAAAAAAAAA]
Chr4(7310001-7315000) Chr(-4999-0)

>> 4_1538  0_0 0.503 0   0
Chr4 (7685001-7690000)  Chr (-4999-0)
[5555555555hBh-hhhhhhhhhhhhhBBBhhhh-B-BhB5hBB-hBhh-h----hhBhhhhB-5BBhBhBBB-h]
[FFFFFFFFFFAAAAAAAAAAAAAAAAAAAAAAAAAAAAAAAAAAAAAAAAAAAAAAAAAAAAAAAAAAAAAAAAA]
Chr4(7685001-7690000) Chr(-4999-0)

>> 4_33880  0_0 0.487 0   0
Chr4 (169395001-169400000)      Chr (-4999-0)
[55hhhhhhhh-5--------E----55--555--5--55555--5---555555555555555555555555555]
[FFFFFFFFFFAAAAAAAAAAAAAAAAAAAAAAAAAAAAAAAAAAAAAAAAAAAAAAAAAAAAAAAAAAAAAAAAA]
Chr4(169395001-169400000) Chr(-4999-0)

>> 4_17936  0_0 0.485 0   0
Chr4 (89675001-89680000)        Chr (-4999-0)
[----AAAAAA5-55555555h-hh5h5555h5h-5---55555555555----55--5555555E-555555-55]
[FFFFFFFFFFAAAAAAAAAAAAAAAAAAAAAAAAAAAAAAAAAAAAAAAAAAAAAAAAAAAAAAAAAAAAAAAAA]
Chr4(89675001-89680000) Chr(-4999-0)

>> 4_1452  0_0 0.481 0   0
Chr4 (7255001-7260000)  Chr (-4999-0)
[5555---555BBh-hhBhBhhhhhhhhBBBh-hB---BBBBhBBBB-h------EE--h----B-BBBBBhhB5h]
[FFFFFFFFFFAAAAAAAAAAAAAAAAAAAAAAAAAAAAAAAAAAAAAAAAAAAAAAAAAAAAAAAAAAAAAAAAA]
Chr4(7255001-7260000) Chr(-4999-0)

>> 4_1539  0_0 0.48 0   0
Chr4 (7690001-7695000)  Chr (-4999-0)
[5555555555hBhhhhhhhhhhhhhhhBBBhhhBBBBB-B--BBBhBhhBhBBBBhhBhhhhB55B-hBhhBBh-]
[FFFFFFFFFFAAAAAAAAAAAAAAAAAAAAAAAAAAAAAAAAAAAAAAAAAAAAAAAAAAAAAAAAAAAAAAAAA]
Chr4(7690001-7695000) Chr(-4999-0)

>> 4_12414  0_0 0.471 0   0
Chr4 (62065001-62070000)        Chr (-4999-0)
[-AAAAAA--ABBBBBBBBBBhhhBB--BB-BBBBBBBBB-BB-BBABBB-BBB---B--BB-B-BBBBB-BB---]
[FFFFFFFFFFAAAAAAAAAAAAAAAAAAAAAAAAAAAAAAAAAAAAAAAAAAAAAAAAAAAAAAAAAAAAAAAAA]
Chr4(62065001-62070000) Chr(-4999-0)

>> 4_26816  0_0 0.459 0   0
Chr4 (134075001-134080000)      Chr (-4999-0)
[-AAA-AA----hh-----hhhhh-BB------BBB---hh--B--A---BB--B--BB5-Bh-hBBB-h-h-hBh]
[FFFFFFFFFFAAAAAAAAAAAAAAAAAAAAAAAAAAAAAAAAAAAAAAAAAAAAAAAAAAAAAAAAAAAAAAAAA]
Chr4(134075001-134080000) Chr(-4999-0)

>> 4_23105  0_0 0.452 0   0
Chr4 (115520001-115525000)      Chr (-4999-0)
[AA-AAA------hBBB-BB-BBhBB-BBBB-BBBBBBB----BB--BBB--B---BBhh-------B-----A--]
[FFFFFFFFFFAAAAAAAAAAAAAAAAAAAAAAAAAAAAAAAAAAAAAAAAAAAAAAAAAAAAAAAAAAAAAAAAA]
Chr4(115520001-115525000) Chr(-4999-0)

>> 4_1473  0_0 0.447 0   0
Chr4 (7360001-7365000)  Chr (-4999-0)
[EEEEEE-E--hBh-hhhhhhhhhhhhhBBBhhhB-BBBhBhBBBB--hhBh-B----5hhh5E-BhB-hBhBB-5]
[FFFFFFFFFFAAAAAAAAAAAAAAAAAAAAAAAAAAAAAAAAAAAAAAAAAAAAAAAAAAAAAAAAAAAAAAAAA]
Chr4(7360001-7365000) Chr(-4999-0)

>> 4_33261  0_0 0.446 0   0
Chr4 (166300001-166305000)      Chr (-4999-0)
[A--A----AABB-BBBBBBBBBBBBBBBBBBBBB---h5--B5B5--BB-B----h----h-----BBB---B-h]
[FFFFFFFFFFAAAAAAAAAAAAAAAAAAAAAAAAAAAAAAAAAAAAAAAAAAAAAAAAAAAAAAAAAAAAAAAAA]
Chr4(166300001-166305000) Chr(-4999-0)

>> 4_16736  0_0 0.445 0   0
Chr4 (83675001-83680000)        Chr (-4999-0)
[EE-EE--5--hBhhhhhhhhhhhhhhhhhBhhhhhhhhBBB------h-BhhB--h--hh-h---hhhhhhhhh-]
[FFFFFFFFFFAAAAAAAAAAAAAAAAAAAAAAAAAAAAAAAAAAAAAAAAAAAAAAAAAAAAAAAAAAAAAAAAA]
Chr4(83675001-83680000) Chr(-4999-0)

>> 4_35420  0_0 0.444 0   0
Chr4 (177095001-177100000)      Chr (-4999-0)
[5555555555hh-hBBhBBBBhhhhhh--hhBhhhhhhhhhhhhh55hhhhhhhhhhhh-5hhhhhBhhhhhhhh]
[FFFFFFFFFFAAAAAAAAAAAAAAAAAAAAAAAAAAAAAAAAAAAAAAAAAAAAAAAAAAAAAAAAAAAAAAAAA]
Chr4(177095001-177100000) Chr(-4999-0)

>> 4_1271  0_0 0.444 0   0
Chr4 (6350001-6355000)  Chr (-4999-0)
[5555555-5-BBBh-hBBBhhhhhhhhBBBhhhBBBBBBBBBhhBB-hhBBBBBBhBBhBBBBBhBBBBBhBB5h]
[FFFFFFFFFFAAAAAAAAAAAAAAAAAAAAAAAAAAAAAAAAAAAAAAAAAAAAAAAAAAAAAAAAAAAAAAAAA]
Chr4(6350001-6355000) Chr(-4999-0)

>> 4_35417  0_0 0.441 0   0
Chr4 (177080001-177085000)      Chr (-4999-0)
[5555555555hh-hhhhh-Bhhhhhhh-5hhhhhhhhhhhhhhhh55hhhhhhhhhhhhhhhhhhhhhhhhhhhh]
[FFFFFFFFFFAAAAAAAAAAAAAAAAAAAAAAAAAAAAAAAAAAAAAAAAAAAAAAAAAAAAAAAAAAAAAAAAA]
Chr4(177080001-177085000) Chr(-4999-0)

>> 4_1537  0_0 0.434 0   0
Chr4 (7680001-7685000)  Chr (-4999-0)
[555555h5-5hBhBhhhhhhhhhhhhhB-BhhhB-B-BBBBhBh5-Bhh-h-----hB-hh---hBB-hh-BBhh]
[FFFFFFFFFFAAAAAAAAAAAAAAAAAAAAAAAAAAAAAAAAAAAAAAAAAAAAAAAAAAAAAAAAAAAAAAAAA]
Chr4(7680001-7685000) Chr(-4999-0)

>> 4_3242  0_0 0.431 0   0
Chr4 (16205001-16210000)        Chr (-4999-0)
[EEE-EEE-555-555---5---5--------5-5---h5h55555-55-----555--55-5555555555555-]
[FFFFFFFFFFAAAAAAAAAAAAAAAAAAAAAAAAAAAAAAAAAAAAAAAAAAAAAAAAAAAAAAAAAAAAAAAAA]
Chr4(16205001-16210000) Chr(-4999-0)

>> 4_31657  0_0 0.431 0   0
Chr4 (158280001-158285000)      Chr (-4999-0)
[5555555555hhhhhhhhhhhhhhhhhhhhhhhhBhhhhhhhhhh55hhhhhhhhhhh5hhhhhhhhhhhhhhhh]
[FFFFFFFFFFAAAAAAAAAAAAAAAAAAAAAAAAAAAAAAAAAAAAAAAAAAAAAAAAAAAAAAAAAAAAAAAAA]
Chr4(158280001-158285000) Chr(-4999-0)

>> 4_1276  0_0 0.43 0   0
Chr4 (6375001-6380000)  Chr (-4999-0)
[555555555hBBhBhhhBBhhhhhhhBBBBhhhBBBBBBBBBhhBBBhhBBBBBBBBBhBBBBBBBB-BBBBB5h]
[FFFFFFFFFFAAAAAAAAAAAAAAAAAAAAAAAAAAAAAAAAAAAAAAAAAAAAAAAAAAAAAAAAAAAAAAAAA]
Chr4(6375001-6380000) Chr(-4999-0)

>> 4_16741  0_0 0.429 0   0
Chr4 (83700001-83705000)        Chr (-4999-0)
[EEEEEEE---hBhh-BhhBhhhhhhh----hhhh5hh5B555-----5hhh-B5---5h--5h-EEBhhhhh-h5]
[FFFFFFFFFFAAAAAAAAAAAAAAAAAAAAAAAAAAAAAAAAAAAAAAAAAAAAAAAAAAAAAAAAAAAAAAAAA]
Chr4(83700001-83705000) Chr(-4999-0)

>> 4_30831  0_0 0.428 0   0
Chr4 (154150001-154155000)      Chr (-4999-0)
[EEEEEE-E--BBh-B5hh-hhhhhhhh-h5B-B-5-B5--EE-----5-h5----E--55-55----5h5--555]
[FFFFFFFFFFAAAAAAAAAAAAAAAAAAAAAAAAAAAAAAAAAAAAAAAAAAAAAAAAAAAAAAAAAAAAAAAAA]
Chr4(154150001-154155000) Chr(-4999-0)

>> 4_1274  0_0 0.428 0   0
Chr4 (6365001-6370000)  Chr (-4999-0)
[555555555hBBhBhhhBBhhhhhhhBBBBhhhBBBBBBBBBhhB-BhhBBBBBBhBBhBBBBBBBBBBBhBB5h]
[FFFFFFFFFFAAAAAAAAAAAAAAAAAAAAAAAAAAAAAAAAAAAAAAAAAAAAAAAAAAAAAAAAAAAAAAAAA]
Chr4(6365001-6370000) Chr(-4999-0)

>> 4_1477  0_0 0.419 0   0
Chr4 (7380001-7385000)  Chr (-4999-0)
[--EEEE--5-BBhhhBBBBBhBhhhhhB-hhBhBBBBBhBBBBBBBBh-Bh-BB----h-hh--BBhBBBhBB-h]
[FFFFFFFFFFAAAAAAAAAAAAAAAAAAAAAAAAAAAAAAAAAAAAAAAAAAAAAAAAAAAAAAAAAAAAAAAAA]
Chr4(7380001-7385000) Chr(-4999-0)

>> 4_1540  0_0 0.418 0   0
Chr4 (7695001-7700000)  Chr (-4999-0)
[555555-5--BBhhhhhhhhhhhhhh-BBBhhhBBBBBBBBBBBBhBhhBhBBB-hhB-hhhB-5BhhBhhBBh-]
[FFFFFFFFFFAAAAAAAAAAAAAAAAAAAAAAAAAAAAAAAAAAAAAAAAAAAAAAAAAAAAAAAAAAAAAAAAA]
Chr4(7695001-7700000) Chr(-4999-0)

>> 4_19907  0_0 0.417 0   0
Chr4 (99530001-99535000)        Chr (-4999-0)
[EEEEEEEEEEh-h------5-5--hh---hh-hh---EE-hh5h5EE-Ehhh-h5Eh-hh--h-hhhhhhhhh-5]
[FFFFFFFFFFAAAAAAAAAAAAAAAAAAAAAAAAAAAAAAAAAAAAAAAAAAAAAAAAAAAAAAAAAAAAAAAAA]
Chr4(99530001-99535000) Chr(-4999-0)

>> 4_22799  0_0 0.416 0   0
Chr4 (113990001-113995000)      Chr (-4999-0)
[5555555555hhhhhhhhhhhhhhhhBhhhhhhBB--hhhh-BBh55hhhhhh5-hhh5hhhhhhhBhhhhhhhh]
[FFFFFFFFFFAAAAAAAAAAAAAAAAAAAAAAAAAAAAAAAAAAAAAAAAAAAAAAAAAAAAAAAAAAAAAAAAA]
Chr4(113990001-113995000) Chr(-4999-0)

>> 4_7931  0_0 0.414 0   0
Chr4 (39650001-39655000)        Chr (-4999-0)
[555-555555hhhhh-hhhhhhhhh-hhhh-hhhhh-hhhhhhhhhhhhhh5hh5hhhhhhhh5hhhhhhhhhhh]
[FFFFFFFFFFAAAAAAAAAAAAAAAAAAAAAAAAAAAAAAAAAAAAAAAAAAAAAAAAAAAAAAAAAAAAAAAAA]
Chr4(39650001-39655000) Chr(-4999-0)

>> 4_413  0_0 0.414 0   0
Chr4 (2060001-2065000)  Chr (-4999-0)
[---AA--AA--BB--B-BBB---BB--B---BBBBBBBBB-BBBB--BB----BBBBB-BBBBBBBBBBBBBBB-]
[FFFFFFFFFFAAAAAAAAAAAAAAAAAAAAAAAAAAAAAAAAAAAAAAAAAAAAAAAAAAAAAAAAAAAAAAAAA]
Chr4(2060001-2065000) Chr(-4999-0)

>> 4_33267  0_0 0.414 0   0
Chr4 (166330001-166335000)      Chr (-4999-0)
[55-5555555-B-BBBhBhBhhhhhBhhhhhhBBBhhhhhhhhhh55hhhhhhhhhhh5hhhh-hhB-hhhhhhh]
[FFFFFFFFFFAAAAAAAAAAAAAAAAAAAAAAAAAAAAAAAAAAAAAAAAAAAAAAAAAAAAAAAAAAAAAAAAA]
Chr4(166330001-166335000) Chr(-4999-0)

>> 4_35419  0_0 0.411 0   0
Chr4 (177090001-177095000)      Chr (-4999-0)
[5555555555hhhh-hhhBBhhhhhhh55hh-hhhhhhhhhhhhB55hhhhhhhhhhhhhhhhhhhBhhhhhhhh]
[FFFFFFFFFFAAAAAAAAAAAAAAAAAAAAAAAAAAAAAAAAAAAAAAAAAAAAAAAAAAAAAAAAAAAAAAAAA]
Chr4(177090001-177095000) Chr(-4999-0)

>> 4_35418  0_0 0.411 0   0
Chr4 (177085001-177090000)      Chr (-4999-0)
[5555555555hh-hhhhhBBhhhhhhh55hhhhhhhhhhhhhhh-55hhhhhhhhhhhhhhhhhhhBhhhhhhhh]
[FFFFFFFFFFAAAAAAAAAAAAAAAAAAAAAAAAAAAAAAAAAAAAAAAAAAAAAAAAAAAAAAAAAAAAAAAAA]
Chr4(177085001-177090000) Chr(-4999-0)

>> 4_22803  0_0 0.409 0   0
Chr4 (114010001-114015000)      Chr (-4999-0)
[555--55h55hhhhhhhhhBhhhhhhBhhhhhhBBhhhhhhhBhhh-hhhhhhhhh-hBhhhhhBh-hhhhhhhh]
[FFFFFFFFFFAAAAAAAAAAAAAAAAAAAAAAAAAAAAAAAAAAAAAAAAAAAAAAAAAAAAAAAAAAAAAAAAA]
Chr4(114010001-114015000) Chr(-4999-0)

>> 4_19896  0_0 0.409 0   0
Chr4 (99475001-99480000)        Chr (-4999-0)
[EE-EEE-EE-hhhhhhhhhhhhhhhhhhhhh5h-------hh5-5EEh5hhhhh--hh-h--hhhhhhhhhhh5h]
[FFFFFFFFFFAAAAAAAAAAAAAAAAAAAAAAAAAAAAAAAAAAAAAAAAAAAAAAAAAAAAAAAAAAAAAAAAA]
Chr4(99475001-99480000) Chr(-4999-0)

>> 4_30840  0_0 0.403 0   0
Chr4 (154195001-154200000)      Chr (-4999-0)
[EEEEEEE555hB5-hhh-hhhhhhhhhhhh-hh5555h555555555-h555555-555555-5--5-55---h-]
[FFFFFFFFFFAAAAAAAAAAAAAAAAAAAAAAAAAAAAAAAAAAAAAAAAAAAAAAAAAAAAAAAAAAAAAAAAA]
Chr4(154195001-154200000) Chr(-4999-0)

>> 4_31652  0_0 0.402 0   0
Chr4 (158255001-158260000)      Chr (-4999-0)
[-555555555hhhhhhhhhhhhhhhhhhhhhhhBBhhhhhhhhhh55hhhhhhhhhhh5hhhhhhhhhhhhhhhh]
[FFFFFFFFFFAAAAAAAAAAAAAAAAAAAAAAAAAAAAAAAAAAAAAAAAAAAAAAAAAAAAAAAAAAAAAAAAA]
Chr4(158255001-158260000) Chr(-4999-0)

>> 4_1265  0_0 0.402 0   0
Chr4 (6320001-6325000)  Chr (-4999-0)
[55555555B-BBBBBBBBBBBBhB-BBBB--BBBBBBBBBBBBhB-BBBBBBBBBh-BhB-BB--BBBhBh-B5h]
[FFFFFFFFFFAAAAAAAAAAAAAAAAAAAAAAAAAAAAAAAAAAAAAAAAAAAAAAAAAAAAAAAAAAAAAAAAA]
Chr4(6320001-6325000) Chr(-4999-0)

>> 4_16737  0_0 0.4 0   0
Chr4 (83680001-83685000)        Chr (-4999-0)
[EEE-EE----hBhhhhhhhhhhhhhhhhhBhhh-hhhhBBBB555-5---hhB--hBhhhhhh55hhhhhhhhhh]
[FFFFFFFFFFAAAAAAAAAAAAAAAAAAAAAAAAAAAAAAAAAAAAAAAAAAAAAAAAAAAAAAAAAAAAAAAAA]
Chr4(83680001-83685000) Chr(-4999-0)

>> 4_1275  0_0 0.399 0   0
Chr4 (6370001-6375000)  Chr (-4999-0)
[55-555555hBBhBhhhBBhhhhhhhBBBBhhhBBBBBBBBBhhBBBhhBBBBBB-BBhBBBBBBBBhBB-BB5h]
[FFFFFFFFFFAAAAAAAAAAAAAAAAAAAAAAAAAAAAAAAAAAAAAAAAAAAAAAAAAAAAAAAAAAAAAAAAA]
Chr4(6370001-6375000) Chr(-4999-0)

>> 4_19914  0_0 0.397 0   0
Chr4 (99565001-99570000)        Chr (-4999-0)
[EEEEEEE--5hh-h5---------hh5hhhhhh---h-E5hh55--E--hhh-hh5hhhhhhh5hh-Bhhh-h55]
[FFFFFFFFFFAAAAAAAAAAAAAAAAAAAAAAAAAAAAAAAAAAAAAAAAAAAAAAAAAAAAAAAAAAAAAAAAA]
Chr4(99565001-99570000) Chr(-4999-0)

>> 4_17392  0_0 0.396 0   0
Chr4 (86955001-86960000)        Chr (-4999-0)
[5555555555hhh-hhhh-hhhhh-h-----hh---hE-hhhh5-5-hhhhh-hhE5h55hhh5hhhhhhhhhhh]
[FFFFFFFFFFAAAAAAAAAAAAAAAAAAAAAAAAAAAAAAAAAAAAAAAAAAAAAAAAAAAAAAAAAAAAAAAAA]
Chr4(86955001-86960000) Chr(-4999-0)

>> 4_205  0_0 0.393 0   0
Chr4 (1020001-1025000)  Chr (-4999-0)
[555555-555-B-hhB-BBhhhhhh----B--h5E-5-BBBBB-B55-h-BBBBE5--5-B----BB--BB-B--]
[FFFFFFFFFFAAAAAAAAAAAAAAAAAAAAAAAAAAAAAAAAAAAAAAAAAAAAAAAAAAAAAAAAAAAAAAAAA]
Chr4(1020001-1025000) Chr(-4999-0)

>> 4_1548  0_0 0.39 0   0
Chr4 (7735001-7740000)  Chr (-4999-0)
[555555555hhBhhhhhhhhhhhhhhhBBhhhhhhBBBBBBBBBBhBhhBhBBBBhhB-5hh5---hhBB-Bhhh]
[FFFFFFFFFFAAAAAAAAAAAAAAAAAAAAAAAAAAAAAAAAAAAAAAAAAAAAAAAAAAAAAAAAAAAAAAAAA]
Chr4(7735001-7740000) Chr(-4999-0)

>> 4_33266  0_0 0.388 0   0
Chr4 (166325001-166330000)      Chr (-4999-0)
[55555555-5hBhBBBhBhBhhhhhBhhhhhhhBBhhhhhh-hhh55hhhh-h-hhhh5hhhh5-hBhhhhhhhh]
[FFFFFFFFFFAAAAAAAAAAAAAAAAAAAAAAAAAAAAAAAAAAAAAAAAAAAAAAAAAAAAAAAAAAAAAAAAA]
Chr4(166325001-166330000) Chr(-4999-0)

>> 4_33272  0_0 0.387 0   0
Chr4 (166355001-166360000)      Chr (-4999-0)
[5-5555h555hBhBBBhBhBh-hh-BBhhhBBhBBhhhhhhBB-hhhhhhhhhhhhhh5hhhhhhhBBhhhhBhh]
[FFFFFFFFFFAAAAAAAAAAAAAAAAAAAAAAAAAAAAAAAAAAAAAAAAAAAAAAAAAAAAAAAAAAAAAAAAA]
Chr4(166355001-166360000) Chr(-4999-0)

>> 4_31629  0_0 0.387 0   0
Chr4 (158140001-158145000)      Chr (-4999-0)
[AAAAAAABAABBBB-BBBhhhhh-BBBBBBBhBBBB-B--BBBBBAABBBBBBBBBBB-BBBBBBBBBBBBBBB-]
[FFFFFFFFFFAAAAAAAAAAAAAAAAAAAAAAAAAAAAAAAAAAAAAAAAAAAAAAAAAAAAAAAAAAAAAAAAA]
Chr4(158140001-158145000) Chr(-4999-0)

>> 4_17780  0_0 0.386 0   0
Chr4 (88895001-88900000)        Chr (-4999-0)
[A--AAA--h-BBB-BBBBBBBB-BB-----BBBB--5B----------BBhhh-BBB--hhhh-BBBhhBBBBBh]
[FFFFFFFFFFAAAAAAAAAAAAAAAAAAAAAAAAAAAAAAAAAAAAAAAAAAAAAAAAAAAAAAAAAAAAAAAAA]
Chr4(88895001-88900000) Chr(-4999-0)

>> 4_1457  0_0 0.386 0   0
Chr4 (7280001-7285000)  Chr (-4999-0)
[5------5EEBBBBh-hhhhhhhhhhBBBBh-h---BBBB-------hhBhhBB-hhhhBh-B-BBBh-hhBBhh]
[FFFFFFFFFFAAAAAAAAAAAAAAAAAAAAAAAAAAAAAAAAAAAAAAAAAAAAAAAAAAAAAAAAAAAAAAAAA]
Chr4(7280001-7285000) Chr(-4999-0)

>> 4_1267  0_0 0.382 0   0
Chr4 (6330001-6335000)  Chr (-4999-0)
[5555555-BBBBhBBBBBBBBB-B-BBBBBBh-BBBBBBBBBhBBBB-hBBBBBBhBBhBBBBB-BBBBBBBB-h]
[FFFFFFFFFFAAAAAAAAAAAAAAAAAAAAAAAAAAAAAAAAAAAAAAAAAAAAAAAAAAAAAAAAAAAAAAAAA]
Chr4(6330001-6335000) Chr(-4999-0)

>> 4_7930  0_0 0.38 0   0
Chr4 (39645001-39650000)        Chr (-4999-0)
[5555555-55hhhhh-hhhhhhhhhhhhhhhhhhhhhhhhhhhhhhhhhhh5hh5hhhhhhh55hhhhhhhhhhh]
[FFFFFFFFFFAAAAAAAAAAAAAAAAAAAAAAAAAAAAAAAAAAAAAAAAAAAAAAAAAAAAAAAAAAAAAAAAA]
Chr4(39645001-39650000) Chr(-4999-0)

>> 4_16197  0_0 0.374 0   0
Chr4 (80980001-80985000)        Chr (-4999-0)
[hhhhhhh55h55---555----5--55---55-55-5555h555555-555555555555-55555555555555]
[FFFFFFFFFFAAAAAAAAAAAAAAAAAAAAAAAAAAAAAAAAAAAAAAAAAAAAAAAAAAAAAAAAAAAAAAAAA]
Chr4(80980001-80985000) Chr(-4999-0)

>> 4_16743  0_0 0.373 0   0
Chr4 (83710001-83715000)        Chr (-4999-0)
[E---EEE--E-BhhBBh-B-hhhhhhh55--h----555B5-55--E5-BhBB5-555h-h55555hBhhhh-h5]
[FFFFFFFFFFAAAAAAAAAAAAAAAAAAAAAAAAAAAAAAAAAAAAAAAAAAAAAAAAAAAAAAAAAAAAAAAAA]
Chr4(83710001-83715000) Chr(-4999-0)

>> 4_16179  0_0 0.372 0   0
Chr4 (80890001-80895000)        Chr (-4999-0)
[hhhhhhhhB-555555555555555555555555555555h-55555h-5h5h55555-555555555555h555]
[FFFFFFFFFFAAAAAAAAAAAAAAAAAAAAAAAAAAAAAAAAAAAAAAAAAAAAAAAAAAAAAAAAAAAAAAAAA]
Chr4(80890001-80895000) Chr(-4999-0)

>> 4_35347  0_0 0.371 0   0
Chr4 (176730001-176735000)      Chr (-4999-0)
[--A-AAAAAAhhhhhhhhhhhhhhhhh-hhhhhhhhhhhhhBhhhAAhhhhhhhhhhhhhhhhhhhhhhhhhh-h]
[FFFFFFFFFFAAAAAAAAAAAAAAAAAAAAAAAAAAAAAAAAAAAAAAAAAAAAAAAAAAAAAAAAAAAAAAAAA]
Chr4(176730001-176735000) Chr(-4999-0)

>> 4_31653  0_0 0.371 0   0
Chr4 (158260001-158265000)      Chr (-4999-0)
[5-55555-55hhhhhhhhhhhhhhhhhhhhhhhBBhhhhhhhhhh55hhhhhhhhhhh5hhhhhhhhhhhhhhhh]
[FFFFFFFFFFAAAAAAAAAAAAAAAAAAAAAAAAAAAAAAAAAAAAAAAAAAAAAAAAAAAAAAAAAAAAAAAAA]
Chr4(158260001-158265000) Chr(-4999-0)

>> 4_16181  0_0 0.371 0   0
Chr4 (80900001-80905000)        Chr (-4999-0)
[hhhhhhhhhh55555555555-555555555555555555h-5555-h55hhh555555555555555555h5-5]
[FFFFFFFFFFAAAAAAAAAAAAAAAAAAAAAAAAAAAAAAAAAAAAAAAAAAAAAAAAAAAAAAAAAAAAAAAAA]
Chr4(80900001-80905000) Chr(-4999-0)

>> 4_16727  0_0 0.37 0   0
Chr4 (83630001-83635000)        Chr (-4999-0)
[EEEE-E--55hhhhhhhBhBhhhhhhhhhhhhhhh555-h-h55---hhhhhhh5h5hhhhhh555hhhhhhh-h]
[FFFFFFFFFFAAAAAAAAAAAAAAAAAAAAAAAAAAAAAAAAAAAAAAAAAAAAAAAAAAAAAAAAAAAAAAAAA]
Chr4(83630001-83635000) Chr(-4999-0)

>> 4_1266  0_0 0.369 0   0
Chr4 (6325001-6330000)  Chr (-4999-0)
[55-5555-BBBBhBBBBBBBBBBBBB-BBBBB-BBBBBBBBB--B-BBB-BBBBBh--hBhBBB--BB-B--B-h]
[FFFFFFFFFFAAAAAAAAAAAAAAAAAAAAAAAAAAAAAAAAAAAAAAAAAAAAAAAAAAAAAAAAAAAAAAAAA]
Chr4(6325001-6330000) Chr(-4999-0)

>> 4_1216  0_0 0.369 0   0
Chr4 (6075001-6080000)  Chr (-4999-0)
[5555555555h-5h55hh5hh5hhhhhh-hh5hhhBBhhhBBBhhBBhhBBBBBBhBBhBhhBBh-BhBhhhhhh]
[FFFFFFFFFFAAAAAAAAAAAAAAAAAAAAAAAAAAAAAAAAAAAAAAAAAAAAAAAAAAAAAAAAAAAAAAAAA]
Chr4(6075001-6080000) Chr(-4999-0)

>> 4_33262  0_0 0.368 0   0
Chr4 (166305001-166310000)      Chr (-4999-0)
[55-5555---BBhBBBBBBBBB-BBBBBhBBB-BB--h-hh-hhh5--Bh-hh-hhhh5hhhh-hh--hhhhhhh]
[FFFFFFFFFFAAAAAAAAAAAAAAAAAAAAAAAAAAAAAAAAAAAAAAAAAAAAAAAAAAAAAAAAAAAAAAAAA]
Chr4(166305001-166310000) Chr(-4999-0)

>> 4_24803  0_0 0.367 0   0
Chr4 (124010001-124015000)      Chr (-4999-0)
[h-h-hhhh-h-55555555-hh55-55--555-55-55-555555555555555--5-5-555-----h-5h55-]
[FFFFFFFFFFAAAAAAAAAAAAAAAAAAAAAAAAAAAAAAAAAAAAAAAAAAAAAAAAAAAAAAAAAAAAAAAAA]
Chr4(124010001-124015000) Chr(-4999-0)

>> 4_1273  0_0 0.366 0   0
Chr4 (6360001-6365000)  Chr (-4999-0)
[55555---5-BBhBhhhBBhhhhhhhBBBBhhhBBBBBBBBBhhB--hhBBBBBBhBBhBBBBBhBBBBBhBB5h]
[FFFFFFFFFFAAAAAAAAAAAAAAAAAAAAAAAAAAAAAAAAAAAAAAAAAAAAAAAAAAAAAAAAAAAAAAAAA]
Chr4(6360001-6365000) Chr(-4999-0)

>> 4_1268  0_0 0.366 0   0
Chr4 (6335001-6340000)  Chr (-4999-0)
[5555555BBBBBBB-BBBBBBBhB-BBBB-B-BBBBBB-BBB-BBBB--BBBBBB-BBhBBBBB-BBBBBBBB--]
[FFFFFFFFFFAAAAAAAAAAAAAAAAAAAAAAAAAAAAAAAAAAAAAAAAAAAAAAAAAAAAAAAAAAAAAAAAA]
Chr4(6335001-6340000) Chr(-4999-0)

>> 4_1528  0_0 0.365 0   0
Chr4 (7635001-7640000)  Chr (-4999-0)
[555hh555h5-BhBh-hhhhhhhh--BBBBh--B-BBB-Bh-BBBBBhhB-BBBBBhBBBhBB-BBhB-Bh--5h]
[FFFFFFFFFFAAAAAAAAAAAAAAAAAAAAAAAAAAAAAAAAAAAAAAAAAAAAAAAAAAAAAAAAAAAAAAAAA]
Chr4(7635001-7640000) Chr(-4999-0)

>> 4_1544  0_0 0.363 0   0
Chr4 (7715001-7720000)  Chr (-4999-0)
[55555555hh-Bh-hhhhhhhhhh-hB-BBhh5BBBBBBB-B-BB--hh-BB-B--h-h-hh5---hhBhBBh-h]
[FFFFFFFFFFAAAAAAAAAAAAAAAAAAAAAAAAAAAAAAAAAAAAAAAAAAAAAAAAAAAAAAAAAAAAAAAAA]
Chr4(7715001-7720000) Chr(-4999-0)

>> 4_8170  0_0 0.361 0   0
Chr4 (40845001-40850000)        Chr (-4999-0)
[EEEE-E-E--hBBhhhhhBhhhhhh5hhhh5hh55h55-5--555-Ehh5--E5--55-55--555Bhhhhh555]
[FFFFFFFFFFAAAAAAAAAAAAAAAAAAAAAAAAAAAAAAAAAAAAAAAAAAAAAAAAAAAAAAAAAAAAAAAAA]
Chr4(40845001-40850000) Chr(-4999-0)

>> 4_1478  0_0 0.361 0   0
Chr4 (7385001-7390000)  Chr (-4999-0)
[555--5h5h5BBhhhhBBBBhhhhhhhBBhhhhBBBBBhh---BBBBhh-hBBBBhh-hhhhBBBBhhBBhBhhh]
[FFFFFFFFFFAAAAAAAAAAAAAAAAAAAAAAAAAAAAAAAAAAAAAAAAAAAAAAAAAAAAAAAAAAAAAAAAA]
Chr4(7385001-7390000) Chr(-4999-0)

>> 4_1533  0_0 0.36 0   0
Chr4 (7660001-7665000)  Chr (-4999-0)
[5-5555555hhBhBhhBhhhhhhhhhh5-Bh-5BBBBB-BhBBhBhBhhhhBBBBhBBhhhBB-hBBhhhhB-hh]
[FFFFFFFFFFAAAAAAAAAAAAAAAAAAAAAAAAAAAAAAAAAAAAAAAAAAAAAAAAAAAAAAAAAAAAAAAAA]
Chr4(7660001-7665000) Chr(-4999-0)

>> 4_1472  0_0 0.358 0   0
Chr4 (7355001-7360000)  Chr (-4999-0)
[EEEE------hBhhhhhhhhhhhhhhhBB-hhhBB-BBhB-BBBBBBhhBhhBBB---hhhh--h-hhh-hBBhh]
[FFFFFFFFFFAAAAAAAAAAAAAAAAAAAAAAAAAAAAAAAAAAAAAAAAAAAAAAAAAAAAAAAAAAAAAAAAA]
Chr4(7355001-7360000) Chr(-4999-0)

>> 4_38149  0_0 0.357 0   0
Chr4 (190740001-190745000)      Chr (-4999-0)
[-B--BBBhBBhhhhhhhhhhhhhhhhhhhhhhhhhhhhhhhhhhhhhhhh5hhhhhhhhhhhhhhhhhhhhhhhh]
[FFFFFFFFFFAAAAAAAAAAAAAAAAAAAAAAAAAAAAAAAAAAAAAAAAAAAAAAAAAAAAAAAAAAAAAAAAA]
Chr4(190740001-190745000) Chr(-4999-0)

>> 4_8275  0_0 0.354 0   0
Chr4 (41370001-41375000)        Chr (-4999-0)
[EEEEEEEh--hhh-hhhhhhhhhhBB--E--hB5-hBhBhBBhhh--hh---E5---5-hhhhBBBhBhhh-h5-]
[FFFFFFFFFFAAAAAAAAAAAAAAAAAAAAAAAAAAAAAAAAAAAAAAAAAAAAAAAAAAAAAAAAAAAAAAAAA]
Chr4(41370001-41375000) Chr(-4999-0)

>> 4_7522  0_0 0.354 0   0
Chr4 (37605001-37610000)        Chr (-4999-0)
[hhhhhhhhh--555-555555h55-5h5h5-5--------h---55h555555h555h-555555555555-55-]
[FFFFFFFFFFAAAAAAAAAAAAAAAAAAAAAAAAAAAAAAAAAAAAAAAAAAAAAAAAAAAAAAAAAAAAAAAAA]
Chr4(37605001-37610000) Chr(-4999-0)

>> 4_26000  0_0 0.354 0   0
Chr4 (129995001-130000000)      Chr (-4999-0)
[5h--hhhhhh5555555555555h55---5555555555555555555555-5555555555-55555-555555]
[FFFFFFFFFFAAAAAAAAAAAAAAAAAAAAAAAAAAAAAAAAAAAAAAAAAAAAAAAAAAAAAAAAAAAAAAAAA]
Chr4(129995001-130000000) Chr(-4999-0)

>> 4_16740  0_0 0.353 0   0
Chr4 (83695001-83700000)        Chr (-4999-0)
[E-EEE-E5-5hBhhhBhhB-hhhhhh55--hhh--------h555E-5hhhhB--hh5-hh-h---Bhhhhhhh5]
[FFFFFFFFFFAAAAAAAAAAAAAAAAAAAAAAAAAAAAAAAAAAAAAAAAAAAAAAAAAAAAAAAAAAAAAAAAA]
Chr4(83695001-83700000) Chr(-4999-0)

>> 4_8326  0_0 0.349 0   0
Chr4 (41625001-41630000)        Chr (-4999-0)
[EE-E-E---EBhhBhhhhhhhhhhhBh5hhhhh---hBhhBBhBh--hh55E5---55-5h-5B5hhhhhhhh55]
[FFFFFFFFFFAAAAAAAAAAAAAAAAAAAAAAAAAAAAAAAAAAAAAAAAAAAAAAAAAAAAAAAAAAAAAAAAA]
Chr4(41625001-41630000) Chr(-4999-0)

>> 4_7932  0_0 0.349 0   0
Chr4 (39655001-39660000)        Chr (-4999-0)
[---h5555-5hhhhhhhhhhhhhhh-hhhh-hh-----hhhh---hhhhhhhhhhhhhhhhhh-hhhhhhhhhhh]
[FFFFFFFFFFAAAAAAAAAAAAAAAAAAAAAAAAAAAAAAAAAAAAAAAAAAAAAAAAAAAAAAAAAAAAAAAAA]
Chr4(39655001-39660000) Chr(-4999-0)

>> 4_33268  0_0 0.348 0   0
Chr4 (166335001-166340000)      Chr (-4999-0)
[55-555-5-EBBhhBBhBhBhhhhhBhhhhhhhBBhhhhhhhhhh55hhhhhhhhhhh5hhhhhhh-Bhhhhhhh]
[FFFFFFFFFFAAAAAAAAAAAAAAAAAAAAAAAAAAAAAAAAAAAAAAAAAAAAAAAAAAAAAAAAAAAAAAAAA]
Chr4(166335001-166340000) Chr(-4999-0)

>> 4_131  0_0 0.346 0   0
Chr4 (650001-655000)    Chr (-4999-0)
[5555-55555BBh5hhhhhhhhhhh--5--hhhBBBBB---h--B555-BBBBBB-h5hBBBB--hBBB-BBBh5]
[FFFFFFFFFFAAAAAAAAAAAAAAAAAAAAAAAAAAAAAAAAAAAAAAAAAAAAAAAAAAAAAAAAAAAAAAAAA]
Chr4(650001-655000) Chr(-4999-0)

>> 4_16739  0_0 0.345 0   0
Chr4 (83690001-83695000)        Chr (-4999-0)
[E-EE-E----hBhhhBh-BBhhhhhhh5hhhhhhhhhhBhBh555--5hhhhhh-hhhhhhhh-5--Bhhhhhhh]
[FFFFFFFFFFAAAAAAAAAAAAAAAAAAAAAAAAAAAAAAAAAAAAAAAAAAAAAAAAAAAAAAAAAAAAAAAAA]
Chr4(83690001-83695000) Chr(-4999-0)

>> 4_33279  0_0 0.344 0   0
Chr4 (166390001-166395000)      Chr (-4999-0)
[-55-555--5hhhh-hhhhhhhh-h-hhhhhh-h-h-hhhh-hh---hhhhhh--h-h5hhhh5--hhhhhhh5h]
[FFFFFFFFFFAAAAAAAAAAAAAAAAAAAAAAAAAAAAAAAAAAAAAAAAAAAAAAAAAAAAAAAAAAAAAAAAA]
Chr4(166390001-166395000) Chr(-4999-0)

>> 4_35416  0_0 0.342 0   0
Chr4 (177075001-177080000)      Chr (-4999-0)
[555555555hhhhhhhhhhBhhhhhhhh5hhhhhhhh-hhhhhhh55hhhhhhhhhhhhh-hhhhhhhhhhhhhh]
[FFFFFFFFFFAAAAAAAAAAAAAAAAAAAAAAAAAAAAAAAAAAAAAAAAAAAAAAAAAAAAAAAAAAAAAAAAA]
Chr4(177075001-177080000) Chr(-4999-0)

>> 4_1347  0_0 0.342 0   0
Chr4 (6730001-6735000)  Chr (-4999-0)
[EE-EE--BB-hBhhhhhhhhhhhhhhhB-5hhh55--5B5BhhBBBBh5-h--BBhhhhhh---hhhh5hh---h]
[FFFFFFFFFFAAAAAAAAAAAAAAAAAAAAAAAAAAAAAAAAAAAAAAAAAAAAAAAAAAAAAAAAAAAAAAAAA]
Chr4(6730001-6735000) Chr(-4999-0)

>> 4_22879  0_0 0.341 0   0
Chr4 (114390001-114395000)      Chr (-4999-0)
[hhhhhhhhhh5555555555h555h5hhhh55hE-EE-----5---E5h5---5---555E--5--5-h55-5-5]
[FFFFFFFFFFAAAAAAAAAAAAAAAAAAAAAAAAAAAAAAAAAAAAAAAAAAAAAAAAAAAAAAAAAAAAAAAAA]
Chr4(114390001-114395000) Chr(-4999-0)

>> 4_1290  0_0 0.341 0   0
Chr4 (6445001-6450000)  Chr (-4999-0)
[----E-E-EEBBhhhB-hhhhhhBhhBBBBhhhBBBBBBBBBB-B-Bh-BBBBBBhBBhB-BBBhBBBhBhBB-h]
[FFFFFFFFFFAAAAAAAAAAAAAAAAAAAAAAAAAAAAAAAAAAAAAAAAAAAAAAAAAAAAAAAAAAAAAAAAA]
Chr4(6445001-6450000) Chr(-4999-0)

>> 4_26818  0_0 0.34 0   0
Chr4 (134085001-134090000)      Chr (-4999-0)
[5-55-555-5hhhhhhhhhhhhhhhhhBhhhhhhhhhhhhhhhhh55hhhhhhhhhhh5hhhhhhhhhhhhhh-h]
[FFFFFFFFFFAAAAAAAAAAAAAAAAAAAAAAAAAAAAAAAAAAAAAAAAAAAAAAAAAAAAAAAAAAAAAAAAA]
Chr4(134085001-134090000) Chr(-4999-0)

>> 4_33866  0_0 0.338 0   0
Chr4 (169325001-169330000)      Chr (-4999-0)
[555hhhhhhh555555555555555555555555555555555555555555-5555555-5555555555-555]
[FFFFFFFFFFAAAAAAAAAAAAAAAAAAAAAAAAAAAAAAAAAAAAAAAAAAAAAAAAAAAAAAAAAAAAAAAAA]
Chr4(169325001-169330000) Chr(-4999-0)

>> 4_16734  0_0 0.338 0   0
Chr4 (83665001-83670000)        Chr (-4999-0)
[EEEEEEE---hBhhB-hhBhhhhhhhhhhB-hhhh-hh-h-hEEEE-hhhhhhh-hhhh5hh55--hhhhhhhhh]
[FFFFFFFFFFAAAAAAAAAAAAAAAAAAAAAAAAAAAAAAAAAAAAAAAAAAAAAAAAAAAAAAAAAAAAAAAAA]
Chr4(83665001-83670000) Chr(-4999-0)

>> 4_1546  0_0 0.338 0   0
Chr4 (7725001-7730000)  Chr (-4999-0)
[55555555-hh-hBhhhhhhhhhhhh-BB-hh-hh-BBBBBhBhBhBhh-hBBB5hh-h5hh--BhhhhBhB-h5]
[FFFFFFFFFFAAAAAAAAAAAAAAAAAAAAAAAAAAAAAAAAAAAAAAAAAAAAAAAAAAAAAAAAAAAAAAAAA]
Chr4(7725001-7730000) Chr(-4999-0)

>> 4_1252  0_0 0.338 0   0
Chr4 (6255001-6260000)  Chr (-4999-0)
[hhh5hh-hhhBBhBBBBBBhhBhB---B----BBBBBBBBB-BBBBBB-B-BBBBhBBhB-BBBBBBBBBBBBhh]
[FFFFFFFFFFAAAAAAAAAAAAAAAAAAAAAAAAAAAAAAAAAAAAAAAAAAAAAAAAAAAAAAAAAAAAAAAAA]
Chr4(6255001-6260000) Chr(-4999-0)

>> 4_34189  0_0 0.337 0   0
Chr4 (170940001-170945000)      Chr (-4999-0)
[-E-EEE-B-BBBh-BhhhhhhhhhB---hh-hBh-hhhB---hhhh5B-hhhhBBBhh5hhhhB---hhhhBhhh]
[FFFFFFFFFFAAAAAAAAAAAAAAAAAAAAAAAAAAAAAAAAAAAAAAAAAAAAAAAAAAAAAAAAAAAAAAAAA]
Chr4(170940001-170945000) Chr(-4999-0)

>> 4_1542  0_0 0.337 0   0
Chr4 (7705001-7710000)  Chr (-4999-0)
[555555-5hhhBhhhhhhhhhhhhhhBBBBhhhh-BBBBBBB--BhhhhBhB-B-hh-hhh-B-5hhhBhBBhhh]
[FFFFFFFFFFAAAAAAAAAAAAAAAAAAAAAAAAAAAAAAAAAAAAAAAAAAAAAAAAAAAAAAAAAAAAAAAAA]
Chr4(7705001-7710000) Chr(-4999-0)

>> 4_36863  0_0 0.336 0   0
Chr4 (184310001-184315000)      Chr (-4999-0)
[-hhh-hhhh-BB---B--BB----------BB-BBBBBBB-hh--BBh-BBBBBhhBBB-hBBB--BBBBB----]
[FFFFFFFFFFAAAAAAAAAAAAAAAAAAAAAAAAAAAAAAAAAAAAAAAAAAAAAAAAAAAAAAAAAAAAAAAAA]
Chr4(184310001-184315000) Chr(-4999-0)

>> 4_23940  0_0 0.335 0   0
Chr4 (119695001-119700000)      Chr (-4999-0)
[hhhhhhhhhh555555h-55-5hh555555h55------555---5hh-5h5555--h5--555h5555555555]
[FFFFFFFFFFAAAAAAAAAAAAAAAAAAAAAAAAAAAAAAAAAAAAAAAAAAAAAAAAAAAAAAAAAAAAAAAAA]
Chr4(119695001-119700000) Chr(-4999-0)

>> 4_38148  0_0 0.334 0   0
Chr4 (190735001-190740000)      Chr (-4999-0)
[BBhBBBBhBBhhhhhhhhhhhhhhhhhhhhhhhhhhhhhhhhhhhhhhhh5hhhhhhhhhhhhhhhBhhhhhhhh]
[FFFFFFFFFFAAAAAAAAAAAAAAAAAAAAAAAAAAAAAAAAAAAAAAAAAAAAAAAAAAAAAAAAAAAAAAAAA]
Chr4(190735001-190740000) Chr(-4999-0)

>> 4_8278  0_0 0.33 0   0
Chr4 (41385001-41390000)        Chr (-4999-0)
[EEEEEEEh--hhhhhhhhhhhhhhhh-EE-hhh5hhhh-hBBhhh--hh-5--5-h-55hhhhBhhhhhhhhhhh]
[FFFFFFFFFFAAAAAAAAAAAAAAAAAAAAAAAAAAAAAAAAAAAAAAAAAAAAAAAAAAAAAAAAAAAAAAAAA]
Chr4(41385001-41390000) Chr(-4999-0)

>> 4_1541  0_0 0.329 0   0
Chr4 (7700001-7705000)  Chr (-4999-0)
[555555B5h-BB-hh-h-hhhBhh-hBBBBhh--B-BBBBBBBB-h-hhBhBBBBhhBhhhBB-5BhhB-BB-hh]
[FFFFFFFFFFAAAAAAAAAAAAAAAAAAAAAAAAAAAAAAAAAAAAAAAAAAAAAAAAAAAAAAAAAAAAAAAAA]
Chr4(7700001-7705000) Chr(-4999-0)

>> 4_37074  0_0 0.328 0   0
Chr4 (185365001-185370000)      Chr (-4999-0)
[E------hhh5----EEEEEE-EE-EE---EEE-5---55--5555----EEE5--EE5---5555--55-5-5-]
[FFFFFFFFFFAAAAAAAAAAAAAAAAAAAAAAAAAAAAAAAAAAAAAAAAAAAAAAAAAAAAAAAAAAAAAAAAA]
Chr4(185365001-185370000) Chr(-4999-0)

>> 4_19294  0_0 0.327 0   0
Chr4 (96465001-96470000)        Chr (-4999-0)
[A-AAAAAB-BBBBB-B-B---hh-BBBBBB-BBBBBBBB---BBB--BBB-BBBB-B-AB----BBBB---B---]
[FFFFFFFFFFAAAAAAAAAAAAAAAAAAAAAAAAAAAAAAAAAAAAAAAAAAAAAAAAAAAAAAAAAAAAAAAAA]
Chr4(96465001-96470000) Chr(-4999-0)

>> 4_1547  0_0 0.327 0   0
Chr4 (7730001-7735000)  Chr (-4999-0)
[555555555hhBh-hhhhhhhhhhhhhBBhhh-hhBBBBBBBBhBhBhhhhBBB5hhhh5hh55BBhh-BhBhhh]
[FFFFFFFFFFAAAAAAAAAAAAAAAAAAAAAAAAAAAAAAAAAAAAAAAAAAAAAAAAAAAAAAAAAAAAAAAAA]
Chr4(7730001-7735000) Chr(-4999-0)

>> 4_19222  0_0 0.325 0   0
Chr4 (96105001-96110000)        Chr (-4999-0)
[5-555555B5h-hhhhhhhhhhhhhhhhhhhhhh5hhhhhhhBhhh5h-hhhhB5hhh5hhhh5hBhhhhhhhhh]
[FFFFFFFFFFAAAAAAAAAAAAAAAAAAAAAAAAAAAAAAAAAAAAAAAAAAAAAAAAAAAAAAAAAAAAAAAAA]
Chr4(96105001-96110000) Chr(-4999-0)

>> 4_17424  0_0 0.325 0   0
Chr4 (87115001-87120000)        Chr (-4999-0)
[55555-----hhhhhhhhhhhhhhhhhhhhhhhhhhhh-hhhhhh-hhhhhhhhhhhhh5hh-hhhhhhhhhhhh]
[FFFFFFFFFFAAAAAAAAAAAAAAAAAAAAAAAAAAAAAAAAAAAAAAAAAAAAAAAAAAAAAAAAAAAAAAAAA]
Chr4(87115001-87120000) Chr(-4999-0)

>> 4_17423  0_0 0.325 0   0
Chr4 (87110001-87115000)        Chr (-4999-0)
[5-5-55---5hhhhhhhhhhhhhhhhhhhhhhhhhhhh-hhhhhh5hhhhhhhhhhhhh-hh-hhhhhhhhhhhh]
[FFFFFFFFFFAAAAAAAAAAAAAAAAAAAAAAAAAAAAAAAAAAAAAAAAAAAAAAAAAAAAAAAAAAAAAAAAA]
Chr4(87110001-87115000) Chr(-4999-0)

>> 4_1277  0_0 0.325 0   0
Chr4 (6380001-6385000)  Chr (-4999-0)
[-5--55-55-BBhBB--BBhhBhhhhBBBBhh-BBBBBBBBBhhBBBhhBBBBBBBBBhBBBBBBBBBBBBBB5h]
[FFFFFFFFFFAAAAAAAAAAAAAAAAAAAAAAAAAAAAAAAAAAAAAAAAAAAAAAAAAAAAAAAAAAAAAAAAA]
Chr4(6380001-6385000) Chr(-4999-0)

>> 4_7524  0_0 0.324 0   0
Chr4 (37615001-37620000)        Chr (-4999-0)
[h-hhhhhhhh55555555555h55555555h55hhh5h-5h5555555555555555-55555555555555555]
[FFFFFFFFFFAAAAAAAAAAAAAAAAAAAAAAAAAAAAAAAAAAAAAAAAAAAAAAAAAAAAAAAAAAAAAAAAA]
Chr4(37615001-37620000) Chr(-4999-0)

>> 4_33585  0_0 0.324 0   0
Chr4 (167920001-167925000)      Chr (-4999-0)
[-5-555h5hBhhhhhhhhhhhhhhhhhhhhhhhhhhhhhhhhhh-hhhhhhhhhhhhhhhhhhhhhhhhhhhhhh]
[FFFFFFFFFFAAAAAAAAAAAAAAAAAAAAAAAAAAAAAAAAAAAAAAAAAAAAAAAAAAAAAAAAAAAAAAAAA]
Chr4(167920001-167925000) Chr(-4999-0)

>> 4_19908  0_0 0.324 0   0
Chr4 (99535001-99540000)        Chr (-4999-0)
[EE-EEE-5E-h5hh5555-55h55hhhhhhh-hhh-5-E-h5--5-E55hhh-----5hh5-h5hhhhhhhhh-5]
[FFFFFFFFFFAAAAAAAAAAAAAAAAAAAAAAAAAAAAAAAAAAAAAAAAAAAAAAAAAAAAAAAAAAAAAAAAA]
Chr4(99535001-99540000) Chr(-4999-0)

>> 4_18646  0_0 0.323 0   0
Chr4 (93225001-93230000)        Chr (-4999-0)
[--AAA-----BB-BBBBBBBBhh-BBBBBBBBBBBBBB---B-BB--BBB-BB-BB---BBBB-BBB-BBBBB--]
[FFFFFFFFFFAAAAAAAAAAAAAAAAAAAAAAAAAAAAAAAAAAAAAAAAAAAAAAAAAAAAAAAAAAAAAAAAA]
Chr4(93225001-93230000) Chr(-4999-0)

>> 4_1543  0_0 0.323 0   0
Chr4 (7710001-7715000)  Chr (-4999-0)
[55555555hhhBhhhhhhhhhhhhhhBBBBhhhhhBBBBB-Bh-Bhhhh-hB5B-hhhhhhh-B5hhhBhBBhhh]
[FFFFFFFFFFAAAAAAAAAAAAAAAAAAAAAAAAAAAAAAAAAAAAAAAAAAAAAAAAAAAAAAAAAAAAAAAAA]
Chr4(7710001-7715000) Chr(-4999-0)

>> 4_34111  0_0 0.321 0   0
Chr4 (170550001-170555000)      Chr (-4999-0)
[hhhhhhhhhh5555h5555h5555555-5555--55h55h555555555-55-h5555h5hh555555h555555]
[FFFFFFFFFFAAAAAAAAAAAAAAAAAAAAAAAAAAAAAAAAAAAAAAAAAAAAAAAAAAAAAAAAAAAAAAAAA]
Chr4(170550001-170555000) Chr(-4999-0)

>> 4_411  0_0 0.318 0   0
Chr4 (2050001-2055000)  Chr (-4999-0)
[hhh55h555BBBBBBBBBBB--BBBBBBBBBBBBBBBBBBhBBBB55BBBBBBBBBBBBBBBBBBBBBBBBBBBh]
[FFFFFFFFFFAAAAAAAAAAAAAAAAAAAAAAAAAAAAAAAAAAAAAAAAAAAAAAAAAAAAAAAAAAAAAAAAA]
Chr4(2050001-2055000) Chr(-4999-0)

>> 4_8889  0_0 0.317 0   0
Chr4 (44440001-44445000)        Chr (-4999-0)
[-55555-hh-hhhBh-BB-hhhh-BBBB-B-hhhhh-hhhhBBBBhhhhhhhhhhBh-hhhhhhhBhhhh-hh-h]
[FFFFFFFFFFAAAAAAAAAAAAAAAAAAAAAAAAAAAAAAAAAAAAAAAAAAAAAAAAAAAAAAAAAAAAAAAAA]
Chr4(44440001-44445000) Chr(-4999-0)

>> 4_8287  0_0 0.317 0   0
Chr4 (41430001-41435000)        Chr (-4999-0)
[EE-EEEEh-E-BhhhhhhhhhhhhhhB--hhhh-Eh--hhB-hhh--hh--EE5-----h-B-Bhhhhhhhhhh5]
[FFFFFFFFFFAAAAAAAAAAAAAAAAAAAAAAAAAAAAAAAAAAAAAAAAAAAAAAAAAAAAAAAAAAAAAAAAA]
Chr4(41430001-41435000) Chr(-4999-0)

>> 4_1529  0_0 0.317 0   0
Chr4 (7640001-7645000)  Chr (-4999-0)
[555h-555h5h-hBhhhhhhhhh---BBB-h--B-BBB-hhhBBBBBhhhhBBBBBhBBhhBB5-Bh-hhhB5-h]
[FFFFFFFFFFAAAAAAAAAAAAAAAAAAAAAAAAAAAAAAAAAAAAAAAAAAAAAAAAAAAAAAAAAAAAAAAAA]
Chr4(7640001-7645000) Chr(-4999-0)

>> 4_33857  0_0 0.316 0   0
Chr4 (169280001-169285000)      Chr (-4999-0)
[-5hhhhhhhh55555555555555555-555555h55555-5555hh555555-5-5555555555555555555]
[FFFFFFFFFFAAAAAAAAAAAAAAAAAAAAAAAAAAAAAAAAAAAAAAAAAAAAAAAAAAAAAAAAAAAAAAAAA]
Chr4(169280001-169285000) Chr(-4999-0)

>> 4_22798  0_0 0.316 0   0
Chr4 (113985001-113990000)      Chr (-4999-0)
[555-555-55hhhhh-hhhhhhhhhhBBhhhhhBB5hhhhhhBBh55hhhhhh55-h-5hhhhhhhBhhhhhhhh]
[FFFFFFFFFFAAAAAAAAAAAAAAAAAAAAAAAAAAAAAAAAAAAAAAAAAAAAAAAAAAAAAAAAAAAAAAAAA]
Chr4(113985001-113990000) Chr(-4999-0)

>> 4_33856  0_0 0.315 0   0
Chr4 (169275001-169280000)      Chr (-4999-0)
[h-hhhhhhhh555-555-55-555-55--55555h5555hh-555hh555-5hh-5555---hh5-55--5---5]
[FFFFFFFFFFAAAAAAAAAAAAAAAAAAAAAAAAAAAAAAAAAAAAAAAAAAAAAAAAAAAAAAAAAAAAAAAAA]
Chr4(169275001-169280000) Chr(-4999-0)

>> 4_412  0_0 0.313 0   0
Chr4 (2055001-2060000)  Chr (-4999-0)
[hhh55h5-5BBBBBBBBBBBBBBBBBBBBBBBBBBBBBBB-BBBB55BBBBBBBBBBBBBBBBBBBBBBBBBBBh]
[FFFFFFFFFFAAAAAAAAAAAAAAAAAAAAAAAAAAAAAAAAAAAAAAAAAAAAAAAAAAAAAAAAAAAAAAAAA]
Chr4(2055001-2060000) Chr(-4999-0)

>> 4_1701  0_0 0.313 0   0
Chr4 (8500001-8505000)  Chr (-4999-0)
[-5--5-5h5hhBh-h-hhhhhhh-hhhhB-hhh-BBBBBBBBBBBBBhh-hhB---h-hBBBBBhh-h-------]
[FFFFFFFFFFAAAAAAAAAAAAAAAAAAAAAAAAAAAAAAAAAAAAAAAAAAAAAAAAAAAAAAAAAAAAAAAAA]
Chr4(8500001-8505000) Chr(-4999-0)

>> 4_1206  0_0 0.311 0   0
Chr4 (6025001-6030000)  Chr (-4999-0)
[hh5555555hhBhBhhhhhhhhhhhhhhhBhhhBBBBBhhBBBhBBBhhBhBBB-hBBBBhBBBhBBhBhhhh-5]
[FFFFFFFFFFAAAAAAAAAAAAAAAAAAAAAAAAAAAAAAAAAAAAAAAAAAAAAAAAAAAAAAAAAAAAAAAAA]
Chr4(6025001-6030000) Chr(-4999-0)

>> 4_8313  0_0 0.309 0   0
Chr4 (41560001-41565000)        Chr (-4999-0)
[E-EE-E-h--hhhhhhhhhhhhhhhBhhhhhhh5-hBB-hBBhhh--hh-5-5h-5-55hhh---h-hhhhh-hh]
[FFFFFFFFFFAAAAAAAAAAAAAAAAAAAAAAAAAAAAAAAAAAAAAAAAAAAAAAAAAAAAAAAAAAAAAAAAA]
Chr4(41560001-41565000) Chr(-4999-0)

>> 4_31631  0_0 0.309 0   0
Chr4 (158150001-158155000)      Chr (-4999-0)
[555---5h55hhhhhhhhhhhhhhhhBBBhhhhBBhhhhhhhhhB-5hhhhh-hhhhh-hhhhhhhhhhhhhhhh]
[FFFFFFFFFFAAAAAAAAAAAAAAAAAAAAAAAAAAAAAAAAAAAAAAAAAAAAAAAAAAAAAAAAAAAAAAAAA]
Chr4(158150001-158155000) Chr(-4999-0)

>> 4_22661  0_0 0.308 0   0
Chr4 (113300001-113305000)      Chr (-4999-0)
[BB-BBBhBhB5555h5555hhh-h5555555h555-5-5h555h5BBh55hhh-5B5555-5555555555h555]
[FFFFFFFFFFAAAAAAAAAAAAAAAAAAAAAAAAAAAAAAAAAAAAAAAAAAAAAAAAAAAAAAAAAAAAAAAAA]
Chr4(113300001-113305000) Chr(-4999-0)

>> 4_33282  0_0 0.307 0   0
Chr4 (166405001-166410000)      Chr (-4999-0)
[5555555555BBh-BBhB-BhhhhBBhhh-hBBBB-5hhhBBhh555hhhh5h5hh-h5hhhh555BBhhhhh-h]
[FFFFFFFFFFAAAAAAAAAAAAAAAAAAAAAAAAAAAAAAAAAAAAAAAAAAAAAAAAAAAAAAAAAAAAAAAAA]
Chr4(166405001-166410000) Chr(-4999-0)

>> 4_1238  0_0 0.307 0   0
Chr4 (6185001-6190000)  Chr (-4999-0)
[--55555BBhh--BE-h-------hhh--Bh-hhBBBBhBBBBhBBBhhhB-hBBhhhhhhh--BhBBhhhhhhh]
[FFFFFFFFFFAAAAAAAAAAAAAAAAAAAAAAAAAAAAAAAAAAAAAAAAAAAAAAAAAAAAAAAAAAAAAAAAA]
Chr4(6185001-6190000) Chr(-4999-0)

>> 4_1535  0_0 0.306 0   0
Chr4 (7670001-7675000)  Chr (-4999-0)
[5555-5hhhhhB-Bhhhhhhhhhhhhh---hh-BBB-BBBB-Bhhh-hh-hhB--h-BhhhBB-hBB-hhhB-hh]
[FFFFFFFFFFAAAAAAAAAAAAAAAAAAAAAAAAAAAAAAAAAAAAAAAAAAAAAAAAAAAAAAAAAAAAAAAAA]
Chr4(7670001-7675000) Chr(-4999-0)

>> 4_404  0_0 0.305 0   0
Chr4 (2015001-2020000)  Chr (-4999-0)
[5h55555hhhBBhBB---Bhh--hBB-BBBBBBBB-BBBB5h-BB5hBBBh-BBBh-hhBhBBBhhB-hBhB--B]
[FFFFFFFFFFAAAAAAAAAAAAAAAAAAAAAAAAAAAAAAAAAAAAAAAAAAAAAAAAAAAAAAAAAAAAAAAAA]
Chr4(2015001-2020000) Chr(-4999-0)

>> 4_38150  0_0 0.305 0   0
Chr4 (190745001-190750000)      Chr (-4999-0)
[BB-BBBhhBBhhhhhhhhhhhhhhhhhhhhhhhhhhhhhhh-hhhhhhhhhhhhBhh-hhhhhhhhhhhhhhhhh]
[FFFFFFFFFFAAAAAAAAAAAAAAAAAAAAAAAAAAAAAAAAAAAAAAAAAAAAAAAAAAAAAAAAAAAAAAAAA]
Chr4(190745001-190750000) Chr(-4999-0)

>> 4_31633  0_0 0.305 0   0
Chr4 (158160001-158165000)      Chr (-4999-0)
[55--55-h55hhhhhhhhhhhhhhhhBBhhhhhBBhhhhhhhhhh--hhhhhhhhhhh5hhhhhhhhhhhhhhhh]
[FFFFFFFFFFAAAAAAAAAAAAAAAAAAAAAAAAAAAAAAAAAAAAAAAAAAAAAAAAAAAAAAAAAAAAAAAAA]
Chr4(158160001-158165000) Chr(-4999-0)

>> 4_33278  0_0 0.304 0   0
Chr4 (166385001-166390000)      Chr (-4999-0)
[55-555555-hhhhBhhhhhh-hBhBhhhhhhhhB5h-hhh-hh5-5hhhhhh-5hhh5hhhh55-hhhhhhhhh]
[FFFFFFFFFFAAAAAAAAAAAAAAAAAAAAAAAAAAAAAAAAAAAAAAAAAAAAAAAAAAAAAAAAAAAAAAAAA]
Chr4(166385001-166390000) Chr(-4999-0)

>> 4_1272  0_0 0.304 0   0
Chr4 (6355001-6360000)  Chr (-4999-0)
[555555-B5hBBhhBhBBBhhhhhhhhB-BhhhBBBBBBBBBhhBBhhhBBBBBBhBBhBBBBBhBBBBBhBB5h]
[FFFFFFFFFFAAAAAAAAAAAAAAAAAAAAAAAAAAAAAAAAAAAAAAAAAAAAAAAAAAAAAAAAAAAAAAAAA]
Chr4(6355001-6360000) Chr(-4999-0)

>> 4_31646  0_0 0.303 0   0
Chr4 (158225001-158230000)      Chr (-4999-0)
[h555555h55hhhhhhhhhhhhhhhhhhhhhhhBBhhhhhhhhh-55hhhhhhhhhhh-hhhhhhhhhhhhhhhh]
[FFFFFFFFFFAAAAAAAAAAAAAAAAAAAAAAAAAAAAAAAAAAAAAAAAAAAAAAAAAAAAAAAAAAAAAAAAA]
Chr4(158225001-158230000) Chr(-4999-0)

>> 4_30303  0_0 0.303 0   0
Chr4 (151510001-151515000)      Chr (-4999-0)
[hhhhhhhhBB55555555555555h5555555hh-h5hhh--555--555-55hhh5h5---h5--h5--5h55-]
[FFFFFFFFFFAAAAAAAAAAAAAAAAAAAAAAAAAAAAAAAAAAAAAAAAAAAAAAAAAAAAAAAAAAAAAAAAA]
Chr4(151510001-151515000) Chr(-4999-0)

>> 4_1237  0_0 0.303 0   0
Chr4 (6180001-6185000)  Chr (-4999-0)
[5-5--55--hhEEhEEhE-EEEEEhhh--hhEhhBh-hhhh-BhB-BhhhBB-BBhB-hBhh-BhhBBhhhhhhh]
[FFFFFFFFFFAAAAAAAAAAAAAAAAAAAAAAAAAAAAAAAAAAAAAAAAAAAAAAAAAAAAAAAAAAAAAAAAA]
Chr4(6180001-6185000) Chr(-4999-0)

>> 4_1217  0_0 0.303 0   0
Chr4 (6080001-6085000)  Chr (-4999-0)
[555555-55-h55h55hh5--5-hhhhhB-h5hhhBBhhhBBBhhBBhhBBBBBBhBBhhhhBBhBBh-hhhhhh]
[FFFFFFFFFFAAAAAAAAAAAAAAAAAAAAAAAAAAAAAAAAAAAAAAAAAAAAAAAAAAAAAAAAAAAAAAAAA]
Chr4(6080001-6085000) Chr(-4999-0)

>> 4_33864  0_0 0.302 0   0
Chr4 (169315001-169320000)      Chr (-4999-0)
[5h5hhhhhhh55555555555555555555555555555555555hh555555-5555-5555555555555555]
[FFFFFFFFFFAAAAAAAAAAAAAAAAAAAAAAAAAAAAAAAAAAAAAAAAAAAAAAAAAAAAAAAAAAAAAAAAA]
Chr4(169315001-169320000) Chr(-4999-0)

>> 4_22645  0_0 0.302 0   0
Chr4 (113220001-113225000)      Chr (-4999-0)
[hhhhhhhhhh---E-EE----------------555-hh555h55BB--5h55-5h5555h555--h5h5hh5h-]
[FFFFFFFFFFAAAAAAAAAAAAAAAAAAAAAAAAAAAAAAAAAAAAAAAAAAAAAAAAAAAAAAAAAAAAAAAAA]
Chr4(113220001-113225000) Chr(-4999-0)

>> 4_34188  0_0 0.301 0   0
Chr4 (170935001-170940000)      Chr (-4999-0)
[-EEEEEE-hhBBhhBhhhhhhhhhBh----hhBhEhhh-h--hhh--hhhh-hB--hh5hhhhBhhh-hhhhhhh]
[FFFFFFFFFFAAAAAAAAAAAAAAAAAAAAAAAAAAAAAAAAAAAAAAAAAAAAAAAAAAAAAAAAAAAAAAAAA]
Chr4(170935001-170940000) Chr(-4999-0)

>> 4_1480  0_0 0.301 0   0
Chr4 (7395001-7400000)  Chr (-4999-0)
[---EE--E--BB-BhhBBBBhhhh-hBBBBh-hB-BBBBBBB-----h-BBBBBBhhBhh-hBB-BBBBhBBBhh]
[FFFFFFFFFFAAAAAAAAAAAAAAAAAAAAAAAAAAAAAAAAAAAAAAAAAAAAAAAAAAAAAAAAAAAAAAAAA]
Chr4(7395001-7400000) Chr(-4999-0)

>> 4_37541  0_0 0.3 0   0
Chr4 (187700001-187705000)      Chr (-4999-0)
[hhBBBBBhhBhhhhhhhhhhhhhhhhhhhhhhh-hhhhhhh----hhhhhhhhhhh-h-hhhhh---hhhh--hh]
[FFFFFFFFFFAAAAAAAAAAAAAAAAAAAAAAAAAAAAAAAAAAAAAAAAAAAAAAAAAAAAAAAAAAAAAAAAA]
Chr4(187700001-187705000) Chr(-4999-0)

>> 4_33868  0_0 0.3 0   0
Chr4 (169335001-169340000)      Chr (-4999-0)
[55hhhhhhhh555555555555555555555555555555555555h555h55555555555555555555-555]
[FFFFFFFFFFAAAAAAAAAAAAAAAAAAAAAAAAAAAAAAAAAAAAAAAAAAAAAAAAAAAAAAAAAAAAAAAAA]
Chr4(169335001-169340000) Chr(-4999-0)

>> 4_12521  0_0 0.3 0   0
Chr4 (62600001-62605000)        Chr (-4999-0)
[h5555555h5hhhhhhhhhhhhhhhhhhhhhhhhhhhhhhhhhhhhhhhhhhhh55hh-hhhhhhhhhhhhhhhh]
[FFFFFFFFFFAAAAAAAAAAAAAAAAAAAAAAAAAAAAAAAAAAAAAAAAAAAAAAAAAAAAAAAAAAAAAAAAA]
Chr4(62600001-62605000) Chr(-4999-0)
