# Supplementary material for: Automatic detection of genomic regions with informative epigenetic patterns
Source: BMC Genomics. 2018 Nov 28;19:847. doi: 10.1186/s12864-018-5286-5 (PMC6264639; doi:10.1186/s12864-018-5286-5)
Supplement: Supplementary file 2 — Full list of windows in all chromosomes for the three experiments (in plain text and html format). The lists include the detailed epigenetic profiles for the windows as well as links to inspect these in a genome browser. (ZIP 973 kb) [file 12864_2018_5286_MOESM2_ESM.zip › Additional_file_2/fetal/TXT/sdp_fetal_18_15to5_3_E4.txt]

# Epicorr 1.19
#
# nsamples= 79  # Nr. of epigenomes (samples)
# wlen= 5000  # Window length (bp)
# step= 5000  # Distance between window inits (bp)
#           => Window 'n' goes from  (n-1)*step+1  to  (n-1)*step+wlen  (bp)
# Chr_1= 18 (18) 78155325 bp
# nwin1= 15630 # Nr. of windows for Chr_1
# Chr_2= 18 (18) 78155325 bp
# nwin2= 15630 # Nr. of windows for Chr_2
# Epigen vocabulary:
# epired= YES # Reduced vocabulary (yes/no)
# state  mnemonic  color  shortname|longname
#   0   -       #000000 (---|---, ZNF/Rpts|ZNF genes & repeats, )
#   1   A       #FF0000 (TssA|Active TSS, TssAFlnk|Flanking Active TSS, )
#   3   5       #32CD32 (TxFlnk|Transcr. at gene 5' and 3', Tx|Strong transcription, TxWk|Weak transcription, )
#   7   E       #FFFF00 (EnhG|Genic enhancers, Enh|Enhancers, )
#   9   h       #8A91D0 (Het|Heterochromatin, Quies|Quiescent/Low, )
#  10   B       #CD5C5C (TssBiv|Bivalent/Poised, BivFlnk|Flanking Bivalent TSS/Enh, EnhBiv|Bivalent Enhancer, ReprPC|Repressed PolyComb, ReprPCWk|Weak Repressed PolyComb, )
#------------------------------------------------------------
>> 18_2161  0_0 0.391 0   0
Chr18 (10800001-10805000)       Chr (-4999-0)
[5hh555h555h55h-hhh-hhhhhhhhhBhhhhhhhhhh-hh-BBhhhh-hhhhhBhhhh-hBhhhhhhhB-hhhhhhh]
[AAAAAAAAAAAAAFFFFFFFFFFFFFFFFFFFFFFFFFFFFFFFFFFFFFFFFFFFFFFFFFFFFFFFFFFFFFFFFFF]
Chr18(10800001-10805000) Chr(-4999-0)

>> 18_2157  0_0 0.354 0   0
Chr18 (10780001-10785000)       Chr (-4999-0)
[5hh555h555h55BBhhBBhBBhBhhhhBhhhhhhhBBBBB-hBBhBhhhh---5-hhhhBBBBhhhhhBBhhBBhhhh]
[AAAAAAAAAAAAAFFFFFFFFFFFFFFFFFFFFFFFFFFFFFFFFFFFFFFFFFFFFFFFFFFFFFFFFFFFFFFFFFF]
Chr18(10780001-10785000) Chr(-4999-0)

>> 18_2186  0_0 0.351 0   0
Chr18 (10925001-10930000)       Chr (-4999-0)
[-----EhEh5-EEhBhhhhhhhhhhhhhB----hhh-------BBh-hh-h-hhh-hhh-h---hh---Bhhhhhhhhh]
[AAAAAAAAAAAAAFFFFFFFFFFFFFFFFFFFFFFFFFFFFFFFFFFFFFFFFFFFFFFFFFFFFFFFFFFFFFFFFFF]
Chr18(10925001-10930000) Chr(-4999-0)

>> 18_2690  0_0 0.338 0   0
Chr18 (13445001-13450000)       Chr (-4999-0)
[B--EB-E-BB-B-h----555-hh5hh5-5555-hh--BBBBBBB--B-B-------------5-5--5-h55-h--55]
[AAAAAAAAAAAAAFFFFFFFFFFFFFFFFFFFFFFFFFFFFFFFFFFFFFFFFFFFFFFFFFFFFFFFFFFFFFFFFFF]
Chr18(13445001-13450000) Chr(-4999-0)

>> 18_2156  0_0 0.328 0   0
Chr18 (10775001-10780000)       Chr (-4999-0)
[5hh555-555h55BBhh-hhBBhBhhhhBhhhhh-hBBBBBhhBBhBhhhh5hh5-hhhhBBBBhhhhhBBBhBBhhhh]
[AAAAAAAAAAAAAFFFFFFFFFFFFFFFFFFFFFFFFFFFFFFFFFFFFFFFFFFFFFFFFFFFFFFFFFFFFFFFFFF]
Chr18(10775001-10780000) Chr(-4999-0)

>> 18_11513  0_0 0.317 0   0
Chr18 (57560001-57565000)       Chr (-4999-0)
[--BBBBBB--BB-hhhhhhhhhhhhhhhhhhhhhh-h--h-5hh---5BBh--hB-B-B-hhhBhh--hBhhhhhhhhh]
[AAAAAAAAAAAAAFFFFFFFFFFFFFFFFFFFFFFFFFFFFFFFFFFFFFFFFFFFFFFFFFFFFFFFFFFFFFFFFFF]
Chr18(57560001-57565000) Chr(-4999-0)

>> 18_6266  0_0 0.315 0   0
Chr18 (31325001-31330000)       Chr (-4999-0)
[5h--55555-55-hhhhhhhhhhhhhhhhhhhhhhhBBhhh5h-hhhB--h--------hhhh---55--h-hhhhhh5]
[AAAAAAAAAAAAAFFFFFFFFFFFFFFFFFFFFFFFFFFFFFFFFFFFFFFFFFFFFFFFFFFFFFFFFFFFFFFFFFF]
Chr18(31325001-31330000) Chr(-4999-0)

>> 18_2174  0_0 0.303 0   0
Chr18 (10865001-10870000)       Chr (-4999-0)
[5hhh55h5h5h55hhhhhBhhhhhhhhhBhhhhhhhhBBBB-BBBhBhhhh-hhhhhhhhhhBBh--hhh-hhhBhhhh]
[AAAAAAAAAAAAAFFFFFFFFFFFFFFFFFFFFFFFFFFFFFFFFFFFFFFFFFFFFFFFFFFFFFFFFFFFFFFFFFF]
Chr18(10865001-10870000) Chr(-4999-0)

>> 18_2155  0_0 0.302 0   0
Chr18 (10770001-10775000)       Chr (-4999-0)
[5hh555h555-55BBhhhhhBBhBhhhhBhhhhhhh5-BB-hhBBh--h-h5h-5-hhhh----hhhhhBBBhh-hhhh]
[AAAAAAAAAAAAAFFFFFFFFFFFFFFFFFFFFFFFFFFFFFFFFFFFFFFFFFFFFFFFFFFFFFFFFFFFFFFFFFF]
Chr18(10770001-10775000) Chr(-4999-0)
