# Supplementary material for: Automatic detection of genomic regions with informative epigenetic patterns
Source: BMC Genomics. 2018 Nov 28;19:847. doi: 10.1186/s12864-018-5286-5 (PMC6264639; doi:10.1186/s12864-018-5286-5)
Supplement: Supplementary file 2 — Full list of windows in all chromosomes for the three experiments (in plain text and html format). The lists include the detailed epigenetic profiles for the windows as well as links to inspect these in a genome browser. (ZIP 973 kb) [file 12864_2018_5286_MOESM2_ESM.zip › Additional_file_2/fetal/TXT/sdp_fetal_9_15to5_3_E4.txt]

# Epicorr 1.19
#
# nsamples= 79  # Nr. of epigenomes (samples)
# wlen= 5000  # Window length (bp)
# step= 5000  # Distance between window inits (bp)
#           => Window 'n' goes from  (n-1)*step+1  to  (n-1)*step+wlen  (bp)
# Chr_1= 9 (9) 141354644 bp
# nwin1= 28269 # Nr. of windows for Chr_1
# Chr_2= 9 (9) 141354644 bp
# nwin2= 28269 # Nr. of windows for Chr_2
# Epigen vocabulary:
# epired= YES # Reduced vocabulary (yes/no)
# state  mnemonic  color  shortname|longname
#   0   -       #000000 (---|---, ZNF/Rpts|ZNF genes & repeats, )
#   1   A       #FF0000 (TssA|Active TSS, TssAFlnk|Flanking Active TSS, )
#   3   5       #32CD32 (TxFlnk|Transcr. at gene 5' and 3', Tx|Strong transcription, TxWk|Weak transcription, )
#   7   E       #FFFF00 (EnhG|Genic enhancers, Enh|Enhancers, )
#   9   h       #8A91D0 (Het|Heterochromatin, Quies|Quiescent/Low, )
#  10   B       #CD5C5C (TssBiv|Bivalent/Poised, BivFlnk|Flanking Bivalent TSS/Enh, EnhBiv|Bivalent Enhancer, ReprPC|Repressed PolyComb, ReprPCWk|Weak Repressed PolyComb, )
#------------------------------------------------------------
>> 9_18491  0_0 0.453 0   0
Chr9 (92450001-92455000)        Chr (-4999-0)
[--55-E5--5---h-h-h-------h-hh-hhhhhhBBB-hhh-B-BB--B--h-hh------h-hhhh-h-5-hh-h-]
[AAAAAAAAAAAAAFFFFFFFFFFFFFFFFFFFFFFFFFFFFFFFFFFFFFFFFFFFFFFFFFFFFFFFFFFFFFFFFFF]
Chr9(92450001-92455000) Chr(-4999-0)

>> 9_7589  0_0 0.446 0   0
Chr9 (37940001-37945000)        Chr (-4999-0)
[E--E--E----EEhBhhhhhhhhhhhh5h5-h5hh-------EB5-----h-------5-5---------5555555-5]
[AAAAAAAAAAAAAFFFFFFFFFFFFFFFFFFFFFFFFFFFFFFFFFFFFFFFFFFFFFFFFFFFFFFFFFFFFFFFFFF]
Chr9(37940001-37945000) Chr(-4999-0)

>> 9_6875  0_0 0.44 0   0
Chr9 (34370001-34375000)        Chr (-4999-0)
[BB--BB----BBB55h5-55hhhhhh5--h---hh-h5---BB-B--5---55--555--5--555--5-h5---5---]
[AAAAAAAAAAAAAFFFFFFFFFFFFFFFFFFFFFFFFFFFFFFFFFFFFFFFFFFFFFFFFFFFFFFFFFFFFFFFFFF]
Chr9(34370001-34375000) Chr(-4999-0)

>> 9_27422  0_0 0.417 0   0
Chr9 (137105001-137110000)      Chr (-4999-0)
[E---BE--E-5E-hBhhhhhhhhhhhhhh--h--hh--B-----hBBB--h-------E-h----hhhh-hh-----hh]
[AAAAAAAAAAAAAFFFFFFFFFFFFFFFFFFFFFFFFFFFFFFFFFFFFFFFFFFFFFFFFFFFFFFFFFFFFFFFFFF]
Chr9(137105001-137110000) Chr(-4999-0)

>> 9_26232  0_0 0.405 0   0
Chr9 (131155001-131160000)      Chr (-4999-0)
[-BBBBBBBBBBBB5----5-55hh--h5-B55555B---5-------h-B5-------B-5BB-5---5--55B5B555]
[AAAAAAAAAAAAAFFFFFFFFFFFFFFFFFFFFFFFFFFFFFFFFFFFFFFFFFFFFFFFFFFFFFFFFFFFFFFFFFF]
Chr9(131155001-131160000) Chr(-4999-0)

>> 9_18933  0_0 0.371 0   0
Chr9 (94660001-94665000)        Chr (-4999-0)
[------EEEEEE--BhhhhBh--hhhhhh-55-Bh-----BBBBB-hB-BB-hBBBBB-BBBB--hEEE--5---B---]
[AAAAAAAAAAAAAFFFFFFFFFFFFFFFFFFFFFFFFFFFFFFFFFFFFFFFFFFFFFFFFFFFFFFFFFFFFFFFFFF]
Chr9(94660001-94665000) Chr(-4999-0)

>> 9_14602  0_0 0.361 0   0
Chr9 (73005001-73010000)        Chr (-4999-0)
[-hhhhhhhBBh-B5E---EEEEEEEEE-BB55h--B5E-------hh-hh--E-E--EhEE-----EEE----5-----]
[AAAAAAAAAAAAAFFFFFFFFFFFFFFFFFFFFFFFFFFFFFFFFFFFFFFFFFFFFFFFFFFFFFFFFFFFFFFFFFF]
Chr9(73005001-73010000) Chr(-4999-0)

>> 9_18039  0_0 0.357 0   0
Chr9 (90190001-90195000)        Chr (-4999-0)
[B--5B-5-B5-EEhhhhhhhhhhhhhh-h5--5hhh----5hh--hhhh55hh5h-hh5----hhh----hBh5--5h5]
[AAAAAAAAAAAAAFFFFFFFFFFFFFFFFFFFFFFFFFFFFFFFFFFFFFFFFFFFFFFFFFFFFFFFFFFFFFFFFFF]
Chr9(90190001-90195000) Chr(-4999-0)

>> 9_18896  0_0 0.354 0   0
Chr9 (94475001-94480000)        Chr (-4999-0)
[5-h---h5h-55hhBB-hBBBBBBBBB--------B----B--BB-h---h-B---BB--BBB-hh----BB-hh-BB5]
[AAAAAAAAAAAAAFFFFFFFFFFFFFFFFFFFFFFFFFFFFFFFFFFFFFFFFFFFFFFFFFFFFFFFFFFFFFFFFFF]
Chr9(94475001-94480000) Chr(-4999-0)

>> 9_26560  0_0 0.349 0   0
Chr9 (132795001-132800000)      Chr (-4999-0)
[--5hhhh55h5B--EEE-EE--EEEEEE-5EE-EEE------------55-----55-h5-55555-----5555--55]
[AAAAAAAAAAAAAFFFFFFFFFFFFFFFFFFFFFFFFFFFFFFFFFFFFFFFFFFFFFFFFFFFFFFFFFFFFFFFFFF]
Chr9(132795001-132800000) Chr(-4999-0)

>> 9_2857  0_0 0.333 0   0
Chr9 (14280001-14285000)        Chr (-4999-0)
[-h-555E5----5hBBBhBBBhhhhhhBBBBBhhBh-----hhh---5--h-5------------h-----5hh---h-]
[AAAAAAAAAAAAAFFFFFFFFFFFFFFFFFFFFFFFFFFFFFFFFFFFFFFFFFFFFFFFFFFFFFFFFFFFFFFFFFF]
Chr9(14280001-14285000) Chr(-4999-0)

>> 9_3221  0_0 0.329 0   0
Chr9 (16100001-16105000)        Chr (-4999-0)
[Ehh-EE-Ehh-EEhhhhhhhhhhhhhhhhh--hhhh----h-B--hh-hhh-------h-h--hhhhh--hhhhhh-hh]
[AAAAAAAAAAAAAFFFFFFFFFFFFFFFFFFFFFFFFFFFFFFFFFFFFFFFFFFFFFFFFFFFFFFFFFFFFFFFFFF]
Chr9(16100001-16105000) Chr(-4999-0)

>> 9_21  0_0 0.326 0   0
Chr9 (100001-105000)    Chr (-4999-0)
[B--BBBBB-B-B-hhh-Bhhhhhh-h-B-hhhh-hB-BB-hB-----hhhhhhhhhhhB-hh--hhhhhh--hh-h-hh]
[AAAAAAAAAAAAAFFFFFFFFFFFFFFFFFFFFFFFFFFFFFFFFFFFFFFFFFFFFFFFFFFFFFFFFFFFFFFFFFF]
Chr9(100001-105000) Chr(-4999-0)
