# Supplementary material for: Automatic detection of genomic regions with informative epigenetic patterns
Source: BMC Genomics. 2018 Nov 28;19:847. doi: 10.1186/s12864-018-5286-5 (PMC6264639; doi:10.1186/s12864-018-5286-5)
Supplement: Supplementary file 2 — Full list of windows in all chromosomes for the three experiments (in plain text and html format). The lists include the detailed epigenetic profiles for the windows as well as links to inspect these in a genome browser. (ZIP 973 kb) [file 12864_2018_5286_MOESM2_ESM.zip › Additional_file_2/fetal/TXT/sdp_fetal_17_15to5_3_E4.txt]

# Epicorr 1.19
#
# nsamples= 79  # Nr. of epigenomes (samples)
# wlen= 5000  # Window length (bp)
# step= 5000  # Distance between window inits (bp)
#           => Window 'n' goes from  (n-1)*step+1  to  (n-1)*step+wlen  (bp)
# Chr_1= 17 (17) 81276405 bp
# nwin1= 16254 # Nr. of windows for Chr_1
# Chr_2= 17 (17) 81276405 bp
# nwin2= 16254 # Nr. of windows for Chr_2
# Epigen vocabulary:
# epired= YES # Reduced vocabulary (yes/no)
# state  mnemonic  color  shortname|longname
#   0   -       #000000 (---|---, ZNF/Rpts|ZNF genes & repeats, )
#   1   A       #FF0000 (TssA|Active TSS, TssAFlnk|Flanking Active TSS, )
#   3   5       #32CD32 (TxFlnk|Transcr. at gene 5' and 3', Tx|Strong transcription, TxWk|Weak transcription, )
#   7   E       #FFFF00 (EnhG|Genic enhancers, Enh|Enhancers, )
#   9   h       #8A91D0 (Het|Heterochromatin, Quies|Quiescent/Low, )
#  10   B       #CD5C5C (TssBiv|Bivalent/Poised, BivFlnk|Flanking Bivalent TSS/Enh, EnhBiv|Bivalent Enhancer, ReprPC|Repressed PolyComb, ReprPCWk|Weak Repressed PolyComb, )
#------------------------------------------------------------
>> 17_9424  0_0 0.416 0   0
Chr17 (47115001-47120000)       Chr (-4999-0)
[5555555555555BBBhBBBhBhhBB-BhhBB5BB-BB-5555BBBBB5BBBhBBBBB5BhBBBBBB-hBBBBhBBBBh]
[AAAAAAAAAAAAAFFFFFFFFFFFFFFFFFFFFFFFFFFFFFFFFFFFFFFFFFFFFFFFFFFFFFFFFFFFFFFFFFF]
Chr17(47115001-47120000) Chr(-4999-0)

>> 17_1380  0_0 0.407 0   0
Chr17 (6895001-6900000) Chr (-4999-0)
[--B-BB-BBB-BB---5-5-55hh5-h-5----5h-h----B-BB--h-5-5-h55--B-h--hhh--hBhh-hh-h--]
[AAAAAAAAAAAAAFFFFFFFFFFFFFFFFFFFFFFFFFFFFFFFFFFFFFFFFFFFFFFFFFFFFFFFFFFFFFFFFFF]
Chr17(6895001-6900000) Chr(-4999-0)

>> 17_11124  0_0 0.402 0   0
Chr17 (55615001-55620000)       Chr (-4999-0)
[-E-BBBEBEE--E5hh5-hh55hhhh--------5hhh-BhBB--5hh-E---E---5-----E-5-----5h55--h5]
[AAAAAAAAAAAAAFFFFFFFFFFFFFFFFFFFFFFFFFFFFFFFFFFFFFFFFFFFFFFFFFFFFFFFFFFFFFFFFFF]
Chr17(55615001-55620000) Chr(-4999-0)

>> 17_9420  0_0 0.401 0   0
Chr17 (47095001-47100000)       Chr (-4999-0)
[-555--E5EE5--BBBhBBBBBBBBB-BBhBB5BBB-5B----B-B-5hBBBBBBBBB5B-BBBBBBBhBBBBBBBBBh]
[AAAAAAAAAAAAAFFFFFFFFFFFFFFFFFFFFFFFFFFFFFFFFFFFFFFFFFFFFFFFFFFFFFFFFFFFFFFFFFF]
Chr17(47095001-47100000) Chr(-4999-0)

>> 17_9426  0_0 0.38 0   0
Chr17 (47125001-47130000)       Chr (-4999-0)
[5555555555555BB-hBB-hBhhBh-hhhBB5Bh5BB55555BBBBh5-BBh-BBBB5BhBBBBBBhBBBBBhBBBBh]
[AAAAAAAAAAAAAFFFFFFFFFFFFFFFFFFFFFFFFFFFFFFFFFFFFFFFFFFFFFFFFFFFFFFFFFFFFFFFFFF]
Chr17(47125001-47130000) Chr(-4999-0)

>> 17_9423  0_0 0.38 0   0
Chr17 (47110001-47115000)       Chr (-4999-0)
[55555--555555BBBhBBhBB-hBBhBhhBB5BBh--B5555--B-B5BBBhBBBBB5-hBBBBBBBhBBBBhBBBBh]
[AAAAAAAAAAAAAFFFFFFFFFFFFFFFFFFFFFFFFFFFFFFFFFFFFFFFFFFFFFFFFFFFFFFFFFFFFFFFFFF]
Chr17(47110001-47115000) Chr(-4999-0)

>> 17_9425  0_0 0.375 0   0
Chr17 (47120001-47125000)       Chr (-4999-0)
[5555555555555BBBhBBBhBhhBBBBhhBB5Bh5BB55555BBBB-5BBBhBBBBB5BhBBBBBBhBBBBBhBBBBh]
[AAAAAAAAAAAAAFFFFFFFFFFFFFFFFFFFFFFFFFFFFFFFFFFFFFFFFFFFFFFFFFFFFFFFFFFFFFFFFFF]
Chr17(47120001-47125000) Chr(-4999-0)

>> 17_9422  0_0 0.374 0   0
Chr17 (47105001-47110000)       Chr (-4999-0)
[555555-5-5555BBBhBBhBBhB-BhBhhBB5BBh5hB5555hh-hhhBBBhBBBBB5-hBBBBBBBhB-BBhBBBBh]
[AAAAAAAAAAAAAFFFFFFFFFFFFFFFFFFFFFFFFFFFFFFFFFFFFFFFFFFFFFFFFFFFFFFFFFFFFFFFFFF]
Chr17(47105001-47110000) Chr(-4999-0)

>> 17_3068  0_0 0.352 0   0
Chr17 (15335001-15340000)       Chr (-4999-0)
[--5-EE-EEE-E-h-5hhhhh-hhh-hhhh-h-h-h-h--5--hh5h5hh5-555555-E--E--5-----5-55--5-]
[AAAAAAAAAAAAAFFFFFFFFFFFFFFFFFFFFFFFFFFFFFFFFFFFFFFFFFFFFFFFFFFFFFFFFFFFFFFFFFF]
Chr17(15335001-15340000) Chr(-4999-0)

>> 17_9427  0_0 0.349 0   0
Chr17 (47130001-47135000)       Chr (-4999-0)
[555h55h555-55BBhhBBhh-BhBhhhhhBB-BhhBBB-555BBB-h--B-hhB-B-5BhBBBBhBh-BBBhhhBBBh]
[AAAAAAAAAAAAAFFFFFFFFFFFFFFFFFFFFFFFFFFFFFFFFFFFFFFFFFFFFFFFFFFFFFFFFFFFFFFFFFF]
Chr17(47130001-47135000) Chr(-4999-0)

>> 17_416  0_0 0.346 0   0
Chr17 (2075001-2080000) Chr (-4999-0)
[-E--EEEEE-EEE5555555555555555-5555-5--------------5EE-E--E--EE-EE------5-5----5]
[AAAAAAAAAAAAAFFFFFFFFFFFFFFFFFFFFFFFFFFFFFFFFFFFFFFFFFFFFFFFFFFFFFFFFFFFFFFFFFF]
Chr17(2075001-2080000) Chr(-4999-0)

>> 17_157  0_0 0.325 0   0
Chr17 (780001-785000)   Chr (-4999-0)
[--55E---5-5-EhBhBB-BBBhhBB-BBhBBBBBB---h---h----5-hBhhhhh5h---E--h----hh-B---55]
[AAAAAAAAAAAAAFFFFFFFFFFFFFFFFFFFFFFFFFFFFFFFFFFFFFFFFFFFFFFFFFFFFFFFFFFFFFFFFFF]
Chr17(780001-785000) Chr(-4999-0)

>> 17_153  0_0 0.307 0   0
Chr17 (760001-765000)   Chr (-4999-0)
[5-5--E-E-5---BBhBBBBBhhhhhhBBBh-BhhB55-BB--Bh---55hh5hhhBh------------BBh---Bh5]
[AAAAAAAAAAAAAFFFFFFFFFFFFFFFFFFFFFFFFFFFFFFFFFFFFFFFFFFFFFFFFFFFFFFFFFFFFFFFFFF]
Chr17(760001-765000) Chr(-4999-0)
