# Supplementary material for: Automatic detection of genomic regions with informative epigenetic patterns
Source: BMC Genomics. 2018 Nov 28;19:847. doi: 10.1186/s12864-018-5286-5 (PMC6264639; doi:10.1186/s12864-018-5286-5)
Supplement: Supplementary file 2 — Full list of windows in all chromosomes for the three experiments (in plain text and html format). The lists include the detailed epigenetic profiles for the windows as well as links to inspect these in a genome browser. (ZIP 973 kb) [file 12864_2018_5286_MOESM2_ESM.zip › Additional_file_2/fetal/TXT/sdp_fetal_1_15to5_3_E4.txt]

# Epicorr 1.19
#
# nsamples= 79  # Nr. of epigenomes (samples)
# wlen= 5000  # Window length (bp)
# step= 5000  # Distance between window inits (bp)
#           => Window 'n' goes from  (n-1)*step+1  to  (n-1)*step+wlen  (bp)
# Chr_1= 1 (1) 249499871 bp
# nwin1= 49898 # Nr. of windows for Chr_1
# Chr_2= 1 (1) 249499871 bp
# nwin2= 49898 # Nr. of windows for Chr_2
# Epigen vocabulary:
# epired= YES # Reduced vocabulary (yes/no)
# state  mnemonic  color  shortname|longname
#   0   -       #000000 (---|---, ZNF/Rpts|ZNF genes & repeats, )
#   1   A       #FF0000 (TssA|Active TSS, TssAFlnk|Flanking Active TSS, )
#   3   5       #32CD32 (TxFlnk|Transcr. at gene 5' and 3', Tx|Strong transcription, TxWk|Weak transcription, )
#   7   E       #FFFF00 (EnhG|Genic enhancers, Enh|Enhancers, )
#   9   h       #8A91D0 (Het|Heterochromatin, Quies|Quiescent/Low, )
#  10   B       #CD5C5C (TssBiv|Bivalent/Poised, BivFlnk|Flanking Bivalent TSS/Enh, EnhBiv|Bivalent Enhancer, ReprPC|Repressed PolyComb, ReprPCWk|Weak Repressed PolyComb, )
#------------------------------------------------------------
>> 1_42443  0_0 0.437 0   0
Chr1 (212210001-212215000)      Chr (-4999-0)
[--5-55-5555-5h5----B----h-h-h----hh----h-----------hhhBhBh-hhhBhhhhhhh55h-hh5hh]
[AAAAAAAAAAAAAFFFFFFFFFFFFFFFFFFFFFFFFFFFFFFFFFFFFFFFFFFFFFFFFFFFFFFFFFFFFFFFFFF]
Chr1(212210001-212215000) Chr(-4999-0)

>> 1_42627  0_0 0.411 0   0
Chr1 (213130001-213135000)      Chr (-4999-0)
[5555--h555555BBhh-B-BhhhBB-hh--5----BBBBBBBBBBBBhh5BhBBhBh5BhBBh-hhhhBhB-BBBB-h]
[AAAAAAAAAAAAAFFFFFFFFFFFFFFFFFFFFFFFFFFFFFFFFFFFFFFFFFFFFFFFFFFFFFFFFFFFFFFFFFF]
Chr1(213130001-213135000) Chr(-4999-0)

>> 1_42628  0_0 0.393 0   0
Chr1 (213135001-213140000)      Chr (-4999-0)
[555--Eh555555BBhhhBhBhhBBBhhhhh5hhhhhBBBBBBBBBBBhh5BhBhhB--BhBBhhhh-hBhBh-B-B5h]
[AAAAAAAAAAAAAFFFFFFFFFFFFFFFFFFFFFFFFFFFFFFFFFFFFFFFFFFFFFFFFFFFFFFFFFFFFFFFFFF]
Chr1(213135001-213140000) Chr(-4999-0)

>> 1_42631  0_0 0.389 0   0
Chr1 (213150001-213155000)      Chr (-4999-0)
[--55EE--555--hBhh--h-E--Bhhhhhhhh-hhhhBB-BBBh-Bh--5-------5------hh-B-hh-hh-h5h]
[AAAAAAAAAAAAAFFFFFFFFFFFFFFFFFFFFFFFFFFFFFFFFFFFFFFFFFFFFFFFFFFFFFFFFFFFFFFFFFF]
Chr1(213150001-213155000) Chr(-4999-0)

>> 1_42629  0_0 0.364 0   0
Chr1 (213140001-213145000)      Chr (-4999-0)
[5-55--h555555BBhhh-h-hh-BhhhhhhhhhhhhhBBBBBBhBB-hh5BhBhh-B5B---hhhhhhBhBhhBh-5h]
[AAAAAAAAAAAAAFFFFFFFFFFFFFFFFFFFFFFFFFFFFFFFFFFFFFFFFFFFFFFFFFFFFFFFFFFFFFFFFFF]
Chr1(213140001-213145000) Chr(-4999-0)

>> 1_41964  0_0 0.363 0   0
Chr1 (209815001-209820000)      Chr (-4999-0)
[-E-EEEEEEEEEEhBhBhhhhhhhhhhBhBBBBhhB---E-BBhh5-E-EB-------EEEE-EE-----5-------5]
[AAAAAAAAAAAAAFFFFFFFFFFFFFFFFFFFFFFFFFFFFFFFFFFFFFFFFFFFFFFFFFFFFFFFFFFFFFFFFFF]
Chr1(209815001-209820000) Chr(-4999-0)

>> 1_5447  0_0 0.361 0   0
Chr1 (27230001-27235000)        Chr (-4999-0)
[-BBBBB-BEEhB-h-hB-hhhhhhhhhh-hhhhhhhhh-5--B-h---hBhhhhhhhhBhhh555hhhh-5555---h5]
[AAAAAAAAAAAAAFFFFFFFFFFFFFFFFFFFFFFFFFFFFFFFFFFFFFFFFFFFFFFFFFFFFFFFFFFFFFFFFFF]
Chr1(27230001-27235000) Chr(-4999-0)

>> 1_4479  0_0 0.357 0   0
Chr1 (22390001-22395000)        Chr (-4999-0)
[-55555555555--EE-EE-EEEEEEE-E5--5EEE5-----55----5-5--------EEEEE--EE5---5------]
[AAAAAAAAAAAAAFFFFFFFFFFFFFFFFFFFFFFFFFFFFFFFFFFFFFFFFFFFFFFFFFFFFFFFFFFFFFFFFFF]
Chr1(22390001-22395000) Chr(-4999-0)

>> 1_30883  0_0 0.356 0   0
Chr1 (154410001-154415000)      Chr (-4999-0)
[--hhBBhB-h-h5-----E--EEEE-EE55-5---5h555555---55h555555555h555555h5-55555555--5]
[AAAAAAAAAAAAAFFFFFFFFFFFFFFFFFFFFFFFFFFFFFFFFFFFFFFFFFFFFFFFFFFFFFFFFFFFFFFFFFF]
Chr1(154410001-154415000) Chr(-4999-0)

>> 1_42630  0_0 0.349 0   0
Chr1 (213145001-213150000)      Chr (-4999-0)
[55555-h55555-hBhhhhhhhhhBhhhhhhhhhhhhhBBBBBBhBBhh-5Bh-hh5-5BhhBhhhhhhBhhhhhhh5h]
[AAAAAAAAAAAAAFFFFFFFFFFFFFFFFFFFFFFFFFFFFFFFFFFFFFFFFFFFFFFFFFFFFFFFFFFFFFFFFFF]
Chr1(213145001-213150000) Chr(-4999-0)

>> 1_30963  0_0 0.349 0   0
Chr1 (154810001-154815000)      Chr (-4999-0)
[--EEEE-E-----hBhhhhhhhhhhhhh-h-hhBhhBBBBBBB-hBBB--h55-5h555B-E-55h-5--hhBBBBhhh]
[AAAAAAAAAAAAAFFFFFFFFFFFFFFFFFFFFFFFFFFFFFFFFFFFFFFFFFFFFFFFFFFFFFFFFFFFFFFFFFF]
Chr1(154810001-154815000) Chr(-4999-0)

>> 1_32910  0_0 0.347 0   0
Chr1 (164545001-164550000)      Chr (-4999-0)
[---E5-E-55E--hhhhhhhhhhhhhhhh555hhhhhh--5---------h--------------5-------555555]
[AAAAAAAAAAAAAFFFFFFFFFFFFFFFFFFFFFFFFFFFFFFFFFFFFFFFFFFFFFFFFFFFFFFFFFFFFFFFFFF]
Chr1(164545001-164550000) Chr(-4999-0)

>> 1_45801  0_0 0.341 0   0
Chr1 (229000001-229005000)      Chr (-4999-0)
[-E--EEBEEE---h-h-hhhhhhhhhhhh-hhhhhhBBBBBBBBB-BBBB-E---E---5hh-BBh--hh--5----h-]
[AAAAAAAAAAAAAFFFFFFFFFFFFFFFFFFFFFFFFFFFFFFFFFFFFFFFFFFFFFFFFFFFFFFFFFFFFFFFFFF]
Chr1(229000001-229005000) Chr(-4999-0)

>> 1_1602  0_0 0.339 0   0
Chr1 (8005001-8010000)  Chr (-4999-0)
[BBBBBBBBBB-BBh-hB--h---------hhhhh-----h-BBhh---BBBhhhhhhhBhhBBhhhhhBhBhh--h-hh]
[AAAAAAAAAAAAAFFFFFFFFFFFFFFFFFFFFFFFFFFFFFFFFFFFFFFFFFFFFFFFFFFFFFFFFFFFFFFFFFF]
Chr1(8005001-8010000) Chr(-4999-0)

>> 1_8554  0_0 0.324 0   0
Chr1 (42765001-42770000)        Chr (-4999-0)
[--hhh-h--hh--5---5---5--5----------hh555555-5555---5555-55h555555-5h5-5--55h555]
[AAAAAAAAAAAAAFFFFFFFFFFFFFFFFFFFFFFFFFFFFFFFFFFFFFFFFFFFFFFFFFFFFFFFFFFFFFFFFFF]
Chr1(42765001-42770000) Chr(-4999-0)

>> 1_30878  0_0 0.312 0   0
Chr1 (154385001-154390000)      Chr (-4999-0)
[5hB-BBhh-Bhhh5--5EEEEEEE-E5-----555Eh-h--55--555hhh---5-55B5--E--h----h5555--5-]
[AAAAAAAAAAAAAFFFFFFFFFFFFFFFFFFFFFFFFFFFFFFFFFFFFFFFFFFFFFFFFFFFFFFFFFFFFFFFFFF]
Chr1(154385001-154390000) Chr(-4999-0)

>> 1_8047  0_0 0.308 0   0
Chr1 (40230001-40235000)        Chr (-4999-0)
[-h--BB-B--hBB-Bh--hh55hhhhh5h5--555-5-hh5-5-5-5h5------5h---h--h5h5hhh-555-h5hh]
[AAAAAAAAAAAAAFFFFFFFFFFFFFFFFFFFFFFFFFFFFFFFFFFFFFFFFFFFFFFFFFFFFFFFFFFFFFFFFFF]
Chr1(40230001-40235000) Chr(-4999-0)

>> 1_47209  0_0 0.307 0   0
Chr1 (236040001-236045000)      Chr (-4999-0)
[B-hB---hhBBhB-Ehhhhh-hhhh5-E---h-EE-hh5hh5h----5h-h-h--hh5h-h-5hhh5hhh5hhhh5-hh]
[AAAAAAAAAAAAAFFFFFFFFFFFFFFFFFFFFFFFFFFFFFFFFFFFFFFFFFFFFFFFFFFFFFFFFFFFFFFFFFF]
Chr1(236040001-236045000) Chr(-4999-0)

>> 1_7587  0_0 0.304 0   0
Chr1 (37930001-37935000)        Chr (-4999-0)
[-hBBBBhB--BhE5555-5555hhhh5hB5555h5h-5--5h5h5h55hB-hh5h5-hhh---h5hhhh5hh55-hh55]
[AAAAAAAAAAAAAFFFFFFFFFFFFFFFFFFFFFFFFFFFFFFFFFFFFFFFFFFFFFFFFFFFFFFFFFFFFFFFFFF]
Chr1(37930001-37935000) Chr(-4999-0)

>> 1_31606  0_0 0.303 0   0
Chr1 (158025001-158030000)      Chr (-4999-0)
[E---EE-E55-EEBBBhhBhhBhhhhhhh----Bhh55555EE-5555555BBBBBhB--hB---555--B-hhhhB55]
[AAAAAAAAAAAAAFFFFFFFFFFFFFFFFFFFFFFFFFFFFFFFFFFFFFFFFFFFFFFFFFFFFFFFFFFFFFFFFFF]
Chr1(158025001-158030000) Chr(-4999-0)

>> 1_46178  0_0 0.301 0   0
Chr1 (230885001-230890000)      Chr (-4999-0)
[Bh--EEE--E---BBhhhBhBBhhBhhh-hBhBhhhhhBB-BB--BhB--h--------Bh---hhhhhBh------h-]
[AAAAAAAAAAAAAFFFFFFFFFFFFFFFFFFFFFFFFFFFFFFFFFFFFFFFFFFFFFFFFFFFFFFFFFFFFFFFFFF]
Chr1(230885001-230890000) Chr(-4999-0)
