# Supplementary material for: Automatic detection of genomic regions with informative epigenetic patterns
Source: BMC Genomics. 2018 Nov 28;19:847. doi: 10.1186/s12864-018-5286-5 (PMC6264639; doi:10.1186/s12864-018-5286-5)
Supplement: Supplementary file 2 — Full list of windows in all chromosomes for the three experiments (in plain text and html format). The lists include the detailed epigenetic profiles for the windows as well as links to inspect these in a genome browser. (ZIP 973 kb) [file 12864_2018_5286_MOESM2_ESM.zip › Additional_file_2/fetal/TXT/sdp_fetal_7_15to5_3_E4.txt]

# Epicorr 1.19
#
# nsamples= 79  # Nr. of epigenomes (samples)
# wlen= 5000  # Window length (bp)
# step= 5000  # Distance between window inits (bp)
#           => Window 'n' goes from  (n-1)*step+1  to  (n-1)*step+wlen  (bp)
# Chr_1= 7 (7) 159297801 bp
# nwin1= 31858 # Nr. of windows for Chr_1
# Chr_2= 7 (7) 159297801 bp
# nwin2= 31858 # Nr. of windows for Chr_2
# Epigen vocabulary:
# epired= YES # Reduced vocabulary (yes/no)
# state  mnemonic  color  shortname|longname
#   0   -       #000000 (---|---, ZNF/Rpts|ZNF genes & repeats, )
#   1   A       #FF0000 (TssA|Active TSS, TssAFlnk|Flanking Active TSS, )
#   3   5       #32CD32 (TxFlnk|Transcr. at gene 5' and 3', Tx|Strong transcription, TxWk|Weak transcription, )
#   7   E       #FFFF00 (EnhG|Genic enhancers, Enh|Enhancers, )
#   9   h       #8A91D0 (Het|Heterochromatin, Quies|Quiescent/Low, )
#  10   B       #CD5C5C (TssBiv|Bivalent/Poised, BivFlnk|Flanking Bivalent TSS/Enh, EnhBiv|Bivalent Enhancer, ReprPC|Repressed PolyComb, ReprPCWk|Weak Repressed PolyComb, )
#------------------------------------------------------------
>> 7_4678  0_0 0.645 0   0
Chr7 (23385001-23390000)        Chr (-4999-0)
[--5555-55555-h---B----hh-hh------------------------hh-BBBB5hhhhhhBhhhhhhh-BBBhh]
[AAAAAAAAAAAAAFFFFFFFFFFFFFFFFFFFFFFFFFFFFFFFFFFFFFFFFFFFFFFFFFFFFFFFFFFFFFFFFFF]
Chr7(23385001-23390000) Chr(-4999-0)

>> 7_26132  0_0 0.523 0   0
Chr7 (130655001-130660000)      Chr (-4999-0)
[-hhhhhhh-hhhh5--5---------55-5----5555--555----5--h-5--5--h55555-5-555-5555hh55]
[AAAAAAAAAAAAAFFFFFFFFFFFFFFFFFFFFFFFFFFFFFFFFFFFFFFFFFFFFFFFFFFFFFFFFFFFFFFFFFF]
Chr7(130655001-130660000) Chr(-4999-0)

>> 7_26157  0_0 0.483 0   0
Chr7 (130780001-130785000)      Chr (-4999-0)
[5hhhBBBBBBBB--EE5EEEEEEEEEE555555E-55---55555hh555hEEEEE--h-EEE--5-----5h55h--5]
[AAAAAAAAAAAAAFFFFFFFFFFFFFFFFFFFFFFFFFFFFFFFFFFFFFFFFFFFFFFFFFFFFFFFFFFFFFFFFFF]
Chr7(130780001-130785000) Chr(-4999-0)

>> 7_26110  0_0 0.483 0   0
Chr7 (130545001-130550000)      Chr (-4999-0)
[-h-hhhhhhhhh---55---55-----h-------h55-555555-55--h55-5-55h-555555-555-55-55555]
[AAAAAAAAAAAAAFFFFFFFFFFFFFFFFFFFFFFFFFFFFFFFFFFFFFFFFFFFFFFFFFFFFFFFFFFFFFFFFFF]
Chr7(130545001-130550000) Chr(-4999-0)

>> 7_26134  0_0 0.454 0   0
Chr7 (130665001-130670000)      Chr (-4999-0)
[5hhhhhhh5hhhh---------EE---h5---5-5555E55-555--555---E-5-Eh5--5555-55-5-55--555]
[AAAAAAAAAAAAAFFFFFFFFFFFFFFFFFFFFFFFFFFFFFFFFFFFFFFFFFFFFFFFFFFFFFFFFFFFFFFFFFF]
Chr7(130665001-130670000) Chr(-4999-0)

>> 7_26147  0_0 0.449 0   0
Chr7 (130730001-130735000)      Chr (-4999-0)
[5hhhhhhhhBhhh5--5----5------55----555---5555-hh55-h----55-h-----555-5555-5-5-55]
[AAAAAAAAAAAAAFFFFFFFFFFFFFFFFFFFFFFFFFFFFFFFFFFFFFFFFFFFFFFFFFFFFFFFFFFFFFFFFFF]
Chr7(130730001-130735000) Chr(-4999-0)

>> 7_4680  0_0 0.444 0   0
Chr7 (23395001-23400000)        Chr (-4999-0)
[-5555555-555-hB--B---B--hh----hh-5--hh--E--h5---55hBhhBBhh5hhhhhhhhhhh--h-B-Bhh]
[AAAAAAAAAAAAAFFFFFFFFFFFFFFFFFFFFFFFFFFFFFFFFFFFFFFFFFFFFFFFFFFFFFFFFFFFFFFFFFF]
Chr7(23395001-23400000) Chr(-4999-0)

>> 7_26148  0_0 0.423 0   0
Chr7 (130735001-130740000)      Chr (-4999-0)
[5-hhhhhhhBhhh5--5EEEEEEEEEE5---E---5555-55555hh5-5h-------h5----555-555-5555555]
[AAAAAAAAAAAAAFFFFFFFFFFFFFFFFFFFFFFFFFFFFFFFFFFFFFFFFFFFFFFFFFFFFFFFFFFFFFFFFFF]
Chr7(130735001-130740000) Chr(-4999-0)

>> 7_26156  0_0 0.415 0   0
Chr7 (130775001-130780000)      Chr (-4999-0)
[5hhhhBBBBhhB55E-5EEEEEEEE-E-55555--5----5555-hh5--h-----E-h--E--55--55-5-5-h5--]
[AAAAAAAAAAAAAFFFFFFFFFFFFFFFFFFFFFFFFFFFFFFFFFFFFFFFFFFFFFFFFFFFFFFFFFFFFFFFFFF]
Chr7(130775001-130780000) Chr(-4999-0)

>> 7_26135  0_0 0.415 0   0
Chr7 (130670001-130675000)      Chr (-4999-0)
[-hh--hhB55hhh5EE5EEEE-EEEEEh5-EE5-E55-E--E--5E---55EEEEEEEh---EEE5-E----5-----5]
[AAAAAAAAAAAAAFFFFFFFFFFFFFFFFFFFFFFFFFFFFFFFFFFFFFFFFFFFFFFFFFFFFFFFFFFFFFFFFFF]
Chr7(130670001-130675000) Chr(-4999-0)

>> 7_26142  0_0 0.401 0   0
Chr7 (130705001-130710000)      Chr (-4999-0)
[5--B-hhBhhhhh-EE5EEEE-EE-EE--5---E-55555555--hh5h5--------h---E-55--5-5-5555--5]
[AAAAAAAAAAAAAFFFFFFFFFFFFFFFFFFFFFFFFFFFFFFFFFFFFFFFFFFFFFFFFFFFFFFFFFFFFFFFFFF]
Chr7(130705001-130710000) Chr(-4999-0)

>> 7_4695  0_0 0.398 0   0
Chr7 (23470001-23475000)        Chr (-4999-0)
[----h--5-5555-Bh-BBhBBBhhBBB---B-h--hhhh---h------hBhBBhBhhhhBBhhhBh-h-hhBBBB-h]
[AAAAAAAAAAAAAFFFFFFFFFFFFFFFFFFFFFFFFFFFFFFFFFFFFFFFFFFFFFFFFFFFFFFFFFFFFFFFFFF]
Chr7(23470001-23475000) Chr(-4999-0)

>> 7_30278  0_0 0.389 0   0
Chr7 (151385001-151390000)      Chr (-4999-0)
[-h5-B-EB-E-BB55h55555hhhhh555hh555hh-h------h-----h55-5-55h-h55--5h5h-555555---]
[AAAAAAAAAAAAAFFFFFFFFFFFFFFFFFFFFFFFFFFFFFFFFFFFFFFFFFFFFFFFFFFFFFFFFFFFFFFFFFF]
Chr7(151385001-151390000) Chr(-4999-0)

>> 7_26145  0_0 0.367 0   0
Chr7 (130720001-130725000)      Chr (-4999-0)
[5hhhhhhhhhhhh55-5-E--EEE-E-h55---55h------5--h-5h-h-------h-5--555--555-5----55]
[AAAAAAAAAAAAAFFFFFFFFFFFFFFFFFFFFFFFFFFFFFFFFFFFFFFFFFFFFFFFFFFFFFFFFFFFFFFFFFF]
Chr7(130720001-130725000) Chr(-4999-0)

>> 7_26118  0_0 0.363 0   0
Chr7 (130585001-130590000)      Chr (-4999-0)
[---BBB-B-E-h-5E-5EE-E-EE5-Eh5555---5-E5-55-EE5-E-E5EEEE-EE--EEEE-5EE--EEE--EE--]
[AAAAAAAAAAAAAFFFFFFFFFFFFFFFFFFFFFFFFFFFFFFFFFFFFFFFFFFFFFFFFFFFFFFFFFFFFFFFFFF]
Chr7(130585001-130590000) Chr(-4999-0)

>> 7_26141  0_0 0.362 0   0
Chr7 (130700001-130705000)      Chr (-4999-0)
[5h5BB-hB-hh-h5--5EE-EEEE-EEh55555--555-------5h--55EEEEE-Eh---E--5EE5-555555555]
[AAAAAAAAAAAAAFFFFFFFFFFFFFFFFFFFFFFFFFFFFFFFFFFFFFFFFFFFFFFFFFFFFFFFFFFFFFFFFFF]
Chr7(130700001-130705000) Chr(-4999-0)

>> 7_26153  0_0 0.354 0   0
Chr7 (130760001-130765000)      Chr (-4999-0)
[-hh-h-Bh5hhh55--5EEEEEEEE-Eh55555-55------5-E-----5EEEE---h------5---55-55h5555]
[AAAAAAAAAAAAAFFFFFFFFFFFFFFFFFFFFFFFFFFFFFFFFFFFFFFFFFFFFFFFFFFFFFFFFFFFFFFFFFF]
Chr7(130760001-130765000) Chr(-4999-0)

>> 7_4683  0_0 0.352 0   0
Chr7 (23410001-23415000)        Chr (-4999-0)
[--5555-5--555h-hE--h--B-hh-hE----Eh5h--h---h5--555-hhhhBhh5hhhhhhhhhhhBhh-hh-hh]
[AAAAAAAAAAAAAFFFFFFFFFFFFFFFFFFFFFFFFFFFFFFFFFFFFFFFFFFFFFFFFFFFFFFFFFFFFFFFFFF]
Chr7(23410001-23415000) Chr(-4999-0)

>> 7_26128  0_0 0.352 0   0
Chr7 (130635001-130640000)      Chr (-4999-0)
[-5hhh-hB5-hhh-E-5-E-55--EEE555555--555555-55-55--55-----E-h5--5555555555555h5-5]
[AAAAAAAAAAAAAFFFFFFFFFFFFFFFFFFFFFFFFFFFFFFFFFFFFFFFFFFFFFFFFFFFFFFFFFFFFFFFFFF]
Chr7(130635001-130640000) Chr(-4999-0)

>> 7_4679  0_0 0.351 0   0
Chr7 (23390001-23395000)        Chr (-4999-0)
[-555555555555hBh5BhhhBhhhhhB55hh5hh5-h-5-E---555-Eh-hBBBh-5hhhhhhBhhhhhhhhBBB-h]
[AAAAAAAAAAAAAFFFFFFFFFFFFFFFFFFFFFFFFFFFFFFFFFFFFFFFFFFFFFFFFFFFFFFFFFFFFFFFFFF]
Chr7(23390001-23395000) Chr(-4999-0)

>> 7_4700  0_0 0.35 0   0
Chr7 (23495001-23500000)        Chr (-4999-0)
[5555555555555BBB-BBBBBBBBBBB55BB--B-BBBB5-55555-55BBBBBBBB5BhBBBBBBBhBBB-BBBBBh]
[AAAAAAAAAAAAAFFFFFFFFFFFFFFFFFFFFFFFFFFFFFFFFFFFFFFFFFFFFFFFFFFFFFFFFFFFFFFFFFF]
Chr7(23495001-23500000) Chr(-4999-0)

>> 7_4681  0_0 0.35 0   0
Chr7 (23400001-23405000)        Chr (-4999-0)
[5555555555555hBh5BhBBBBhhhBh-5hh--B5hhhh5--h555555h-hhBBhh5hhhhhhhhhhhB-hB-hBhh]
[AAAAAAAAAAAAAFFFFFFFFFFFFFFFFFFFFFFFFFFFFFFFFFFFFFFFFFFFFFFFFFFFFFFFFFFFFFFFFFF]
Chr7(23400001-23405000) Chr(-4999-0)

>> 7_26131  0_0 0.348 0   0
Chr7 (130650001-130655000)      Chr (-4999-0)
[55hhhhhh5hhhh5-55--5-----555555555-55--55--5555555-5555555h5555555555555555h-55]
[AAAAAAAAAAAAAFFFFFFFFFFFFFFFFFFFFFFFFFFFFFFFFFFFFFFFFFFFFFFFFFFFFFFFFFFFFFFFFFF]
Chr7(130650001-130655000) Chr(-4999-0)

>> 7_26124  0_0 0.348 0   0
Chr7 (130615001-130620000)      Chr (-4999-0)
[-h--hhhB5hhh-5E-5EE---EE-E--5-555-5-55-5-55555-5hhh---EE--h-EE--555--5--5555555]
[AAAAAAAAAAAAAFFFFFFFFFFFFFFFFFFFFFFFFFFFFFFFFFFFFFFFFFFFFFFFFFFFFFFFFFFFFFFFFFF]
Chr7(130615001-130620000) Chr(-4999-0)

>> 7_4703  0_0 0.347 0   0
Chr7 (23510001-23515000)        Chr (-4999-0)
[AAA--AAAAAAAABBBABBBBBBBBBBBAABBABB-BBB--A--B-A-AABBBBBBBBABBBBB-BBBBBBBBBBBBB-]
[AAAAAAAAAAAAAFFFFFFFFFFFFFFFFFFFFFFFFFFFFFFFFFFFFFFFFFFFFFFFFFFFFFFFFFFFFFFFFFF]
Chr7(23510001-23515000) Chr(-4999-0)

>> 7_4692  0_0 0.339 0   0
Chr7 (23455001-23460000)        Chr (-4999-0)
[555---555555-hBh5hhhhhhhhhhh55hh-hh5Bh-h--5h5---5-hhhhhhBh-hhhhhhhhhh-hhhhhBB-h]
[AAAAAAAAAAAAAFFFFFFFFFFFFFFFFFFFFFFFFFFFFFFFFFFFFFFFFFFFFFFFFFFFFFFFFFFFFFFFFFF]
Chr7(23455001-23460000) Chr(-4999-0)

>> 7_26155  0_0 0.336 0   0
Chr7 (130770001-130775000)      Chr (-4999-0)
[5hhhhBBBhhhh55--5--E---E5--h55-5555555--55555h5555h-------h--5-5555-55-555h55h5]
[AAAAAAAAAAAAAFFFFFFFFFFFFFFFFFFFFFFFFFFFFFFFFFFFFFFFFFFFFFFFFFFFFFFFFFFFFFFFFFF]
Chr7(130770001-130775000) Chr(-4999-0)

>> 7_26151  0_0 0.33 0   0
Chr7 (130750001-130755000)      Chr (-4999-0)
[--hhhhBh5hhhh5-E5EEEE-EEEEEh55-55E-55-E------h-5h5h-----E-h----5555--55--h5-h-5]
[AAAAAAAAAAAAAFFFFFFFFFFFFFFFFFFFFFFFFFFFFFFFFFFFFFFFFFFFFFFFFFFFFFFFFFFFFFFFFFF]
Chr7(130750001-130755000) Chr(-4999-0)

>> 7_26154  0_0 0.325 0   0
Chr7 (130765001-130770000)      Chr (-4999-0)
[5hhhhBB-hhhh55--5-EEE-EE-E-h5555555555555555-h5555h-E-----h5--5--555555555h55-5]
[AAAAAAAAAAAAAFFFFFFFFFFFFFFFFFFFFFFFFFFFFFFFFFFFFFFFFFFFFFFFFFFFFFFFFFFFFFFFFFF]
Chr7(130765001-130770000) Chr(-4999-0)

>> 7_26146  0_0 0.321 0   0
Chr7 (130725001-130730000)      Chr (-4999-0)
[5hhhhhh--hhhh5555--5-5--55-h5555555555-55-555-h5--h-------hh5-555555555555-5h55]
[AAAAAAAAAAAAAFFFFFFFFFFFFFFFFFFFFFFFFFFFFFFFFFFFFFFFFFFFFFFFFFFFFFFFFFFFFFFFFFF]
Chr7(130725001-130730000) Chr(-4999-0)

>> 7_26127  0_0 0.321 0   0
Chr7 (130630001-130635000)      Chr (-4999-0)
[-5hhhBhB55hhh5E-5-E----EEEE55555-E-5--E55-55-5-Eh55-5-55--h55-5555555555555h555]
[AAAAAAAAAAAAAFFFFFFFFFFFFFFFFFFFFFFFFFFFFFFFFFFFFFFFFFFFFFFFFFFFFFFFFFFFFFFFFFF]
Chr7(130630001-130635000) Chr(-4999-0)

>> 7_4688  0_0 0.314 0   0
Chr7 (23435001-23440000)        Chr (-4999-0)
[-5555-5-55555hBh5hhhhhhhhhhh55hh5hh5-B-----55555--hhhhhhhh-hhhhhhBhh-hhhhhh-B--]
[AAAAAAAAAAAAAFFFFFFFFFFFFFFFFFFFFFFFFFFFFFFFFFFFFFFFFFFFFFFFFFFFFFFFFFFFFFFFFFF]
Chr7(23435001-23440000) Chr(-4999-0)

>> 7_4697  0_0 0.307 0   0
Chr7 (23480001-23485000)        Chr (-4999-0)
[55h5555555555hBh5BBhBBBhhBB---hB-hh-BBhh555hh55555hBhBBB-hhBhBBhhhBhhhBhhhBBBBh]
[AAAAAAAAAAAAAFFFFFFFFFFFFFFFFFFFFFFFFFFFFFFFFFFFFFFFFFFFFFFFFFFFFFFFFFFFFFFFFFF]
Chr7(23480001-23485000) Chr(-4999-0)

>> 7_26112  0_0 0.305 0   0
Chr7 (130555001-130560000)      Chr (-4999-0)
[-h5hh5hB5hhh555555555555555555-555555--5E--5555555h--------55555555555555555555]
[AAAAAAAAAAAAAFFFFFFFFFFFFFFFFFFFFFFFFFFFFFFFFFFFFFFFFFFFFFFFFFFFFFFFFFFFFFFFFFF]
Chr7(130555001-130560000) Chr(-4999-0)

>> 7_26115  0_0 0.304 0   0
Chr7 (130570001-130575000)      Chr (-4999-0)
[E55BB-hB55hB55-555--EE-55555-555555--EEE-5--E-EE555-E-E-E-5--EE--5-555-E-------]
[AAAAAAAAAAAAAFFFFFFFFFFFFFFFFFFFFFFFFFFFFFFFFFFFFFFFFFFFFFFFFFFFFFFFFFFFFFFFFFF]
Chr7(130570001-130575000) Chr(-4999-0)

>> 7_13880  0_0 0.303 0   0
Chr7 (69395001-69400000)        Chr (-4999-0)
[hE--55B55B555hhhhhhhhhhhhhhh5hhh55hhhhhhhhh5-hhh--E-----5h-hhhhhhh5-h5h-hhhh--h]
[AAAAAAAAAAAAAFFFFFFFFFFFFFFFFFFFFFFFFFFFFFFFFFFFFFFFFFFFFFFFFFFFFFFFFFFFFFFFFFF]
Chr7(69395001-69400000) Chr(-4999-0)

>> 7_4698  0_0 0.302 0   0
Chr7 (23485001-23490000)        Chr (-4999-0)
[55-555-555555-Bh5BBhBBBBhBBB55-B-h--BB-h555h555-55hBhBBBB-5B-BB-hhBhhhB-hhBBBBh]
[AAAAAAAAAAAAAFFFFFFFFFFFFFFFFFFFFFFFFFFFFFFFFFFFFFFFFFFFFFFFFFFFFFFFFFFFFFFFFFF]
Chr7(23485001-23490000) Chr(-4999-0)

>> 7_8981  0_0 0.301 0   0
Chr7 (44900001-44905000)        Chr (-4999-0)
[-BBBBBh-BBBBBhBhhB-hhhhhhhhhBhhhhhhhhh5hh55hhhhhhBhhhhhhhhBhhhhhhhh-hBhhhhhhhhh]
[AAAAAAAAAAAAAFFFFFFFFFFFFFFFFFFFFFFFFFFFFFFFFFFFFFFFFFFFFFFFFFFFFFFFFFFFFFFFFFF]
Chr7(44900001-44905000) Chr(-4999-0)
