# Supplementary material for: Automatic detection of genomic regions with informative epigenetic patterns
Source: BMC Genomics. 2018 Nov 28;19:847. doi: 10.1186/s12864-018-5286-5 (PMC6264639; doi:10.1186/s12864-018-5286-5)
Supplement: Supplementary file 2 — Full list of windows in all chromosomes for the three experiments (in plain text and html format). The lists include the detailed epigenetic profiles for the windows as well as links to inspect these in a genome browser. (ZIP 973 kb) [file 12864_2018_5286_MOESM2_ESM.zip › Additional_file_2/fetal/TXT/sdp_fetal_6_15to5_3_E4.txt]

# Epicorr 1.19
#
# nsamples= 79  # Nr. of epigenomes (samples)
# wlen= 5000  # Window length (bp)
# step= 5000  # Distance between window inits (bp)
#           => Window 'n' goes from  (n-1)*step+1  to  (n-1)*step+wlen  (bp)
# Chr_1= 6 (6) 171286182 bp
# nwin1= 34256 # Nr. of windows for Chr_1
# Chr_2= 6 (6) 171286182 bp
# nwin2= 34256 # Nr. of windows for Chr_2
# Epigen vocabulary:
# epired= YES # Reduced vocabulary (yes/no)
# state  mnemonic  color  shortname|longname
#   0   -       #000000 (---|---, ZNF/Rpts|ZNF genes & repeats, )
#   1   A       #FF0000 (TssA|Active TSS, TssAFlnk|Flanking Active TSS, )
#   3   5       #32CD32 (TxFlnk|Transcr. at gene 5' and 3', Tx|Strong transcription, TxWk|Weak transcription, )
#   7   E       #FFFF00 (EnhG|Genic enhancers, Enh|Enhancers, )
#   9   h       #8A91D0 (Het|Heterochromatin, Quies|Quiescent/Low, )
#  10   B       #CD5C5C (TssBiv|Bivalent/Poised, BivFlnk|Flanking Bivalent TSS/Enh, EnhBiv|Bivalent Enhancer, ReprPC|Repressed PolyComb, ReprPCWk|Weak Repressed PolyComb, )
#------------------------------------------------------------
>> 6_8617  0_0 0.461 0   0
Chr6 (43080001-43085000)        Chr (-4999-0)
[-E-----E-E5E-hBh5hhhhhhhhhh-h----hhh----h----------hhhh-hh--h-B--hhhh-hhh--h-5h]
[AAAAAAAAAAAAAFFFFFFFFFFFFFFFFFFFFFFFFFFFFFFFFFFFFFFFFFFFFFFFFFFFFFFFFFFFFFFFFFF]
Chr6(43080001-43085000) Chr(-4999-0)

>> 6_374  0_0 0.447 0   0
Chr6 (1865001-1870000)  Chr (-4999-0)
[BhBBBBBBBB-BBhhh5hhhhhhhhhhhhhhhh-hhh5hhhhh5-hhh--h-h5-hhh-hhhhBB5hhhh55555-hh5]
[AAAAAAAAAAAAAFFFFFFFFFFFFFFFFFFFFFFFFFFFFFFFFFFFFFFFFFFFFFFFFFFFFFFFFFFFFFFFFFF]
Chr6(1865001-1870000) Chr(-4999-0)

>> 6_6571  0_0 0.422 0   0
Chr6 (32850001-32855000)        Chr (-4999-0)
[-BBBBBBBBB-B-5--h-555hhhhhhh---hh5h-----B-B-----BB--h-h-hhB-h---hh--hBh5hh-h-hh]
[AAAAAAAAAAAAAFFFFFFFFFFFFFFFFFFFFFFFFFFFFFFFFFFFFFFFFFFFFFFFFFFFFFFFFFFFFFFFFFF]
Chr6(32850001-32855000) Chr(-4999-0)

>> 6_5940  0_0 0.406 0   0
Chr6 (29695001-29700000)        Chr (-4999-0)
[B-BBBBBB--BBB5-55--E-------55555B----555BB-5-555BB5----hh5B5h55555555555555-555]
[AAAAAAAAAAAAAFFFFFFFFFFFFFFFFFFFFFFFFFFFFFFFFFFFFFFFFFFFFFFFFFFFFFFFFFFFFFFFFFF]
Chr6(29695001-29700000) Chr(-4999-0)

>> 6_373  0_0 0.395 0   0
Chr6 (1860001-1865000)  Chr (-4999-0)
[-hBBB-BB-BBB-hhh5hhhhhhhhhhhhhhhh-hh55-hhhh55---h-hhhhhhhhhhhhh5-5hhhhB5555hhh5]
[AAAAAAAAAAAAAFFFFFFFFFFFFFFFFFFFFFFFFFFFFFFFFFFFFFFFFFFFFFFFFFFFFFFFFFFFFFFFFFF]
Chr6(1860001-1865000) Chr(-4999-0)

>> 6_6094  0_0 0.378 0   0
Chr6 (30465001-30470000)        Chr (-4999-0)
[5-BBBBBBBBBBB5-5------------------5-h-------5---BB-hh-hBhhB-hB-hhhhhhB--h-5h55h]
[AAAAAAAAAAAAAFFFFFFFFFFFFFFFFFFFFFFFFFFFFFFFFFFFFFFFFFFFFFFFFFFFFFFFFFFFFFFFFFF]
Chr6(30465001-30470000) Chr(-4999-0)

>> 6_6273  0_0 0.361 0   0
Chr6 (31360001-31365000)        Chr (-4999-0)
[--hBBB-BBBhBB55-5555-5--hhh555-555555h5-5-5--5555-5BBhhh5-B555h5h5h555h5-----55]
[AAAAAAAAAAAAAFFFFFFFFFFFFFFFFFFFFFFFFFFFFFFFFFFFFFFFFFFFFFFFFFFFFFFFFFFFFFFFFFF]
Chr6(31360001-31365000) Chr(-4999-0)

>> 6_6567  0_0 0.35 0   0
Chr6 (32830001-32835000)        Chr (-4999-0)
[B5BBBBBBBBBBB5-555---5-----555-5--55h-5hBBB-5hhhBB5555h5hhB-hhhBh-55hh55h5555hh]
[AAAAAAAAAAAAAFFFFFFFFFFFFFFFFFFFFFFFFFFFFFFFFFFFFFFFFFFFFFFFFFFFFFFFFFFFFFFFFFF]
Chr6(32830001-32835000) Chr(-4999-0)

>> 6_9080  0_0 0.341 0   0
Chr6 (45395001-45400000)        Chr (-4999-0)
[5-BBBBB-BBBBBh5--hE----E---5B--EE------5--5--5h5-BBh5hhBhhBhhhhhhBhhhhh-hh-B-hh]
[AAAAAAAAAAAAAFFFFFFFFFFFFFFFFFFFFFFFFFFFFFFFFFFFFFFFFFFFFFFFFFFFFFFFFFFFFFFFFFF]
Chr6(45395001-45400000) Chr(-4999-0)

>> 6_29910  0_0 0.332 0   0
Chr6 (149545001-149550000)      Chr (-4999-0)
[B-------BB-EBhhh-hhh55hhhhhhhhhhhhhhhhh-5BB--hhh--h--5-5h5--h--h5h555hhhhh-hhhh]
[AAAAAAAAAAAAAFFFFFFFFFFFFFFFFFFFFFFFFFFFFFFFFFFFFFFFFFFFFFFFFFFFFFFFFFFFFFFFFFF]
Chr6(149545001-149550000) Chr(-4999-0)

>> 6_371  0_0 0.33 0   0
Chr6 (1850001-1855000)  Chr (-4999-0)
[h--BBBBB-hBB-hhh5hhhhhhhhhhhh--hh5hhhhhhhhh-hhh5---hhhhhhhBhhhhhh5hhhh-----h-h5]
[AAAAAAAAAAAAAFFFFFFFFFFFFFFFFFFFFFFFFFFFFFFFFFFFFFFFFFFFFFFFFFFFFFFFFFFFFFFFFFF]
Chr6(1850001-1855000) Chr(-4999-0)

>> 6_6572  0_0 0.329 0   0
Chr6 (32855001-32860000)        Chr (-4999-0)
[5Bh5BBBBBB-B-5hhhh555hhhhhhh5----5hh5hhh-5h-5hhh5Bh55555hh55h5hhhhh5hhhhhh-h5hh]
[AAAAAAAAAAAAAFFFFFFFFFFFFFFFFFFFFFFFFFFFFFFFFFFFFFFFFFFFFFFFFFFFFFFFFFFFFFFFFFF]
Chr6(32855001-32860000) Chr(-4999-0)

>> 6_6566  0_0 0.324 0   0
Chr6 (32825001-32830000)        Chr (-4999-0)
[-5BBBBBBB-BB-5-55-----------55555--5-h5-BBB55----B555555-5B55555-5555555555555-]
[AAAAAAAAAAAAAFFFFFFFFFFFFFFFFFFFFFFFFFFFFFFFFFFFFFFFFFFFFFFFFFFFFFFFFFFFFFFFFFF]
Chr6(32825001-32830000) Chr(-4999-0)

>> 6_5943  0_0 0.308 0   0
Chr6 (29710001-29715000)        Chr (-4999-0)
[--BBBB-BBBBBB555B555h-5-h5h5BB--B55Bh555hB5--55-BBBhhhhhh-B5h5555555h55555hh555]
[AAAAAAAAAAAAAFFFFFFFFFFFFFFFFFFFFFFFFFFFFFFFFFFFFFFFFFFFFFFFFFFFFFFFFFFFFFFFFFF]
Chr6(29710001-29715000) Chr(-4999-0)

>> 6_2858  0_0 0.308 0   0
Chr6 (14285001-14290000)        Chr (-4999-0)
[B5----B-5-5-Bhhhhhhhhhhhhhhhhhhh5hhh------Bhh---hBh-hhhh-hB-h-B-h-hhhhhhhhhhhhh]
[AAAAAAAAAAAAAFFFFFFFFFFFFFFFFFFFFFFFFFFFFFFFFFFFFFFFFFFFFFFFFFFFFFFFFFFFFFFFFFF]
Chr6(14285001-14290000) Chr(-4999-0)

>> 6_6558  0_0 0.307 0   0
Chr6 (32785001-32790000)        Chr (-4999-0)
[-hBB-BB-B-hB-55hhhhhhhhhhhh5E5-5-E5h-------hh----Bhhhhhhhhhhh5-hhhhh5h5hhhhh55h]
[AAAAAAAAAAAAAFFFFFFFFFFFFFFFFFFFFFFFFFFFFFFFFFFFFFFFFFFFFFFFFFFFFFFFFFFFFFFFFFF]
Chr6(32785001-32790000) Chr(-4999-0)
