# Supplementary material for: Automatic detection of genomic regions with informative epigenetic patterns
Source: BMC Genomics. 2018 Nov 28;19:847. doi: 10.1186/s12864-018-5286-5 (PMC6264639; doi:10.1186/s12864-018-5286-5)
Supplement: Supplementary file 2 — Full list of windows in all chromosomes for the three experiments (in plain text and html format). The lists include the detailed epigenetic profiles for the windows as well as links to inspect these in a genome browser. (ZIP 973 kb) [file 12864_2018_5286_MOESM2_ESM.zip › Additional_file_2/fetal/TXT/sdp_fetal_23_15to5_3_E4.txt]

# Epicorr 1.19
#
# nsamples= 79  # Nr. of epigenomes (samples)
# wlen= 5000  # Window length (bp)
# step= 5000  # Distance between window inits (bp)
#           => Window 'n' goes from  (n-1)*step+1  to  (n-1)*step+wlen  (bp)
# Chr_1= 23 (X) 155425830 bp
# nwin1= 31084 # Nr. of windows for Chr_1
# Chr_2= 23 (X) 155425830 bp
# nwin2= 31084 # Nr. of windows for Chr_2
# Epigen vocabulary:
# epired= YES # Reduced vocabulary (yes/no)
# state  mnemonic  color  shortname|longname
#   0   -       #000000 (---|---, ZNF/Rpts|ZNF genes & repeats, )
#   1   A       #FF0000 (TssA|Active TSS, TssAFlnk|Flanking Active TSS, )
#   3   5       #32CD32 (TxFlnk|Transcr. at gene 5' and 3', Tx|Strong transcription, TxWk|Weak transcription, )
#   7   E       #FFFF00 (EnhG|Genic enhancers, Enh|Enhancers, )
#   9   h       #8A91D0 (Het|Heterochromatin, Quies|Quiescent/Low, )
#  10   B       #CD5C5C (TssBiv|Bivalent/Poised, BivFlnk|Flanking Bivalent TSS/Enh, EnhBiv|Bivalent Enhancer, ReprPC|Repressed PolyComb, ReprPCWk|Weak Repressed PolyComb, )
#------------------------------------------------------------
>> 23_1907  0_0 0.517 0   0
ChrX (9530001-9535000)  Chr (-4999-0)
[--BBBB-BhhBB-5---h---------h5hhh5--5---h-h-hh--hh-h55555h-h------hh--h--hhhhh5-]
[AAAAAAAAAAAAAFFFFFFFFFFFFFFFFFFFFFFFFFFFFFFFFFFFFFFFFFFFFFFFFFFFFFFFFFFFFFFFFFF]
ChrX(9530001-9535000) Chr(-4999-0)

>> 23_4784  0_0 0.393 0   0
ChrX (23915001-23920000)        Chr (-4999-0)
[-hB-BB-B--BB-h5hhhhhhhhhhhh---h-hhh--E-EE---E----Bh----h-hh----5hh--h-hhhh---hh]
[AAAAAAAAAAAAAFFFFFFFFFFFFFFFFFFFFFFFFFFFFFFFFFFFFFFFFFFFFFFFFFFFFFFFFFFFFFFFFFF]
ChrX(23915001-23920000) Chr(-4999-0)

>> 23_3941  0_0 0.347 0   0
ChrX (19700001-19705000)        Chr (-4999-0)
[--BBBB-B5hBB-5E-E-E-EEEEEEE-5EEEE---------hh5h-5--5-h-----h5hBh5hh5h5B5------h5]
[AAAAAAAAAAAAAFFFFFFFFFFFFFFFFFFFFFFFFFFFFFFFFFFFFFFFFFFFFFFFFFFFFFFFFFFFFFFFFFF]
ChrX(19700001-19705000) Chr(-4999-0)

>> 23_1827  0_0 0.347 0   0
ChrX (9130001-9135000)  Chr (-4999-0)
[--BBBBhBhhBBhhhhh---E----h-h-hhhh-hh-hh---hhh-Ehhhhhhhhhhhh-hhhhhhhhhhhhhhhhhhh]
[AAAAAAAAAAAAAFFFFFFFFFFFFFFFFFFFFFFFFFFFFFFFFFFFFFFFFFFFFFFFFFFFFFFFFFFFFFFFFFF]
ChrX(9130001-9135000) Chr(-4999-0)

>> 23_3956  0_0 0.346 0   0
ChrX (19775001-19780000)        Chr (-4999-0)
[h-BBBBhB--BBhh----E-E-EE------------hh-h--hhhhhhh---hhhhhhh-hBh-hhhhh-5-h--hhhh]
[AAAAAAAAAAAAAFFFFFFFFFFFFFFFFFFFFFFFFFFFFFFFFFFFFFFFFFFFFFFFFFFFFFFFFFFFFFFFFFF]
ChrX(19775001-19780000) Chr(-4999-0)

>> 23_1923  0_0 0.343 0   0
ChrX (9610001-9615000)  Chr (-4999-0)
[5-BBBB-B5-BB55-h5-5-----h--5-h-hh5-hhhhhh5hhhhhh---5-h--5-BB--h--5hh-Bhhhhhhh5-]
[AAAAAAAAAAAAAFFFFFFFFFFFFFFFFFFFFFFFFFFFFFFFFFFFFFFFFFFFFFFFFFFFFFFFFFFFFFFFFFF]
ChrX(9610001-9615000) Chr(-4999-0)

>> 23_1893  0_0 0.339 0   0
ChrX (9460001-9465000)  Chr (-4999-0)
[55BhBB-B--BB55--5h555hhhh55-5-55-5h-h---h--h5hhhh-55hhhhhhh-hhh55-h-h-hhhhh5--5]
[AAAAAAAAAAAAAFFFFFFFFFFFFFFFFFFFFFFFFFFFFFFFFFFFFFFFFFFFFFFFFFFFFFFFFFFFFFFFFFF]
ChrX(9460001-9465000) Chr(-4999-0)

>> 23_3366  0_0 0.332 0   0
ChrX (16825001-16830000)        Chr (-4999-0)
[-5BBBBhB5-BB-5555555-555h---h5--555--------h-55--Bh-55---55-5-h5h5--5-h5---h-hh]
[AAAAAAAAAAAAAFFFFFFFFFFFFFFFFFFFFFFFFFFFFFFFFFFFFFFFFFFFFFFFFFFFFFFFFFFFFFFFFFF]
ChrX(16825001-16830000) Chr(-4999-0)

>> 23_2104  0_0 0.326 0   0
ChrX (10515001-10520000)        Chr (-4999-0)
[-hB--B5B55BBhhhhhhhhhhhhhhhhhhhhhhhh5hhhh---5-hhhhhhhhhhhhhhhhhhhhh--hhhhh5hhhh]
[AAAAAAAAAAAAAFFFFFFFFFFFFFFFFFFFFFFFFFFFFFFFFFFFFFFFFFFFFFFFFFFFFFFFFFFFFFFFFFF]
ChrX(10515001-10520000) Chr(-4999-0)

>> 23_4079  0_0 0.322 0   0
ChrX (20390001-20395000)        Chr (-4999-0)
[BhBBBB-B--BB-hhh-h-h-hhh-hhE------h-hh-Bhhhhhh-h-Bhhhhhhhhh---hhhhhhhBhhhB-----]
[AAAAAAAAAAAAAFFFFFFFFFFFFFFFFFFFFFFFFFFFFFFFFFFFFFFFFFFFFFFFFFFFFFFFFFFFFFFFFFF]
ChrX(20390001-20395000) Chr(-4999-0)

>> 23_3325  0_0 0.322 0   0
ChrX (16620001-16625000)        Chr (-4999-0)
[-hBBBB-B--BB5------E-------5h55555h5------5h555-hBhhhhh-hh5--5-5555h5--5hB---h5]
[AAAAAAAAAAAAAFFFFFFFFFFFFFFFFFFFFFFFFFFFFFFFFFFFFFFFFFFFFFFFFFFFFFFFFFFFFFFFFFF]
ChrX(16620001-16625000) Chr(-4999-0)

>> 23_685  0_0 0.317 0   0
ChrX (3420001-3425000)  Chr (-4999-0)
[hhBBBBhBhhBBBhhhhhhhhhhhhhhhhhhhhhhhhhhhhhhhhhhhhhhhhhhhhhhhh-hhhhhhhhhhhhhhhhh]
[AAAAAAAAAAAAAFFFFFFFFFFFFFFFFFFFFFFFFFFFFFFFFFFFFFFFFFFFFFFFFFFFFFFFFFFFFFFFFFF]
ChrX(3420001-3425000) Chr(-4999-0)

>> 23_1725  0_0 0.316 0   0
ChrX (8620001-8625000)  Chr (-4999-0)
[hhBBBBhBhhBBBhhhhhhhhhhhhhhhhhhhhhhhhhhhhhhhhhhhh5hhhhhhhhhhhhhhhhhhhhhhhhhhhhh]
[AAAAAAAAAAAAAFFFFFFFFFFFFFFFFFFFFFFFFFFFFFFFFFFFFFFFFFFFFFFFFFFFFFFFFFFFFFFFFFF]
ChrX(8620001-8625000) Chr(-4999-0)

>> 23_23410  0_0 0.315 0   0
ChrX (117045001-117050000)      Chr (-4999-0)
[hhhhB555555Bhhhhhhhhhhhhhhhhhhhhhhhhhhhhhhhhhhhhhhhhhhhhhhhhhhhhhhhhhhhhhhhhhhh]
[AAAAAAAAAAAAAFFFFFFFFFFFFFFFFFFFFFFFFFFFFFFFFFFFFFFFFFFFFFFFFFFFFFFFFFFFFFFFFFF]
ChrX(117045001-117050000) Chr(-4999-0)

>> 23_2736  0_0 0.314 0   0
ChrX (13675001-13680000)        Chr (-4999-0)
[-5BBBB5B55BB555555555555555-5555h55-55-5-5h55h555-5555555555h5555-555-h5h5-h555]
[AAAAAAAAAAAAAFFFFFFFFFFFFFFFFFFFFFFFFFFFFFFFFFFFFFFFFFFFFFFFFFFFFFFFFFFFFFFFFFF]
ChrX(13675001-13680000) Chr(-4999-0)

>> 23_1929  0_0 0.31 0   0
ChrX (9640001-9645000)  Chr (-4999-0)
[55B-BB5B55BB55-h55hhh5hhhh5-555h5--5h5hhh55h5hhhhh5555hh5hhBhhhhh5hhh-hhhhhhhhh]
[AAAAAAAAAAAAAFFFFFFFFFFFFFFFFFFFFFFFFFFFFFFFFFFFFFFFFFFFFFFFFFFFFFFFFFFFFFFFFFF]
ChrX(9640001-9645000) Chr(-4999-0)

>> 23_2093  0_0 0.308 0   0
ChrX (10460001-10465000)        Chr (-4999-0)
[5hBBBB-Bh5BBhhhhhhhhhhhhhhhhhh-hhhhh-5hhh5h55h55hhhhhhhhhhhhhhh5-h55hhhhhhhhhhh]
[AAAAAAAAAAAAAFFFFFFFFFFFFFFFFFFFFFFFFFFFFFFFFFFFFFFFFFFFFFFFFFFFFFFFFFFFFFFFFFF]
ChrX(10460001-10465000) Chr(-4999-0)

>> 23_20684  0_0 0.307 0   0
ChrX (103415001-103420000)      Chr (-4999-0)
[-5BBBB5B55BB5555555555555555555h55555555555h5555hh5555h55555h555hh55hhh5-55h55h]
[AAAAAAAAAAAAAFFFFFFFFFFFFFFFFFFFFFFFFFFFFFFFFFFFFFFFFFFFFFFFFFFFFFFFFFFFFFFFFFF]
ChrX(103415001-103420000) Chr(-4999-0)

>> 23_3920  0_0 0.302 0   0
ChrX (19595001-19600000)        Chr (-4999-0)
[-5BBBBEB5hBB-5555555555555555555555555-----555h5B55-55555h-5-----55h5Bh5555h5h5]
[AAAAAAAAAAAAAFFFFFFFFFFFFFFFFFFFFFFFFFFFFFFFFFFFFFFFFFFFFFFFFFFFFFFFFFFFFFFFFFF]
ChrX(19595001-19600000) Chr(-4999-0)

>> 23_2108  0_0 0.302 0   0
ChrX (10535001-10540000)        Chr (-4999-0)
[-hBhBB---5BB-hhhhhhhhhhhhhhhhhhhhhhh------5------hhhh-hh--h-hhh-55555hh5hh-h55h]
[AAAAAAAAAAAAAFFFFFFFFFFFFFFFFFFFFFFFFFFFFFFFFFFFFFFFFFFFFFFFFFFFFFFFFFFFFFFFFFF]
ChrX(10535001-10540000) Chr(-4999-0)

>> 23_3173  0_0 0.301 0   0
ChrX (15860001-15865000)        Chr (-4999-0)
[55BBBB5B55BB55555555555hhhh555555555555555h5--555h55h555555--5555h5-5555h-h555h]
[AAAAAAAAAAAAAFFFFFFFFFFFFFFFFFFFFFFFFFFFFFFFFFFFFFFFFFFFFFFFFFFFFFFFFFFFFFFFFFF]
ChrX(15860001-15865000) Chr(-4999-0)

>> 23_2362  0_0 0.3 0   0
ChrX (11805001-11810000)        Chr (-4999-0)
[B-BBBBhBhhBBB--h-----5555--h55--h--hhhBhhhhhhhhh-h5-hhhhhhhBhhh-hhhh-Bhhhhhhhhh]
[AAAAAAAAAAAAAFFFFFFFFFFFFFFFFFFFFFFFFFFFFFFFFFFFFFFFFFFFFFFFFFFFFFFFFFFFFFFFFFF]
ChrX(11805001-11810000) Chr(-4999-0)
