# Supplementary material for: Automatic detection of genomic regions with informative epigenetic patterns
Source: BMC Genomics. 2018 Nov 28;19:847. doi: 10.1186/s12864-018-5286-5 (PMC6264639; doi:10.1186/s12864-018-5286-5)
Supplement: Supplementary file 2 — Full list of windows in all chromosomes for the three experiments (in plain text and html format). The lists include the detailed epigenetic profiles for the windows as well as links to inspect these in a genome browser. (ZIP 973 kb) [file 12864_2018_5286_MOESM2_ESM.zip › Additional_file_2/cancer/TXT/sdp_cancer_2_15to5_3_E4.txt]

# Epicorr 1.19
#
# nsamples= 21  # Nr. of epigenomes (samples)
# wlen= 5000  # Window length (bp)
# step= 5000  # Distance between window inits (bp)
#           => Window 'n' goes from  (n-1)*step+1  to  (n-1)*step+wlen  (bp)
# Chr_1= 2 (2) 243442572 bp
# nwin1= 48687 # Nr. of windows for Chr_1
# Chr_2= 2 (2) 243442572 bp
# nwin2= 48687 # Nr. of windows for Chr_2
# Epigen vocabulary:
# epired= YES # Reduced vocabulary (yes/no)
# state  mnemonic  color  shortname|longname
#   0   -       #000000 (---|---, ZNF/Rpts|ZNF genes & repeats, )
#   1   A       #FF0000 (TssA|Active TSS, TssAFlnk|Flanking Active TSS, )
#   3   5       #32CD32 (TxFlnk|Transcr. at gene 5' and 3', Tx|Strong transcription, TxWk|Weak transcription, )
#   7   E       #FFFF00 (EnhG|Genic enhancers, Enh|Enhancers, )
#   9   h       #8A91D0 (Het|Heterochromatin, Quies|Quiescent/Low, )
#  10   B       #CD5C5C (TssBiv|Bivalent/Poised, BivFlnk|Flanking Bivalent TSS/Enh, EnhBiv|Bivalent Enhancer, ReprPC|Repressed PolyComb, ReprPCWk|Weak Repressed PolyComb, )
#------------------------------------------------------------
>> 2_2575  0_0 0.94 0   0
Chr2 (12870001-12875000)        Chr (-4999-0)
[B5hh5E-EEEEEEEE------]
[AAAAAFFFFFFFFFFFFFFFF]
Chr2(12870001-12875000) Chr(-4999-0)

>> 2_21276  0_0 0.918 0   0
Chr2 (106375001-106380000)      Chr (-4999-0)
[h5h5h--EEEEE-EEEEE---]
[AAAAAFFFFFFFFFFFFFFFF]
Chr2(106375001-106380000) Chr(-4999-0)

>> 2_218  0_0 0.874 0   0
Chr2 (1085001-1090000)  Chr (-4999-0)
[B5BBBhh-h-hhhhhh-h-hh]
[AAAAAFFFFFFFFFFFFFFFF]
Chr2(1085001-1090000) Chr(-4999-0)

>> 2_12908  0_0 0.852 0   0
Chr2 (64535001-64540000)        Chr (-4999-0)
[BBBBB-hhhhhhhhhhhh-h-]
[AAAAAFFFFFFFFFFFFFFFF]
Chr2(64535001-64540000) Chr(-4999-0)

>> 2_20201  0_0 0.831 0   0
Chr2 (101000001-101005000)      Chr (-4999-0)
[55B55hhhhhhhhhhhhhh--]
[AAAAAFFFFFFFFFFFFFFFF]
Chr2(101000001-101005000) Chr(-4999-0)

>> 2_47653  0_0 0.811 0   0
Chr2 (238260001-238265000)      Chr (-4999-0)
[BBBBBhh5hhhhhhhhhh-h5]
[AAAAAFFFFFFFFFFFFFFFF]
Chr2(238260001-238265000) Chr(-4999-0)

>> 2_47652  0_0 0.811 0   0
Chr2 (238255001-238260000)      Chr (-4999-0)
[BBBBBhh5hhhhhhhhhh-h5]
[AAAAAFFFFFFFFFFFFFFFF]
Chr2(238255001-238260000) Chr(-4999-0)

>> 2_47329  0_0 0.811 0   0
Chr2 (236640001-236645000)      Chr (-4999-0)
[55555BhBhhhhhhhhhhh-h]
[AAAAAFFFFFFFFFFFFFFFF]
Chr2(236640001-236645000) Chr(-4999-0)

>> 2_219  0_0 0.811 0   0
Chr2 (1090001-1095000)  Chr (-4999-0)
[B5BBBhhhh-hhhhhhhhhhh]
[AAAAAFFFFFFFFFFFFFFFF]
Chr2(1090001-1095000) Chr(-4999-0)

>> 2_21130  0_0 0.811 0   0
Chr2 (105645001-105650000)      Chr (-4999-0)
[BBBBB-hhhhhhhhhhhhhhh]
[AAAAAFFFFFFFFFFFFFFFF]
Chr2(105645001-105650000) Chr(-4999-0)

>> 2_30509  0_0 0.792 0   0
Chr2 (152540001-152545000)      Chr (-4999-0)
[BBBB5hhhhhhhhhhhhhhhh]
[AAAAAFFFFFFFFFFFFFFFF]
Chr2(152540001-152545000) Chr(-4999-0)

>> 2_2062  0_0 0.792 0   0
Chr2 (10305001-10310000)        Chr (-4999-0)
[55555hhhhhhhhhhhhhhhh]
[AAAAAFFFFFFFFFFFFFFFF]
Chr2(10305001-10310000) Chr(-4999-0)

>> 2_51  0_0 0.787 0   0
Chr2 (250001-255000)    Chr (-4999-0)
[hhh-h5555555555--5-55]
[AAAAAFFFFFFFFFFFFFFFF]
Chr2(250001-255000) Chr(-4999-0)

>> 2_13261  0_0 0.787 0   0
Chr2 (66300001-66305000)        Chr (-4999-0)
[BBBB-hhhhhhhhhhhhh---]
[AAAAAFFFFFFFFFFFFFFFF]
Chr2(66300001-66305000) Chr(-4999-0)

>> 2_25889  0_0 0.764 0   0
Chr2 (129440001-129445000)      Chr (-4999-0)
[B-BBB-h-hhhhhhhhhhhhh]
[AAAAAFFFFFFFFFFFFFFFF]
Chr2(129440001-129445000) Chr(-4999-0)

>> 2_35062  0_0 0.742 0   0
Chr2 (175305001-175310000)      Chr (-4999-0)
[hh-BB555555555555555-]
[AAAAAFFFFFFFFFFFFFFFF]
Chr2(175305001-175310000) Chr(-4999-0)

>> 2_13665  0_0 0.742 0   0
Chr2 (68320001-68325000)        Chr (-4999-0)
[BBBB-hh-hhhhhhhhhhhhh]
[AAAAAFFFFFFFFFFFFFFFF]
Chr2(68320001-68325000) Chr(-4999-0)

>> 2_13210  0_0 0.742 0   0
Chr2 (66045001-66050000)        Chr (-4999-0)
[BBBB-hhhhhhhhhhhhhhh-]
[AAAAAFFFFFFFFFFFFFFFF]
Chr2(66045001-66050000) Chr(-4999-0)

>> 2_12657  0_0 0.742 0   0
Chr2 (63280001-63285000)        Chr (-4999-0)
[5555-BBBBBBBBBBBBBB-B]
[AAAAAFFFFFFFFFFFFFFFF]
Chr2(63280001-63285000) Chr(-4999-0)

>> 2_39591  0_0 0.722 0   0
Chr2 (197950001-197955000)      Chr (-4999-0)
[h-hhh5555555555555555]
[AAAAAFFFFFFFFFFFFFFFF]
Chr2(197950001-197955000) Chr(-4999-0)

>> 2_21165  0_0 0.722 0   0
Chr2 (105820001-105825000)      Chr (-4999-0)
[-BBBBhhhhhhhhhhhhhhhh]
[AAAAAFFFFFFFFFFFFFFFF]
Chr2(105820001-105825000) Chr(-4999-0)

>> 2_2063  0_0 0.722 0   0
Chr2 (10310001-10315000)        Chr (-4999-0)
[55-55hhhhhhhhhhhhhhhh]
[AAAAAFFFFFFFFFFFFFFFF]
Chr2(10310001-10315000) Chr(-4999-0)

>> 2_13209  0_0 0.722 0   0
Chr2 (66040001-66045000)        Chr (-4999-0)
[BBBB-hhhhhhhhhhhhhhhh]
[AAAAAFFFFFFFFFFFFFFFF]
Chr2(66040001-66045000) Chr(-4999-0)

>> 2_34589  0_0 0.652 0   0
Chr2 (172940001-172945000)      Chr (-4999-0)
[hhhh5BBBB-BBBBB-BBBh-]
[AAAAAFFFFFFFFFFFFFFFF]
Chr2(172940001-172945000) Chr(-4999-0)

>> 2_50  0_0 0.629 0   0
Chr2 (245001-250000)    Chr (-4999-0)
[h-h-h5555555555555555]
[AAAAAFFFFFFFFFFFFFFFF]
Chr2(245001-250000) Chr(-4999-0)

>> 2_34848  0_0 0.629 0   0
Chr2 (174235001-174240000)      Chr (-4999-0)
[555--hhhhhhhhhhhhhhhh]
[AAAAAFFFFFFFFFFFFFFFF]
Chr2(174235001-174240000) Chr(-4999-0)

>> 2_13271  0_0 0.629 0   0
Chr2 (66350001-66355000)        Chr (-4999-0)
[BBB--hhhhhhhhhhhhhhhh]
[AAAAAFFFFFFFFFFFFFFFF]
Chr2(66350001-66355000) Chr(-4999-0)

>> 2_527  0_0 0.616 0   0
Chr2 (2630001-2635000)  Chr (-4999-0)
[BBBBBBhhhhhhhhhhhh-hh]
[AAAAAFFFFFFFFFFFFFFFF]
Chr2(2630001-2635000) Chr(-4999-0)

>> 2_26077  0_0 0.606 0   0
Chr2 (130380001-130385000)      Chr (-4999-0)
[BBBBBhhBhhhhhhhhhhhhh]
[AAAAAFFFFFFFFFFFFFFFF]
Chr2(130380001-130385000) Chr(-4999-0)

>> 2_5878  0_0 0.523 0   0
Chr2 (29385001-29390000)        Chr (-4999-0)
[-B--h5555555555555-55]
[AAAAAFFFFFFFFFFFFFFFF]
Chr2(29385001-29390000) Chr(-4999-0)

>> 2_13324  0_0 0.523 0   0
Chr2 (66615001-66620000)        Chr (-4999-0)
[BB---hhhhhhhhhhhhhhh-]
[AAAAAFFFFFFFFFFFFFFFF]
Chr2(66615001-66620000) Chr(-4999-0)

>> 2_14948  0_0 0.337 0   0
Chr2 (74735001-74740000)        Chr (-4999-0)
[--h--BBBBBBB-BBBBBBBB]
[AAAAAFFFFFFFFFFFFFFFF]
Chr2(74735001-74740000) Chr(-4999-0)

>> 2_21898  0_0 0.323 0   0
Chr2 (109485001-109490000)      Chr (-4999-0)
[--5--hhhhhhhhhhhhhhhh]
[AAAAAFFFFFFFFFFFFFFFF]
Chr2(109485001-109490000) Chr(-4999-0)
