# Supplementary material for: Automatic detection of genomic regions with informative epigenetic patterns
Source: BMC Genomics. 2018 Nov 28;19:847. doi: 10.1186/s12864-018-5286-5 (PMC6264639; doi:10.1186/s12864-018-5286-5)
Supplement: Supplementary file 2 — Full list of windows in all chromosomes for the three experiments (in plain text and html format). The lists include the detailed epigenetic profiles for the windows as well as links to inspect these in a genome browser. (ZIP 973 kb) [file 12864_2018_5286_MOESM2_ESM.zip › Additional_file_2/cancer/TXT/sdp_cancer_4_15to5_3_E4.txt]

# Epicorr 1.19
#
# nsamples= 21  # Nr. of epigenomes (samples)
# wlen= 5000  # Window length (bp)
# step= 5000  # Distance between window inits (bp)
#           => Window 'n' goes from  (n-1)*step+1  to  (n-1)*step+wlen  (bp)
# Chr_1= 4 (4) 191345430 bp
# nwin1= 38268 # Nr. of windows for Chr_1
# Chr_2= 4 (4) 191345430 bp
# nwin2= 38268 # Nr. of windows for Chr_2
# Epigen vocabulary:
# epired= YES # Reduced vocabulary (yes/no)
# state  mnemonic  color  shortname|longname
#   0   -       #000000 (---|---, ZNF/Rpts|ZNF genes & repeats, )
#   1   A       #FF0000 (TssA|Active TSS, TssAFlnk|Flanking Active TSS, )
#   3   5       #32CD32 (TxFlnk|Transcr. at gene 5' and 3', Tx|Strong transcription, TxWk|Weak transcription, )
#   7   E       #FFFF00 (EnhG|Genic enhancers, Enh|Enhancers, )
#   9   h       #8A91D0 (Het|Heterochromatin, Quies|Quiescent/Low, )
#  10   B       #CD5C5C (TssBiv|Bivalent/Poised, BivFlnk|Flanking Bivalent TSS/Enh, EnhBiv|Bivalent Enhancer, ReprPC|Repressed PolyComb, ReprPCWk|Weak Repressed PolyComb, )
#------------------------------------------------------------
>> 4_5273  0_0 0.994 0   0
Chr4 (26360001-26365000)        Chr (-4999-0)
[hhhhh555--------55-5-]
[AAAAAFFFFFFFFFFFFFFFF]
Chr4(26360001-26365000) Chr(-4999-0)

>> 4_29517  0_0 0.918 0   0
Chr4 (147580001-147585000)      Chr (-4999-0)
[hhhhhBBBBB-BB-B--BB--]
[AAAAAFFFFFFFFFFFFFFFF]
Chr4(147580001-147585000) Chr(-4999-0)

>> 4_10585  0_0 0.874 0   0
Chr4 (52920001-52925000)        Chr (-4999-0)
[hhhhhBBBBBBBBB---B5-B]
[AAAAAFFFFFFFFFFFFFFFF]
Chr4(52920001-52925000) Chr(-4999-0)

>> 4_29796  0_0 0.852 0   0
Chr4 (148975001-148980000)      Chr (-4999-0)
[hhhhhEEEE-EEE-E-EEE55]
[AAAAAFFFFFFFFFFFFFFFF]
Chr4(148975001-148980000) Chr(-4999-0)

>> 4_22306  0_0 0.852 0   0
Chr4 (111525001-111530000)      Chr (-4999-0)
[hhhhhBBBBBBBBBB--BBB-]
[AAAAAFFFFFFFFFFFFFFFF]
Chr4(111525001-111530000) Chr(-4999-0)

>> 4_8489  0_0 0.831 0   0
Chr4 (42440001-42445000)        Chr (-4999-0)
[Bhhhh555555555-55555-]
[AAAAAFFFFFFFFFFFFFFFF]
Chr4(42440001-42445000) Chr(-4999-0)

>> 4_27829  0_0 0.764 0   0
Chr4 (139140001-139145000)      Chr (-4999-0)
[-5555hhhhhhhhhhhhhB--]
[AAAAAFFFFFFFFFFFFFFFF]
Chr4(139140001-139145000) Chr(-4999-0)

>> 4_95  0_0 0.722 0   0
Chr4 (470001-475000)    Chr (-4999-0)
[5-555hhhhhhhhhhhhhhhh]
[AAAAAFFFFFFFFFFFFFFFF]
Chr4(470001-475000) Chr(-4999-0)

>> 4_25123  0_0 0.722 0   0
Chr4 (125610001-125615000)      Chr (-4999-0)
[555-5hhhhhhhhhhhhhhhh]
[AAAAAFFFFFFFFFFFFFFFF]
Chr4(125610001-125615000) Chr(-4999-0)

>> 4_8505  0_0 0.631 0   0
Chr4 (42520001-42525000)        Chr (-4999-0)
[Bhhhh5555555555555-5h]
[AAAAAFFFFFFFFFFFFFFFF]
Chr4(42520001-42525000) Chr(-4999-0)

>> 4_20160  0_0 0.503 0   0
Chr4 (100795001-100800000)      Chr (-4999-0)
[--hh-5555555555555555]
[AAAAAFFFFFFFFFFFFFFFF]
Chr4(100795001-100800000) Chr(-4999-0)

>> 4_15910  0_0 0.337 0   0
Chr4 (79545001-79550000)        Chr (-4999-0)
[--5--hhhhhhhhhhhhhhh-]
[AAAAAFFFFFFFFFFFFFFFF]
Chr4(79545001-79550000) Chr(-4999-0)
