# Supplementary material for: Automatic detection of genomic regions with informative epigenetic patterns
Source: BMC Genomics. 2018 Nov 28;19:847. doi: 10.1186/s12864-018-5286-5 (PMC6264639; doi:10.1186/s12864-018-5286-5)
Supplement: Supplementary file 2 — Full list of windows in all chromosomes for the three experiments (in plain text and html format). The lists include the detailed epigenetic profiles for the windows as well as links to inspect these in a genome browser. (ZIP 973 kb) [file 12864_2018_5286_MOESM2_ESM.zip › Additional_file_2/cancer/TXT/sdp_cancer_1_15to5_3_E4.txt]

# Epicorr 1.19
#
# nsamples= 21  # Nr. of epigenomes (samples)
# wlen= 5000  # Window length (bp)
# step= 5000  # Distance between window inits (bp)
#           => Window 'n' goes from  (n-1)*step+1  to  (n-1)*step+wlen  (bp)
# Chr_1= 1 (1) 249499871 bp
# nwin1= 49898 # Nr. of windows for Chr_1
# Chr_2= 1 (1) 249499871 bp
# nwin2= 49898 # Nr. of windows for Chr_2
# Epigen vocabulary:
# epired= YES # Reduced vocabulary (yes/no)
# state  mnemonic  color  shortname|longname
#   0   -       #000000 (---|---, ZNF/Rpts|ZNF genes & repeats, )
#   1   A       #FF0000 (TssA|Active TSS, TssAFlnk|Flanking Active TSS, )
#   3   5       #32CD32 (TxFlnk|Transcr. at gene 5' and 3', Tx|Strong transcription, TxWk|Weak transcription, )
#   7   E       #FFFF00 (EnhG|Genic enhancers, Enh|Enhancers, )
#   9   h       #8A91D0 (Het|Heterochromatin, Quies|Quiescent/Low, )
#  10   B       #CD5C5C (TssBiv|Bivalent/Poised, BivFlnk|Flanking Bivalent TSS/Enh, EnhBiv|Bivalent Enhancer, ReprPC|Repressed PolyComb, ReprPCWk|Weak Repressed PolyComb, )
#------------------------------------------------------------
>> 1_5203  0_0 0.98 0   0
Chr1 (26010001-26015000)        Chr (-4999-0)
[hBhBB-5-5---5555----5]
[AAAAAFFFFFFFFFFFFFFFF]
Chr1(26010001-26015000) Chr(-4999-0)

>> 1_17917  0_0 0.896 0   0
Chr1 (89580001-89585000)        Chr (-4999-0)
[hhhhh555----5-E555555]
[AAAAAFFFFFFFFFFFFFFFF]
Chr1(89580001-89585000) Chr(-4999-0)

>> 1_42570  0_0 0.852 0   0
Chr1 (212845001-212850000)      Chr (-4999-0)
[5BBBB-hhhh-hhhh-hhhhh]
[AAAAAFFFFFFFFFFFFFFFF]
Chr1(212845001-212850000) Chr(-4999-0)

>> 1_23353  0_0 0.811 0   0
Chr1 (116760001-116765000)      Chr (-4999-0)
[BBBBBhhhhhhhhhhhhhhh-]
[AAAAAFFFFFFFFFFFFFFFF]
Chr1(116760001-116765000) Chr(-4999-0)

>> 1_17916  0_0 0.811 0   0
Chr1 (89575001-89580000)        Chr (-4999-0)
[hhhhh555555-555555555]
[AAAAAFFFFFFFFFFFFFFFF]
Chr1(89575001-89580000) Chr(-4999-0)

>> 1_17056  0_0 0.811 0   0
Chr1 (85275001-85280000)        Chr (-4999-0)
[BBBBB-hhhhhhhhhhhhhhh]
[AAAAAFFFFFFFFFFFFFFFF]
Chr1(85275001-85280000) Chr(-4999-0)

>> 1_47192  0_0 0.792 0   0
Chr1 (235955001-235960000)      Chr (-4999-0)
[hhhhB5555555555555555]
[AAAAAFFFFFFFFFFFFFFFF]
Chr1(235955001-235960000) Chr(-4999-0)

>> 1_47191  0_0 0.792 0   0
Chr1 (235950001-235955000)      Chr (-4999-0)
[hhhhB5555555555555555]
[AAAAAFFFFFFFFFFFFFFFF]
Chr1(235950001-235955000) Chr(-4999-0)

>> 1_47190  0_0 0.792 0   0
Chr1 (235945001-235950000)      Chr (-4999-0)
[hhhhB5555555555555555]
[AAAAAFFFFFFFFFFFFFFFF]
Chr1(235945001-235950000) Chr(-4999-0)

>> 1_47189  0_0 0.792 0   0
Chr1 (235940001-235945000)      Chr (-4999-0)
[hhhhB5555555555555555]
[AAAAAFFFFFFFFFFFFFFFF]
Chr1(235940001-235945000) Chr(-4999-0)

>> 1_47187  0_0 0.792 0   0
Chr1 (235930001-235935000)      Chr (-4999-0)
[hhhhB5555555555555555]
[AAAAAFFFFFFFFFFFFFFFF]
Chr1(235930001-235935000) Chr(-4999-0)

>> 1_47185  0_0 0.792 0   0
Chr1 (235920001-235925000)      Chr (-4999-0)
[hhhhB5555555555555555]
[AAAAAFFFFFFFFFFFFFFFF]
Chr1(235920001-235925000) Chr(-4999-0)

>> 1_47184  0_0 0.792 0   0
Chr1 (235915001-235920000)      Chr (-4999-0)
[hhhhB5555555555555555]
[AAAAAFFFFFFFFFFFFFFFF]
Chr1(235915001-235920000) Chr(-4999-0)

>> 1_47182  0_0 0.792 0   0
Chr1 (235905001-235910000)      Chr (-4999-0)
[hhhhB5555555555555555]
[AAAAAFFFFFFFFFFFFFFFF]
Chr1(235905001-235910000) Chr(-4999-0)

>> 1_47178  0_0 0.792 0   0
Chr1 (235885001-235890000)      Chr (-4999-0)
[hhhhB5555555555555555]
[AAAAAFFFFFFFFFFFFFFFF]
Chr1(235885001-235890000) Chr(-4999-0)

>> 1_47166  0_0 0.792 0   0
Chr1 (235825001-235830000)      Chr (-4999-0)
[hhhhB5555555555555555]
[AAAAAFFFFFFFFFFFFFFFF]
Chr1(235825001-235830000) Chr(-4999-0)

>> 1_42458  0_0 0.792 0   0
Chr1 (212285001-212290000)      Chr (-4999-0)
[55555hhhhhhhhhhhhhhhh]
[AAAAAFFFFFFFFFFFFFFFF]
Chr1(212285001-212290000) Chr(-4999-0)

>> 1_13789  0_0 0.764 0   0
Chr1 (68940001-68945000)        Chr (-4999-0)
[555-5hh-hhhhhhhhhhhh-]
[AAAAAFFFFFFFFFFFFFFFF]
Chr1(68940001-68945000) Chr(-4999-0)

>> 1_5223  0_0 0.742 0   0
Chr1 (26110001-26115000)        Chr (-4999-0)
[hBhB-555555555555555-]
[AAAAAFFFFFFFFFFFFFFFF]
Chr1(26110001-26115000) Chr(-4999-0)

>> 1_39580  0_0 0.742 0   0
Chr1 (197895001-197900000)      Chr (-4999-0)
[hhh-hBBBBBBBBBBBBB-BB]
[AAAAAFFFFFFFFFFFFFFFF]
Chr1(197895001-197900000) Chr(-4999-0)

>> 1_29063  0_0 0.742 0   0
Chr1 (145310001-145315000)      Chr (-4999-0)
[h-hhh555555555555555-]
[AAAAAFFFFFFFFFFFFFFFF]
Chr1(145310001-145315000) Chr(-4999-0)

>> 1_47176  0_0 0.722 0   0
Chr1 (235875001-235880000)      Chr (-4999-0)
[hhhh-5555555555555555]
[AAAAAFFFFFFFFFFFFFFFF]
Chr1(235875001-235880000) Chr(-4999-0)

>> 1_47173  0_0 0.722 0   0
Chr1 (235860001-235865000)      Chr (-4999-0)
[hhhh-5555555555555555]
[AAAAAFFFFFFFFFFFFFFFF]
Chr1(235860001-235865000) Chr(-4999-0)

>> 1_47172  0_0 0.722 0   0
Chr1 (235855001-235860000)      Chr (-4999-0)
[-hhhB5555555555555555]
[AAAAAFFFFFFFFFFFFFFFF]
Chr1(235855001-235860000) Chr(-4999-0)

>> 1_47181  0_0 0.65 0   0
Chr1 (235900001-235905000)      Chr (-4999-0)
[-hh-B555555555555555-]
[AAAAAFFFFFFFFFFFFFFFF]
Chr1(235900001-235905000) Chr(-4999-0)

>> 1_42462  0_0 0.629 0   0
Chr1 (212305001-212310000)      Chr (-4999-0)
[555--hhhhhhhhhhhhhhhh]
[AAAAAFFFFFFFFFFFFFFFF]
Chr1(212305001-212310000) Chr(-4999-0)

>> 1_34335  0_0 0.629 0   0
Chr1 (171670001-171675000)      Chr (-4999-0)
[h-hh-5555555555555555]
[AAAAAFFFFFFFFFFFFFFFF]
Chr1(171670001-171675000) Chr(-4999-0)

>> 1_42448  0_0 0.616 0   0
Chr1 (212235001-212240000)      Chr (-4999-0)
[55555hhhhhhhhh-hhhhh5]
[AAAAAFFFFFFFFFFFFFFFF]
Chr1(212235001-212240000) Chr(-4999-0)

>> 1_40996  0_0 0.606 0   0
Chr1 (204975001-204980000)      Chr (-4999-0)
[BBBBBBhhhhhhhhhhhhhhh]
[AAAAAFFFFFFFFFFFFFFFF]
Chr1(204975001-204980000) Chr(-4999-0)

>> 1_30143  0_0 0.606 0   0
Chr1 (150710001-150715000)      Chr (-4999-0)
[hhhhh555555555555555h]
[AAAAAFFFFFFFFFFFFFFFF]
Chr1(150710001-150715000) Chr(-4999-0)

>> 1_12472  0_0 0.606 0   0
Chr1 (62355001-62360000)        Chr (-4999-0)
[hhhhh555555555555555h]
[AAAAAFFFFFFFFFFFFFFFF]
Chr1(62355001-62360000) Chr(-4999-0)

>> 1_36461  0_0 0.503 0   0
Chr1 (182300001-182305000)      Chr (-4999-0)
[--B-Ehhhhhhhhhhhhhhhh]
[AAAAAFFFFFFFFFFFFFFFF]
Chr1(182300001-182305000) Chr(-4999-0)

>> 1_40410  0_0 0.323 0   0
Chr1 (202045001-202050000)      Chr (-4999-0)
[-B---hhhhhhhhhhhhhhhh]
[AAAAAFFFFFFFFFFFFFFFF]
Chr1(202045001-202050000) Chr(-4999-0)
