# Supplementary material for: Automatic detection of genomic regions with informative epigenetic patterns
Source: BMC Genomics. 2018 Nov 28;19:847. doi: 10.1186/s12864-018-5286-5 (PMC6264639; doi:10.1186/s12864-018-5286-5)
Supplement: Supplementary file 2 — Full list of windows in all chromosomes for the three experiments (in plain text and html format). The lists include the detailed epigenetic profiles for the windows as well as links to inspect these in a genome browser. (ZIP 973 kb) [file 12864_2018_5286_MOESM2_ESM.zip › Additional_file_2/cancer/TXT/sdp_cancer_15_15to5_3_E4.txt]

# Epicorr 1.19
#
# nsamples= 21  # Nr. of epigenomes (samples)
# wlen= 5000  # Window length (bp)
# step= 5000  # Distance between window inits (bp)
#           => Window 'n' goes from  (n-1)*step+1  to  (n-1)*step+wlen  (bp)
# Chr_1= 15 (15) 102633923 bp
# nwin1= 20525 # Nr. of windows for Chr_1
# Chr_2= 15 (15) 102633923 bp
# nwin2= 20525 # Nr. of windows for Chr_2
# Epigen vocabulary:
# epired= YES # Reduced vocabulary (yes/no)
# state  mnemonic  color  shortname|longname
#   0   -       #000000 (---|---, ZNF/Rpts|ZNF genes & repeats, )
#   1   A       #FF0000 (TssA|Active TSS, TssAFlnk|Flanking Active TSS, )
#   3   5       #32CD32 (TxFlnk|Transcr. at gene 5' and 3', Tx|Strong transcription, TxWk|Weak transcription, )
#   7   E       #FFFF00 (EnhG|Genic enhancers, Enh|Enhancers, )
#   9   h       #8A91D0 (Het|Heterochromatin, Quies|Quiescent/Low, )
#  10   B       #CD5C5C (TssBiv|Bivalent/Poised, BivFlnk|Flanking Bivalent TSS/Enh, EnhBiv|Bivalent Enhancer, ReprPC|Repressed PolyComb, ReprPCWk|Weak Repressed PolyComb, )
#------------------------------------------------------------
>> 15_15018  0_0 0.94 0   0
Chr15 (75085001-75090000)       Chr (-4999-0)
[55555E---E--EEEEEEE--]
[AAAAAFFFFFFFFFFFFFFFF]
Chr15(75085001-75090000) Chr(-4999-0)

>> 15_12215  0_0 0.896 0   0
Chr15 (61070001-61075000)       Chr (-4999-0)
[BBBBBh5hh-h----hhhhhh]
[AAAAAFFFFFFFFFFFFFFFF]
Chr15(61070001-61075000) Chr(-4999-0)

>> 15_8527  0_0 0.852 0   0
Chr15 (42630001-42635000)       Chr (-4999-0)
[hhhhh-55555555-55-555]
[AAAAAFFFFFFFFFFFFFFFF]
Chr15(42630001-42635000) Chr(-4999-0)

>> 15_12197  0_0 0.852 0   0
Chr15 (60980001-60985000)       Chr (-4999-0)
[BBBBBhh5hhhh---hhhEhh]
[AAAAAFFFFFFFFFFFFFFFF]
Chr15(60980001-60985000) Chr(-4999-0)

>> 15_12194  0_0 0.852 0   0
Chr15 (60965001-60970000)       Chr (-4999-0)
[BBBBBhh5hhhh-h-hhhhh-]
[AAAAAFFFFFFFFFFFFFFFF]
Chr15(60965001-60970000) Chr(-4999-0)

>> 15_11614  0_0 0.831 0   0
Chr15 (58065001-58070000)       Chr (-4999-0)
[BBBBB-hhhhhhhhhhhhhh-]
[AAAAAFFFFFFFFFFFFFFFF]
Chr15(58065001-58070000) Chr(-4999-0)

>> 15_20137  0_0 0.811 0   0
Chr15 (100680001-100685000)     Chr (-4999-0)
[B5BBBhhhhhhhhhhhhh-hh]
[AAAAAFFFFFFFFFFFFFFFF]
Chr15(100680001-100685000) Chr(-4999-0)

>> 15_8324  0_0 0.792 0   0
Chr15 (41615001-41620000)       Chr (-4999-0)
[55555hhhhhhhhhhhhhhhh]
[AAAAAFFFFFFFFFFFFFFFF]
Chr15(41615001-41620000) Chr(-4999-0)

>> 15_12238  0_0 0.792 0   0
Chr15 (61185001-61190000)       Chr (-4999-0)
[BBBBBhhhhhhhhhhhhhhhh]
[AAAAAFFFFFFFFFFFFFFFF]
Chr15(61185001-61190000) Chr(-4999-0)

>> 15_11612  0_0 0.792 0   0
Chr15 (58055001-58060000)       Chr (-4999-0)
[BBBBBhhhhhhhhhhhhhhhh]
[AAAAAFFFFFFFFFFFFFFFF]
Chr15(58055001-58060000) Chr(-4999-0)

>> 15_12192  0_0 0.787 0   0
Chr15 (60955001-60960000)       Chr (-4999-0)
[BBBB--h5h5hh--5hhhhhh]
[AAAAAFFFFFFFFFFFFFFFF]
Chr15(60955001-60960000) Chr(-4999-0)

>> 15_12178  0_0 0.658 0   0
Chr15 (60885001-60890000)       Chr (-4999-0)
[BBBBB-h--hhh-h-hhh-hB]
[AAAAAFFFFFFFFFFFFFFFF]
Chr15(60885001-60890000) Chr(-4999-0)

>> 15_13945  0_0 0.606 0   0
Chr15 (69720001-69725000)       Chr (-4999-0)
[55555hhhhhhhhhhhhhhh5]
[AAAAAFFFFFFFFFFFFFFFF]
Chr15(69720001-69725000) Chr(-4999-0)

>> 15_19730  0_0 0.503 0   0
Chr15 (98645001-98650000)       Chr (-4999-0)
[B--B-hhhhhhhhhhhhhhhh]
[AAAAAFFFFFFFFFFFFFFFF]
Chr15(98645001-98650000) Chr(-4999-0)
