# Supplementary material for: Automatic detection of genomic regions with informative epigenetic patterns
Source: BMC Genomics. 2018 Nov 28;19:847. doi: 10.1186/s12864-018-5286-5 (PMC6264639; doi:10.1186/s12864-018-5286-5)
Supplement: Supplementary file 2 — Full list of windows in all chromosomes for the three experiments (in plain text and html format). The lists include the detailed epigenetic profiles for the windows as well as links to inspect these in a genome browser. (ZIP 973 kb) [file 12864_2018_5286_MOESM2_ESM.zip › Additional_file_2/cancer/TXT/sdp_cancer_3_15to5_3_E4.txt]

# Epicorr 1.19
#
# nsamples= 21  # Nr. of epigenomes (samples)
# wlen= 5000  # Window length (bp)
# step= 5000  # Distance between window inits (bp)
#           => Window 'n' goes from  (n-1)*step+1  to  (n-1)*step+wlen  (bp)
# Chr_1= 3 (3) 198220452 bp
# nwin1= 39643 # Nr. of windows for Chr_1
# Chr_2= 3 (3) 198220452 bp
# nwin2= 39643 # Nr. of windows for Chr_2
# Epigen vocabulary:
# epired= YES # Reduced vocabulary (yes/no)
# state  mnemonic  color  shortname|longname
#   0   -       #000000 (---|---, ZNF/Rpts|ZNF genes & repeats, )
#   1   A       #FF0000 (TssA|Active TSS, TssAFlnk|Flanking Active TSS, )
#   3   5       #32CD32 (TxFlnk|Transcr. at gene 5' and 3', Tx|Strong transcription, TxWk|Weak transcription, )
#   7   E       #FFFF00 (EnhG|Genic enhancers, Enh|Enhancers, )
#   9   h       #8A91D0 (Het|Heterochromatin, Quies|Quiescent/Low, )
#  10   B       #CD5C5C (TssBiv|Bivalent/Poised, BivFlnk|Flanking Bivalent TSS/Enh, EnhBiv|Bivalent Enhancer, ReprPC|Repressed PolyComb, ReprPCWk|Weak Repressed PolyComb, )
#------------------------------------------------------------
>> 3_8487  0_0 0.98 0   0
Chr3 (42430001-42435000)        Chr (-4999-0)
[BBBBB-h-----hhhh--hh-]
[AAAAAFFFFFFFFFFFFFFFF]
Chr3(42430001-42435000) Chr(-4999-0)

>> 3_14353  0_0 0.918 0   0
Chr3 (71760001-71765000)        Chr (-4999-0)
[hBhBh5-5-E5EEEE-E--5-]
[AAAAAFFFFFFFFFFFFFFFF]
Chr3(71760001-71765000) Chr(-4999-0)

>> 3_10475  0_0 0.831 0   0
Chr3 (52370001-52375000)        Chr (-4999-0)
[hhhhh55555555-555555-]
[AAAAAFFFFFFFFFFFFFFFF]
Chr3(52370001-52375000) Chr(-4999-0)

>> 3_26627  0_0 0.811 0   0
Chr3 (133130001-133135000)      Chr (-4999-0)
[B-BBB-hhhhh-hhhhhh-h-]
[AAAAAFFFFFFFFFFFFFFFF]
Chr3(133130001-133135000) Chr(-4999-0)

>> 3_24236  0_0 0.811 0   0
Chr3 (121175001-121180000)      Chr (-4999-0)
[55555hh-hhhhhhhhhhhhh]
[AAAAAFFFFFFFFFFFFFFFF]
Chr3(121175001-121180000) Chr(-4999-0)

>> 3_24233  0_0 0.811 0   0
Chr3 (121160001-121165000)      Chr (-4999-0)
[55555hhhhhhhhhhhhhhh-]
[AAAAAFFFFFFFFFFFFFFFF]
Chr3(121160001-121165000) Chr(-4999-0)

>> 3_3282  0_0 0.742 0   0
Chr3 (16405001-16410000)        Chr (-4999-0)
[h-hhh55-5555555555555]
[AAAAAFFFFFFFFFFFFFFFF]
Chr3(16405001-16410000) Chr(-4999-0)

>> 3_2480  0_0 0.742 0   0
Chr3 (12395001-12400000)        Chr (-4999-0)
[5E-5Bhhhhhhhhhhhhh-hh]
[AAAAAFFFFFFFFFFFFFFFF]
Chr3(12395001-12400000) Chr(-4999-0)

>> 3_8485  0_0 0.722 0   0
Chr3 (42420001-42425000)        Chr (-4999-0)
[BBBB-hhhhhhhhhhhhhhhh]
[AAAAAFFFFFFFFFFFFFFFF]
Chr3(42420001-42425000) Chr(-4999-0)

>> 3_10478  0_0 0.722 0   0
Chr3 (52385001-52390000)        Chr (-4999-0)
[h-hhh5555555555555555]
[AAAAAFFFFFFFFFFFFFFFF]
Chr3(52385001-52390000) Chr(-4999-0)

>> 3_36625  0_0 0.678 0   0
Chr3 (183120001-183125000)      Chr (-4999-0)
[BBBB5h-hhhh----h-hhhB]
[AAAAAFFFFFFFFFFFFFFFF]
Chr3(183120001-183125000) Chr(-4999-0)

>> 3_21015  0_0 0.641 0   0
Chr3 (105070001-105075000)      Chr (-4999-0)
[5hhhhBBBBBBBBBBBBBh--]
[AAAAAFFFFFFFFFFFFFFFF]
Chr3(105070001-105075000) Chr(-4999-0)

>> 3_37308  0_0 0.637 0   0
Chr3 (186535001-186540000)      Chr (-4999-0)
[5B5-5Bhhhhhh-hhhhhhhh]
[AAAAAFFFFFFFFFFFFFFFF]
Chr3(186535001-186540000) Chr(-4999-0)

>> 3_28608  0_0 0.637 0   0
Chr3 (143035001-143040000)      Chr (-4999-0)
[B-BB5hh5hhhhhhhh-hhhh]
[AAAAAFFFFFFFFFFFFFFFF]
Chr3(143035001-143040000) Chr(-4999-0)

>> 3_8595  0_0 0.629 0   0
Chr3 (42970001-42975000)        Chr (-4999-0)
[-BBB-hhhhhhhhhhhhhhhh]
[AAAAAFFFFFFFFFFFFFFFF]
Chr3(42970001-42975000) Chr(-4999-0)

>> 3_39571  0_0 0.629 0   0
Chr3 (197850001-197855000)      Chr (-4999-0)
[B-BB-hhhhhhhhhhhhhhhh]
[AAAAAFFFFFFFFFFFFFFFF]
Chr3(197850001-197855000) Chr(-4999-0)

>> 3_34176  0_0 0.629 0   0
Chr3 (170875001-170880000)      Chr (-4999-0)
[hBh--5555555555555555]
[AAAAAFFFFFFFFFFFFFFFF]
Chr3(170875001-170880000) Chr(-4999-0)

>> 3_1833  0_0 0.629 0   0
Chr3 (9160001-9165000)  Chr (-4999-0)
[-BB-Bhhhhhhhhhhhhhhhh]
[AAAAAFFFFFFFFFFFFFFFF]
Chr3(9160001-9165000) Chr(-4999-0)

>> 3_1060  0_0 0.629 0   0
Chr3 (5295001-5300000)  Chr (-4999-0)
[B-B-Bhhhhhhhhhhhhhhhh]
[AAAAAFFFFFFFFFFFFFFFF]
Chr3(5295001-5300000) Chr(-4999-0)

>> 3_8970  0_0 0.616 0   0
Chr3 (44845001-44850000)        Chr (-4999-0)
[55555hh-hhhhhhhhhhhh5]
[AAAAAFFFFFFFFFFFFFFFF]
Chr3(44845001-44850000) Chr(-4999-0)

>> 3_8966  0_0 0.606 0   0
Chr3 (44825001-44830000)        Chr (-4999-0)
[55555hhhhhhhhhhhhhhh5]
[AAAAAFFFFFFFFFFFFFFFF]
Chr3(44825001-44830000) Chr(-4999-0)

>> 3_7726  0_0 0.606 0   0
Chr3 (38625001-38630000)        Chr (-4999-0)
[BBBBBBhhhhhhhhhhhhhhh]
[AAAAAFFFFFFFFFFFFFFFF]
Chr3(38625001-38630000) Chr(-4999-0)

>> 3_36599  0_0 0.503 0   0
Chr3 (182990001-182995000)      Chr (-4999-0)
[-B-B-hhhhhhh5hhhhhhhh]
[AAAAAFFFFFFFFFFFFFFFF]
Chr3(182990001-182995000) Chr(-4999-0)

>> 3_34405  0_0 0.323 0   0
Chr3 (172020001-172025000)      Chr (-4999-0)
[-h---5555555555555555]
[AAAAAFFFFFFFFFFFFFFFF]
Chr3(172020001-172025000) Chr(-4999-0)
