# Supplementary material for: Automatic detection of genomic regions with informative epigenetic patterns
Source: BMC Genomics. 2018 Nov 28;19:847. doi: 10.1186/s12864-018-5286-5 (PMC6264639; doi:10.1186/s12864-018-5286-5)
Supplement: Supplementary file 2 — Full list of windows in all chromosomes for the three experiments (in plain text and html format). The lists include the detailed epigenetic profiles for the windows as well as links to inspect these in a genome browser. (ZIP 973 kb) [file 12864_2018_5286_MOESM2_ESM.zip › Additional_file_2/cancer/TXT/sdp_cancer_23_15to5_3_E4.txt]

# Epicorr 1.19
#
# nsamples= 21  # Nr. of epigenomes (samples)
# wlen= 5000  # Window length (bp)
# step= 5000  # Distance between window inits (bp)
#           => Window 'n' goes from  (n-1)*step+1  to  (n-1)*step+wlen  (bp)
# Chr_1= 23 (X) 155425830 bp
# nwin1= 31084 # Nr. of windows for Chr_1
# Chr_2= 23 (X) 155425830 bp
# nwin2= 31084 # Nr. of windows for Chr_2
# Epigen vocabulary:
# epired= YES # Reduced vocabulary (yes/no)
# state  mnemonic  color  shortname|longname
#   0   -       #000000 (---|---, ZNF/Rpts|ZNF genes & repeats, )
#   1   A       #FF0000 (TssA|Active TSS, TssAFlnk|Flanking Active TSS, )
#   3   5       #32CD32 (TxFlnk|Transcr. at gene 5' and 3', Tx|Strong transcription, TxWk|Weak transcription, )
#   7   E       #FFFF00 (EnhG|Genic enhancers, Enh|Enhancers, )
#   9   h       #8A91D0 (Het|Heterochromatin, Quies|Quiescent/Low, )
#  10   B       #CD5C5C (TssBiv|Bivalent/Poised, BivFlnk|Flanking Bivalent TSS/Enh, EnhBiv|Bivalent Enhancer, ReprPC|Repressed PolyComb, ReprPCWk|Weak Repressed PolyComb, )
#------------------------------------------------------------
>> 23_7974  0_0 0.94 0   0
ChrX (39865001-39870000)        Chr (-4999-0)
[hh5hhBBBB--BBB-----BB]
[AAAAAFFFFFFFFFFFFFFFF]
ChrX(39865001-39870000) Chr(-4999-0)

>> 23_13924  0_0 0.831 0   0
ChrX (69615001-69620000)        Chr (-4999-0)
[55555hhhhhh-hhh-hhhBh]
[AAAAAFFFFFFFFFFFFFFFF]
ChrX(69615001-69620000) Chr(-4999-0)

>> 23_27330  0_0 0.811 0   0
ChrX (136645001-136650000)      Chr (-4999-0)
[-hhhhBBBBB-BBBB-BB--B]
[AAAAAFFFFFFFFFFFFFFFF]
ChrX(136645001-136650000) Chr(-4999-0)

>> 23_13925  0_0 0.811 0   0
ChrX (69620001-69625000)        Chr (-4999-0)
[55555hhhhhhhhhhhhhhB-]
[AAAAAFFFFFFFFFFFFFFFF]
ChrX(69620001-69625000) Chr(-4999-0)

>> 23_13905  0_0 0.811 0   0
ChrX (69520001-69525000)        Chr (-4999-0)
[55555hhhhhhhhhhhhhhh-]
[AAAAAFFFFFFFFFFFFFFFF]
ChrX(69520001-69525000) Chr(-4999-0)

>> 23_21463  0_0 0.792 0   0
ChrX (107310001-107315000)      Chr (-4999-0)
[hhhhh55B5555555555BBB]
[AAAAAFFFFFFFFFFFFFFFF]
ChrX(107310001-107315000) Chr(-4999-0)

>> 23_21462  0_0 0.792 0   0
ChrX (107305001-107310000)      Chr (-4999-0)
[hhhhh5555555555555BBB]
[AAAAAFFFFFFFFFFFFFFFF]
ChrX(107305001-107310000) Chr(-4999-0)

>> 23_20084  0_0 0.792 0   0
ChrX (100415001-100420000)      Chr (-4999-0)
[55555hhhhhhhhhhhhhhhh]
[AAAAAFFFFFFFFFFFFFFFF]
ChrX(100415001-100420000) Chr(-4999-0)

>> 23_20083  0_0 0.792 0   0
ChrX (100410001-100415000)      Chr (-4999-0)
[55555hhhhhhhhhhhhhhhh]
[AAAAAFFFFFFFFFFFFFFFF]
ChrX(100410001-100415000) Chr(-4999-0)

>> 23_13922  0_0 0.792 0   0
ChrX (69605001-69610000)        Chr (-4999-0)
[55555hhhhhhhhhhhhhhhh]
[AAAAAFFFFFFFFFFFFFFFF]
ChrX(69605001-69610000) Chr(-4999-0)

>> 23_13921  0_0 0.792 0   0
ChrX (69600001-69605000)        Chr (-4999-0)
[55555hhhhhhhhhhhhhhhh]
[AAAAAFFFFFFFFFFFFFFFF]
ChrX(69600001-69605000) Chr(-4999-0)

>> 23_13918  0_0 0.792 0   0
ChrX (69585001-69590000)        Chr (-4999-0)
[55555hhhhhhhhhhhhhhhh]
[AAAAAFFFFFFFFFFFFFFFF]
ChrX(69585001-69590000) Chr(-4999-0)

>> 23_13916  0_0 0.792 0   0
ChrX (69575001-69580000)        Chr (-4999-0)
[55555hhhhhhhhhhhhhhBh]
[AAAAAFFFFFFFFFFFFFFFF]
ChrX(69575001-69580000) Chr(-4999-0)

>> 23_13913  0_0 0.792 0   0
ChrX (69560001-69565000)        Chr (-4999-0)
[55555hhhhhhhhhhhhhhBh]
[AAAAAFFFFFFFFFFFFFFFF]
ChrX(69560001-69565000) Chr(-4999-0)

>> 23_13911  0_0 0.792 0   0
ChrX (69550001-69555000)        Chr (-4999-0)
[55555hhhhhhhhhhhhhhBh]
[AAAAAFFFFFFFFFFFFFFFF]
ChrX(69550001-69555000) Chr(-4999-0)

>> 23_13914  0_0 0.742 0   0
ChrX (69565001-69570000)        Chr (-4999-0)
[5-555hhhhhhhhhhhhhh-h]
[AAAAAFFFFFFFFFFFFFFFF]
ChrX(69565001-69570000) Chr(-4999-0)

>> 23_4979  0_0 0.722 0   0
ChrX (24890001-24895000)        Chr (-4999-0)
[-5555hhhhhhhhhhhhhhhh]
[AAAAAFFFFFFFFFFFFFFFF]
ChrX(24890001-24895000) Chr(-4999-0)

>> 23_13930  0_0 0.722 0   0
ChrX (69645001-69650000)        Chr (-4999-0)
[-5555BhBhhhhhhhhhhhBh]
[AAAAAFFFFFFFFFFFFFFFF]
ChrX(69645001-69650000) Chr(-4999-0)

>> 23_3337  0_0 0.626 0   0
ChrX (16680001-16685000)        Chr (-4999-0)
[55555hhhhh-hhhhhhh5B-]
[AAAAAFFFFFFFFFFFFFFFF]
ChrX(16680001-16685000) Chr(-4999-0)

>> 23_4772  0_0 0.523 0   0
ChrX (23855001-23860000)        Chr (-4999-0)
[-55--hhhhhhhhhhhhhh-h]
[AAAAAFFFFFFFFFFFFFFFF]
ChrX(23855001-23860000) Chr(-4999-0)

>> 23_30630  0_0 0.503 0   0
ChrX (153145001-153150000)      Chr (-4999-0)
[-h--hBBBBBBBBBBBBBBBB]
[AAAAAFFFFFFFFFFFFFFFF]
ChrX(153145001-153150000) Chr(-4999-0)
