# Supplementary material for: Automatic detection of genomic regions with informative epigenetic patterns
Source: BMC Genomics. 2018 Nov 28;19:847. doi: 10.1186/s12864-018-5286-5 (PMC6264639; doi:10.1186/s12864-018-5286-5)
Supplement: Supplementary file 2 — Full list of windows in all chromosomes for the three experiments (in plain text and html format). The lists include the detailed epigenetic profiles for the windows as well as links to inspect these in a genome browser. (ZIP 973 kb) [file 12864_2018_5286_MOESM2_ESM.zip › Additional_file_2/cancer/TXT/sdp_cancer_9_15to5_3_E4.txt]

# Epicorr 1.19
#
# nsamples= 21  # Nr. of epigenomes (samples)
# wlen= 5000  # Window length (bp)
# step= 5000  # Distance between window inits (bp)
#           => Window 'n' goes from  (n-1)*step+1  to  (n-1)*step+wlen  (bp)
# Chr_1= 9 (9) 141354644 bp
# nwin1= 28269 # Nr. of windows for Chr_1
# Chr_2= 9 (9) 141354644 bp
# nwin2= 28269 # Nr. of windows for Chr_2
# Epigen vocabulary:
# epired= YES # Reduced vocabulary (yes/no)
# state  mnemonic  color  shortname|longname
#   0   -       #000000 (---|---, ZNF/Rpts|ZNF genes & repeats, )
#   1   A       #FF0000 (TssA|Active TSS, TssAFlnk|Flanking Active TSS, )
#   3   5       #32CD32 (TxFlnk|Transcr. at gene 5' and 3', Tx|Strong transcription, TxWk|Weak transcription, )
#   7   E       #FFFF00 (EnhG|Genic enhancers, Enh|Enhancers, )
#   9   h       #8A91D0 (Het|Heterochromatin, Quies|Quiescent/Low, )
#  10   B       #CD5C5C (TssBiv|Bivalent/Poised, BivFlnk|Flanking Bivalent TSS/Enh, EnhBiv|Bivalent Enhancer, ReprPC|Repressed PolyComb, ReprPCWk|Weak Repressed PolyComb, )
#------------------------------------------------------------
>> 9_14602  0_0 0.896 0   0
Chr9 (73005001-73010000)        Chr (-4999-0)
[hhhhhE---EEEEEEEEEE--]
[AAAAAFFFFFFFFFFFFFFFF]
Chr9(73005001-73010000) Chr(-4999-0)

>> 9_1094  0_0 0.852 0   0
Chr9 (5465001-5470000)  Chr (-4999-0)
[hhhBh55555-5555-5-555]
[AAAAAFFFFFFFFFFFFFFFF]
Chr9(5465001-5470000) Chr(-4999-0)

>> 9_7325  0_0 0.811 0   0
Chr9 (36620001-36625000)        Chr (-4999-0)
[55555hhhhhhhhhhhhhhh-]
[AAAAAFFFFFFFFFFFFFFFF]
Chr9(36620001-36625000) Chr(-4999-0)

>> 9_21655  0_0 0.811 0   0
Chr9 (108270001-108275000)      Chr (-4999-0)
[55555hhhhhhhhhhhhhhh-]
[AAAAAFFFFFFFFFFFFFFFF]
Chr9(108270001-108275000) Chr(-4999-0)

>> 9_15536  0_0 0.811 0   0
Chr9 (77675001-77680000)        Chr (-4999-0)
[hhhhh555555555555555-]
[AAAAAFFFFFFFFFFFFFFFF]
Chr9(77675001-77680000) Chr(-4999-0)

>> 9_3043  0_0 0.764 0   0
Chr9 (15210001-15215000)        Chr (-4999-0)
[hhh-h5555555555555-5-]
[AAAAAFFFFFFFFFFFFFFFF]
Chr9(15210001-15215000) Chr(-4999-0)

>> 9_6859  0_0 0.722 0   0
Chr9 (34290001-34295000)        Chr (-4999-0)
[555-5hhhhhhhhhhhhhhhh]
[AAAAAFFFFFFFFFFFFFFFF]
Chr9(34290001-34295000) Chr(-4999-0)

>> 9_4401  0_0 0.722 0   0
Chr9 (22000001-22005000)        Chr (-4999-0)
[h-EhhBBBBBBBBBBBBBB55]
[AAAAAFFFFFFFFFFFFFFFF]
Chr9(22000001-22005000) Chr(-4999-0)

>> 9_3042  0_0 0.722 0   0
Chr9 (15205001-15210000)        Chr (-4999-0)
[hhh-h5555555555555555]
[AAAAAFFFFFFFFFFFFFFFF]
Chr9(15205001-15210000) Chr(-4999-0)

>> 9_4397  0_0 0.629 0   0
Chr9 (21980001-21985000)        Chr (-4999-0)
[hE--hBBBBBBBBBBBBBBBB]
[AAAAAFFFFFFFFFFFFFFFF]
Chr9(21980001-21985000) Chr(-4999-0)

>> 9_7330  0_0 0.606 0   0
Chr9 (36645001-36650000)        Chr (-4999-0)
[55555hhhhhhhhhhhhhhh5]
[AAAAAFFFFFFFFFFFFFFFF]
Chr9(36645001-36650000) Chr(-4999-0)

>> 9_15003  0_0 0.503 0   0
Chr9 (75010001-75015000)        Chr (-4999-0)
[-B--Bhhhhhhhhhhhhhhhh]
[AAAAAFFFFFFFFFFFFFFFF]
Chr9(75010001-75015000) Chr(-4999-0)
