# Supplementary material for: Automatic detection of genomic regions with informative epigenetic patterns
Source: BMC Genomics. 2018 Nov 28;19:847. doi: 10.1186/s12864-018-5286-5 (PMC6264639; doi:10.1186/s12864-018-5286-5)
Supplement: Supplementary file 2 — Full list of windows in all chromosomes for the three experiments (in plain text and html format). The lists include the detailed epigenetic profiles for the windows as well as links to inspect these in a genome browser. (ZIP 973 kb) [file 12864_2018_5286_MOESM2_ESM.zip › Additional_file_2/cancer/TXT/sdp_cancer_7_15to5_3_E4.txt]

# Epicorr 1.19
#
# nsamples= 21  # Nr. of epigenomes (samples)
# wlen= 5000  # Window length (bp)
# step= 5000  # Distance between window inits (bp)
#           => Window 'n' goes from  (n-1)*step+1  to  (n-1)*step+wlen  (bp)
# Chr_1= 7 (7) 159297801 bp
# nwin1= 31858 # Nr. of windows for Chr_1
# Chr_2= 7 (7) 159297801 bp
# nwin2= 31858 # Nr. of windows for Chr_2
# Epigen vocabulary:
# epired= YES # Reduced vocabulary (yes/no)
# state  mnemonic  color  shortname|longname
#   0   -       #000000 (---|---, ZNF/Rpts|ZNF genes & repeats, )
#   1   A       #FF0000 (TssA|Active TSS, TssAFlnk|Flanking Active TSS, )
#   3   5       #32CD32 (TxFlnk|Transcr. at gene 5' and 3', Tx|Strong transcription, TxWk|Weak transcription, )
#   7   E       #FFFF00 (EnhG|Genic enhancers, Enh|Enhancers, )
#   9   h       #8A91D0 (Het|Heterochromatin, Quies|Quiescent/Low, )
#  10   B       #CD5C5C (TssBiv|Bivalent/Poised, BivFlnk|Flanking Bivalent TSS/Enh, EnhBiv|Bivalent Enhancer, ReprPC|Repressed PolyComb, ReprPCWk|Weak Repressed PolyComb, )
#------------------------------------------------------------
>> 7_5639  0_0 0.994 0   0
Chr7 (28190001-28195000)        Chr (-4999-0)
[hhhBh-55---EE------55]
[AAAAAFFFFFFFFFFFFFFFF]
Chr7(28190001-28195000) Chr(-4999-0)

>> 7_26428  0_0 0.994 0   0
Chr7 (132135001-132140000)      Chr (-4999-0)
[BBBBBE--h--------Ehhh]
[AAAAAFFFFFFFFFFFFFFFF]
Chr7(132135001-132140000) Chr(-4999-0)

>> 7_5113  0_0 0.98 0   0
Chr7 (25560001-25565000)        Chr (-4999-0)
[BBBBB-h-----hhh--hhh-]
[AAAAAFFFFFFFFFFFFFFFF]
Chr7(25560001-25565000) Chr(-4999-0)

>> 7_5114  0_0 0.852 0   0
Chr7 (25565001-25570000)        Chr (-4999-0)
[BBBBBhh-hhhhhhh-h-hhh]
[AAAAAFFFFFFFFFFFFFFFF]
Chr7(25565001-25570000) Chr(-4999-0)

>> 7_18806  0_0 0.852 0   0
Chr7 (94025001-94030000)        Chr (-4999-0)
[5hhhhBB-BBBBBBBBBBB--]
[AAAAAFFFFFFFFFFFFFFFF]
Chr7(94025001-94030000) Chr(-4999-0)

>> 7_31228  0_0 0.811 0   0
Chr7 (156135001-156140000)      Chr (-4999-0)
[BBBBB-hhhhhhhhhhhhhhh]
[AAAAAFFFFFFFFFFFFFFFF]
Chr7(156135001-156140000) Chr(-4999-0)

>> 7_26440  0_0 0.811 0   0
Chr7 (132195001-132200000)      Chr (-4999-0)
[BBBBBhhhhhhhhhhhh-5hh]
[AAAAAFFFFFFFFFFFFFFFF]
Chr7(132195001-132200000) Chr(-4999-0)

>> 7_7860  0_0 0.792 0   0
Chr7 (39295001-39300000)        Chr (-4999-0)
[BBBBBhhhhhhhhhhhhhhhh]
[AAAAAFFFFFFFFFFFFFFFF]
Chr7(39295001-39300000) Chr(-4999-0)

>> 7_31229  0_0 0.792 0   0
Chr7 (156140001-156145000)      Chr (-4999-0)
[BBBBBhhhhhhhhhhhhhhhh]
[AAAAAFFFFFFFFFFFFFFFF]
Chr7(156140001-156145000) Chr(-4999-0)

>> 7_31207  0_0 0.792 0   0
Chr7 (156030001-156035000)      Chr (-4999-0)
[BBBBBhhhhhhhhhhhhhhhh]
[AAAAAFFFFFFFFFFFFFFFF]
Chr7(156030001-156035000) Chr(-4999-0)

>> 7_26427  0_0 0.792 0   0
Chr7 (132130001-132135000)      Chr (-4999-0)
[BBBBB5h5hh55hhh555hhh]
[AAAAAFFFFFFFFFFFFFFFF]
Chr7(132130001-132135000) Chr(-4999-0)

>> 7_7858  0_0 0.722 0   0
Chr7 (39285001-39290000)        Chr (-4999-0)
[BBB-Bhhhhhhhhhhhhhhhh]
[AAAAAFFFFFFFFFFFFFFFF]
Chr7(39285001-39290000) Chr(-4999-0)

>> 7_7808  0_0 0.722 0   0
Chr7 (39035001-39040000)        Chr (-4999-0)
[B-BBBhhhhhhhhhhhhhhhh]
[AAAAAFFFFFFFFFFFFFFFF]
Chr7(39035001-39040000) Chr(-4999-0)

>> 7_4490  0_0 0.722 0   0
Chr7 (22445001-22450000)        Chr (-4999-0)
[B-BB5hhhhhhhhhhhhhhhh]
[AAAAAFFFFFFFFFFFFFFFF]
Chr7(22445001-22450000) Chr(-4999-0)

>> 7_30549  0_0 0.722 0   0
Chr7 (152740001-152745000)      Chr (-4999-0)
[B-BBBhhhhhhhhhhhhhhhh]
[AAAAAFFFFFFFFFFFFFFFF]
Chr7(152740001-152745000) Chr(-4999-0)

>> 7_20669  0_0 0.722 0   0
Chr7 (103340001-103345000)      Chr (-4999-0)
[BB-55hhhhhhhhhhhhhhhh]
[AAAAAFFFFFFFFFFFFFFFF]
Chr7(103340001-103345000) Chr(-4999-0)

>> 7_4685  0_0 0.686 0   0
Chr7 (23420001-23425000)        Chr (-4999-0)
[5B555B--hhhhhBhhhhhhh]
[AAAAAFFFFFFFFFFFFFFFF]
Chr7(23420001-23425000) Chr(-4999-0)

>> 7_30469  0_0 0.629 0   0
Chr7 (152340001-152345000)      Chr (-4999-0)
[55-5-hhhhhhhhhhhhhhhh]
[AAAAAFFFFFFFFFFFFFFFF]
Chr7(152340001-152345000) Chr(-4999-0)

>> 7_1697  0_0 0.553 0   0
Chr7 (8480001-8485000)  Chr (-4999-0)
[-hhhhBBBBBBBBBBBBBB-h]
[AAAAAFFFFFFFFFFFFFFFF]
Chr7(8480001-8485000) Chr(-4999-0)

>> 7_15422  0_0 0.503 0   0
Chr7 (77105001-77110000)        Chr (-4999-0)
[-B--Bhhhhhhhhhhhhhhhh]
[AAAAAFFFFFFFFFFFFFFFF]
Chr7(77105001-77110000) Chr(-4999-0)
