# Supplementary material for: Automatic detection of genomic regions with informative epigenetic patterns
Source: BMC Genomics. 2018 Nov 28;19:847. doi: 10.1186/s12864-018-5286-5 (PMC6264639; doi:10.1186/s12864-018-5286-5)
Supplement: Supplementary file 2 — Full list of windows in all chromosomes for the three experiments (in plain text and html format). The lists include the detailed epigenetic profiles for the windows as well as links to inspect these in a genome browser. (ZIP 973 kb) [file 12864_2018_5286_MOESM2_ESM.zip › Additional_file_2/cancer/TXT/sdp_cancer_6_15to5_3_E4.txt]

# Epicorr 1.19
#
# nsamples= 21  # Nr. of epigenomes (samples)
# wlen= 5000  # Window length (bp)
# step= 5000  # Distance between window inits (bp)
#           => Window 'n' goes from  (n-1)*step+1  to  (n-1)*step+wlen  (bp)
# Chr_1= 6 (6) 171286182 bp
# nwin1= 34256 # Nr. of windows for Chr_1
# Chr_2= 6 (6) 171286182 bp
# nwin2= 34256 # Nr. of windows for Chr_2
# Epigen vocabulary:
# epired= YES # Reduced vocabulary (yes/no)
# state  mnemonic  color  shortname|longname
#   0   -       #000000 (---|---, ZNF/Rpts|ZNF genes & repeats, )
#   1   A       #FF0000 (TssA|Active TSS, TssAFlnk|Flanking Active TSS, )
#   3   5       #32CD32 (TxFlnk|Transcr. at gene 5' and 3', Tx|Strong transcription, TxWk|Weak transcription, )
#   7   E       #FFFF00 (EnhG|Genic enhancers, Enh|Enhancers, )
#   9   h       #8A91D0 (Het|Heterochromatin, Quies|Quiescent/Low, )
#  10   B       #CD5C5C (TssBiv|Bivalent/Poised, BivFlnk|Flanking Bivalent TSS/Enh, EnhBiv|Bivalent Enhancer, ReprPC|Repressed PolyComb, ReprPCWk|Weak Repressed PolyComb, )
#------------------------------------------------------------
>> 6_21607  0_0 0.994 0   0
Chr6 (108030001-108035000)      Chr (-4999-0)
[BBBBBE---EE---E--Eh--]
[AAAAAFFFFFFFFFFFFFFFF]
Chr6(108030001-108035000) Chr(-4999-0)

>> 6_29270  0_0 0.918 0   0
Chr6 (146345001-146350000)      Chr (-4999-0)
[hhhhh--BBBBBBB--BBB--]
[AAAAAFFFFFFFFFFFFFFFF]
Chr6(146345001-146350000) Chr(-4999-0)

>> 6_18181  0_0 0.918 0   0
Chr6 (90900001-90905000)        Chr (-4999-0)
[hhhhh-5E-EE--5-EEE55-]
[AAAAAFFFFFFFFFFFFFFFF]
Chr6(90900001-90905000) Chr(-4999-0)

>> 6_33429  0_0 0.852 0   0
Chr6 (167140001-167145000)      Chr (-4999-0)
[BBBBB-h-hhhhhhhhhhh-h]
[AAAAAFFFFFFFFFFFFFFFF]
Chr6(167140001-167145000) Chr(-4999-0)

>> 6_26079  0_0 0.852 0   0
Chr6 (130390001-130395000)      Chr (-4999-0)
[hBhhh5555555--555555-]
[AAAAAFFFFFFFFFFFFFFFF]
Chr6(130390001-130395000) Chr(-4999-0)

>> 6_7713  0_0 0.831 0   0
Chr6 (38560001-38565000)        Chr (-4999-0)
[hhhhB5-55555555-55555]
[AAAAAFFFFFFFFFFFFFFFF]
Chr6(38560001-38565000) Chr(-4999-0)

>> 6_30201  0_0 0.831 0   0
Chr6 (151000001-151005000)      Chr (-4999-0)
[BBBBBhh-hhhhhhhhhhh-h]
[AAAAAFFFFFFFFFFFFFFFF]
Chr6(151000001-151005000) Chr(-4999-0)

>> 6_28902  0_0 0.831 0   0
Chr6 (144505001-144510000)      Chr (-4999-0)
[hhhBh55555-555555555-]
[AAAAAFFFFFFFFFFFFFFFF]
Chr6(144505001-144510000) Chr(-4999-0)

>> 6_26076  0_0 0.831 0   0
Chr6 (130375001-130380000)      Chr (-4999-0)
[hBhhh-555555-55555555]
[AAAAAFFFFFFFFFFFFFFFF]
Chr6(130375001-130380000) Chr(-4999-0)

>> 6_30214  0_0 0.811 0   0
Chr6 (151065001-151070000)      Chr (-4999-0)
[BBBBBhhhhhhhhhhhhh-5h]
[AAAAAFFFFFFFFFFFFFFFF]
Chr6(151065001-151070000) Chr(-4999-0)

>> 6_21606  0_0 0.811 0   0
Chr6 (108025001-108030000)      Chr (-4999-0)
[BB-BB-55-555-55555hh-]
[AAAAAFFFFFFFFFFFFFFFF]
Chr6(108025001-108030000) Chr(-4999-0)

>> 6_7711  0_0 0.792 0   0
Chr6 (38550001-38555000)        Chr (-4999-0)
[hhhhh5555555555555555]
[AAAAAFFFFFFFFFFFFFFFF]
Chr6(38550001-38555000) Chr(-4999-0)

>> 6_30200  0_0 0.792 0   0
Chr6 (150995001-151000000)      Chr (-4999-0)
[BBBBBhhhhhhhhhhhhhh5h]
[AAAAAFFFFFFFFFFFFFFFF]
Chr6(150995001-151000000) Chr(-4999-0)

>> 6_26078  0_0 0.792 0   0
Chr6 (130385001-130390000)      Chr (-4999-0)
[hBhhh5555555555555555]
[AAAAAFFFFFFFFFFFFFFFF]
Chr6(130385001-130390000) Chr(-4999-0)

>> 6_21079  0_0 0.792 0   0
Chr6 (105390001-105395000)      Chr (-4999-0)
[hhhhhBBBBBBBBBBBBBBBB]
[AAAAAFFFFFFFFFFFFFFFF]
Chr6(105390001-105395000) Chr(-4999-0)

>> 6_30202  0_0 0.787 0   0
Chr6 (151005001-151010000)      Chr (-4999-0)
[-BBBBhh-hhhhhhhhhh--h]
[AAAAAFFFFFFFFFFFFFFFF]
Chr6(151005001-151010000) Chr(-4999-0)

>> 6_33457  0_0 0.742 0   0
Chr6 (167280001-167285000)      Chr (-4999-0)
[BBB-Bhhhhhhhhhhhhhhh-]
[AAAAAFFFFFFFFFFFFFFFF]
Chr6(167280001-167285000) Chr(-4999-0)

>> 6_30204  0_0 0.742 0   0
Chr6 (151015001-151020000)      Chr (-4999-0)
[-BBBBhhhhhhhhhhhhh-5h]
[AAAAAFFFFFFFFFFFFFFFF]
Chr6(151015001-151020000) Chr(-4999-0)

>> 6_30206  0_0 0.722 0   0
Chr6 (151025001-151030000)      Chr (-4999-0)
[BBB-Bhhhhhhhhhhhhhh5h]
[AAAAAFFFFFFFFFFFFFFFF]
Chr6(151025001-151030000) Chr(-4999-0)

>> 6_30197  0_0 0.722 0   0
Chr6 (150980001-150985000)      Chr (-4999-0)
[BBB-Bhhhhhhhhhhhhh55h]
[AAAAAFFFFFFFFFFFFFFFF]
Chr6(150980001-150985000) Chr(-4999-0)

>> 6_21080  0_0 0.722 0   0
Chr6 (105395001-105400000)      Chr (-4999-0)
[hhhh-BBBBBBBBBBBBBBBB]
[AAAAAFFFFFFFFFFFFFFFF]
Chr6(105395001-105400000) Chr(-4999-0)

>> 6_31857  0_0 0.65 0   0
Chr6 (159280001-159285000)      Chr (-4999-0)
[5-5B-hhhhhhhhhhhhhh-h]
[AAAAAFFFFFFFFFFFFFFFF]
Chr6(159280001-159285000) Chr(-4999-0)

>> 6_26073  0_0 0.631 0   0
Chr6 (130360001-130365000)      Chr (-4999-0)
[hBhhh555555-55555555h]
[AAAAAFFFFFFFFFFFFFFFF]
Chr6(130360001-130365000) Chr(-4999-0)

>> 6_31858  0_0 0.629 0   0
Chr6 (159285001-159290000)      Chr (-4999-0)
[EB-B-hhhhhhhhhhhhhhhh]
[AAAAAFFFFFFFFFFFFFFFF]
Chr6(159285001-159290000) Chr(-4999-0)

>> 6_33515  0_0 0.626 0   0
Chr6 (167570001-167575000)      Chr (-4999-0)
[BBBBBBhhhhhh-hhhhhh-h]
[AAAAAFFFFFFFFFFFFFFFF]
Chr6(167570001-167575000) Chr(-4999-0)

>> 6_27311  0_0 0.606 0   0
Chr6 (136550001-136555000)      Chr (-4999-0)
[55555hhhhhhhhhhhhhhh5]
[AAAAAFFFFFFFFFFFFFFFF]
Chr6(136550001-136555000) Chr(-4999-0)

>> 6_2300  0_0 0.503 0   0
Chr6 (11495001-11500000)        Chr (-4999-0)
[-B--Bhhhhhhhhhhhhhhhh]
[AAAAAFFFFFFFFFFFFFFFF]
Chr6(11495001-11500000) Chr(-4999-0)

>> 6_31837  0_0 0.337 0   0
Chr6 (159180001-159185000)      Chr (-4999-0)
[--h--555555555555555-]
[AAAAAFFFFFFFFFFFFFFFF]
Chr6(159180001-159185000) Chr(-4999-0)
