# Supplementary material for: Automatic detection of genomic regions with informative epigenetic patterns
Source: BMC Genomics. 2018 Nov 28;19:847. doi: 10.1186/s12864-018-5286-5 (PMC6264639; doi:10.1186/s12864-018-5286-5)
Supplement: Supplementary file 2 — Full list of windows in all chromosomes for the three experiments (in plain text and html format). The lists include the detailed epigenetic profiles for the windows as well as links to inspect these in a genome browser. (ZIP 973 kb) [file 12864_2018_5286_MOESM2_ESM.zip › Additional_file_2/cancer/TXT/sdp_cancer_16_15to5_3_E4.txt]

# Epicorr 1.19
#
# nsamples= 21  # Nr. of epigenomes (samples)
# wlen= 5000  # Window length (bp)
# step= 5000  # Distance between window inits (bp)
#           => Window 'n' goes from  (n-1)*step+1  to  (n-1)*step+wlen  (bp)
# Chr_1= 16 (16) 90445107 bp
# nwin1= 18088 # Nr. of windows for Chr_1
# Chr_2= 16 (16) 90445107 bp
# nwin2= 18088 # Nr. of windows for Chr_2
# Epigen vocabulary:
# epired= YES # Reduced vocabulary (yes/no)
# state  mnemonic  color  shortname|longname
#   0   -       #000000 (---|---, ZNF/Rpts|ZNF genes & repeats, )
#   1   A       #FF0000 (TssA|Active TSS, TssAFlnk|Flanking Active TSS, )
#   3   5       #32CD32 (TxFlnk|Transcr. at gene 5' and 3', Tx|Strong transcription, TxWk|Weak transcription, )
#   7   E       #FFFF00 (EnhG|Genic enhancers, Enh|Enhancers, )
#   9   h       #8A91D0 (Het|Heterochromatin, Quies|Quiescent/Low, )
#  10   B       #CD5C5C (TssBiv|Bivalent/Poised, BivFlnk|Flanking Bivalent TSS/Enh, EnhBiv|Bivalent Enhancer, ReprPC|Repressed PolyComb, ReprPCWk|Weak Repressed PolyComb, )
#------------------------------------------------------------
>> 16_9330  0_0 0.874 0   0
Chr16 (46645001-46650000)       Chr (-4999-0)
[55555hhhhhhh-h-hhhh--]
[AAAAAFFFFFFFFFFFFFFFF]
Chr16(46645001-46650000) Chr(-4999-0)

>> 16_15927  0_0 0.852 0   0
Chr16 (79630001-79635000)       Chr (-4999-0)
[BBBBBAAAAA-A5AAAA-A-A]
[AAAAAFFFFFFFFFFFFFFFF]
Chr16(79630001-79635000) Chr(-4999-0)

>> 16_14750  0_0 0.831 0   0
Chr16 (73745001-73750000)       Chr (-4999-0)
[BBBBBhhhhhhhhhhhhh--h]
[AAAAAFFFFFFFFFFFFFFFF]
Chr16(73745001-73750000) Chr(-4999-0)

>> 16_1881  0_0 0.811 0   0
Chr16 (9400001-9405000) Chr (-4999-0)
[BBBBBhhhhhhhhhhhhh-hh]
[AAAAAFFFFFFFFFFFFFFFF]
Chr16(9400001-9405000) Chr(-4999-0)

>> 16_1974  0_0 0.792 0   0
Chr16 (9865001-9870000) Chr (-4999-0)
[BBBBBhhhhhhhhhhhhhhhh]
[AAAAAFFFFFFFFFFFFFFFF]
Chr16(9865001-9870000) Chr(-4999-0)

>> 16_1973  0_0 0.792 0   0
Chr16 (9860001-9865000) Chr (-4999-0)
[BBBBBhhhhhhhhhhhhhhhh]
[AAAAAFFFFFFFFFFFFFFFF]
Chr16(9860001-9865000) Chr(-4999-0)

>> 16_1972  0_0 0.792 0   0
Chr16 (9855001-9860000) Chr (-4999-0)
[BBBBBhhhhhhhhhhhhhhhh]
[AAAAAFFFFFFFFFFFFFFFF]
Chr16(9855001-9860000) Chr(-4999-0)

>> 16_1953  0_0 0.792 0   0
Chr16 (9760001-9765000) Chr (-4999-0)
[BBBBBhhhhhhhhhhhhhhhh]
[AAAAAFFFFFFFFFFFFFFFF]
Chr16(9760001-9765000) Chr(-4999-0)

>> 16_1934  0_0 0.792 0   0
Chr16 (9665001-9670000) Chr (-4999-0)
[BBBBBhhhhhhhhhhhhh5hh]
[AAAAAFFFFFFFFFFFFFFFF]
Chr16(9665001-9670000) Chr(-4999-0)

>> 16_1933  0_0 0.792 0   0
Chr16 (9660001-9665000) Chr (-4999-0)
[BBBBBhhhhhhhhhhhhh5hh]
[AAAAAFFFFFFFFFFFFFFFF]
Chr16(9660001-9665000) Chr(-4999-0)

>> 16_14597  0_0 0.787 0   0
Chr16 (72980001-72985000)       Chr (-4999-0)
[555-Bhhhhhhhhhhhhh---]
[AAAAAFFFFFFFFFFFFFFFF]
Chr16(72980001-72985000) Chr(-4999-0)

>> 16_15846  0_0 0.742 0   0
Chr16 (79225001-79230000)       Chr (-4999-0)
[B-BBBhhhhhhhhhhhhh-hh]
[AAAAAFFFFFFFFFFFFFFFF]
Chr16(79225001-79230000) Chr(-4999-0)

>> 16_1975  0_0 0.722 0   0
Chr16 (9870001-9875000) Chr (-4999-0)
[BBBB-hhhhhhhhhhhhhhhh]
[AAAAAFFFFFFFFFFFFFFFF]
Chr16(9870001-9875000) Chr(-4999-0)

>> 16_1942  0_0 0.722 0   0
Chr16 (9705001-9710000) Chr (-4999-0)
[BB-BBhhhhhhhhhhhhh5hh]
[AAAAAFFFFFFFFFFFFFFFF]
Chr16(9705001-9710000) Chr(-4999-0)

>> 16_1899  0_0 0.722 0   0
Chr16 (9490001-9495000) Chr (-4999-0)
[BBBB-hhhhhhhhhhhhhhhh]
[AAAAAFFFFFFFFFFFFFFFF]
Chr16(9490001-9495000) Chr(-4999-0)

>> 16_1671  0_0 0.722 0   0
Chr16 (8350001-8355000) Chr (-4999-0)
[-BBBBhhhhhhhhhhhhhhhh]
[AAAAAFFFFFFFFFFFFFFFF]
Chr16(8350001-8355000) Chr(-4999-0)

>> 16_15845  0_0 0.722 0   0
Chr16 (79220001-79225000)       Chr (-4999-0)
[B-BBBhhhhhhhhhhhhhhhh]
[AAAAAFFFFFFFFFFFFFFFF]
Chr16(79220001-79225000) Chr(-4999-0)

>> 16_10165  0_0 0.672 0   0
Chr16 (50820001-50825000)       Chr (-4999-0)
[h-h-h55-55555-5555555]
[AAAAAFFFFFFFFFFFFFFFF]
Chr16(50820001-50825000) Chr(-4999-0)

>> 16_2744  0_0 0.65 0   0
Chr16 (13715001-13720000)       Chr (-4999-0)
[B-BB-hh-hhhhhhhhhhhhh]
[AAAAAFFFFFFFFFFFFFFFF]
Chr16(13715001-13720000) Chr(-4999-0)

>> 16_3447  0_0 0.62 0   0
Chr16 (17230001-17235000)       Chr (-4999-0)
[hhBhh5555555555555h55]
[AAAAAFFFFFFFFFFFFFFFF]
Chr16(17230001-17235000) Chr(-4999-0)
