# Supplementary material for: Automatic detection of genomic regions with informative epigenetic patterns
Source: BMC Genomics. 2018 Nov 28;19:847. doi: 10.1186/s12864-018-5286-5 (PMC6264639; doi:10.1186/s12864-018-5286-5)
Supplement: Supplementary file 2 — Full list of windows in all chromosomes for the three experiments (in plain text and html format). The lists include the detailed epigenetic profiles for the windows as well as links to inspect these in a genome browser. (ZIP 973 kb) [file 12864_2018_5286_MOESM2_ESM.zip › Additional_file_2/cancer/TXT/sdp_cancer_5_15to5_3_E4.txt]

# Epicorr 1.19
#
# nsamples= 21  # Nr. of epigenomes (samples)
# wlen= 5000  # Window length (bp)
# step= 5000  # Distance between window inits (bp)
#           => Window 'n' goes from  (n-1)*step+1  to  (n-1)*step+wlen  (bp)
# Chr_1= 5 (5) 181096175 bp
# nwin1= 36218 # Nr. of windows for Chr_1
# Chr_2= 5 (5) 181096175 bp
# nwin2= 36218 # Nr. of windows for Chr_2
# Epigen vocabulary:
# epired= YES # Reduced vocabulary (yes/no)
# state  mnemonic  color  shortname|longname
#   0   -       #000000 (---|---, ZNF/Rpts|ZNF genes & repeats, )
#   1   A       #FF0000 (TssA|Active TSS, TssAFlnk|Flanking Active TSS, )
#   3   5       #32CD32 (TxFlnk|Transcr. at gene 5' and 3', Tx|Strong transcription, TxWk|Weak transcription, )
#   7   E       #FFFF00 (EnhG|Genic enhancers, Enh|Enhancers, )
#   9   h       #8A91D0 (Het|Heterochromatin, Quies|Quiescent/Low, )
#  10   B       #CD5C5C (TssBiv|Bivalent/Poised, BivFlnk|Flanking Bivalent TSS/Enh, EnhBiv|Bivalent Enhancer, ReprPC|Repressed PolyComb, ReprPCWk|Weak Repressed PolyComb, )
#------------------------------------------------------------
>> 5_29646  0_0 0.98 0   0
Chr5 (148225001-148230000)      Chr (-4999-0)
[hBhhB-------EEEE-E55-]
[AAAAAFFFFFFFFFFFFFFFF]
Chr5(148225001-148230000) Chr(-4999-0)

>> 5_457  0_0 0.811 0   0
Chr5 (2280001-2285000)  Chr (-4999-0)
[BBBBBhhhhhhhhhhhhhh-h]
[AAAAAFFFFFFFFFFFFFFFF]
Chr5(2280001-2285000) Chr(-4999-0)

>> 5_458  0_0 0.792 0   0
Chr5 (2285001-2290000)  Chr (-4999-0)
[BBBBBhhhhhhhhhhhhhhhh]
[AAAAAFFFFFFFFFFFFFFFF]
Chr5(2285001-2290000) Chr(-4999-0)

>> 5_27529  0_0 0.792 0   0
Chr5 (137640001-137645000)      Chr (-4999-0)
[55555hhhhhhhhhhhhhhhh]
[AAAAAFFFFFFFFFFFFFFFF]
Chr5(137640001-137645000) Chr(-4999-0)

>> 5_35487  0_0 0.764 0   0
Chr5 (177430001-177435000)      Chr (-4999-0)
[hhhh-BBBBBBBBBBBB-B-B]
[AAAAAFFFFFFFFFFFFFFFF]
Chr5(177430001-177435000) Chr(-4999-0)

>> 5_34711  0_0 0.742 0   0
Chr5 (173550001-173555000)      Chr (-4999-0)
[BBB-Bhh-hhhhhhhhhhhhh]
[AAAAAFFFFFFFFFFFFFFFF]
Chr5(173550001-173555000) Chr(-4999-0)

>> 5_989  0_0 0.722 0   0
Chr5 (4940001-4945000)  Chr (-4999-0)
[BBBB-hhhhhhhhhhhhhhhh]
[AAAAAFFFFFFFFFFFFFFFF]
Chr5(4940001-4945000) Chr(-4999-0)

>> 5_988  0_0 0.722 0   0
Chr5 (4935001-4940000)  Chr (-4999-0)
[BBBB-hhhhhhhhhhhhhhhh]
[AAAAAFFFFFFFFFFFFFFFF]
Chr5(4935001-4940000) Chr(-4999-0)

>> 5_8618  0_0 0.722 0   0
Chr5 (43085001-43090000)        Chr (-4999-0)
[h-hhh5555555555555555]
[AAAAAFFFFFFFFFFFFFFFF]
Chr5(43085001-43090000) Chr(-4999-0)

>> 5_34712  0_0 0.722 0   0
Chr5 (173555001-173560000)      Chr (-4999-0)
[B-BBBhhhhhhhhhhhhhhhh]
[AAAAAFFFFFFFFFFFFFFFF]
Chr5(173555001-173560000) Chr(-4999-0)

>> 5_15117  0_0 0.722 0   0
Chr5 (75580001-75585000)        Chr (-4999-0)
[B-BBBhhhhhhhhhhhhhhhh]
[AAAAAFFFFFFFFFFFFFFFF]
Chr5(75580001-75585000) Chr(-4999-0)

>> 5_11988  0_0 0.722 0   0
Chr5 (59935001-59940000)        Chr (-4999-0)
[55-55hhhhhhhhhhhhhhhh]
[AAAAAFFFFFFFFFFFFFFFF]
Chr5(59935001-59940000) Chr(-4999-0)

>> 5_11987  0_0 0.722 0   0
Chr5 (59930001-59935000)        Chr (-4999-0)
[-5555hhhhhhhhhhhhhhhh]
[AAAAAFFFFFFFFFFFFFFFF]
Chr5(59930001-59935000) Chr(-4999-0)

>> 5_7274  0_0 0.65 0   0
Chr5 (36365001-36370000)        Chr (-4999-0)
[BB--Bhhhhhhhhhhhhh-hh]
[AAAAAFFFFFFFFFFFFFFFF]
Chr5(36365001-36370000) Chr(-4999-0)

>> 5_1048  0_0 0.65 0   0
Chr5 (5235001-5240000)  Chr (-4999-0)
[BBB--hhhhhhhhhhhhhh-h]
[AAAAAFFFFFFFFFFFFFFFF]
Chr5(5235001-5240000) Chr(-4999-0)

>> 5_6503  0_0 0.629 0   0
Chr5 (32510001-32515000)        Chr (-4999-0)
[B-B-Bhhhhhhhhhhhhhhhh]
[AAAAAFFFFFFFFFFFFFFFF]
Chr5(32510001-32515000) Chr(-4999-0)

>> 5_32583  0_0 0.606 0   0
Chr5 (162910001-162915000)      Chr (-4999-0)
[55555hhhhhhhhhhhhhhh5]
[AAAAAFFFFFFFFFFFFFFFF]
Chr5(162910001-162915000) Chr(-4999-0)
