# Supplementary material for: Automatic detection of genomic regions with informative epigenetic patterns
Source: BMC Genomics. 2018 Nov 28;19:847. doi: 10.1186/s12864-018-5286-5 (PMC6264639; doi:10.1186/s12864-018-5286-5)
Supplement: Supplementary file 3 — Full lists of GO enriched terms (BP: biological processes, and CC: cellular compartment) for the three experiments, including the genes overlapping with the detected windows within each GO term. (ZIP 33 kb) [file 12864_2018_5286_MOESM3_ESM.zip]

Archive with 7 entries (6 files):
- Additional_file_3/
- Additional_file_3/BP_cancer_ALL_adjustedpcut.bed.txt
- Additional_file_3/BP_brain_ALL_adjustedpcut.bed.txt
- Additional_file_3/CC_fetal_ALL_adjustedpcut.bed.txt
- Additional_file_3/CC_brain_ALL_adjustedpcut.bed.txt
- Additional_file_3/BP_fetal_ALL_adjustedpcut.bed.txt
- Additional_file_3/CC_cancer_ALL_adjustedpcut.bed.txt
