# Supplementary material for: Automatic detection of genomic regions with informative epigenetic patterns
Source: BMC Genomics. 2018 Nov 28;19:847. doi: 10.1186/s12864-018-5286-5 (PMC6264639; doi:10.1186/s12864-018-5286-5)
Supplement: Supplementary file 3 — Full lists of GO enriched terms (BP: biological processes, and CC: cellular compartment) for the three experiments, including the genes overlapping with the detected windows within each GO term. (ZIP 33 kb) [file 12864_2018_5286_MOESM3_ESM.zip › Additional_file_3/BP_cancer_ALL_adjustedpcut.bed.txt]

GO.ID	Term	Annotated	Significant	Expected	Fisher Test	Significant Genes
GO:0000278	mitotic cell cycle	1016	20	8.1	0.00016	1029:1030:1540:22974:23043:24137:3161:3169:5080:51514:5422:55165:56992:7516:81930:9493:9787:9833:9837:995
GO:0098912	membrane depolarization during atrial ca...	3	2	0.02	0.00019	6331:775
GO:0007049	cell cycle	1842	29	14.69	0.00026	1029:1030:11339:150365:1540:157313:22974:23043:24137:2491:3161:3169:322:5080:51207:51514:5422:55165:56992:6196:7516:81930:83990:8649:9493:9787:9833:9837:995
GO:0060850	regulation of transcription involved in ...	18	3	0.14	0.00037	5080:5468:6095
GO:0006928	movement of cell or subcellular componen...	1997	30	15.93	0.00044	10396:1130:11314:1278:23114:23657:24137:25981:29126:347240:3897:4642:4703:5080:5468:55789:5649:56956:56992:57584:6331:6520:775:81930:8440:84623:91584:9493:9787:9901
GO:0007018	microtubule-based movement	294	9	2.35	0.00059	24137:25981:347240:4642:56992:57584:81930:9493:9787
GO:0086045	membrane depolarization during AV node c...	5	2	0.04	0.00062	6331:775
GO:0007417	central nervous system development	911	17	7.27	0.00095	11281:1445:23657:2903:3516:4642:5013:5080:54221:5468:5649:5802:6095:6331:84002:84623:91584
