# Supplementary material for: Automatic detection of genomic regions with informative epigenetic patterns
Source: BMC Genomics. 2018 Nov 28;19:847. doi: 10.1186/s12864-018-5286-5 (PMC6264639; doi:10.1186/s12864-018-5286-5)
Supplement: Supplementary file 3 — Full lists of GO enriched terms (BP: biological processes, and CC: cellular compartment) for the three experiments, including the genes overlapping with the detected windows within each GO term. (ZIP 33 kb) [file 12864_2018_5286_MOESM3_ESM.zip › Additional_file_3/BP_brain_ALL_adjustedpcut.bed.txt]

GO.ID	Term	Annotated	Significant	Expected	Fisher Test	Significant Genes
GO:0007399	nervous system development	2257	248	103.88	< 1e-30	1000:1009:10277:10397:10413:10439:10446:10501:10675:10752:10858:10938:11141:1128:114788:121643:124925:1271:1282:132320:134:140767:1463:147495:1495:1501:1620:166378:1740:1808:1827:1840:1948:1951:1995:2045:2047:2048:2120:2260:2263:22882:22891:23017:23025:23040:23043:23114:23224:23242:23284:23500:23542:26038:26045:26052:266727:2674:27253:27289:2775:2817:2823:2824:287:288:2895:28996:2903:2906:29993:3…
GO:0022008	neurogenesis	1493	164	68.72	6.5e-27	1000:1009:10277:10397:10413:10439:10446:10752:10938:11141:114788:121643:124925:132320:147495:1495:1501:1620:1808:1840:1948:1951:2045:2047:2048:2120:2260:2263:22882:22891:23017:23025:23040:23043:23114:23224:23242:23284:23500:23542:26038:26052:266727:2674:27289:2775:2817:2823:288:2895:28996:2903:29993:301:30812:323:342035:351:3766:3798:3800:3925:4036:4133:4134:4135:4137:460:4613:4684:4690:473:4897:…
GO:0031175	neuron projection development	874	118	40.23	7.9e-27	1009:10277:10439:10446:10752:10938:11141:114788:124925:1495:1501:1808:1948:1951:2045:2047:2048:2260:2263:22891:23025:23043:23114:23242:23542:26052:2674:2775:2817:2823:288:2895:29993:323:351:3798:3800:3925:4133:4134:4135:4137:4684:4690:473:4897:4915:4916:51761:5354:54674:55243:5578:5590:56896:57453:57468:5747:57492:57497:575:57554:57556:57580:5764:57689:57698:577:57731:5789:5792:5803:5923:5925:644…
GO:0030182	neuron differentiation	1266	147	58.27	1.8e-26	1009:10277:10439:10446:10752:10938:11141:114788:121643:124925:132320:1495:1501:1620:1808:1840:1948:1951:2045:2047:2048:2260:2263:22882:22891:23017:23025:23040:23043:23114:23242:23542:26038:26052:266727:2674:27289:2775:2817:2823:288:2895:28996:29993:30812:323:342035:351:3798:3800:3925:4133:4134:4135:4137:4613:4684:4690:473:4897:491:4915:4916:50863:51704:51761:5354:54674:55243:5578:5590:5602:56896:…
GO:0048699	generation of neurons	1397	156	64.3	2.6e-26	1000:1009:10277:10413:10439:10446:10752:10938:11141:114788:121643:124925:132320:1495:1501:1620:1808:1840:1948:1951:2045:2047:2048:2260:2263:22882:22891:23017:23025:23040:23043:23114:23242:23284:23500:23542:26038:26052:266727:2674:27289:2775:2817:2823:288:2895:28996:29993:30812:323:342035:351:3798:3800:3925:4036:4133:4134:4135:4137:460:4613:4684:4690:473:4897:491:4915:4916:50863:51704:51761:5354:5…
GO:0048666	neuron development	1025	128	47.18	7.0e-26	1009:10277:10439:10446:10752:10938:11141:114788:124925:132320:1495:1501:1808:1948:1951:2045:2047:2048:2260:2263:22891:23025:23040:23043:23114:23242:23542:26052:2674:27289:2775:2817:2823:288:2895:29993:323:342035:351:3798:3800:3925:4133:4134:4135:4137:4684:4690:473:4897:4915:4916:50863:51761:5354:54674:55243:5578:5590:5602:56896:57453:57468:5747:57492:57497:575:57554:57556:57580:5764:57689:57698:5…
GO:0048812	neuron projection morphogenesis	594	89	27.34	2.0e-23	1009:10439:10446:10752:11141:1501:1808:1948:2045:2047:2048:2263:22891:23025:23043:23114:23242:23542:26052:2674:2817:2823:288:29993:323:351:3798:3800:3925:4133:4135:4137:4684:473:4897:4915:4916:51761:54674:55243:5578:5590:56896:57453:5747:57497:575:57556:57689:57698:577:57731:5789:5803:6446:6585:66000:6654:6696:6710:6712:6900:7143:7368:79929:80725:815:8153:816:8428:84623:84628:84894:85442:8609:863…
GO:0048468	cell development	2088	195	96.1	2.5e-23	1000:1009:10277:10397:10411:10413:10439:10446:10752:10938:11141:11214:114788:114792:124925:132320:1495:1501:1620:1793:1808:1840:1948:1951:202018:2045:2047:2048:2260:2263:22882:22891:23025:23040:23043:23114:23122:2313:23187:23242:23462:23500:23542:23762:26038:26051:26052:2674:2683:27086:27289:2775:2817:2823:287:288:2895:29118:29993:302:30812:323:342035:343263:351:3766:3798:3800:3925:4036:407024:41…
GO:0048731	system development	4684	338	215.58	8.4e-22	1000:1009:10277:1036:10388:10397:10411:10413:10439:10446:10501:10675:10752:10858:10938:11141:11214:112616:1128:114788:114792:121643:124925:1271:1282:1284:1302:132320:134:1363:140767:1463:147495:1495:1501:1588:1620:166378:1740:1808:1827:1840:1948:1951:196527:1995:202018:202151:2045:2047:2048:2120:2122:2246:2260:2263:22882:22891:22905:23017:23025:23040:23043:23114:23122:2313:23187:23224:23239:23242…
GO:0048667	cell morphogenesis involved in neuron di...	541	81	24.9	2.4e-21	1009:10439:10446:10752:11141:1501:1808:1948:2045:2047:2048:2263:22891:23043:23114:23242:23542:26052:2674:2817:288:323:351:3798:3800:3925:4133:4135:4137:4684:473:4897:4915:4916:51761:54674:55243:5578:56896:57453:5747:57497:575:57556:57689:57698:577:57731:5789:5803:5925:6585:6654:6696:6710:6712:6900:7143:79929:80725:815:8153:816:84628:84894:85442:8609:8633:8650:8829:8997:9024:90249:9201:9211:9369:9…
GO:0050808	synapse organization	244	50	11.23	2.4e-19	1000:11141:124925:1282:1501:2045:2047:2048:23025:23114:23284:26045:26052:27253:2823:288:2895:347731:351:4137:4774:4897:4915:4916:54674:5747:575:576:5764:577:5789:64084:6585:66000:6712:6853:6900:7143:7402:785:79953:816:84623:8927:8997:92737:9378:9379:94030:9863
GO:0048856	anatomical structure development	5571	374	256.41	5.7e-19	1000:1009:10277:1036:10388:10397:10411:10413:10439:10446:10501:10555:10602:10675:10752:10801:10858:10938:11141:11214:112616:1128:114299:114788:114792:114793:121643:124925:1271:1282:1284:1302:132320:134:1363:140767:1463:147495:1495:1501:1588:1620:166378:1740:1793:1808:1827:1840:1948:1951:196527:1995:202018:202151:2045:2047:2048:2120:2122:219287:2246:2260:2263:22882:22891:22905:23017:23025:23040:23…
GO:0030030	cell projection organization	1384	138	63.7	1.1e-18	1009:10277:10439:10446:10602:10752:10801:10938:11141:114788:124925:132320:1495:1501:1808:1948:1951:196527:202018:2045:2047:2048:2260:2263:22891:23025:23043:23114:23224:23242:23329:23542:23607:26051:26052:2674:2775:2817:2823:288:2895:29993:323:342035:351:3798:3800:3925:4133:4134:4135:4137:4684:4690:473:4897:4915:4916:51735:51761:5354:54674:54768:55036:55243:5578:5590:56896:57348:57453:57468:5747:5…
GO:0007267	cell-cell signaling	1194	122	54.95	2.5e-17	10411:10675:111:1128:1135:1137:114088:123036:124925:134:143425:1588:1740:1948:2048:2246:2260:2263:23025:23349:23542:25769:26045:26052:27253:27345:2770:2824:287:2891:2893:2894:2895:28996:2900:2901:2903:2906:2913:301:30812:321:351:3710:3745:3766:3785:3786:3798:387597:408:41:4137:4155:4857:4915:5097:5354:5578:5590:56134:56135:56136:56137:56138:56139:56140:56141:56142:56143:56144:56145:56146:56147:56…
GO:0007275	multicellular organismal development	5256	352	241.91	3.0e-17	1000:1009:10277:1036:10388:10397:10408:10411:10413:10439:10446:10501:10675:10752:10858:10938:11141:11214:112616:1128:114788:114792:117:121643:124925:1271:1282:1284:1302:132320:134:1363:140767:1463:147495:1495:1501:1588:1620:166378:1740:1808:1827:1840:1879:1948:1951:196527:1995:202018:202151:2045:2047:2048:2120:2122:2246:2260:2263:22882:22891:22905:23017:23025:23040:23043:23114:23122:2313:23187:23…
GO:0048858	cell projection morphogenesis	901	101	41.47	4.4e-17	1009:10439:10446:10752:10801:10938:11141:132320:1501:1808:1948:1951:202018:2045:2047:2048:2263:22891:23025:23043:23114:23224:23242:23329:23542:26052:2674:2817:2823:288:29993:323:351:3798:3800:3925:4133:4134:4135:4137:4684:473:4897:4915:4916:51761:54674:54768:55036:55243:5578:5590:56896:57453:5747:57497:575:57556:57689:57698:577:57731:5789:5803:6239:6446:6585:66000:6654:6696:6710:6712:6900:7143:73…
GO:0007268	synaptic transmission	622	80	28.63	4.7e-17	10675:1128:1135:1137:114088:123036:124925:134:143425:1740:2048:23025:23349:23542:25769:26045:26052:27253:27345:2770:2824:2891:2893:2894:2895:2900:2901:2903:2906:2913:321:351:3710:3745:3766:3785:3786:3798:41:4137:4155:4857:4915:5354:5590:56853:57338:57406:57468:57492:575:5764:5799:5923:60412:64084:6506:6529:6536:66000:6616:6853:6900:7143:774:777:785:815:816:8224:8497:8499:85445:8927:8997:9211:9228…
GO:0023052	signaling	6533	414	300.69	5.7e-17	1000:10098:10144:10277:10297:10397:10411:10413:10439:10446:10475:10555:10602:10675:1075:10752:10788:10900:10982:111:1114:11141:11214:1124:112616:1128:113:1135:1137:114088:115950:117:121665:123036:124925:1271:1282:1284:134:1363:140710:143425:147495:1495:1501:155066:1588:161725:163486:1740:1793:1795:1808:1827:1840:1948:1951:196527:1997:201305:202018:2045:2047:2048:2122:219287:221002:2246:2260:2263:…
GO:0032990	cell part morphogenesis	920	102	42.34	6.4e-17	1009:10439:10446:10752:10801:10938:11141:132320:1501:1808:1948:1951:202018:2045:2047:2048:2263:22891:23025:23043:23114:23224:23242:23329:23542:26052:2674:2817:2823:288:29993:323:351:3798:3800:3925:4133:4134:4135:4137:4684:473:4897:4915:4916:51761:54674:54768:55036:55243:5578:5590:56896:57453:5747:57497:575:57556:57689:57698:577:57731:5789:5803:6239:6446:6585:66000:6654:6696:6710:6712:6900:7143:73…
GO:0044700	single organism signaling	6522	413	300.18	7.7e-17	1000:10098:10144:10277:10297:10397:10411:10413:10439:10446:10475:10555:10602:10675:1075:10752:10788:10900:10982:111:1114:11141:11214:1124:112616:1128:113:1135:1137:114088:115950:117:121665:123036:124925:1271:1282:1284:134:1363:140710:143425:147495:1495:1501:155066:1588:161725:163486:1740:1793:1795:1808:1827:1840:1948:1951:196527:1997:201305:202018:2045:2047:2048:2122:219287:221002:2246:2260:2263:…
GO:0061564	axon development	481	68	22.14	9.8e-17	1009:10439:10446:10752:1495:1808:1948:1951:2045:2047:2048:2263:23114:23242:2674:2817:288:323:351:3798:3800:3925:4133:4137:4684:4897:4915:4916:51761:5354:54674:55243:5578:56896:57453:5747:57497:575:57556:57689:57698:57731:5792:5803:6585:6654:6696:6710:6712:6900:7143:8153:8428:84628:84894:8609:8633:8650:8829:9024:90249:9201:9211:9369:9378:9638:9839:9846
GO:0000904	cell morphogenesis involved in different...	802	92	36.91	3.0e-16	1009:10439:10446:10752:11141:1501:1793:1808:1948:2045:2047:2048:2263:22891:23043:23114:23122:23187:23242:23462:23542:26052:2674:2817:288:323:351:3798:3800:3925:407024:4133:4135:4137:4684:473:4897:4915:4916:51761:53834:54674:55243:5578:56896:57453:5747:57497:575:57556:57580:57689:57698:577:57731:5789:5803:5925:6239:6281:6585:6654:6696:6710:6712:6900:7048:7143:753:79929:80725:815:8153:816:84628:848…
GO:0032502	developmental process	6304	400	290.15	3.3e-16	1000:1009:10277:1036:10388:10397:10408:10411:10413:10439:10446:10501:10555:10602:10675:1075:10752:10801:10858:10938:11141:11214:112616:1128:114299:114788:114792:114793:117:121643:124925:1271:1282:1284:1302:132320:134:1363:140767:1463:147495:1495:1501:1588:1620:166378:1740:1793:1808:1827:1840:1879:1948:1951:196527:1995:1997:2000:202018:202151:2045:2047:2048:2120:2122:219287:2246:2260:2263:22882:22…
GO:0007409	axonogenesis	440	63	20.25	7.6e-16	1009:10439:10446:10752:1808:1948:2045:2047:2048:2263:23114:23242:2674:2817:288:323:351:3798:3800:3925:4133:4137:4684:4897:4915:4916:51761:54674:55243:5578:56896:57453:5747:57497:575:57556:57689:57698:57731:5803:6585:6654:6696:6710:6712:6900:7143:8153:84628:84894:8609:8633:8650:8829:9024:90249:9201:9211:9369:9378:9638:9839:9846
GO:0044767	single-organism developmental process	6218	394	286.19	9.8e-16	1000:1009:10277:1036:10388:10397:10408:10411:10413:10439:10446:10501:10602:10675:1075:10752:10801:10858:10938:11141:11214:112616:1128:114299:114788:114792:114793:117:121643:124925:1271:1282:1284:1302:132320:134:1363:140767:1463:147495:1495:1501:1588:1620:166378:1740:1793:1808:1827:1840:1879:1948:1951:196527:1995:1997:2000:202018:202151:2045:2047:2048:2120:2122:2246:2260:2263:22882:22891:22905:230…
GO:0032989	cellular component morphogenesis	1424	132	65.54	2.8e-15	1009:10413:10439:10446:10602:10752:10801:10938:11141:11214:114299:114793:132320:1501:1793:1808:1948:1951:202018:2045:2047:2048:2263:22891:23025:23043:23114:23122:23187:23224:23242:23329:23462:23542:26052:2674:2817:2823:287:288:29993:301:323:343263:351:3798:3800:3925:3988:407024:4133:4134:4135:4137:4608:4684:473:4897:4915:4916:51761:53834:53944:54674:54768:55036:55243:5578:5590:56896:57194:57453:5…
GO:0000902	cell morphogenesis	1332	126	61.31	2.9e-15	1009:10413:10439:10446:10602:10752:10801:10938:11141:114299:114793:132320:1501:1793:1808:1948:1951:202018:2045:2047:2048:2263:22891:23025:23043:23114:23122:23187:23224:23242:23329:23462:23542:26052:2674:2817:2823:288:29993:301:323:351:3798:3800:3925:3988:407024:4133:4134:4135:4137:4684:473:4897:4915:4916:51761:53834:53944:54674:54768:55036:55243:5578:5590:56896:57194:57453:5747:57471:57497:575:57…
GO:0051960	regulation of nervous system development	784	88	36.08	5.3e-15	1000:10413:10439:11141:114788:124925:1495:1620:1808:1840:1948:2045:2047:2048:2260:22882:22891:23025:23043:23242:23284:23500:26045:26052:2895:29993:30812:347731:351:4036:4133:4137:4613:4690:4897:4915:4916:51704:51761:54674:5747:575:57540:57554:57556:57580:576:5764:57689:57698:577:57795:5789:5792:5803:64084:6585:6604:6616:6695:6696:6833:6900:6925:6938:7025:7143:7161:745:79953:80725:8153:816:8428:84…
GO:0050803	regulation of synapse structure or activ...	258	45	11.87	8.8e-15	1000:11141:134:2045:2047:2048:23025:23284:25769:26045:27253:2895:2903:2906:347731:351:3710:3745:3766:4137:4915:4916:54674:5590:57338:57406:5747:575:576:5764:577:5789:5923:64084:6585:6616:6900:7143:79953:815:816:8997:9378:94030:9863
GO:0007154	cell communication	6671	411	307.04	1.6e-14	1000:10098:10144:10277:10297:10397:10411:10413:10439:10446:10475:10555:10602:10675:1075:10752:10788:10900:10982:111:1114:11141:11214:1124:112616:1128:113:1135:1137:114088:115950:117:121665:123036:124925:1271:1282:1284:134:1363:140710:143425:147495:1495:1501:155066:1588:161725:163486:1740:1793:1795:1808:1827:1840:1948:1951:196527:1997:201305:202018:2045:2047:2048:2122:219287:221002:2246:2260:2263:…
GO:0007416	synapse assembly	147	33	6.77	2.1e-14	1000:11141:2045:2047:2048:23284:26045:26052:27253:2823:2895:347731:351:4897:4915:4916:54674:5747:575:576:577:5789:64084:6585:6712:79953:84623:8927:92737:9378:9379:94030:9863
GO:0050804	modulation of synaptic transmission	313	47	14.41	7.0e-13	10675:134:2048:23025:23349:23542:25769:26045:26052:27253:27345:2770:2824:2895:2901:2903:2906:2913:351:3710:3745:3766:41:4137:4915:5590:56853:57338:57406:575:5764:5923:64084:6529:66000:6616:6853:6900:7143:815:816:8224:85445:8997:9211:9378:9783
GO:0044707	single-multicellular organism process	7138	426	328.53	8.1e-13	1000:1009:10277:1036:10388:10397:10408:10411:10413:10439:10446:10501:10555:10659:10675:10752:10753:10858:10938:111:11141:11214:112616:1128:113:1137:114788:114792:117:121643:124925:1271:1282:1284:1302:132320:134:1363:140767:1463:147495:1495:1501:1504:152789:1588:1620:163486:166378:1740:1793:1808:1827:1840:1879:192683:1948:1951:196527:1995:1997:202018:202151:2045:2047:2048:2120:2122:2246:2260:2263:…
GO:0007155	cell adhesion	1476	128	67.93	1.1e-12	1000:1008:1009:10446:10752:11141:133584:140885:1463:1495:1501:152404:1793:1840:1948:1951:2000:2045:2047:220296:23114:23122:23284:23607:23705:253559:2683:27086:27253:27289:2824:28316:28755:288:2895:29119:301:302:333:342035:351:3728:4026:4045:4091:4155:460:4608:4684:4690:4773:4897:50512:50863:5097:53834:54566:54997:55243:5578:55824:5590:55966:56134:56135:56136:56137:56138:56139:56140:56141:56142:56…
GO:0022610	biological adhesion	1484	128	68.3	1.6e-12	1000:1008:1009:10446:10752:11141:133584:140885:1463:1495:1501:152404:1793:1840:1948:1951:2000:2045:2047:220296:23114:23122:23284:23607:23705:253559:2683:27086:27253:27289:2824:28316:28755:288:2895:29119:301:302:333:342035:351:3728:4026:4045:4091:4155:460:4608:4684:4690:4773:4897:50512:50863:5097:53834:54566:54997:55243:5578:55824:5590:55966:56134:56135:56136:56137:56138:56139:56140:56141:56142:56…
GO:0050767	regulation of neurogenesis	697	74	32.08	1.4e-11	1000:10413:10439:11141:114788:124925:1495:1620:1808:1840:1948:2045:2048:2260:22882:22891:23025:23043:23242:23500:26052:2895:29993:30812:351:4036:4133:4137:4613:4690:4897:4915:4916:51704:51761:5747:57540:57554:57556:57580:5764:57689:57698:577:57795:5789:5792:5803:6604:6616:6695:6696:6833:6900:6925:6938:7025:7143:7161:80725:8153:816:8428:84894:85442:8650:8829:8997:950:9638:9762:9839:9856:9863
GO:0060284	regulation of cell development	903	88	41.56	1.5e-11	1000:10413:10439:11141:11214:114788:124925:1495:1620:1793:1808:1840:1948:2045:2048:2260:22882:22891:23025:23043:23122:23187:23242:23500:26052:2683:2895:29993:30812:351:4036:407024:4133:4137:4613:4690:4897:4915:4916:51704:51761:5747:57540:57554:57556:57580:5764:57689:57698:577:57795:5789:5792:5803:6239:6281:6604:6616:6695:6696:6833:6900:6925:6938:7025:7048:7143:7161:7421:753:80725:8153:816:8202:84…
GO:0045664	regulation of neuron differentiation	570	64	26.23	3.4e-11	10439:11141:114788:124925:1620:1808:1840:1948:2045:2048:2260:22882:22891:23025:23043:23242:26052:2895:29993:30812:351:4133:4137:4613:4690:4897:4915:4916:51704:51761:5747:57540:57554:57580:5764:57689:57698:577:57795:5789:5792:6616:6695:6696:6900:6925:6938:7025:7143:7161:80725:8153:816:8428:84894:85442:8829:8997:950:9638:9762:9839:9856:9863
GO:0007156	homophilic cell adhesion via plasma memb...	160	30	7.36	4.2e-11	1000:1008:1009:1951:23705:253559:27253:28316:5097:56134:56135:56136:56137:56138:56139:56140:56141:56142:56143:56144:56145:56146:56147:57453:57575:57863:64072:64084:84623:9752
GO:0050807	regulation of synapse organization	122	26	5.62	4.3e-11	1000:11141:2045:2047:2048:23284:26045:27253:2895:347731:4915:4916:54674:5747:575:576:5764:577:5789:64084:6585:79953:816:9378:94030:9863
GO:0030154	cell differentiation	4059	266	186.82	4.6e-11	1000:1009:10277:10397:10411:10413:10439:10446:10501:10675:10752:10938:11141:11214:112616:114788:114792:117:121643:124925:1282:1284:132320:147495:1495:1501:1620:166378:1793:1808:1840:1948:1951:1995:1997:2000:202018:202151:2045:2047:2048:2120:2122:2246:2260:2263:22882:22891:23017:23025:23040:23043:23051:23114:23122:2313:23187:23224:23242:23254:23284:23462:23500:23542:23705:23762:26038:26051:26052:2…
GO:0007411	axon guidance	225	36	10.36	5.7e-11	10752:1808:1948:2045:2047:2048:23114:2674:2817:323:351:3798:3800:4684:4897:55243:5578:56896:5747:57556:57731:6585:6654:6710:6712:6900:7143:8609:8633:8829:90249:9211:9369:9378:9638:9846
GO:0097485	neuron projection guidance	227	36	10.45	7.4e-11	10752:1808:1948:2045:2047:2048:23114:2674:2817:323:351:3798:3800:4684:4897:55243:5578:56896:5747:57556:57731:6585:6654:6710:6712:6900:7143:8609:8633:8829:90249:9211:9369:9378:9638:9846
GO:0044763	single-organism cellular process	13449	690	619	8.2e-11	1000:1008:1009:10098:10144:10277:10297:1036:10382:10388:10391:10397:10408:10411:10413:10439:10446:10475:10501:10555:10602:10675:10687:1075:10752:10788:10801:10858:10873:10900:10938:10982:10993:11095:111:1114:11141:11170:11214:1124:112616:1128:113:1135:1137:114088:114299:114788:114792:114793:115019:115584:115950:117:1182:1183:121441:121643:121665:123036:124925:125206:126129:1271:1282:1284:129049:1…
GO:0098742	cell-cell adhesion via plasma-membrane a...	240	37	11.05	9.4e-11	1000:1008:1009:11141:1951:23284:23705:253559:27253:28316:2895:4155:5097:53834:56134:56135:56136:56137:56138:56139:56140:56141:56142:56143:56144:56145:56146:56147:57453:57575:57863:5789:64072:64084:7048:84623:9752
GO:0032501	multicellular organismal process	7411	429	341.1	1.1e-10	1000:1009:10277:1036:10388:10397:10406:10408:10411:10413:10439:10446:10501:10555:10659:10675:10752:10753:10858:10938:111:11141:11214:112616:1128:113:1137:114788:114792:117:121643:124925:1271:1282:1284:1302:132320:134:1363:140767:1463:147495:1495:1501:1504:152789:1588:1620:163486:166378:1740:1793:1808:1827:1840:1879:192683:1948:1951:196527:1995:1997:202018:202151:2045:2047:2048:2120:2122:2246:2260…
GO:0010975	regulation of neuron projection developm...	424	52	19.51	1.1e-10	10439:11141:114788:124925:1808:1948:2045:2048:2260:22891:23025:23043:23242:26052:2895:29993:4133:4137:4690:4897:4915:4916:51761:5747:57554:57580:5764:57689:57698:577:5789:5792:6616:6695:6696:6900:7025:7143:80725:8153:816:8428:84894:85442:8829:8997:950:9638:9762:9839:9856:9863
GO:0051963	regulation of synapse assembly	84	21	3.87	1.4e-10	11141:2045:2047:2048:23284:26045:2895:347731:4915:4916:54674:5747:575:576:577:5789:64084:6585:79953:9378:94030
GO:0051239	regulation of multicellular organismal p...	2914	203	134.12	1.6e-10	1000:10411:10413:10439:10555:10659:11141:11214:1128:114788:121643:124925:1284:134:1495:1588:1620:1793:1808:1840:192683:1948:1951:196527:1997:202018:202151:2045:2047:2048:2246:2260:2263:22861:22882:22891:22905:23025:23043:23051:23122:23187:23239:23242:23284:23328:23462:23500:23607:23705:26045:26051:26052:2683:27086:27345:2775:2817:2824:287:2895:28996:2903:2906:29119:29993:301:302:30812:30818:3099:…
GO:0048869	cellular developmental process	4380	280	201.59	1.7e-10	1000:1009:10277:10397:10411:10413:10439:10446:10501:10602:10675:10752:10801:10938:11141:11214:112616:114299:114788:114792:114793:117:121643:124925:1282:1284:132320:147495:1495:1501:1620:166378:1793:1808:1840:1948:1951:1995:1997:2000:202018:202151:2045:2047:2048:2120:2122:2246:2260:2263:22882:22891:23017:23025:23040:23043:23051:23114:23122:2313:23187:23224:23242:23254:23284:23329:23462:23500:23542…
GO:0031344	regulation of cell projection organizati...	608	64	27.98	5.1e-10	10439:10602:10801:11141:114788:124925:1808:1948:202018:2045:2048:2260:22891:23025:23043:23224:23242:23329:26051:26052:2823:2895:29993:4133:4134:4137:4690:4897:4915:4916:51761:5747:57471:57554:57580:5764:57689:57698:577:5789:5792:6239:6616:6695:6696:6900:7025:7143:80725:8153:816:8428:84894:85442:8829:8997:950:960:9638:9759:9762:9839:9856:9863
GO:0051965	positive regulation of synapse assembly	66	18	3.04	6.1e-10	11141:2047:2048:23284:26045:2895:347731:4915:4916:54674:575:576:577:5789:64084:79953:9378:94030
GO:0042391	regulation of membrane potential	397	48	18.27	9.3e-10	1135:1137:115019:124925:134:23542:259232:27345:287:288:2891:2893:2894:2895:2900:2901:2903:2906:29119:351:3728:3737:3745:3752:3756:3766:3786:41:4137:480:54207:5590:56853:5764:6334:66000:773:774:775:776:777:785:817:88:9378:9472:950:9783
GO:0009653	anatomical structure morphogenesis	2843	196	130.85	9.4e-10	1000:1009:10277:10388:10411:10413:10439:10446:10602:10752:10801:10938:11141:11214:114299:114793:121643:1282:1284:132320:1363:1495:1501:1793:1808:1948:1951:202018:2045:2047:2048:2246:2260:2263:22891:22905:23017:23025:23043:23114:23122:2313:23187:23224:23242:23245:23328:23329:23462:23542:23671:26051:26052:26509:2674:2683:27086:27122:2817:2823:287:288:2895:28996:29993:301:302:30812:3099:323:333:3339…
GO:0050793	regulation of developmental process	2554	180	117.55	1.1e-09	1000:10411:10413:10439:10602:10801:10938:11141:11214:114299:114788:114793:124925:1284:1495:1620:1793:1808:1840:1948:1951:196527:202018:202151:2045:2047:2048:2246:2260:2263:22882:22891:22905:23025:23043:23051:23122:23187:23224:23239:23242:23284:23328:23329:23462:23500:26045:26051:26052:2683:27086:2817:2824:2895:28996:29993:301:302:30812:3099:3339:347731:3488:351:3635:3728:4036:406912:407021:407024…
GO:0016358	dendrite development	205	32	9.44	1.3e-09	11141:114788:124925:1501:2047:2048:22891:23043:23242:23542:26052:29993:351:4133:4135:473:57468:57492:57580:577:5789:79929:80725:815:816:85442:8609:8829:8997:9201:9762:9856
GO:2000026	regulation of multicellular organismal d...	1957	145	90.07	2.8e-09	1000:10411:10413:10439:11141:114788:124925:1284:1495:1620:1808:1840:1948:1951:196527:202018:2045:2047:2048:2246:2260:2263:22882:22891:22905:23025:23043:23122:23187:23239:23242:23284:23328:23462:23500:26045:26051:26052:2683:27086:2817:2824:2895:28996:29993:301:30812:3099:3339:347731:351:3635:3728:4036:406912:407021:407024:4133:4137:4155:4613:4690:4773:4897:4915:4916:51704:51761:54674:54997:5578:55…
GO:0007417	central nervous system development	911	82	41.93	3.7e-09	1000:1009:121643:124925:1282:1463:166378:1808:1827:2045:2047:2048:2260:2263:22891:23017:23224:23500:26038:266727:2775:2895:2903:2906:30812:3339:351:3746:3766:388662:3925:4036:4133:4137:4155:4613:473:4897:4915:4916:51440:5354:5455:547:54768:57453:5747:5764:57731:5803:6095:6197:63827:6457:6506:6585:66000:6695:6712:6900:7048:7143:7161:7368:745:79840:80031:83696:83943:83992:84623:84630:85442:8633:865…
GO:0023051	regulation of signaling	3458	226	159.16	3.9e-09	1000:10098:10144:10297:10411:10413:10475:10555:10675:1075:111:1114:11214:1124:112616:115950:117:121665:124925:134:143425:147495:1495:1501:1588:161725:1827:1840:1997:2045:2047:2048:2122:219287:221002:2246:2260:2263:22905:23017:23025:23043:23072:23239:23263:23328:23349:23365:23462:23500:23542:23607:23677:25769:259230:26038:26045:26051:26052:26509:27086:27122:27253:27345:2770:2817:2824:284948:2861:2…
GO:0098609	cell-cell adhesion	932	83	42.9	4.8e-09	1000:1008:1009:11141:1495:1501:1840:1948:1951:2000:2045:23114:23284:23607:23705:253559:27086:27253:28316:28755:288:2895:29119:301:302:342035:3728:4155:460:4690:4773:4897:50512:5097:53834:55243:5578:55824:5590:56134:56135:56136:56137:56138:56139:56140:56141:56142:56143:56144:56145:56146:56147:5734:57348:57453:5747:57575:57580:57863:5789:6095:639:64072:64084:6654:7048:7143:79840:81704:8379:841:8446…
GO:0034220	ion transmembrane transport	1003	87	46.16	7.0e-09	11095:11141:1135:1137:115019:1182:1183:125206:155066:1804:196527:23542:25769:259232:27345:2823:285175:287:288:2891:2893:2894:2895:2900:2901:2903:2906:30818:351:3737:3742:3745:3746:3752:3756:3766:3782:3785:3786:388662:41:4363:480:489:491:492:5138:5142:5144:54207:54997:55532:55799:56172:57156:57194:57338:57348:57468:57578:5923:59284:6334:6446:64849:6506:6536:6786:6833:7018:7109:7402:773:774:775:776…
GO:0051179	localization	6282	366	289.13	7.2e-09	1000:10098:1036:10411:10466:10555:10675:1075:10752:10788:10938:11095:111:11141:11214:1128:1135:1137:114088:115019:115584:116987:117:1182:1183:118429:121441:123036:125206:129049:134:1363:140885:143425:143458:147495:1495:152789:153328:155066:1588:163486:1740:1793:1804:1808:192683:1948:1951:196527:201305:202151:203062:2047:2048:220296:221002:222553:222962:2246:2260:22861:22905:22979:23025:23043:2311…
GO:0006928	movement of cell or subcellular componen...	1997	145	91.91	1.1e-08	1000:10752:134:140885:147495:1495:1588:1793:1808:1948:1951:196527:2045:2047:2048:221002:221458:2246:2260:23114:23122:23224:23284:23328:23607:23671:266727:2674:2683:27086:2817:2823:287:29119:301:30812:323:3488:351:3635:3728:3752:3798:3800:3895:3925:407021:407024:4134:4137:4336:4363:460:4645:4684:4690:473:4773:480:4897:4915:4916:50512:50859:5142:5144:5287:541468:5455:54566:547:54768:55036:55243:557…
GO:0051962	positive regulation of nervous system de...	471	51	21.68	1.2e-08	11141:124925:1620:2047:2048:2260:22891:23025:23242:23284:26045:2895:29993:30812:347731:4036:4137:4690:4897:4915:4916:51704:51761:54674:575:57554:57556:576:5764:57698:577:57795:5789:64084:6604:6925:6938:7161:745:79953:8153:816:8650:8829:8997:9378:94030:950:9638:9839:9863
GO:0048167	regulation of synaptic plasticity	158	26	7.27	1.5e-08	134:2048:23025:25769:26045:2895:2903:2906:351:3710:3745:3766:4137:4915:5590:57338:57406:575:5764:5923:6616:6900:7143:815:816:8997
GO:0044699	single-organism process	14540	723	669.22	1.9e-08	1000:1008:1009:10098:10144:10277:10297:1036:10382:10388:10391:10397:10406:10408:10411:10413:10439:10446:10466:10475:10501:10555:10602:10659:10675:10687:1075:10752:10753:10788:10801:10858:10873:10900:10938:10982:10993:11095:111:1114:11141:11170:11214:1124:112616:1128:113:1135:1137:114088:114299:114788:114792:114793:115019:115584:115950:117:1182:1183:121441:121643:121665:123036:124925:125206:126129…
GO:0007610	behavior	742	69	34.15	1.9e-08	10752:111:1137:124925:1271:134:1588:1620:1948:196527:2048:2246:2260:23284:23542:25769:27253:2775:2861:2894:28996:2903:2906:321:351:3710:3737:3766:4045:41:4137:4326:460:4857:4915:4916:51761:54207:55074:55084:5590:56172:57338:57468:57578:5764:57731:5803:5923:64072:6446:6506:6529:6616:6712:6833:6900:7143:774:84251:84623:84630:85445:8829:8997:93145:9369:9378:9379
GO:0040011	locomotion	1840	135	84.69	2.1e-08	1000:10475:10752:112616:1128:134:140885:147495:1495:1588:1793:1808:1948:1951:196527:201305:2045:2047:2048:221002:2246:2260:23114:23122:23224:23284:23328:23607:23671:266727:2674:2683:27086:2817:2823:2861:2903:301:30812:323:3488:351:3635:3728:3798:3800:407021:407024:4363:460:4684:4690:473:4773:480:4897:4915:4916:50512:50859:5142:5144:5287:541468:5455:54566:54918:55036:55243:5578:5590:56896:57338:57…
GO:0010646	regulation of cell communication	3503	224	161.23	3.2e-08	1000:10098:10144:10297:10411:10413:10475:10555:10675:1075:111:1114:11214:1124:112616:115950:117:121665:124925:134:143425:147495:1495:1501:155066:1588:161725:1827:1840:1997:2045:2047:2048:2122:219287:221002:2246:2260:2263:22905:23017:23025:23043:23072:23239:23263:23328:23349:23365:23462:23500:23542:23607:23677:25769:259230:26038:26045:26051:26052:26509:27086:27122:27253:27345:2770:2817:2824:284948…
GO:0048813	dendrite morphogenesis	123	22	5.66	4.0e-08	11141:1501:2047:2048:22891:23043:23542:26052:4133:4135:473:577:5789:79929:80725:815:816:85442:8609:8997:9201:9762
GO:0030001	metal ion transport	850	75	39.12	4.1e-08	11141:1137:115584:117:125206:134:155066:1804:196527:25769:259232:27345:2775:2823:287:288:2903:2906:30818:3710:3737:3742:3745:3746:3752:3756:3766:3782:3785:3786:4036:41:480:489:491:492:5138:5142:5144:54207:54997:55532:55799:57338:57348:57468:57731:59284:6334:64072:6446:64849:6786:6833:7018:7109:7402:7421:773:774:775:776:777:785:79026:79570:815:816:817:84766:88:90550:9472:9497:9498
GO:0006811	ion transport	1584	118	72.9	8.4e-08	11095:11141:1128:1135:1137:115019:115584:117:1182:1183:125206:134:155066:1804:196527:2260:23250:23446:23542:23677:25769:259232:27345:2775:2823:28232:2824:285175:287:288:2891:2893:2894:2895:2900:2901:2903:2906:301:30818:351:3710:3737:3742:3745:3746:3752:3756:3766:3782:3785:3786:388662:4036:41:4363:480:489:491:4915:492:51090:5138:5142:5144:51761:54207:54997:55532:55799:56172:57156:57194:57338:57348…
GO:0022604	regulation of cell morphogenesis	573	56	26.37	8.6e-08	10439:10602:10801:11141:114299:114793:1793:1808:202018:2045:2048:23025:23043:23122:23187:23224:23329:26052:301:407024:4133:4134:4137:4897:4915:4916:53944:57194:5747:57471:57580:5764:57689:57698:577:5789:6239:6281:6696:6900:7048:7143:753:80725:8153:816:84630:84894:85442:8829:8994:8997:93663:960:9762:9839
GO:0051094	positive regulation of developmental pro...	1310	102	60.29	8.7e-08	1000:10411:10413:10439:10801:10938:11141:124925:1495:1620:1793:1948:196527:202018:202151:2047:2048:2246:2260:2263:22891:23025:23051:23122:23187:23242:23284:23328:26045:26051:2683:2817:2824:2895:28996:29993:301:30812:3099:347731:3635:3728:4036:407021:407024:4137:4690:4773:4897:4915:4916:51704:51761:54674:54997:5578:55885:5590:57496:575:57554:57556:57580:576:5764:57698:577:57731:57795:5789:5925:619…
GO:0050890	cognition	269	34	12.38	9.2e-08	10752:1128:1137:134:152789:1620:2048:23542:25769:2903:351:3710:41:4137:4915:54207:55084:5590:57338:57468:5764:5803:5923:6446:6529:6616:6833:6900:7143:84630:8997:9369:9378:9379
GO:0045595	regulation of cell differentiation	1716	125	78.98	1.2e-07	1000:10413:10439:10938:11141:11214:114788:124925:1495:1620:1793:1808:1840:1948:202151:2045:2047:2048:2260:2263:22882:22891:23025:23043:23051:23122:23187:23242:23462:23500:26052:2683:27086:2817:2895:29993:301:30812:3488:351:3635:4036:407024:4133:4137:4613:4690:4773:4897:4915:4916:51704:51761:54997:5578:55885:5590:55966:5747:57486:575:57540:57554:57556:57580:5764:57689:57698:577:57795:5789:5792:580…
GO:0070588	calcium ion transmembrane transport	223	30	10.26	1.3e-07	11141:196527:25769:259232:2823:287:2903:2906:41:489:491:492:5138:5142:5144:55799:57338:59284:6786:773:774:775:776:777:785:79026:817:84766:90550:9472
GO:0007264	small GTPase mediated signal transductio...	479	49	22.05	1.4e-07	10144:10411:10602:10900:11214:1124:117:1793:1795:2048:221002:23179:23263:23348:23365:23607:255426:27289:347273:3925:408:4853:51735:57221:57580:57698:58504:5923:5925:6239:6453:6654:8036:8153:81704:84249:84253:85442:8829:8844:8997:93663:94134:9732:9771:9844:9901:9922:9938
GO:0071709	membrane assembly	27	10	1.24	1.7e-07	1000:11141:23180:288:302:5789:6281:9378:9379:9863
GO:0022603	regulation of anatomical structure morph...	1176	93	54.13	1.7e-07	10411:10439:10602:10801:10938:11141:11214:114299:114793:1284:1793:1808:1948:1951:202018:2045:2048:2246:2260:2263:22905:23025:23043:23122:23187:23224:23328:23329:23462:26051:26052:2683:27086:28996:301:30812:3099:3339:3728:406912:407021:407024:4133:4134:4137:4155:4773:4897:4915:4916:53944:5578:55966:57194:5747:57471:575:57556:57580:576:5764:57689:57698:577:5789:6239:6281:64423:6672:6696:6786:6833:6…
GO:0035556	intracellular signal transduction	2664	176	122.61	2.0e-07	1000:10144:10397:10411:10413:10475:10602:10900:11214:1124:117:121665:124925:134:161725:1793:1795:1827:2045:2047:2048:2122:221002:2246:2260:2263:22983:23025:23043:23179:23239:23263:23328:23348:23365:23542:23607:23677:255426:259230:26038:26051:2674:27289:2770:284948:2861:287:28996:2903:2906:29969:323:347273:347731:3488:351:3632:3635:3710:3756:3925:407021:407024:408:4137:4155:4684:4690:4773:4853:491…
GO:0098660	inorganic ion transmembrane transport	747	66	34.38	2.7e-07	11095:11141:115019:1182:1183:125206:155066:1804:196527:25769:259232:27345:2823:287:288:2903:2906:30818:3737:3742:3745:3746:3752:3756:3766:3782:3785:3786:41:480:489:491:492:5138:5142:5144:54207:54997:55532:55799:56172:57338:57348:57468:59284:6334:6786:6833:7018:7109:7402:773:774:775:776:777:785:79026:817:84766:88:90550:94015:9472:9497:9498
GO:0098662	inorganic cation transmembrane transport	658	60	30.28	3.3e-07	11141:125206:155066:1804:196527:25769:259232:27345:2823:287:288:2903:2906:30818:3737:3742:3745:3746:3752:3756:3766:3782:3785:3786:41:480:489:491:492:5138:5142:5144:54207:54997:55532:55799:57338:57348:57468:59284:6334:6786:6833:7018:7109:7402:773:774:775:776:777:785:79026:817:84766:88:90550:9472:9497:9498
GO:0044708	single-organism behavior	423	44	19.47	3.9e-07	10752:1137:124925:134:1620:2048:23542:25769:27253:28996:2903:2906:351:3710:3737:3766:4045:41:4137:4915:54207:55074:5590:57338:57468:57578:5764:57731:5803:5923:6446:6506:6529:6616:6712:6833:6900:7143:84630:85445:8997:9369:9378:9379
GO:0044087	regulation of cellular component biogene...	869	73	40	4.3e-07	1000:10382:10411:10602:10788:10801:11141:11214:114088:202018:2045:2047:2048:23122:23187:23224:23242:23284:23329:23514:23671:26045:26051:26052:27253:2823:2824:2895:347731:3925:407024:4091:4133:4134:4137:4690:4915:4916:5305:54674:55164:55243:5578:5590:5734:5747:575:57580:576:577:57731:5789:5925:6281:64084:6585:6710:6712:7082:753:79837:79953:84630:861:8829:8850:9026:93663:9378:94030:9638:9759:9863
GO:0010769	regulation of cell morphogenesis involve...	342	38	15.74	4.8e-07	10439:11141:1793:1808:2045:2048:23043:23122:23187:26052:407024:4133:4137:4897:4915:4916:5747:57580:57689:57698:577:5789:6239:6281:6696:6900:7048:7143:753:80725:8153:816:84894:85442:8829:8997:9762:9839
GO:0051128	regulation of cellular component organiz...	2438	162	112.21	4.9e-07	1000:10382:10411:10439:10602:10788:10801:10938:11141:11170:11214:114088:114299:114788:114793:124925:129049:1793:1808:192683:1948:196527:202018:202151:2045:2047:2048:2260:22891:23025:23043:23122:23187:23224:23242:23284:23329:23514:23607:23671:23677:26045:26051:26052:27253:2770:2823:2824:288:2895:2901:29993:301:302:30844:323:347731:3488:3745:3782:3925:407024:408:4091:4133:4134:4137:4288:4690:4773:4…
GO:0051240	positive regulation of multicellular org...	1572	114	72.35	5.7e-07	10411:10413:10439:10555:11141:124925:1588:1620:1793:192683:1948:196527:202018:2047:2048:2246:2260:2263:22861:22891:23025:23051:23122:23187:23242:23284:23328:23705:26045:26051:2683:27086:2817:2824:2895:28996:29993:301:30812:3099:347731:3635:3728:4036:407021:4137:4155:4690:4897:4915:4916:5142:5144:51704:51761:541468:5435:54566:54674:54997:5578:5590:5734:5747:57496:575:57554:57556:576:5764:57698:577…
GO:0035235	ionotropic glutamate receptor signaling ...	24	9	1.1	6.2e-07	2891:2893:2894:2895:2900:2901:2903:2906:351
GO:0007626	locomotory behavior	190	26	8.74	6.5e-07	10752:111:1137:124925:23284:2775:2861:28996:2906:321:351:3766:4045:460:4857:55074:55084:56172:57731:64072:6616:6900:7143:774:8997:93145
GO:0007165	signal transduction	5994	340	275.88	9.0e-07	1000:10098:10144:10277:10297:10397:10411:10413:10439:10446:10475:10555:10602:10675:1075:10752:10788:10900:10982:111:1114:11141:11214:1124:112616:1128:113:1135:1137:115950:117:121665:124925:1271:1282:1284:134:1363:140710:147495:1495:1501:155066:161725:163486:1793:1795:1808:1827:1840:1948:1951:196527:1997:201305:202018:2045:2047:2048:2122:219287:221002:2246:2260:2263:22905:22983:23017:23025:23043:2…
GO:0044091	membrane biogenesis	32	10	1.47	1.0e-06	1000:11141:23180:288:302:5789:6281:9378:9379:9863
GO:0035637	multicellular organismal signaling	197	26	9.07	1.3e-06	23114:27345:287:288:29119:30818:3710:3728:3737:3752:480:489:4897:491:492:5144:55799:57731:59284:6334:6786:7143:775:776:785:817
GO:0061024	membrane organization	1286	96	59.19	1.5e-06	1000:10098:10397:1075:11141:114088:123036:129049:132320:134:1363:143425:1740:1793:1804:196527:203062:2048:22905:22979:23043:23114:23122:23180:23224:23250:23329:23671:26052:26509:27253:283576:287:288:2901:29993:301:302:30818:3099:342035:3728:3745:4036:407021:407024:408:4155:4363:4897:51090:51534:51735:51761:54997:5578:5590:57194:57217:575:5764:57731:5789:60412:6281:6453:65055:6616:6900:7018:7109:7…
GO:0032879	regulation of localization	2613	169	120.27	1.5e-06	1000:10411:10938:111:11141:1128:1137:114088:117:123036:129049:134:143425:1495:1588:1793:1804:192683:1951:196527:2048:2246:2260:22861:23025:23122:23224:23245:23328:23329:23514:23542:23607:23671:23705:259232:26045:26052:2683:27086:27253:27345:2775:2824:287:288:2901:29119:29969:29993:301:302:30818:30844:3099:3488:351:3710:3728:3737:3742:3745:3746:3752:3756:3766:3782:3785:3786:3925:407021:407024:408:…
GO:0060079	excitatory postsynaptic potential	106	18	4.88	1.5e-06	1135:1137:124925:134:23542:2891:2893:2894:2895:2900:2901:2903:2906:351:5590:56853:66000:9378
GO:0007215	glutamate receptor signaling pathway	76	15	3.5	1.6e-06	23025:23542:2891:2893:2894:2895:2900:2901:2903:2906:2913:351:3745:5923:59284
GO:0055085	transmembrane transport	1400	102	64.44	2.0e-06	11095:11141:1135:1137:115019:115584:1182:1183:125206:153328:155066:1804:196527:201305:222553:222962:23446:23542:25769:259232:27345:2823:28232:285175:287:288:2891:2893:2894:2895:2900:2901:2903:2906:30818:351:3737:3742:3745:3746:3752:3756:3766:3782:3785:3786:388662:41:4363:480:489:491:492:50651:5138:5142:5144:51555:54207:54997:55530:55532:55799:56172:57156:57194:57338:57348:57468:57578:5923:59284:6…
GO:0043269	regulation of ion transport	602	54	27.71	2.1e-06	1128:1137:117:134:1804:196527:2260:23542:259232:2775:2824:287:288:30818:351:3737:3742:3745:3746:3752:3756:3766:3785:3786:5142:5144:51761:54207:54997:55532:55799:57338:57731:5923:59284:6334:6529:6786:6833:7402:773:774:775:776:777:785:79026:79570:815:816:817:84766:88:9472
GO:0098655	cation transmembrane transport	713	61	32.82	2.2e-06	11141:125206:155066:1804:196527:25769:259232:27345:2823:287:288:2903:2906:30818:3737:3742:3745:3746:3752:3756:3766:3782:3785:3786:41:480:489:491:492:5138:5142:5144:54207:54997:55532:55799:57156:57338:57348:57468:59284:6334:6786:6833:7018:7109:7402:773:774:775:776:777:785:79026:817:84766:88:90550:9472:9497:9498
GO:0001764	neuron migration	143	21	6.58	2.4e-06	10752:1951:2260:23284:266727:2823:323:460:4897:4915:4916:5747:57556:57698:6695:6900:84623:8829:9201:92737:9856
GO:0007611	learning or memory	232	28	10.68	3.1e-06	1620:2048:23542:25769:2903:351:3710:41:4137:4915:54207:5590:57338:57468:5764:5803:5923:6446:6529:6616:6833:6900:7143:84630:8997:9369:9378:9379
GO:0021954	central nervous system neuron developmen...	71	14	3.27	3.6e-06	1009:2047:2048:2263:4133:4137:4915:5747:57731:6585:6900:8829:9201:9839
GO:0045162	clustering of voltage-gated sodium chann...	7	5	0.32	4.0e-06	132320:23114:342035:4897:57731
GO:0007009	plasma membrane organization	303	33	13.95	4.2e-06	1000:10098:10397:1804:196527:2048:22979:23043:23114:23122:23671:26509:283576:287:288:29993:302:30818:3728:3745:51735:54997:5590:57217:57731:6281:745:8291:84251:8650:88:8997:9053
GO:0030029	actin filament-based process	695	59	31.99	4.2e-06	10391:10411:10602:10788:11214:114793:1495:22998:23043:23122:23224:23242:23500:23607:23671:27289:2824:287:29119:29993:301:343263:3728:3752:3925:408:4336:4608:4690:4916:5142:5144:541468:54566:55243:5590:56776:5734:57471:57580:57698:57731:6281:64423:6710:6712:775:776:817:88:8829:9024:9026:93663:94134:9578:9844:9922:9938
GO:0021953	central nervous system neuron differenti...	160	22	7.36	4.3e-06	1009:121643:2047:2048:2263:23017:26038:266727:2895:4133:4137:4915:5747:57731:6095:6585:6695:6900:85442:8829:9201:9839
GO:0016043	cellular component organization	6233	347	286.88	4.4e-06	1000:1008:1009:10098:10277:10297:10382:10388:10391:10397:10411:10413:10439:10446:10602:10659:1075:10752:10788:10801:10938:11141:11170:11177:11214:1135:114088:114299:114788:114793:1182:123036:124925:1282:1284:129049:1302:132320:133584:134:1363:143425:1463:1495:1501:1504:152206:155066:157807:164684:165679:1740:1793:1804:1808:192683:1948:1951:196527:202018:202151:203062:2045:2047:2048:2120:2122:2224…
GO:0097118	neuroligin clustering involved in postsy...	4	4	0.18	4.5e-06	1000:9378:9379:9863
GO:0051961	negative regulation of nervous system de...	263	30	12.1	4.5e-06	124925:1495:1620:1840:1948:2045:2048:22882:22891:23500:26052:30812:351:4613:4916:5747:57540:5764:6585:6695:6696:6833:6900:7025:7143:7161:84894:8829:9451:9856
GO:0010720	positive regulation of cell development	531	48	24.44	6.5e-06	10413:10439:11141:124925:1620:1793:2048:2260:22891:23025:23242:2683:29993:30812:4036:4137:4690:4897:4915:4916:51704:51761:57554:57556:57580:5764:57698:57795:5789:6239:6281:6604:6925:6938:7048:7161:7421:8153:816:8202:8650:8829:8997:9472:950:9638:9839:9863
GO:0045161	neuronal ion channel clustering	12	6	0.55	6.8e-06	132320:23114:342035:4897:57731:6900
GO:0006812	cation transport	1073	81	49.39	6.8e-06	11141:1137:115584:117:125206:134:155066:1804:196527:23446:25769:259232:27345:2775:2823:2824:287:288:2903:2906:30818:3710:3737:3742:3745:3746:3752:3756:3766:3782:3785:3786:388662:4036:41:480:489:491:492:5138:5142:5144:54207:54997:55532:55799:57156:57338:57348:57468:57731:59284:6334:64072:6446:64849:6536:6570:6786:6833:7018:7109:7402:7421:773:774:775:776:777:785:79026:79570:815:816:817:84766:88:905…
GO:0001508	action potential	129	19	5.94	6.9e-06	1137:259232:27345:287:288:29119:3728:3737:3745:3752:6334:773:774:775:776:777:817:9472:950
GO:0060078	regulation of postsynaptic membrane pote...	118	18	5.43	7.3e-06	1135:1137:124925:134:23542:2891:2893:2894:2895:2900:2901:2903:2906:351:5590:56853:66000:9378
GO:0042551	neuron maturation	39	10	1.8	7.6e-06	132320:23114:27289:342035:351:4897:577:57731:5925:6900
GO:0045597	positive regulation of cell differentiat...	907	71	41.75	7.8e-06	1000:10413:10439:10938:11141:124925:1495:1620:1793:1948:202151:2048:2260:22891:23025:23051:23242:2683:2817:29993:301:30812:3635:4036:407024:4137:4690:4773:4897:4915:4916:51704:51761:54997:5578:55885:5590:575:57554:57556:57580:5764:57698:57795:5789:5925:6197:6239:6281:639:6604:6925:6938:7048:7161:7421:8153:816:8202:841:8546:861:8650:8829:8997:93145:9472:950:9638:9839:9863
GO:0007612	learning	131	19	6.03	8.7e-06	2048:23542:25769:2903:351:41:4915:57338:57468:5764:6529:6616:6833:6900:7143:8997:9369:9378:9379
GO:0050768	negative regulation of neurogenesis	245	28	11.28	8.9e-06	124925:1495:1620:1840:1948:2045:2048:22882:22891:23500:26052:30812:351:4613:4916:5747:57540:5764:6695:6696:6833:6900:7025:7143:7161:84894:8829:9856
GO:0034765	regulation of ion transmembrane transpor...	401	39	18.46	9.0e-06	1804:196527:23542:259232:287:288:30818:351:3737:3742:3745:3746:3752:3756:3766:3785:3786:5142:5144:54207:54997:55799:57338:5923:59284:6334:6786:6833:7402:773:774:776:777:785:79026:817:84766:88:9472
GO:0043087	regulation of GTPase activity	478	44	22	1.0e-05	10144:10297:10411:10602:10788:1124:116987:129049:163486:1793:202151:23329:23348:23365:23677:2775:28964:408:4915:4916:51735:5747:57580:577:5799:58504:5923:5998:6001:6251:6281:6654:79890:81704:84253:8829:8997:93663:94134:9628:9732:9901:9922:9938
GO:0007420	brain development	686	57	31.57	1.2e-05	1000:124925:1282:166378:1808:2045:2048:2260:2263:22891:23017:23224:26038:266727:2775:2895:2903:2906:3339:351:3746:388662:3925:4036:4155:473:4915:5354:5455:547:54768:57453:5764:6095:63827:6506:6585:66000:6712:6900:7048:7143:80031:83696:83943:83992:84623:84630:85442:8633:8650:8829:9118:9201:9638:9839:9915
GO:0043547	positive regulation of GTPase activity	407	39	18.73	1.3e-05	10144:10297:10411:10602:1124:116987:129049:163486:1793:202151:23329:23348:23365:2775:28964:408:4916:51735:57580:577:58504:5923:5998:6001:6251:6281:6654:79890:81704:84253:8829:8997:93663:94134:9628:9732:9901:9922:9938
GO:0051049	regulation of transport	1827	122	84.09	1.4e-05	10411:10938:111:11141:1128:1137:114088:117:123036:129049:134:143425:1588:1804:192683:196527:2260:22861:23025:23122:23329:23542:23607:23705:259232:26045:26052:2683:27086:27345:2775:2824:287:288:2901:29969:29993:301:302:30818:30844:3099:351:3710:3728:3737:3742:3745:3746:3752:3756:3766:3782:3785:3786:407024:408:41:4155:5138:5142:5144:51761:54207:54997:55532:5578:55799:5590:57338:5734:57540:57731:580…
GO:0044057	regulation of system process	537	47	24.72	1.9e-05	10659:11214:1128:121643:134:1588:2260:27345:2775:287:2903:2906:29119:30818:3488:3710:3728:3752:4608:480:489:491:492:5142:5144:5578:55799:5747:57731:59284:6446:6696:6786:6833:7143:7402:745:774:775:776:785:816:817:9026:9451:9472:9759
GO:0051336	regulation of hydrolase activity	1227	88	56.47	2.0e-05	10144:10297:10406:10411:10602:10788:1124:116154:116987:117:129049:163486:1740:1793:1827:202151:2045:2260:2263:22861:23329:23348:23365:23504:23677:25816:26051:2775:28964:2903:301:351:408:4137:4915:4916:50859:51232:51735:5521:5522:5590:57221:5747:57580:5764:577:5799:58189:58504:5923:5998:6001:6197:6251:6281:64788:6654:6695:7294:79890:80034:8036:817:81704:831:841:84253:84630:8743:8793:8829:8997:9024…
GO:0006816	calcium ion transport	400	38	18.41	2.0e-05	11141:1137:117:196527:25769:259232:2775:2823:287:2903:2906:3710:41:489:491:492:5138:5142:5144:55799:57338:59284:64072:6786:7421:773:774:775:776:777:785:79026:815:816:817:84766:90550:9472
GO:0097090	presynaptic membrane organization	14	6	0.64	2.0e-05	1000:11141:27253:5789:6900:9863
GO:0097091	synaptic vesicle clustering	9	5	0.41	2.2e-05	1000:27253:6853:79953:9863
GO:1904071	presynaptic active zone assembly	9	5	0.41	2.2e-05	1000:27253:6853:79953:9863
GO:0006935	chemotaxis	573	49	26.37	2.3e-05	10752:112616:1588:1808:1948:196527:2045:2047:2048:2246:2260:23114:2674:2817:301:323:351:3798:3800:4363:4684:4897:4916:5142:5144:54918:55243:5578:56896:5747:57556:57580:57731:6585:6654:6710:6712:6900:7143:8609:8633:8829:90249:9211:9369:9378:9638:9732:9846
GO:0034762	regulation of transmembrane transport	418	39	19.24	2.3e-05	1804:196527:23542:259232:287:288:30818:351:3737:3742:3745:3746:3752:3756:3766:3785:3786:5142:5144:54207:54997:55799:57338:5923:59284:6334:6786:6833:7402:773:774:776:777:785:79026:817:84766:88:9472
GO:0042330	taxis	574	49	26.42	2.4e-05	10752:112616:1588:1808:1948:196527:2045:2047:2048:2246:2260:23114:2674:2817:301:323:351:3798:3800:4363:4684:4897:4916:5142:5144:54918:55243:5578:56896:5747:57556:57580:57731:6585:6654:6710:6712:6900:7143:8609:8633:8829:90249:9211:9369:9378:9638:9732:9846
GO:0060322	head development	723	58	33.28	2.7e-05	1000:124925:1282:166378:1808:2045:2048:2260:2263:22891:23017:23224:26038:266727:2775:2895:2903:2906:3339:351:3746:388662:3925:4036:4155:473:4915:5354:5455:547:54768:57453:5764:6095:63827:6506:6585:66000:6712:6900:7048:7143:80031:83696:83943:83992:84159:84623:84630:85442:8633:8650:8829:9118:9201:9638:9839:9915
GO:0023061	signal release	436	40	20.07	2.7e-05	10411:111:114088:123036:134:143425:1588:2260:23025:27345:2901:301:3710:3745:387597:408:41:5578:5799:6447:6536:6616:6696:6833:6853:773:774:775:776:777:815:8224:8497:8499:8997:9024:90550:9378:9379:9783
GO:0061337	cardiac conduction	143	19	6.58	3.1e-05	287:29119:30818:3710:3728:3752:480:489:491:492:5144:55799:57731:59284:6786:775:776:785:817
GO:0006813	potassium ion transport	235	26	10.82	3.3e-05	134:1804:196527:25769:259232:27345:287:288:30818:3737:3742:3745:3746:3752:3756:3766:3782:3785:3786:480:54207:57468:6833:776:88:9472
GO:0007269	neurotransmitter secretion	145	19	6.67	3.8e-05	114088:123036:143425:23025:27345:2901:41:5799:6536:6616:6853:774:815:8224:8497:8499:9378:9379:9783
GO:0070838	divalent metal ion transport	443	40	20.39	3.9e-05	11141:1137:117:196527:25769:259232:2775:2823:287:2903:2906:3710:41:489:491:492:5138:5142:5144:55532:55799:57338:59284:64072:6786:7018:7421:773:774:775:776:777:785:79026:815:816:817:84766:90550:9472
GO:0060291	long-term synaptic potentiation	66	12	3.04	4.1e-05	2048:25769:26045:2903:351:3710:4915:5590:5764:6616:7143:8997
GO:0048518	positive regulation of biological proces...	5959	327	274.27	4.2e-05	1000:10098:10144:10297:10397:10408:10411:10413:10439:10475:10485:10555:10602:10687:1075:10788:10801:10900:10938:111:11141:11214:1124:1128:113:115019:116496:116987:117:121643:121665:124925:1271:129049:133584:134:135112:143425:1495:1588:1620:163486:164832:1793:1871:192683:1948:196527:1997:2000:202018:202151:2045:2047:2048:2120:2122:221002:2246:2260:2263:22861:22891:22905:23025:23043:23051:23122:231…
GO:1990709	presynaptic active zone organization	10	5	0.46	4.2e-05	1000:27253:6853:79953:9863
GO:0071804	cellular potassium ion transport	198	23	9.11	4.3e-05	1804:196527:259232:27345:287:288:30818:3737:3742:3745:3746:3752:3756:3766:3782:3785:3786:54207:57468:6833:776:88:9472
GO:0071805	potassium ion transmembrane transport	198	23	9.11	4.3e-05	1804:196527:259232:27345:287:288:30818:3737:3742:3745:3746:3752:3756:3766:3782:3785:3786:54207:57468:6833:776:88:9472
GO:0050805	negative regulation of synaptic transmis...	77	13	3.54	4.5e-05	134:25769:27253:2770:2824:2895:3745:41:4137:56853:57406:6529:7143
GO:0016477	cell migration	1417	97	65.22	4.6e-05	1000:10752:134:140885:147495:1588:1793:1948:1951:196527:2047:221002:2246:2260:23122:23224:23284:23328:23607:23671:266727:2683:27086:2817:2823:301:30812:323:3488:351:3635:3728:407021:407024:4363:460:4690:473:4773:4897:4915:4916:50512:5142:5144:5287:541468:5455:54566:5578:5590:5734:57406:5747:575:57556:57580:5764:57698:5792:58516:6239:6446:64759:6585:6654:6672:6695:6900:7048:7143:753:80031:80725:81…
GO:0071840	cellular component organization or bioge...	6385	347	293.87	4.6e-05	1000:1008:1009:10098:10277:10297:10382:10388:10391:10397:10411:10413:10439:10446:10602:10659:1075:10752:10788:10801:10938:11141:11170:11177:11214:1135:114088:114299:114788:114793:1182:123036:124925:1282:1284:129049:1302:132320:133584:134:1363:143425:1463:1495:1501:1504:152206:155066:157807:164684:165679:1740:1793:1804:1808:192683:1948:1951:196527:202018:202151:203062:2045:2047:2048:2120:2122:2224…
GO:0048870	cell motility	1545	104	71.11	4.7e-05	1000:10752:134:140885:147495:1495:1588:1793:1948:1951:196527:2047:221002:2246:2260:23122:23224:23284:23328:23607:23671:266727:2683:27086:2817:2823:301:30812:323:3488:351:3635:3728:407021:407024:4363:460:4690:473:4773:480:4897:4915:4916:50512:50859:5142:5144:5287:541468:5455:54566:55036:5578:5590:5734:57406:5747:575:57556:57580:5764:57698:5792:58516:6239:6446:64759:6585:6654:6672:6695:6900:7048:71…
GO:0051674	localization of cell	1545	104	71.11	4.7e-05	1000:10752:134:140885:147495:1495:1588:1793:1948:1951:196527:2047:221002:2246:2260:23122:23224:23284:23328:23607:23671:266727:2683:27086:2817:2823:301:30812:323:3488:351:3635:3728:407021:407024:4363:460:4690:473:4773:480:4897:4915:4916:50512:50859:5142:5144:5287:541468:5455:54566:55036:5578:5590:5734:57406:5747:575:57556:57580:5764:57698:5792:58516:6239:6446:64759:6585:6654:6672:6695:6900:7048:71…
GO:0072659	protein localization to plasma membrane	240	26	11.05	4.7e-05	1000:10098:1804:2048:22979:23043:23114:23122:283576:287:288:29993:302:30818:3728:3745:51735:54997:5590:57217:57731:6281:8650:88:8997:9053
GO:0072511	divalent inorganic cation transport	447	40	20.57	4.7e-05	11141:1137:117:196527:25769:259232:2775:2823:287:2903:2906:3710:41:489:491:492:5138:5142:5144:55532:55799:57338:59284:64072:6786:7018:7421:773:774:775:776:777:785:79026:815:816:817:84766:90550:9472
GO:0044802	single-organism membrane organization	1083	78	49.85	5.2e-05	1000:10098:10397:1075:11141:114088:123036:129049:132320:134:1363:143425:1740:1804:196527:203062:2048:22979:23043:23114:23122:23180:23224:23250:23329:23671:26052:26509:27253:283576:287:288:2901:29993:301:302:30818:3099:342035:3728:3745:407021:407024:4363:4897:51090:51735:51761:54997:5578:5590:57194:57217:5764:57731:5789:60412:6281:65055:6616:6900:7109:7161:745:815:8291:83696:841:84251:8650:88:8997…
GO:1990778	protein localization to cell periphery	242	26	11.14	5.4e-05	1000:10098:1804:2048:22979:23043:23114:23122:283576:287:288:29993:302:30818:3728:3745:51735:54997:5590:57217:57731:6281:8650:88:8997:9053
GO:0044089	positive regulation of cellular componen...	482	42	22.18	5.7e-05	1000:10411:10602:10788:10801:11141:202018:2047:2048:23122:23187:23242:23284:23514:26045:26052:2823:2895:347731:4137:4690:4915:4916:5305:54674:55243:5578:575:576:577:5789:6281:64084:79837:79953:84630:8829:9026:9378:94030:9759:9863
GO:0051345	positive regulation of hydrolase activit...	729	57	33.55	6.5e-05	10144:10297:10411:10602:1124:116987:117:129049:163486:1793:202151:2260:2263:22861:23329:23348:23365:2775:28964:2903:351:408:4137:4916:51735:5590:57580:577:58504:5923:5998:6001:6251:6281:64788:6654:7294:79890:81704:841:84253:84630:8743:8829:8997:9026:93663:94134:9451:9472:9628:9705:9732:9863:9901:9922:9938
GO:0007166	cell surface receptor signaling pathway	2869	173	132.05	6.7e-05	1000:10098:10297:10413:10475:10555:111:117:121665:1271:1282:1284:134:1363:140710:147495:1495:1501:155066:163486:1793:1840:1948:1951:196527:1997:2045:2047:2048:219287:2246:2260:2263:22905:23017:23025:23043:23072:23180:23284:23328:23462:23500:23542:26509:2674:27122:2775:2817:284948:2869:28755:2891:2893:2894:2895:28964:28996:2900:2901:2903:2906:29121:2913:29969:301:302:3437:347731:3488:351:3635:3660…
GO:0050769	positive regulation of neurogenesis	410	37	18.87	7.6e-05	11141:124925:1620:2048:2260:22891:23025:23242:29993:30812:4036:4137:4690:4897:4915:4916:51704:51761:57554:57556:5764:57698:57795:5789:6604:6925:6938:7161:8153:816:8650:8829:8997:950:9638:9839:9863
GO:0030534	adult behavior	140	18	6.44	7.7e-05	10752:1137:124925:27253:28996:2906:351:3766:55074:57578:57731:6506:6712:6900:8997:9369:9378:9379
GO:0050770	regulation of axonogenesis	153	19	7.04	7.9e-05	10439:1808:2045:2048:4133:4137:4897:4915:4916:5747:57689:57698:6696:6900:7143:8153:84894:8829:9839
GO:0008016	regulation of heart contraction	248	26	11.41	8.1e-05	10659:121643:134:2775:287:29119:30818:3710:3728:3752:480:489:491:492:5142:5144:55799:57731:59284:6786:774:775:776:785:817:9759
GO:0048168	regulation of neuronal synaptic plastici...	51	10	2.35	9.3e-05	2048:23025:351:3766:57338:5923:6900:815:816:8997
GO:0006836	neurotransmitter transport	183	21	8.42	0.00011	114088:123036:143425:23025:27345:2824:2901:3766:41:5799:6536:6616:6853:774:815:8224:8497:8499:9378:9379:9783
GO:0007010	cytoskeleton organization	1234	85	56.8	0.00011	10297:10382:10391:10411:10602:10788:11214:114793:1495:152206:1793:1808:202151:22983:22998:23043:23122:23187:23224:23242:23500:23607:23671:26112:27289:2770:2824:287:288:29993:301:343263:3728:3925:408:4133:4134:4135:4137:4608:4690:4916:51761:541468:54566:54768:55036:55243:5590:56776:5734:5747:57471:57556:57580:57698:57731:5925:6281:64423:66000:6710:6712:6900:7368:79187:79929:81551:8379:88:8829:8850…
GO:0060560	developmental growth involved in morphog...	225	24	10.36	0.00011	10413:10439:1808:2045:2246:2263:23025:23242:351:4137:4897:4916:5590:57698:6585:66000:6696:7048:7143:8153:8829:9201:9839:9863
GO:0051234	establishment of localization	5075	281	233.58	0.00012	1036:10411:10466:10555:10675:1075:10788:10938:11095:111:11141:11214:1128:1135:1137:114088:115019:115584:116987:117:1182:1183:118429:123036:125206:129049:134:140885:143425:143458:152789:153328:155066:1588:163486:1793:1804:1808:192683:196527:201305:202151:203062:222553:222962:2260:22861:22905:23025:23114:23122:23180:23224:23245:23250:23329:23423:23446:23514:23542:23607:23677:23705:23762:25769:25923…
GO:0050794	regulation of cellular process	10927	552	502.92	0.00012	1000:10098:10144:10277:10297:10382:10388:10397:10406:10408:10411:10413:10439:10446:10475:10485:10555:10602:10675:10687:1075:10752:10788:10801:10900:10938:109504726:10982:11016:11095:111:1114:11141:11170:11177:11214:1124:112616:1128:112885:113:1135:1137:114088:114299:114788:114793:115950:116154:116496:117:121441:121643:121665:123036:124925:1271:1282:1284:129049:133584:134:135112:1363:140290:140710…
GO:0007528	neuromuscular junction development	43	9	1.98	0.00012	1282:23025:288:351:4915:5764:7402:785:8997
GO:0030036	actin cytoskeleton organization	601	48	27.66	0.00015	10391:10411:10602:10788:11214:114793:1495:22998:23043:23122:23242:23500:23607:23671:27289:2824:29993:301:343263:3925:408:4608:4690:4916:541468:54566:55243:5590:56776:5734:57471:57580:57698:57731:6281:64423:6710:6712:88:8829:9024:9026:93663:94134:9578:9844:9922:9938
GO:0097479	synaptic vesicle localization	122	16	5.62	0.00015	1000:114088:23025:26052:27253:2901:29993:6453:6570:6616:6853:79953:8120:8546:9783:9863
GO:0050905	neuromuscular process	98	14	4.51	0.00015	111:23261:2895:2903:2906:351:3756:51761:57338:64072:7143:80207:9378:9543
GO:0006810	transport	4969	275	228.7	0.00015	1036:10411:10466:10555:10675:1075:10788:10938:11095:111:11141:11214:1128:1135:1137:114088:115019:115584:116987:117:1182:1183:118429:123036:125206:129049:134:140885:143425:143458:152789:153328:155066:1588:163486:1793:1804:1808:192683:196527:201305:202151:203062:222553:222962:2260:22861:22905:23025:23114:23122:23180:23224:23245:23250:23329:23423:23446:23542:23607:23677:23705:23762:25769:259232:2604…
GO:0007270	neuron-neuron synaptic transmission	135	17	6.21	0.00016	134:23025:23349:23542:2891:2895:2901:2913:57492:6529:6536:7143:8224:85445:8997:9228:9378
GO:0050806	positive regulation of synaptic transmis...	135	17	6.21	0.00016	2048:23025:25769:26045:26052:2903:351:3710:4915:5590:5764:64084:6616:7143:8997:9211:9378
GO:1903522	regulation of blood circulation	290	28	13.35	0.00018	10659:1128:121643:134:27345:2775:287:29119:30818:3710:3728:3752:480:489:491:492:5142:5144:55799:57731:59284:6786:774:775:776:785:817:9759
GO:0010721	negative regulation of cell development	320	30	14.73	0.00018	124925:1495:1620:1840:1948:2045:2048:22882:22891:23500:26052:30812:351:407024:4613:4916:5747:57540:5764:6695:6696:6833:6900:7025:7143:7161:753:84894:8829:9856
GO:0051716	cellular response to stimulus	7400	390	340.59	0.00018	1000:10098:10144:10277:10297:10397:10411:10413:10439:10446:10475:10555:10602:10675:1075:10752:10777:10788:10858:10900:10938:10982:111:1114:11141:11214:1124:112616:1128:113:1135:1137:115950:116496:117:121665:124925:1271:1282:1284:134:135112:1363:140710:147495:1495:1501:152206:155066:1588:161725:1620:163486:1793:1795:1808:1827:1840:192683:1948:1951:196527:1997:201305:201595:202018:2045:2047:2048:21…
GO:0019932	second-messenger-mediated signaling	233	24	10.72	0.00020	10411:117:121665:1827:2770:287:2903:2906:3632:3710:4137:4773:5138:5144:51555:55784:576:775:817:8844:90550:9451:9472:9759
GO:0001505	regulation of neurotransmitter levels	191	21	8.79	0.00020	114088:123036:143425:23025:27345:2824:2901:3766:41:5799:6536:6616:6853:774:815:8224:8497:8499:9378:9379:9783
GO:0045665	negative regulation of neuron differenti...	191	21	8.79	0.00020	124925:1840:1948:2045:2048:22882:22891:26052:30812:351:5747:57540:6695:6696:6900:7025:7143:7161:84894:8829:9856
GO:0031290	retinal ganglion cell axon guidance	20	6	0.92	0.00021	2045:2047:2048:4897:6585:8829
GO:0003015	heart process	278	27	12.8	0.00021	10659:11214:121643:134:2775:287:29119:30818:3710:3728:3752:480:489:491:492:5142:5144:55799:57731:59284:6786:774:775:776:785:817:9759
GO:0048522	positive regulation of cellular process	5138	282	236.48	0.00022	1000:10098:10397:10408:10411:10413:10439:10475:10485:10555:10602:10687:1075:10788:10801:10900:10938:111:11141:11214:1124:1128:113:116496:117:121643:121665:124925:1271:133584:134:135112:143425:1495:1588:1620:164832:1793:1871:192683:1948:196527:1997:2000:202018:202151:2045:2047:2048:2120:2122:221002:2246:2260:2263:22861:22891:22905:23025:23043:23051:23122:2313:23187:23224:23242:23261:23263:23284:23…
GO:0065009	regulation of molecular function	3295	191	151.66	0.00024	10144:10297:10406:10408:10411:10475:10602:10675:10788:10900:111:1114:11214:1124:112616:113:116154:116987:117:121665:129049:132320:134:163486:165679:1740:1793:1795:1804:1827:202151:2045:2048:221002:2246:2260:2263:22861:23043:23179:23263:23328:23329:23348:23365:23462:23504:23542:23677:255426:25816:26051:2674:27147:27345:2775:287:288:28964:28996:2903:2906:2913:29969:301:302:30818:347731:351:3728:374…
GO:0051056	regulation of small GTPase mediated sign...	310	29	14.27	0.00024	10144:11214:1124:117:2048:221002:23263:23365:23607:347273:3925:408:4853:57221:57580:58504:5923:6453:6654:8036:84249:84253:8829:8997:93663:94134:9901:9922:9938
GO:0038007	netrin-activated signaling pathway	8	4	0.37	0.00027	5747:57698:8633:90249
GO:0021955	central nervous system neuron axonogenes...	29	7	1.33	0.00027	1009:2047:2048:5747:57731:9201:9839
GO:0042063	gliogenesis	253	25	11.64	0.00028	1000:10397:147495:1840:22891:23224:23500:2817:301:30812:351:3766:4036:4137:4613:4915:4916:5354:5764:5803:6833:6900:7161:745:92737
GO:0086010	membrane depolarization during action po...	48	9	2.21	0.00030	259232:287:288:6334:773:774:775:776:777
GO:0050789	regulation of biological process	11497	574	529.16	0.00030	1000:10098:10144:10277:10297:10382:10388:10397:10406:10408:10411:10413:10439:10446:10475:10485:10555:10602:10659:10675:10687:1075:10752:10788:10801:10900:10938:109504726:10982:11016:11095:111:1114:11141:11170:11177:11214:1124:112616:1128:112885:113:1135:1137:114088:114299:114788:114793:115019:115950:116154:116496:116987:117:121441:121643:121665:123036:124925:1271:1282:1284:129049:133584:134:13511…
GO:0050773	regulation of dendrite development	131	16	6.03	0.00034	11141:114788:124925:23043:23242:26052:29993:57580:577:5789:80725:816:85442:8997:9762:9856
GO:0048588	developmental cell growth	200	21	9.21	0.00037	10439:1808:2045:23025:23242:351:4137:4897:4916:5590:57698:6585:66000:6696:7048:7143:8153:8829:9201:9472:9839
GO:0060997	dendritic spine morphogenesis	50	9	2.3	0.00041	1501:2047:2048:22891:26052:80725:816:8997:9762
GO:0007158	neuron cell-cell adhesion	15	5	0.69	0.00042	460:7143:9369:9378:9379
GO:0060047	heart contraction	275	26	12.66	0.00042	10659:121643:134:2775:287:29119:30818:3710:3728:3752:480:489:491:492:5142:5144:55799:57731:59284:6786:774:775:776:785:817:9759
GO:0031346	positive regulation of cell projection o...	337	30	15.51	0.00044	10602:10801:11141:124925:202018:2260:23025:23242:26052:2823:29993:4137:4690:4915:4916:51761:57554:5764:57698:5789:6239:8153:816:8829:8997:950:9638:9759:9839:9863
GO:0018209	peptidyl-serine modification	307	28	14.13	0.00046	10411:133584:22983:28996:351:408:4690:4915:4916:50859:5144:53944:5578:5590:57172:57731:6197:6446:7048:79012:815:816:817:84630:9024:9201:9451:960
GO:0006930	substrate-dependent cell migration, cell...	9	4	0.41	0.00047	23607:4690:57698:8829
GO:0021952	central nervous system projection neuron...	23	6	1.06	0.00048	1009:2047:2048:57731:9201:9839
GO:0051648	vesicle localization	248	24	11.41	0.00050	1000:1075:114088:23025:23122:26052:27253:2901:29993:4336:5590:60412:6453:6570:6616:6853:7109:79953:8120:83696:8546:9783:9863:9871
GO:0008104	protein localization	2434	145	112.03	0.00052	1000:10098:10411:10466:10938:111:1128:116987:121441:129049:134:1363:143425:1495:152789:155066:163486:1740:1804:192683:1951:202151:203062:2048:220296:22861:22979:23043:23114:23122:23180:23224:23245:23329:23423:23514:23607:23677:23705:27030:27086:27147:2824:283576:283987:287:288:2895:2901:2903:29969:29993:301:302:30818:3099:321:3710:3728:3745:3782:3798:3800:387597:387923:4036:407024:408:4137:4155:4…
GO:0048514	blood vessel morphogenesis	635	48	29.23	0.00052	1000:10411:10413:1282:1284:1948:2047:2048:2246:2260:2263:22905:23328:23462:26051:2683:28996:301:302:3099:3339:3728:4036:406912:407021:407024:4897:4915:5578:5747:575:57556:576:5764:577:58504:6095:639:6461:6654:6672:6786:6833:7048:861:8829:9444:9451
GO:0042552	myelination	110	14	5.06	0.00052	10397:23114:2817:287:3766:4155:51090:5354:6334:6900:7368:745:9444:9451
GO:0007015	actin filament organization	356	31	16.39	0.00052	10411:10602:10788:1495:23122:23242:23607:23671:27289:29993:343263:3925:408:4608:4690:55243:56776:5734:57471:57580:57698:57731:6281:6710:6712:88:8829:9026:93663:94134:9938
GO:0008038	neuron recognition	32	7	1.47	0.00052	1951:2048:351:4897:50863:6900:8829
GO:0034332	adherens junction organization	123	15	5.66	0.00053	1000:1008:1009:1495:23122:23705:253559:2824:3728:5747:57863:6281:8650:88:8829
GO:0008219	cell death	2183	132	100.47	0.00053	10277:10388:10397:10408:10413:10687:1075:10752:11214:115584:117:1271:134:135112:1495:1620:1793:1948:196527:2045:2047:2120:2122:2260:2263:22861:23017:23043:23239:23254:23263:23321:23365:23429:23705:25816:259230:2683:27086:283349:2861:2869:2895:28996:2901:2903:301:30812:30818:3099:318:323:333:3437:351:3635:3728:3745:407021:407024:408:4091:4137:4613:4690:4853:4915:4916:5151:5178:54469:5455:55074:550…
GO:0016265	death	2183	132	100.47	0.00053	10277:10388:10397:10408:10413:10687:1075:10752:11214:115584:117:1271:134:135112:1495:1620:1793:1948:196527:2045:2047:2120:2122:2260:2263:22861:23017:23043:23239:23254:23263:23321:23365:23429:23705:25816:259230:2683:27086:283349:2861:2869:2895:28996:2901:2903:301:30812:30818:3099:318:323:333:3437:351:3635:3728:3745:407021:407024:408:4091:4137:4613:4690:4853:4915:4916:5151:5178:54469:5455:55074:550…
GO:0006915	apoptotic process	1915	118	88.14	0.00054	10277:10388:10397:10408:10413:10687:1075:10752:11214:115584:1271:134:1495:1793:196527:2045:2120:2122:2260:2263:22861:23017:23043:23239:23263:23321:23365:23429:23705:25816:259230:2683:27086:283349:2869:2895:28996:2901:2903:301:30812:30818:3099:318:323:333:3437:351:3635:3745:407021:407024:408:4091:4137:4690:4853:4915:4916:5178:54469:5455:55074:55075:55164:5521:55532:5578:55819:5590:56776:5747:57556…
GO:0045666	positive regulation of neuron differenti...	327	29	15.05	0.00058	11141:124925:1620:2260:23025:23242:29993:4137:4690:4897:4915:4916:51704:51761:57554:5764:57698:57795:5789:6925:6938:8153:816:8829:8997:950:9638:9839:9863
GO:0048668	collateral sprouting	24	6	1.1	0.00062	2045:23242:351:6696:8153:9839
GO:0051640	organelle localization	489	39	22.51	0.00062	1000:1075:114088:23025:23122:23224:26052:27253:2901:29993:4134:4135:4137:4336:547:5590:56776:5747:5925:60412:6453:6570:6585:6616:6853:7109:79929:79953:8120:83696:8379:85300:8546:867:9638:9783:9846:9863:9871
GO:1902578	single-organism localization	4700	257	216.32	0.00063	1000:10098:1036:10411:10466:10555:1075:10788:10938:11095:111:11141:1128:1135:1137:114088:115019:115584:117:1182:1183:123036:125206:134:1363:140885:143425:153328:155066:1588:163486:1740:1793:1804:192683:196527:201305:202151:2048:222553:222962:2260:22861:22979:23025:23043:23114:23122:23180:23224:23250:23423:23446:23542:23677:23705:23762:25769:259232:26045:26052:2683:27086:27147:27253:27345:2775:282…
GO:0051899	membrane depolarization	100	13	4.6	0.00066	1137:259232:287:288:5590:6334:773:774:775:776:777:785:817
GO:0007272	ensheathment of neurons	113	14	5.2	0.00068	10397:23114:2817:287:3766:4155:51090:5354:6334:6900:7368:745:9444:9451
GO:0008366	axon ensheathment	113	14	5.2	0.00068	10397:23114:2817:287:3766:4155:51090:5354:6334:6900:7368:745:9444:9451
GO:0010959	regulation of metal ion transport	346	30	15.92	0.00068	117:134:1804:196527:2775:287:288:30818:3746:5142:5144:54997:55532:57338:57731:6786:6833:7402:774:775:776:785:79026:79570:815:816:817:84766:88:9472
GO:0009071	serine family amino acid catabolic proce...	10	4	0.46	0.00075	1036:10993:2731:875
GO:0097104	postsynaptic membrane assembly	10	4	0.46	0.00075	1000:9378:9379:9863
GO:0035640	exploration behavior	25	6	1.15	0.00078	10752:1137:1620:4045:57338:7143
GO:0015672	monovalent inorganic cation transport	596	45	27.43	0.00078	1137:115584:125206:134:155066:1804:196527:23446:25769:259232:27345:2824:287:288:30818:3737:3742:3745:3746:3752:3756:3766:3782:3785:3786:41:480:54207:54997:57468:57731:6334:6446:64849:6570:6833:7109:7402:776:79570:817:88:9472:9497:9498
GO:0032970	regulation of actin filament-based proce...	365	31	16.8	0.00079	10411:10602:10788:11214:23122:23607:23671:2824:287:29119:3728:3752:3925:4690:4916:5142:5144:55243:5734:57580:57731:6281:6710:6712:775:776:817:88:8829:9026:93663
GO:0060341	regulation of cellular localization	1295	84	59.6	0.00083	1000:10411:10938:111:11141:1128:1137:114088:117:123036:134:143425:1588:192683:2048:2260:22861:23025:23122:23245:23514:23607:23705:26052:2683:27086:27253:27345:2824:287:288:2901:29969:301:3710:3728:3737:3745:3782:407024:408:41:4137:4155:5138:5144:5578:5590:5734:5764:580:5925:6447:65055:6616:6672:6696:6833:6853:7161:773:775:776:777:79792:80725:815:817:8379:841:8650:88:8997:9024:9026:90550:9201:9378…
GO:0018105	peptidyl-serine phosphorylation	288	26	13.26	0.00084	10411:22983:28996:351:408:4690:4915:4916:5144:53944:5578:5590:57172:57731:6197:6446:7048:79012:815:816:817:84630:9024:9201:9451:960
GO:0065007	biological regulation	12017	593	553.09	0.00090	1000:10098:10144:10277:10297:1036:10382:10388:10397:10406:10408:10411:10413:10439:10446:10475:10485:10555:10602:10659:10675:10687:1075:10752:10788:10801:10900:10938:109504726:10982:11016:11095:111:1114:11141:11170:11177:11214:1124:112616:1128:112885:113:1135:1137:114088:114299:114788:114793:115019:115950:116154:116496:116987:117:1182:121441:121643:121665:123036:124925:1271:1282:1284:129049:132320…
GO:2001257	regulation of cation channel activity	117	14	5.39	0.00097	287:288:3746:5142:5144:57338:6786:6833:785:79026:817:84766:88:9472
GO:0010941	regulation of cell death	1660	103	76.4	0.00100	10388:10397:10408:10413:10687:1075:10752:11214:117:1271:134:135112:1495:1948:196527:2045:2047:2122:2260:2263:22861:23017:23043:23239:23263:23321:23365:23429:25816:259230:2683:27086:283349:2861:2869:2895:28996:2901:2903:301:30812:323:3437:3635:3745:407021:407024:408:4091:4137:4613:4690:4853:4915:4916:5151:54469:5455:55074:55164:55532:5578:5590:56776:5747:57580:5764:580:6197:6446:6453:6654:6672:716…
