# Supplementary material for: Automatic detection of genomic regions with informative epigenetic patterns
Source: BMC Genomics. 2018 Nov 28;19:847. doi: 10.1186/s12864-018-5286-5 (PMC6264639; doi:10.1186/s12864-018-5286-5)
Supplement: Supplementary file 3 — Full lists of GO enriched terms (BP: biological processes, and CC: cellular compartment) for the three experiments, including the genes overlapping with the detected windows within each GO term. (ZIP 33 kb) [file 12864_2018_5286_MOESM3_ESM.zip › Additional_file_3/CC_brain_ALL_adjustedpcut.bed.txt]

GO.ID	Term	Annotated	Significant	Expected	Fisher Test	Significant Genes
GO:0045202	synapse	807	123	37.11	< 1e-30	1000:10439:11141:1128:1135:1137:114088:1182:124925:126129:133584:134:1363:143425:1740:192683:2045:2048:2263:22839:23017:23025:23057:23504:23542:23705:253559:26045:26052:26059:2823:287:288:2891:2893:2894:2895:2900:2901:2903:2906:2913:29993:321:323:347731:351:3737:3745:3756:3766:386617:388662:408:41:4133:4134:4137:4897:491:4915:5138:5142:547:55450:55530:55964:56144:56899:57453:57497:575:57554:5764:…
GO:0097458	neuron part	1299	162	59.74	< 1e-30	100505385:10382:10439:10752:11141:11170:1128:1137:114088:117:1182:124925:126129:134:1363:140767:143425:1501:1620:1740:192683:2045:2047:2048:220296:23025:23114:23242:23245:23284:23542:23762:253559:26052:26059:2775:2781:2823:287:288:2891:2893:2895:2900:2901:2903:2913:29993:30818:321:323:342035:351:3710:3737:3742:3745:3746:3752:3756:3766:3782:3785:3786:3798:3800:386617:388662:3925:4036:408:4133:4134…
GO:0071944	cell periphery	5476	409	251.83	< 1e-30	1000:1008:1009:10098:10297:10397:10411:10501:10555:10602:10675:10752:10788:10801:10900:10938:111:11141:11214:1128:113:1135:1137:114299:114784:114788:115019:115584:116496:117:1182:1183:118429:121665:123036:124925:125206:126129:1271:134:1363:140885:143425:143458:147495:1495:152404:171586:1740:1804:1808:192683:1948:1951:196527:2045:2047:2048:219287:222865:222962:2246:2260:2263:22839:22882:22979:2298…
GO:0005886	plasma membrane	5378	398	247.33	4.3e-29	1000:1008:1009:10098:10297:10397:10411:10501:10555:10602:10675:10752:10788:10900:10938:111:11141:1128:113:1135:1137:114299:114784:114788:115019:115584:116496:117:1182:1183:118429:121665:123036:124925:125206:126129:1271:134:1363:140885:143425:143458:147495:1495:152404:171586:1740:1804:1808:192683:1948:1951:196527:2045:2047:2048:219287:222865:222962:2260:2263:22839:22882:22979:22983:23017:23025:230…
GO:0043005	neuron projection	984	129	45.25	5.2e-28	100505385:10382:10439:10752:11141:11170:1128:1137:114088:117:124925:126129:134:140767:1501:1620:1740:2045:2047:2048:220296:23025:23114:23242:23284:23762:253559:26052:26059:2775:2781:2823:287:288:2891:2893:2895:2901:2903:2913:29993:30818:323:342035:351:3737:3742:3745:3746:3752:3756:3785:3786:3798:3800:3925:4036:408:4133:4134:4135:4137:4155:4897:4915:5142:547:55243:55450:5590:5602:56896:56899:57172…
GO:0044459	plasma membrane part	2676	236	123.07	5.7e-25	1000:10098:10297:10501:10675:10938:11141:1128:1135:1137:115019:115584:117:1182:1183:118429:125206:126129:1271:134:1363:147495:1495:1740:1804:1948:2045:2047:2048:222865:222962:2260:2263:23017:23025:23043:23122:23224:23284:23705:253559:25769:259230:26045:26052:26059:26509:266727:2683:27253:27345:2770:2775:2781:2817:28232:283999:2845:2861:287:288:2891:2893:2894:2895:2900:2901:2903:2906:29121:2913:29…
GO:0044456	synapse part	663	95	30.49	1.9e-23	1000:11141:1128:1135:1137:114088:1182:124925:134:1363:143425:1740:192683:2045:2048:23017:23025:23542:26045:26052:26059:2823:287:288:2891:2893:2894:2895:2900:2901:2903:2906:2913:321:347731:351:3737:3745:3756:3766:386617:388662:408:4133:4134:4137:4915:5138:5142:547:55450:55530:56899:57497:575:57554:57689:577:5799:6001:64084:6536:6570:66000:6616:6654:6695:6833:6853:7402:774:775:79870:79953:80059:807…
GO:0098794	postsynapse	415	69	19.09	7.8e-21	1000:11141:1128:1135:1137:124925:134:1740:2045:2048:23017:23542:26045:26052:2823:287:288:2891:2893:2894:2895:2900:2901:2903:2906:2913:347731:351:3745:3756:386617:408:4133:4134:4137:4915:5142:547:55450:56899:57497:575:57554:57689:577:6001:64084:66000:6616:6654:6695:6853:7402:775:79870:79953:80059:80725:815:8224:83992:88:8927:8997:9026:9201:9228:9762:9863
GO:0042995	cell projection	1937	179	89.08	1.3e-20	1000:100505385:10297:10382:10411:10439:10752:10788:10801:10938:111:11141:11170:1128:1137:114088:117:121441:124925:126129:132320:134:140767:1495:1501:152206:158135:1620:164395:1740:202018:2045:2047:2048:220296:23025:23114:23122:23150:23224:23242:23284:23329:23607:23762:253559:26051:26052:26059:2683:2775:2781:2823:287:288:2891:2893:2895:2901:2903:29119:2913:29993:301:302:30818:323:342035:351:3710:3…
GO:0036477	somatodendritic compartment	688	92	31.64	1.3e-20	10382:10439:10752:11141:1128:1137:114088:124925:126129:134:1363:140767:1501:1620:2045:2047:2048:23114:23242:23245:23542:23762:26052:2775:2781:2823:288:2891:2893:2895:2901:2913:30818:351:3710:3737:3745:3746:3752:3756:3782:3798:4036:408:4133:4135:4137:4155:460:5142:547:55243:55450:5590:56896:56899:57468:57471:575:57580:57698:57731:57795:5792:6001:66000:6616:6654:6712:6853:6900:773:774:79953:80725:8…
GO:0030054	cell junction	1227	128	56.43	7.6e-19	1000:10397:10439:1128:1135:1137:114088:117:126129:133584:143425:1495:1501:1740:192683:1948:220296:23017:23025:23114:23122:23150:23224:23254:23284:23504:23607:23705:253559:26045:26059:26136:2683:27289:287:288:2891:2893:2894:2895:28964:2900:2901:2903:2906:29119:29993:301:302:3339:347731:351:3660:3728:3737:3745:3756:386617:388662:4026:4690:4774:491:5097:53834:54566:55243:55450:55530:55691:5590:55964…
GO:0097060	synaptic membrane	283	53	13.01	1.4e-18	11141:1128:1135:1137:1363:1740:2045:23017:23025:26045:26052:26059:287:288:2891:2893:2894:2895:2900:2901:2903:2906:2913:347731:3737:3745:3756:386617:408:4915:5138:55450:56899:57497:575:57554:57689:64084:66000:6616:7402:79870:79953:80059:80725:815:85445:9026:9228:93145:9378:94030:9762
GO:0030424	axon	444	67	20.42	5.8e-18	100505385:10382:10439:11141:1128:126129:134:1740:2047:2048:220296:23025:23114:23242:23284:253559:26052:2823:288:2901:2913:29993:30818:342035:351:3737:3742:3745:3746:3756:3785:3786:4036:4135:4137:4155:4897:4915:547:5590:57471:57556:57698:57731:5799:6001:6334:6506:6529:66000:6616:6695:6853:6900:80725:8120:81551:84623:84628:85300:8546:867:8829:8927:94030:9479:9638
GO:0098589	membrane region	1201	124	55.23	6.7e-18	1000:10297:10938:11141:1128:1135:1137:115019:117:1271:134:1363:1495:1740:2045:2047:222962:23017:23025:23043:23122:23180:23224:23677:23705:26045:26052:26059:26509:2683:2770:2817:2824:283999:287:288:2891:2893:2894:2895:2900:2901:2903:2906:2913:29993:301:302:347273:347731:351:3635:3705:3728:3737:3745:3746:3756:3766:386617:4036:408:4137:4363:4915:51090:5138:5144:5158:51735:54997:55243:55450:55824:559…
GO:0016020	membrane	9289	547	427.19	1.9e-17	1000:100507421:1008:1009:10098:10297:10391:10397:10411:10413:10446:10466:10501:10555:10602:10675:1075:10752:10788:10858:10900:10938:111:11141:11214:1124:112616:1128:113:1135:1137:114299:114784:114788:115019:115584:116496:117:1182:1183:118429:121665:123036:124925:125206:126129:1271:129049:132320:134:1363:140767:140885:143425:143458:146378:146664:147495:147670:1495:152404:152789:153328:154141:15506…
GO:0098590	plasma membrane region	989	106	45.48	1.8e-16	1000:10297:10938:11141:1128:1135:1137:115019:117:1271:134:1363:1495:1740:2045:222962:23017:23025:23043:23122:23224:23705:26045:26052:26059:26509:2683:283999:287:288:2891:2893:2894:2895:2900:2901:2903:2906:2913:29993:301:302:347273:347731:3705:3728:3737:3745:3746:3756:3766:386617:4036:408:4137:4363:4915:5138:5144:5158:51735:54997:55243:55450:5590:55966:56899:57348:5747:57497:575:57554:57689:64084:…
GO:0030425	dendrite	485	67	22.3	5.7e-16	10752:11141:1128:1137:114088:124925:126129:134:1501:1620:2045:2047:2048:23114:23242:23762:26052:2775:2781:2823:288:2891:2893:2895:2901:2913:30818:351:3737:3745:3752:3756:3798:4036:408:4133:4135:4137:5142:547:55243:55450:56896:56899:57468:575:57580:57795:6001:66000:6853:774:79953:80725:83992:84249:84623:85300:85442:85445:88:8927:9026:92737:9479:9638:9863
GO:0044425	membrane part	6712	417	308.68	5.4e-15	1000:100507421:1008:1009:10098:10297:10446:10501:10555:10675:10752:10858:10938:111:11141:112616:1128:113:1135:1137:114784:114788:115019:115584:117:1182:1183:118429:121665:124925:125206:126129:1271:132320:134:1363:140767:140885:143425:143458:146378:146664:147495:147670:1495:152404:152789:153328:154141:155066:1588:160335:162494:165215:165679:171586:1740:1804:192683:1948:1951:196527:201305:201595:20…
GO:0045211	postsynaptic membrane	216	40	9.93	3.6e-14	11141:1128:1135:1137:1740:2045:23017:26045:26052:287:288:2891:2893:2894:2895:2900:2901:2906:2913:347731:3745:3756:386617:408:4915:55450:56899:57497:575:57554:57689:64084:66000:7402:79870:79953:80059:80725:9228:9762
GO:0033267	axon part	228	40	10.49	2.3e-13	10382:10439:1128:134:1740:23025:23114:23242:2823:288:2901:29993:30818:351:3737:3742:3746:3756:3785:3786:4137:4155:4897:4915:547:5590:57471:57698:57731:5799:6001:6334:6506:66000:6695:6853:6900:8120:8546:9479
GO:0014069	postsynaptic density	199	37	9.15	2.9e-13	1000:1128:134:1740:23542:26052:2901:2903:2913:3756:408:4133:4134:4915:5142:55450:56899:575:57554:64084:66000:6654:6695:6853:775:79870:79953:80725:815:8224:8927:8997:9026:9201:9228:9762:9863
GO:0044463	cell projection part	1011	99	46.49	5.7e-13	10297:10382:10439:10801:10938:1128:121441:124925:132320:134:140767:1740:202018:2047:23025:23114:23122:23224:23242:23329:26052:26059:2683:2823:288:2891:2893:2895:2901:2913:29993:30818:323:351:3737:3742:3746:3756:3785:3786:3798:3800:4036:408:4133:4134:4137:4155:4897:4915:5142:5158:547:54768:54997:55036:55243:5590:56899:57348:57468:57471:575:57580:57698:57731:5799:5923:6001:60412:6334:6506:66000:661…
GO:0044304	main axon	63	20	2.9	3.0e-12	10382:134:1740:23114:288:351:3737:3746:3756:3785:3786:4137:4155:4897:57471:57731:6334:6506:6695:6900
GO:0034702	ion channel complex	290	43	13.34	1.1e-11	1135:1137:126129:1740:1804:196527:27345:2891:2893:2895:2900:2901:2903:2906:30818:3737:3742:3745:3746:3752:3756:3785:3786:5142:5144:57348:57406:59284:6334:6616:6833:6900:773:774:775:776:777:785:817:90550:93145:94015:9472
GO:0031226	intrinsic component of plasma membrane	1673	137	76.94	1.1e-11	10098:10501:10675:1128:1135:1137:115019:115584:117:1182:1183:125206:126129:1271:134:147495:1740:1804:1948:2045:2047:2048:222865:2260:2263:23284:23705:253559:25769:259230:266727:27253:27345:2817:28232:2845:2861:2891:2893:2895:2900:2901:2903:2906:29121:2913:30818:351:3710:3737:3742:3745:3746:3752:3756:3766:3785:3786:388662:3895:41:4326:4363:441631:480:4853:4897:491:4915:4916:492:50512:5097:54207:54…
GO:0098805	whole membrane	2271	172	104.44	1.1e-11	1000:10297:10397:10555:10675:10788:10938:11141:1128:1135:1137:115019:117:1182:1183:118429:121665:126129:1271:134:1363:140885:143425:1495:155066:157807:1740:192683:196527:201305:2045:2047:222962:22905:23017:23025:23043:23122:23180:23224:23250:23305:23423:23446:23677:23705:26045:26052:26059:26509:2683:2770:2817:2824:283999:287:288:2891:2893:2894:2895:2900:2901:2903:2906:29106:2913:29993:301:302:308…
GO:0005887	integral component of plasma membrane	1611	133	74.09	1.4e-11	10098:10501:10675:1128:1135:1137:115019:115584:117:1182:1183:125206:126129:1271:134:147495:1740:1804:1948:2045:2047:2048:222865:2260:2263:23284:23705:253559:25769:259230:27253:27345:2817:28232:2845:2861:2891:2893:2895:2900:2901:2903:2906:29121:2913:30818:351:3710:3737:3742:3745:3746:3752:3756:3766:3785:3786:388662:3895:41:4326:4363:441631:480:4853:4897:491:4915:4916:492:50512:5097:54207:54756:548…
GO:0044297	cell body	503	59	23.13	3.7e-11	10382:10439:1137:124925:134:1363:140767:1501:1620:2045:2048:23242:23245:23542:2775:2781:2823:2893:2901:3710:3737:3745:3746:3756:3782:3798:4133:4137:4155:460:547:55450:5590:56896:57468:57471:57698:57731:57795:5792:6001:6654:6712:6900:773:774:79953:80725:841:84249:85442:8829:90249:9026:92737:9378:9479:9498:9638
GO:0043025	neuronal cell body	439	54	20.19	4.3e-11	10382:10439:1137:124925:134:1363:140767:1501:1620:2045:2048:23242:23245:23542:2823:2893:2901:3710:3737:3745:3746:3756:3782:3798:4133:4137:4155:460:547:55450:5590:56896:57468:57471:57698:57731:57795:5792:6001:6654:6712:6900:773:774:80725:84249:85442:8829:90249:9026:92737:9378:9498:9638
GO:1902495	transmembrane transporter complex	329	44	15.13	1.9e-10	1135:1137:126129:1740:1804:196527:27345:2891:2893:2895:2900:2901:2903:2906:30818:3737:3742:3745:3746:3752:3756:3785:3786:480:5142:5144:57348:57406:59284:6334:6616:6833:6900:773:774:775:776:777:785:817:90550:93145:94015:9472
GO:1990351	transporter complex	336	44	15.45	3.8e-10	1135:1137:126129:1740:1804:196527:27345:2891:2893:2895:2900:2901:2903:2906:30818:3737:3742:3745:3746:3752:3756:3785:3786:480:5142:5144:57348:57406:59284:6334:6616:6833:6900:773:774:775:776:777:785:817:90550:93145:94015:9472
GO:0098797	plasma membrane protein complex	535	59	24.6	4.3e-10	1000:10297:1135:1137:126129:1271:1495:1740:1804:27345:2770:2775:2781:2891:2893:2895:2900:2901:2903:2906:30818:3339:3728:3737:3742:3745:3746:3752:3756:3785:3786:408:480:5142:5144:5578:57406:59284:6334:6616:6641:6833:6900:7018:7048:7188:7402:773:774:775:776:777:785:841:84251:843:867:93145:9628
GO:0031224	intrinsic component of membrane	5488	333	252.39	9.4e-10	1000:100507421:1008:1009:10098:10446:10501:10555:10675:10752:10858:111:11141:112616:1128:113:1135:1137:114784:114788:115019:115584:117:1182:1183:118429:121665:124925:125206:126129:1271:134:140767:140885:143425:143458:146378:146664:147495:147670:152404:153328:154141:155066:160335:162494:165215:165679:171586:1740:1804:192683:1948:1951:196527:201305:201595:202018:203062:2045:2047:2048:220296:222553:…
GO:0016021	integral component of membrane	5361	325	246.55	2.0e-09	1000:100507421:1008:1009:10098:10446:10501:10555:10675:10752:10858:111:11141:112616:1128:113:1135:1137:114784:114788:115019:115584:117:1182:1183:118429:121665:124925:125206:126129:1271:134:140767:140885:143425:143458:146378:146664:147495:147670:152404:153328:154141:155066:160335:162494:165215:165679:171586:1740:1804:192683:1948:1951:196527:201305:201595:202018:203062:2045:2047:2048:220296:222553:…
GO:0034703	cation channel complex	176	28	8.09	8.9e-09	1740:1804:27345:30818:3737:3742:3745:3746:3752:3756:3785:3786:5142:5144:59284:6334:6616:6833:6900:773:774:775:776:777:785:817:90550:9472
GO:0033268	node of Ranvier	15	8	0.69	9.3e-08	23114:288:3785:3786:57731:6334:6695:6900
GO:0043194	axon initial segment	12	7	0.55	2.7e-07	23114:288:3785:3786:4897:57731:6334
GO:0042734	presynaptic membrane	69	15	3.17	4.3e-07	23025:26059:2900:2901:2903:2913:3737:3756:386617:5138:6616:815:85445:9378:94030
GO:0008328	ionotropic glutamate receptor complex	46	12	2.12	7.6e-07	126129:1740:2891:2893:2895:2900:2901:2903:2906:57406:59284:93145
GO:0098793	presynapse	230	29	10.58	8.4e-07	114088:1182:134:143425:192683:23025:26059:2903:321:3766:388662:5142:547:55530:5799:6536:6570:6616:6833:6853:774:79953:8224:83992:8497:8499:8927:9379:9783
GO:0005856	cytoskeleton	2041	139	93.86	1.1e-06	1000:10297:10382:10391:10397:10411:10602:1075:10788:10801:10982:111:11214:114088:121441:122060:132320:1495:152206:152789:158135:164395:164684:1808:202018:202151:221458:22891:22983:23043:23122:23150:23224:23242:23254:23329:23607:26052:26059:26112:26289:27147:27289:27436:2770:283349:283987:287:288:29119:301:339855:343263:351:3635:3728:3798:3800:3925:400954:4046:4133:4134:4135:4137:4336:4482:4608:46…
GO:0043197	dendritic spine	127	19	5.84	5.5e-06	124925:134:26052:2823:2891:2893:2895:2913:351:408:4137:5142:56899:575:6001:79953:83992:88:9026
GO:0043235	receptor complex	322	34	14.81	5.9e-06	1135:1137:117:126129:1271:1740:2260:2861:2891:2893:2895:2900:2901:2903:2906:351:3710:386617:4036:4853:4915:4916:51555:53353:57406:5799:59284:7018:7048:7188:7421:8829:93145:960
GO:0044309	neuron spine	129	19	5.93	6.9e-06	124925:134:26052:2823:2891:2893:2895:2913:351:408:4137:5142:56899:575:6001:79953:83992:88:9026
GO:0005938	cell cortex	245	28	11.27	8.9e-06	1000:10411:10801:11214:2246:2263:23122:23187:23242:23245:2770:302:4336:4645:5590:56776:5747:57471:57731:60412:6710:6712:6786:7402:83992:88:8927:9026
GO:0005911	cell-cell junction	420	40	19.32	1.1e-05	1000:10397:117:1495:220296:23114:23150:23254:23284:23607:23705:253559:2683:287:288:29119:301:302:351:3728:3737:4690:5097:53834:54566:55243:55691:5590:55966:575:57731:57863:7082:79026:8994:9124:9223:9472:9578:9863
GO:0070161	anchoring junction	528	47	24.28	1.2e-05	1000:10397:1495:1501:1948:23114:23122:23150:23224:23254:23705:253559:26136:2683:27289:28964:29119:301:302:3339:3660:3728:4026:55691:55966:5747:575:57731:57863:58504:6251:64759:6641:7082:7106:79026:80725:83543:8650:867:88:8829:8994:9124:9223:950:960
GO:0034705	potassium channel complex	91	15	4.18	1.6e-05	1740:1804:27345:30818:3737:3742:3745:3746:3752:3756:3785:3786:6616:6833:6900
GO:0031252	cell leading edge	369	36	16.97	1.8e-05	1000:10297:10411:10788:134:1495:23122:23150:23224:23242:23607:29119:29993:302:323:351:3737:3746:3756:4137:54997:5590:5747:57698:6453:6506:80725:81704:8291:83543:84249:8844:90249:9026:9578:960
GO:0044464	cell part	16659	800	766.13	2.0e-05	1000:100505385:1008:1009:10098:10144:10277:10297:1036:10382:10388:10391:10397:10408:10411:10413:10439:10466:10475:10485:105:10501:10555:10602:10659:10675:10687:1075:10752:10753:10777:10788:10801:10858:10873:10900:10938:109504726:10982:10993:11016:111:1114:11141:11170:11177:11214:1124:1128:112885:113:1135:1137:114088:114299:114784:114788:114792:114793:114804:115019:115584:115950:116154:116496:1169…
GO:0005912	adherens junction	510	45	23.45	2.3e-05	1000:10397:1495:1501:1948:23114:23122:23150:23224:23705:253559:26136:27289:28964:29119:301:302:3339:3660:3728:4026:55691:55966:5747:575:57731:57863:58504:6251:64759:6641:7082:7106:79026:80725:83543:8650:867:88:8829:8994:9124:9223:950:960
GO:0034704	calcium channel complex	64	12	2.94	3.0e-05	5142:5144:59284:773:774:775:776:777:785:817:90550:9472
GO:0005623	cell	16689	800	767.51	3.8e-05	1000:100505385:1008:1009:10098:10144:10277:10297:1036:10382:10388:10391:10397:10408:10411:10413:10439:10466:10475:10485:105:10501:10555:10602:10659:10675:10687:1075:10752:10753:10777:10788:10801:10858:10873:10900:10938:109504726:10982:10993:11016:111:1114:11141:11170:11177:11214:1124:1128:112885:113:1135:1137:114088:114299:114784:114788:114792:114793:114804:115019:115584:115950:116154:116496:1169…
GO:0044448	cell cortex part	133	18	6.12	3.9e-05	1000:10411:10801:11214:23122:23187:2770:4336:4645:5590:57731:60412:6710:6712:6786:7402:88:8927
GO:0042383	sarcolemma	121	17	5.56	3.9e-05	1000:287:288:301:302:347273:3745:3752:6641:6833:7402:775:776:79026:817:8291:9472
GO:0015629	actin cytoskeleton	459	41	21.11	4.0e-05	1000:10297:10391:10411:10602:10788:10801:11214:1495:23242:23607:27147:27289:301:343263:3728:4046:4336:4482:4608:4645:5236:541468:5590:56776:5747:57731:6710:6712:7082:7402:79026:80725:83543:88:8850:8997:92241:9262:9578:9759
GO:0008076	voltage-gated potassium channel complex	87	14	4	4.0e-05	1740:1804:27345:30818:3737:3742:3745:3746:3752:3756:3785:3786:6616:6900
GO:0030426	growth cone	147	19	6.76	4.5e-05	10439:140767:23242:26059:2823:323:351:4137:57580:57698:5923:60412:6616:7402:81551:867:8829:9479:9638
GO:0030427	site of polarized growth	152	19	6.99	7.2e-05	10439:140767:23242:26059:2823:323:351:4137:57580:57698:5923:60412:6616:7402:81551:867:8829:9479:9638
GO:0048786	presynaptic active zone	32	8	1.47	7.6e-05	134:23025:26059:6853:8497:8499:8927:9783
GO:0005891	voltage-gated calcium channel complex	43	9	1.98	0.00012	5142:5144:59284:773:774:775:776:777:785
GO:0098796	membrane protein complex	1134	79	52.15	0.00014	1000:10297:1135:1137:126129:1271:132320:1495:155066:165679:1740:1804:192683:196527:201595:203062:22905:23423:27345:2770:2775:2781:2891:2893:2895:2900:2901:2903:2906:30818:3339:3728:3737:3742:3745:3746:3752:3756:3785:3786:408:480:5142:5144:5287:5578:57348:57406:59284:6334:6616:6641:6833:6900:7018:7048:7188:7402:773:774:775:776:777:785:8120:817:83943:841:84251:843:8546:867:89853:90550:93145:94015:9…
GO:0005737	cytoplasm	11339	572	521.47	0.00014	1000:100505385:1009:10144:10277:10297:1036:10382:10391:10397:10408:10411:10413:10439:10466:10475:10555:10602:10659:10675:1075:10753:10777:10788:10801:10858:10873:10900:10938:10982:10993:11016:111:1114:11141:11214:1124:113:114088:114792:114793:114804:116496:116966:116987:117:1182:1183:118429:121441:121665:122060:124925:126129:1282:1284:129049:1302:132320:134:1363:140688:140767:140885:143425:1463:1…
GO:0045121	membrane raft	303	29	13.93	0.00016	1000:117:1495:2047:23017:23180:26509:2770:2817:2824:287:302:347273:351:3635:51090:55243:55824:5590:6281:7048:7143:79026:79870:841:867:868:90249:9472
GO:0031256	leading edge membrane	149	18	6.85	0.00017	10297:134:23122:23224:29993:3737:3746:3756:4137:54997:6506:81704:83543:84249:8844:90249:9026:960
GO:0043198	dendritic shaft	36	8	1.66	0.00019	124925:351:4133:55243:57468:57580:79953:84623
GO:0005913	cell-cell adherens junction	90	13	4.14	0.00023	1000:10397:1495:23705:253559:29119:301:302:3728:55966:57863:7082:9124
GO:0044291	cell-cell contact zone	68	11	3.13	0.00025	1000:1495:287:288:29119:3728:53834:55966:57731:79026:9472
GO:0012505	endomembrane system	4257	238	195.77	0.00032	1000:10297:10397:10411:10439:10466:10555:10602:10675:1075:10788:10858:10938:1114:117:1182:1183:118429:121665:124925:126129:1282:1284:129049:1302:134:1363:140767:140885:143425:1463:146664:1495:154141:155066:157807:1588:160335:1620:165679:192683:196527:201595:203062:2047:222865:2263:23017:23043:23057:23122:23127:23180:23224:23239:23245:23250:23263:23305:23329:23348:23423:23677:2524:25789:259230:260…
GO:0033269	internode region of axon	4	3	0.18	0.00037	10382:4155:57471
GO:0030018	Z disc	121	15	5.56	0.00044	23224:287:288:339855:343263:347273:3728:4608:5142:6334:775:776:88:9124:9759
GO:0031674	I band	134	16	6.16	0.00044	23224:287:288:339855:343263:347273:3728:4608:5142:6334:775:776:88:8850:9124:9759
GO:0030175	filopodium	96	13	4.41	0.00044	10411:10788:2047:23224:2683:2823:351:57348:57471:57698:7402:80725:88
GO:0005874	microtubule	401	34	18.44	0.00046	10297:10382:10397:10801:10982:152789:158135:164395:1808:221458:23122:26052:27436:283349:283987:3798:3800:3925:400954:4133:4134:4135:4137:547:54839:57509:57698:57821:6786:79187:79929:8632:9053:9638
GO:0030659	cytoplasmic vesicle membrane	687	51	31.59	0.00053	10555:10675:10788:1182:121665:129049:1363:140885:143425:155066:196527:22905:23250:23423:26509:2683:2891:2893:29106:29993:301:4036:408:4135:4645:51704:54918:56776:57221:57540:5799:6570:6616:7018:79012:8120:815:8153:816:817:8291:84251:8546:8972:9026:950:960:965:9781:9856:9871
GO:0012506	vesicle membrane	705	52	32.42	0.00054	10555:10675:10788:1182:121665:129049:1363:140885:143425:155066:196527:22905:23250:23423:26509:2683:2891:2893:29106:29993:301:4036:408:4135:4645:4690:51704:54918:56776:57221:57540:5799:6570:6616:7018:79012:8120:815:8153:816:817:8291:84251:8546:8972:9026:950:960:965:9781:9856:9871
GO:0043209	myelin sheath	164	18	7.54	0.00056	10382:10397:23114:2775:29993:302:3710:4155:4336:51090:5354:5590:57471:60412:6616:6853:6900:9118
GO:0030673	axolemma	16	5	0.74	0.00058	134:3746:3756:4137:6506
GO:0008021	synaptic vesicle	151	17	6.94	0.00059	114088:1182:143425:192683:2903:321:388662:5142:547:55530:5799:6570:6616:6833:6853:8224:83992
GO:0030136	clathrin-coated vesicle	179	19	8.23	0.00060	143425:157807:163486:22905:23245:23677:4036:460:6570:7018:8120:84251:8546:8650:9026:950:9685:9856:9892
GO:0019897	extrinsic component of plasma membrane	152	17	6.99	0.00064	1000:10297:1495:2770:2775:2781:301:302:3728:408:5747:6281:6616:7018:7294:8650:9628
GO:0016342	catenin complex	10	4	0.46	0.00075	1000:10297:1495:3728
GO:0099738	cell cortex region	25	6	1.15	0.00078	23122:23187:2770:4645:5590:8927
GO:0060076	excitatory synapse	26	6	1.2	0.00097	2263:26045:2891:5142:79953:8927
