# Supplementary material for: Automatic detection of genomic regions with informative epigenetic patterns
Source: BMC Genomics. 2018 Nov 28;19:847. doi: 10.1186/s12864-018-5286-5 (PMC6264639; doi:10.1186/s12864-018-5286-5)
Supplement: Supplementary file 3 — Full lists of GO enriched terms (BP: biological processes, and CC: cellular compartment) for the three experiments, including the genes overlapping with the detected windows within each GO term. (ZIP 33 kb) [file 12864_2018_5286_MOESM3_ESM.zip › Additional_file_3/BP_fetal_ALL_adjustedpcut.bed.txt]

GO.ID	Term	Annotated	Significant	Expected	Fisher Test	Significant Genes
GO:0007166	cell surface receptor signaling pathway	2869	33	15.97	1.8e-05	1609:1612:2011:203100:2264:23090:23118:2762:30011:3134:3570:3680:3730:406:4281:4920:5087:51741:5435:5698:57462:5754:64359:6461:656:6663:6907:753:7837:8483:860:8997:998
GO:0007167	enzyme linked receptor protein signaling...	1017	16	5.66	0.00015	1609:203100:2264:23090:30011:3730:4920:5435:57462:6461:656:753:8483:860:8997:998
GO:0009966	regulation of signal transduction	3077	32	17.13	0.00019	1609:1612:203100:2264:23090:23118:26053:27113:2788:30011:3570:406:4281:4616:4920:51422:51741:5698:57462:60312:64359:6461:656:6663:6907:7052:753:7837:8483:860:8997:998
GO:0035272	exocrine system development	52	4	0.29	0.00020	4781:6663:7052:998
GO:0001503	ossification	368	9	2.05	0.00021	1009:3570:4920:5087:51741:55787:56172:656:860
GO:0060605	tube lumen cavitation	5	2	0.03	0.00030	4781:7052
GO:0060662	salivary gland cavitation	5	2	0.03	0.00030	4781:7052
GO:0023051	regulation of signaling	3458	34	19.25	0.00033	1609:1612:203100:2264:23090:23118:23373:26053:27113:2788:30011:3570:406:4281:4616:4920:51422:51741:5698:57462:60312:64359:6461:656:6663:6907:7052:753:7837:8224:8483:860:8997:998
GO:0016055	Wnt signaling pathway	493	10	2.74	0.00042	2011:406:4920:51741:5698:5754:64359:6663:6907:998
GO:0010646	regulation of cell communication	3503	34	19.5	0.00042	1609:1612:203100:2264:23090:23118:23373:26053:27113:2788:30011:3570:406:4281:4616:4920:51422:51741:5698:57462:60312:64359:6461:656:6663:6907:7052:753:7837:8224:8483:860:8997:998
GO:0022008	neurogenesis	1493	19	8.31	0.00051	1009:151835:2011:23373:26053:30011:3730:406:4781:4920:5087:55243:55861:5754:6663:83696:860:8997:998
GO:0007169	transmembrane receptor protein tyrosine ...	702	12	3.91	0.00052	1609:2264:30011:3730:4920:5435:57462:6461:8483:860:8997:998
GO:0048699	generation of neurons	1397	18	7.78	0.00063	1009:151835:2011:23373:26053:30011:3730:406:4781:5087:55243:55861:5754:6663:83696:860:8997:998
GO:0023056	positive regulation of signaling	1673	20	9.31	0.00079	2264:23090:23118:23373:26053:27113:3570:406:4281:4616:4920:51741:5698:57462:6461:656:6907:7052:8997:998
GO:0060137	maternal process involved in parturition	8	2	0.04	0.00084	406:8997
GO:2000794	regulation of epithelial cell proliferat...	8	2	0.04	0.00084	4781:998
GO:0007435	salivary gland morphogenesis	34	3	0.19	0.00088	4781:7052:998
GO:0010647	positive regulation of cell communicatio...	1699	20	9.46	0.00095	2264:23090:23118:23373:26053:27113:3570:406:4281:4616:4920:51741:5698:57462:6461:656:6907:7052:8997:998
