# Supplementary material for: Automatic detection of genomic regions with informative epigenetic patterns
Source: BMC Genomics. 2018 Nov 28;19:847. doi: 10.1186/s12864-018-5286-5 (PMC6264639; doi:10.1186/s12864-018-5286-5)
Supplement: Supplementary file 4 — Full lists of GO enriched terms (BP: biological processes, and CC: cellular compartment) for the subsets of windows showing particular patterns of epigenetic change (Fig. 5). (ZIP 72 kb) [file 12864_2018_5286_MOESM4_ESM.zip]

Archive with 93 entries (89 files):
- Additional_file_4/
- Additional_file_4/fetal_Goenriched_patterns/
- Additional_file_4/fetal_Goenriched_patterns/CC_BA.bed.txt
- Additional_file_4/fetal_Goenriched_patterns/BP_BE.bed.txt
- Additional_file_4/fetal_Goenriched_patterns/CC_hE.bed.txt
- Additional_file_4/fetal_Goenriched_patterns/CC_Bh.bed.txt
- Additional_file_4/fetal_Goenriched_patterns/CC_B5.bed.txt
- Additional_file_4/fetal_Goenriched_patterns/BP_Bh.bed.txt
- Additional_file_4/fetal_Goenriched_patterns/ERRORS.txt
- Additional_file_4/fetal_Goenriched_patterns/BP_5B.bed.txt
- Additional_file_4/fetal_Goenriched_patterns/CC_E5.bed.txt
- Additional_file_4/fetal_Goenriched_patterns/CC_5E.bed.txt
- Additional_file_4/fetal_Goenriched_patterns/CC_Eh.bed.txt
- Additional_file_4/fetal_Goenriched_patterns/BP_hE.bed.txt
- Additional_file_4/fetal_Goenriched_patterns/BP_h5.bed.txt
- Additional_file_4/fetal_Goenriched_patterns/BP_5E.bed.txt
- Additional_file_4/fetal_Goenriched_patterns/BP_BA.bed.txt
- Additional_file_4/fetal_Goenriched_patterns/BP_B5.bed.txt
- Additional_file_4/fetal_Goenriched_patterns/BP_E5.bed.txt
- Additional_file_4/fetal_Goenriched_patterns/CC_5B.bed.txt
- Additional_file_4/fetal_Goenriched_patterns/CC_h5.bed.txt
- Additional_file_4/fetal_Goenriched_patterns/BP_5h.bed.txt
- Additional_file_4/fetal_Goenriched_patterns/CC_BE.bed.txt
- Additional_file_4/fetal_Goenriched_patterns/BP_Eh.bed.txt
- Additional_file_4/fetal_Goenriched_patterns/CC_5h.bed.txt
- Additional_file_4/fetal_Goenriched_patterns/CC_EB.bed.txt
- Additional_file_4/fetal_Goenriched_patterns/BP_EB.bed.txt
- Additional_file_4/brain_Goenriched_patterns/
- Additional_file_4/brain_Goenriched_patterns/CC_BA.bed.txt
- Additional_file_4/brain_Goenriched_patterns/BP_55.bed.txt
- Additional_file_4/brain_Goenriched_patterns/BP_BE.bed.txt
- Additional_file_4/brain_Goenriched_patterns/BP_Ah.bed.txt
- Additional_file_4/brain_Goenriched_patterns/CC_hE.bed.txt
- Additional_file_4/brain_Goenriched_patterns/CC_Bh.bed.txt
- Additional_file_4/brain_Goenriched_patterns/CC_B5.bed.txt
- Additional_file_4/brain_Goenriched_patterns/CC_hA.bed.txt
- Additional_file_4/brain_Goenriched_patterns/BP_Bh.bed.txt
- Additional_file_4/brain_Goenriched_patterns/BP_5B.bed.txt
- Additional_file_4/brain_Goenriched_patterns/BP_hB.bed.txt
- Additional_file_4/brain_Goenriched_patterns/CC_E5.bed.txt
- Additional_file_4/brain_Goenriched_patterns/BP_5A.bed.txt
- Additional_file_4/brain_Goenriched_patterns/CC_5E.bed.txt
- Additional_file_4/brain_Goenriched_patterns/CC_Eh.bed.txt
- Additional_file_4/brain_Goenriched_patterns/CC_Ah.bed.txt
- Additional_file_4/brain_Goenriched_patterns/BP_hE.bed.txt
- Additional_file_4/brain_Goenriched_patterns/BP_h5.bed.txt
- Additional_file_4/brain_Goenriched_patterns/CC_5A.bed.txt
- Additional_file_4/brain_Goenriched_patterns/BP_5E.bed.txt
- Additional_file_4/brain_Goenriched_patterns/BP_BA.bed.txt
- Additional_file_4/brain_Goenriched_patterns/BP_B5.bed.txt
- Additional_file_4/brain_Goenriched_patterns/BP_E5.bed.txt
- Additional_file_4/brain_Goenriched_patterns/CC_5B.bed.txt
- Additional_file_4/brain_Goenriched_patterns/CC_h5.bed.txt
- Additional_file_4/brain_Goenriched_patterns/BP_5h.bed.txt
- Additional_file_4/brain_Goenriched_patterns/CC_55.bed.txt
- Additional_file_4/brain_Goenriched_patterns/CC_BE.bed.txt
- Additional_file_4/brain_Goenriched_patterns/BP_Eh.bed.txt
- Additional_file_4/brain_Goenriched_patterns/CC_5h.bed.txt
- Additional_file_4/brain_Goenriched_patterns/BP_hA.bed.txt
- Additional_file_4/brain_Goenriched_patterns/CC_EB.bed.txt
- Additional_file_4/brain_Goenriched_patterns/CC_hB.bed.txt
- Additional_file_4/brain_Goenriched_patterns/BP_EB.bed.txt
- Additional_file_4/cancer_Goenriched_patterns/
- Additional_file_4/cancer_Goenriched_patterns/CC_BA.bed.txt
- Additional_file_4/cancer_Goenriched_patterns/BP_BE.bed.txt
- Additional_file_4/cancer_Goenriched_patterns/CC_hE.bed.txt
- Additional_file_4/cancer_Goenriched_patterns/CC_Bh.bed.txt
- Additional_file_4/cancer_Goenriched_patterns/CC_B5.bed.txt
- Additional_file_4/cancer_Goenriched_patterns/BP_Bh.bed.txt
- Additional_file_4/cancer_Goenriched_patterns/ERRORS.txt
- Additional_file_4/cancer_Goenriched_patterns/BP_5B.bed.txt
- Additional_file_4/cancer_Goenriched_patterns/CC_E5.bed.txt
- Additional_file_4/cancer_Goenriched_patterns/CC_5E.bed.txt
- Additional_file_4/cancer_Goenriched_patterns/CC_Eh.bed.txt
- Additional_file_4/cancer_Goenriched_patterns/BP_hE.bed.txt
- Additional_file_4/cancer_Goenriched_patterns/BP_h5.bed.txt
- Additional_file_4/cancer_Goenriched_patterns/BP_5E.bed.txt
- Additional_file_4/cancer_Goenriched_patterns/BP_BA.bed.txt
- Additional_file_4/cancer_Goenriched_patterns/BP_B5.bed.txt
- Additional_file_4/cancer_Goenriched_patterns/BP_E5.bed.txt
- Additional_file_4/cancer_Goenriched_patterns/CC_5B.bed.txt
- Additional_file_4/cancer_Goenriched_patterns/CC_h5.bed.txt
- Additional_file_4/cancer_Goenriched_patterns/BP_5h.bed.txt
- Additional_file_4/cancer_Goenriched_patterns/CC_BE.bed.txt
- Additional_file_4/cancer_Goenriched_patterns/BP_Eh.bed.txt
- Additional_file_4/cancer_Goenriched_patterns/CC_5h.bed.txt
- Additional_file_4/cancer_Goenriched_patterns/CC_EB.bed.txt
- Additional_file_4/cancer_Goenriched_patterns/BP_EB.bed.txt
- Additional_file_4/00README.txt
- Additional_file_4/brain_Goenriched_patterns/BP_hh.bed.txt
- Additional_file_4/brain_Goenriched_patterns/CC_hh.bed.txt
- Additional_file_4/cancer_Goenriched_patterns/BP_hB.bed.txt
- Additional_file_4/cancer_Goenriched_patterns/CC_hB.bed.txt
