# Supplementary material for: Automatic detection of genomic regions with informative epigenetic patterns
Source: BMC Genomics. 2018 Nov 28;19:847. doi: 10.1186/s12864-018-5286-5 (PMC6264639; doi:10.1186/s12864-018-5286-5)
Supplement: Supplementary file 4 — Full lists of GO enriched terms (BP: biological processes, and CC: cellular compartment) for the subsets of windows showing particular patterns of epigenetic change (Fig. 5). (ZIP 72 kb) [file 12864_2018_5286_MOESM4_ESM.zip › Additional_file_4/fetal_Goenriched_patterns/BP_5B.bed.txt]

GO.ID	Term	Annotated	Significant	Expected	Fisher Test	Significant Genes
GO:0042035	regulation of cytokine biosynthetic proc...	94	2	0.02	0.00017	10642:10643
GO:0042089	cytokine biosynthetic process	105	2	0.02	0.00021	10642:10643
GO:0042107	cytokine metabolic process	106	2	0.02	0.00022	10642:10643
GO:0010610	regulation of mRNA stability involved in...	1	1	0	0.00023	10642
GO:0022013	pallium cell proliferation in forebrain	1	1	0	0.00023	10642
GO:0051028	mRNA transport	148	2	0.03	0.00043	10642:10643
GO:0043488	regulation of mRNA stability	157	2	0.04	0.00048	10642:10643
GO:0043487	regulation of RNA stability	163	2	0.04	0.00052	10642:10643
GO:0017148	negative regulation of translation	166	2	0.04	0.00053	10642:10643
GO:0034249	negative regulation of cellular amide me...	178	2	0.04	0.00061	10642:10643
GO:0050657	nucleic acid transport	182	2	0.04	0.00064	10642:10643
GO:0050658	RNA transport	182	2	0.04	0.00064	10642:10643
GO:0051236	establishment of RNA localization	182	2	0.04	0.00064	10642:10643
GO:0006403	RNA localization	198	2	0.05	0.00076	10642:10643
GO:0015931	nucleobase-containing compound transport	223	2	0.05	0.00096	10642:10643
GO:0032269	negative regulation of cellular protein ...	1108	3	0.25	0.00098	10642:10643:64359
