# Supplementary material for: Automatic detection of genomic regions with informative epigenetic patterns
Source: BMC Genomics. 2018 Nov 28;19:847. doi: 10.1186/s12864-018-5286-5 (PMC6264639; doi:10.1186/s12864-018-5286-5)
Supplement: Supplementary file 4 — Full lists of GO enriched terms (BP: biological processes, and CC: cellular compartment) for the subsets of windows showing particular patterns of epigenetic change (Fig. 5). (ZIP 72 kb) [file 12864_2018_5286_MOESM4_ESM.zip › Additional_file_4/fetal_Goenriched_patterns/BP_hE.bed.txt]

GO.ID	Term	Annotated	Significant	Expected	Fisher Test	Significant Genes
GO:0071387	cellular response to cortisol stimulus	1	1	0	0.00011	687
GO:0007623	circadian rhythm	194	2	0.02	0.00012	406:687
GO:0048511	rhythmic process	312	2	0.04	0.00032	406:687
GO:0090403	oxidative stress-induced premature senes...	4	1	0	0.00046	406
GO:0051414	response to cortisol	5	1	0	0.00057	687
GO:2000323	negative regulation of glucocorticoid re...	6	1	0	0.00069	406
GO:2001016	positive regulation of skeletal muscle c...	7	1	0	0.00080	406
GO:0060137	maternal process involved in parturition	8	1	0	0.00092	406
GO:0090400	stress-induced premature senescence	8	1	0	0.00092	406
GO:2000074	regulation of type B pancreatic cell dev...	8	1	0	0.00092	406
GO:2000322	regulation of glucocorticoid receptor si...	8	1	0	0.00092	406
