# Supplementary material for: Automatic detection of genomic regions with informative epigenetic patterns
Source: BMC Genomics. 2018 Nov 28;19:847. doi: 10.1186/s12864-018-5286-5 (PMC6264639; doi:10.1186/s12864-018-5286-5)
Supplement: Supplementary file 4 — Full lists of GO enriched terms (BP: biological processes, and CC: cellular compartment) for the subsets of windows showing particular patterns of epigenetic change (Fig. 5). (ZIP 72 kb) [file 12864_2018_5286_MOESM4_ESM.zip › Additional_file_4/fetal_Goenriched_patterns/BP_5E.bed.txt]

GO.ID	Term	Annotated	Significant	Expected	Fisher Test	Significant Genes
GO:0060661	submandibular salivary gland formation	2	1	0	0.00011	998
GO:0071335	hair follicle cell proliferation	2	1	0	0.00011	998
GO:0071336	regulation of hair follicle cell prolife...	2	1	0	0.00011	998
GO:0071338	positive regulation of hair follicle cel...	2	1	0	0.00011	998
GO:0090135	actin filament branching	3	1	0	0.00017	998
GO:0038189	neuropilin signaling pathway	4	1	0	0.00023	998
GO:0051835	positive regulation of synapse structura...	4	1	0	0.00023	998
GO:0060501	positive regulation of epithelial cell p...	6	1	0	0.00034	998
GO:0060684	epithelial-mesenchymal cell signaling	7	1	0	0.00040	998
GO:0060789	hair follicle placode formation	7	1	0	0.00040	998
GO:0048664	neuron fate determination	8	1	0	0.00046	998
GO:0051683	establishment of Golgi localization	8	1	0	0.00046	998
GO:2000794	regulation of epithelial cell proliferat...	8	1	0	0.00046	998
GO:0051823	regulation of synapse structural plastic...	9	1	0	0.00052	998
GO:0043497	regulation of protein heterodimerization...	10	1	0	0.00057	998
GO:0060502	epithelial cell proliferation involved i...	10	1	0	0.00057	998
GO:0032488	Cdc42 protein signal transduction	11	1	0	0.00063	998
GO:0003334	keratinocyte development	12	1	0	0.00069	998
GO:0051988	regulation of attachment of spindle micr...	12	1	0	0.00069	998
GO:0003161	cardiac conduction system development	13	1	0	0.00075	998
GO:0007097	nuclear migration	13	1	0	0.00075	998
GO:0031274	positive regulation of pseudopodium asse...	13	1	0	0.00075	998
GO:0040023	establishment of nucleus localization	13	1	0	0.00075	998
GO:0051645	Golgi localization	13	1	0	0.00075	998
GO:0031272	regulation of pseudopodium assembly	14	1	0	0.00080	998
GO:0045198	establishment of epithelial cell apical/...	15	1	0	0.00086	998
GO:0060788	ectodermal placode formation	15	1	0	0.00086	998
GO:0071696	ectodermal placode development	15	1	0	0.00086	998
GO:0071697	ectodermal placode morphogenesis	15	1	0	0.00086	998
GO:0031269	pseudopodium assembly	16	1	0	0.00092	998
GO:0090136	epithelial cell-cell adhesion	16	1	0	0.00092	998
GO:0031268	pseudopodium organization	17	1	0	0.00098	998
