# Supplementary material for: Automatic detection of genomic regions with informative epigenetic patterns
Source: BMC Genomics. 2018 Nov 28;19:847. doi: 10.1186/s12864-018-5286-5 (PMC6264639; doi:10.1186/s12864-018-5286-5)
Supplement: Supplementary file 4 — Full lists of GO enriched terms (BP: biological processes, and CC: cellular compartment) for the subsets of windows showing particular patterns of epigenetic change (Fig. 5). (ZIP 72 kb) [file 12864_2018_5286_MOESM4_ESM.zip › Additional_file_4/fetal_Goenriched_patterns/BP_B5.bed.txt]

GO.ID	Term	Annotated	Significant	Expected	Fisher Test	Significant Genes
GO:0090407	organophosphate biosynthetic process	638	7	0.92	2.3e-05	1537:1609:51084:51422:56474:59339:80235
GO:0009201	ribonucleoside triphosphate biosynthetic...	67	3	0.1	0.00012	1537:51422:56474
GO:0009142	nucleoside triphosphate biosynthetic pro...	78	3	0.11	0.00018	1537:51422:56474
GO:0019637	organophosphate metabolic process	1228	8	1.76	0.00022	1537:1609:51084:51422:5209:56474:59339:80235
GO:0042455	ribonucleoside biosynthetic process	117	3	0.17	0.00061	1537:51422:56474
GO:0009163	nucleoside biosynthetic process	124	3	0.18	0.00072	1537:51422:56474
GO:1901659	glycosyl compound biosynthetic process	126	3	0.18	0.00076	1537:51422:56474
GO:0009199	ribonucleoside triphosphate metabolic pr...	302	4	0.43	0.00084	1537:51422:5209:56474
GO:0005975	carbohydrate metabolic process	814	6	1.17	0.00084	1609:51084:51422:5209:57462:80235
