# Supplementary material for: Automatic detection of genomic regions with informative epigenetic patterns
Source: BMC Genomics. 2018 Nov 28;19:847. doi: 10.1186/s12864-018-5286-5 (PMC6264639; doi:10.1186/s12864-018-5286-5)
Supplement: Supplementary file 4 — Full lists of GO enriched terms (BP: biological processes, and CC: cellular compartment) for the subsets of windows showing particular patterns of epigenetic change (Fig. 5). (ZIP 72 kb) [file 12864_2018_5286_MOESM4_ESM.zip › Additional_file_4/fetal_Goenriched_patterns/BP_5h.bed.txt]

GO.ID	Term	Annotated	Significant	Expected	Fisher Test	Significant Genes
GO:0010971	positive regulation of G2/M transition o...	21	2	0.02	0.00026	5087:51514
GO:0021952	central nervous system projection neuron...	23	2	0.03	0.00031	1009:4781
GO:1902751	positive regulation of cell cycle G2/M p...	25	2	0.03	0.00037	5087:51514
GO:0021955	central nervous system neuron axonogenes...	29	2	0.03	0.00050	1009:4781
