# Supplementary material for: Automatic detection of genomic regions with informative epigenetic patterns
Source: BMC Genomics. 2018 Nov 28;19:847. doi: 10.1186/s12864-018-5286-5 (PMC6264639; doi:10.1186/s12864-018-5286-5)
Supplement: Supplementary file 4 — Full lists of GO enriched terms (BP: biological processes, and CC: cellular compartment) for the subsets of windows showing particular patterns of epigenetic change (Fig. 5). (ZIP 72 kb) [file 12864_2018_5286_MOESM4_ESM.zip › Additional_file_4/fetal_Goenriched_patterns/BP_EB.bed.txt]

GO.ID	Term	Annotated	Significant	Expected	Fisher Test	Significant Genes
GO:0030538	embryonic genitalia morphogenesis	3	1	0	0.00017	4920
GO:1900019	regulation of protein kinase C activity	5	1	0	0.00029	4920
GO:1900020	positive regulation of protein kinase C ...	5	1	0	0.00029	4920
GO:0045651	positive regulation of macrophage differ...	13	1	0	0.00075	4920
GO:0035112	genitalia morphogenesis	14	1	0	0.00080	4920
