# Supplementary material for: Automatic detection of genomic regions with informative epigenetic patterns
Source: BMC Genomics. 2018 Nov 28;19:847. doi: 10.1186/s12864-018-5286-5 (PMC6264639; doi:10.1186/s12864-018-5286-5)
Supplement: Supplementary file 4 — Full lists of GO enriched terms (BP: biological processes, and CC: cellular compartment) for the subsets of windows showing particular patterns of epigenetic change (Fig. 5). (ZIP 72 kb) [file 12864_2018_5286_MOESM4_ESM.zip › Additional_file_4/brain_Goenriched_patterns/CC_BA.bed.txt]

GO.ID	Term	Annotated	Significant	Expected	Fisher Test	Significant Genes
GO:0005887	integral component of plasma membrane	1611	37	7.47	1.6e-17	1128:1183:134:2045:23284:25769:27253:2817:2861:2891:2893:2895:3737:4915:4916:5097:56134:56135:56136:56137:56138:56139:56140:56141:56142:56143:56144:56145:56146:56147:57575:5789:6506:6529:6900:9378:9752
GO:0031226	intrinsic component of plasma membrane	1673	37	7.76	5.4e-17	1128:1183:134:2045:23284:25769:27253:2817:2861:2891:2893:2895:3737:4915:4916:5097:56134:56135:56136:56137:56138:56139:56140:56141:56142:56143:56144:56145:56146:56147:57575:5789:6506:6529:6900:9378:9752
GO:0044459	plasma membrane part	2676	45	12.41	1.4e-16	1128:1183:134:1363:2045:23284:25769:27253:2775:2817:2861:2891:2893:2895:347731:3737:460:4915:4916:5097:56134:56135:56136:56137:56138:56139:56140:56141:56142:56143:56144:56145:56146:56147:56899:57575:5789:6506:6529:6900:7018:80725:9378:94030:9752
GO:0071944	cell periphery	5476	58	25.39	3.8e-13	1128:114788:1183:134:1363:2045:219287:23284:25769:27239:27253:27289:2775:2817:2861:2891:2893:2895:347731:3737:460:4915:4916:50863:5097:56134:56135:56136:56137:56138:56139:56140:56141:56142:56143:56144:56145:56146:56147:5654:56776:56899:57575:577:5789:6446:6506:6529:6900:7018:7368:80725:83992:8633:9378:9379:94030:9752
GO:0005886	plasma membrane	5378	57	24.94	8.1e-13	1128:114788:1183:134:1363:2045:219287:23284:25769:27239:27253:27289:2775:2817:2861:2891:2893:2895:347731:3737:460:4915:4916:50863:5097:56134:56135:56136:56137:56138:56139:56140:56141:56142:56143:56144:56145:56146:56147:5654:56776:56899:57575:577:5789:6446:6506:6529:6900:7018:7368:80725:8633:9378:9379:94030:9752
GO:0044425	membrane part	6712	61	31.12	5.6e-11	100507421:1128:114788:1183:134:1363:2045:23284:23467:25769:27087:27239:27253:2775:2817:2861:2891:2893:2895:339983:347731:3737:460:4915:4916:50863:5097:53353:56134:56135:56136:56137:56138:56139:56140:56141:56142:56143:56144:56145:56146:56147:56776:56899:57575:577:5789:6446:64788:6506:6529:6900:7018:7368:745:80725:8633:9378:9379:94030:9752
GO:0031224	intrinsic component of membrane	5488	54	25.45	1.7e-10	100507421:1128:114788:1183:134:2045:23284:23467:25769:27087:27239:27253:2817:2861:2891:2893:2895:339983:347731:3737:460:4915:4916:50863:5097:53353:56134:56135:56136:56137:56138:56139:56140:56141:56142:56143:56144:56145:56146:56147:57575:577:5789:64788:6506:6529:6900:7368:745:8633:9378:9379:94030:9752
GO:0016021	integral component of membrane	5361	53	24.86	2.7e-10	100507421:1128:114788:1183:134:2045:23284:23467:25769:27087:27239:27253:2817:2861:2891:2893:2895:339983:347731:3737:460:4915:4916:5097:53353:56134:56135:56136:56137:56138:56139:56140:56141:56142:56143:56144:56145:56146:56147:57575:577:5789:64788:6506:6529:6900:7368:745:8633:9378:9379:94030:9752
GO:0045202	synapse	807	20	3.74	5.7e-10	1128:134:1363:2045:2891:2893:2895:347731:3737:4915:56144:56899:577:6900:80725:83992:8633:9378:9379:94030
GO:0097060	synaptic membrane	283	13	1.31	5.9e-10	1128:1363:2045:2891:2893:2895:347731:3737:4915:56899:80725:9378:94030
GO:0044456	synapse part	663	17	3.07	8.3e-09	1128:134:1363:2045:2891:2893:2895:347731:3737:4915:56899:577:80725:83992:9378:9379:94030
GO:0097458	neuron part	1299	22	6.02	7.3e-08	1128:134:1363:2045:23284:2775:2891:2893:2895:3737:460:4915:56899:6506:6529:6900:80725:83992:8633:9378:9379:94030
GO:0016020	membrane	9289	66	43.07	3.4e-07	100507421:1128:114788:1183:134:1363:2045:219287:23284:23467:25769:27087:27239:27253:27289:2775:2817:2861:2891:2893:2895:339983:347731:3737:460:4915:4916:50863:5097:51560:53353:5521:56134:56135:56136:56137:56138:56139:56140:56141:56142:56143:56144:56145:56146:56147:5654:56776:56899:57575:577:5789:6446:64788:6506:6529:6900:7018:7368:745:80725:8633:9378:9379:94030:9752
GO:0098794	postsynapse	415	12	1.92	4.6e-07	1128:134:2045:2891:2893:2895:347731:4915:56899:577:80725:83992
GO:0043005	neuron projection	984	18	4.56	4.7e-07	1128:134:2045:23284:2775:2891:2893:2895:3737:4915:56899:6506:6529:6900:80725:83992:8633:94030
GO:0036477	somatodendritic compartment	688	15	3.19	5.6e-07	1128:134:1363:2045:2775:2891:2893:2895:3737:460:56899:6900:80725:83992:9378
GO:0045211	postsynaptic membrane	216	9	1	7.1e-07	1128:2045:2891:2893:2895:347731:4915:56899:80725
GO:0098590	plasma membrane region	989	16	4.59	1.1e-05	1128:134:1363:2045:2891:2893:2895:347731:3737:4915:56899:6506:7018:80725:9378:94030
GO:0030425	dendrite	485	11	2.25	1.5e-05	1128:134:2045:2775:2891:2893:2895:3737:56899:80725:83992
GO:0043197	dendritic spine	127	6	0.59	2.7e-05	134:2891:2893:2895:56899:83992
GO:0044309	neuron spine	129	6	0.6	3.0e-05	134:2891:2893:2895:56899:83992
GO:0098589	membrane region	1201	17	5.57	3.1e-05	1128:134:1363:2045:2817:2891:2893:2895:347731:3737:4915:56899:6506:7018:80725:9378:94030
GO:0030424	axon	444	10	2.06	3.9e-05	1128:134:23284:3737:4915:6506:6529:6900:80725:94030
GO:0044297	cell body	503	10	2.33	0.00011	134:1363:2045:2775:2893:3737:460:6900:80725:9378
GO:0043235	receptor complex	322	8	1.49	0.00012	2861:2891:2893:2895:4915:4916:53353:7018
GO:0042995	cell projection	1937	21	8.98	0.00016	1128:134:2045:23284:2775:2891:2893:2895:29119:3737:4915:56776:56899:6506:6529:6696:6900:80725:83992:8633:94030
GO:0043025	neuronal cell body	439	9	2.04	0.00020	134:1363:2045:2893:3737:460:6900:80725:9378
GO:0044304	main axon	63	4	0.29	0.00021	134:3737:6506:6900
GO:0030054	cell junction	1227	15	5.69	0.00048	1128:23284:27289:2891:2893:2895:29119:347731:3737:5097:56899:80725:8633:9378:94030
GO:0033267	axon part	228	6	1.06	0.00067	1128:134:3737:4915:6506:6900
GO:0044224	juxtaparanode region of axon	10	2	0.05	0.00093	3737:6900
