# Supplementary material for: Automatic detection of genomic regions with informative epigenetic patterns
Source: BMC Genomics. 2018 Nov 28;19:847. doi: 10.1186/s12864-018-5286-5 (PMC6264639; doi:10.1186/s12864-018-5286-5)
Supplement: Supplementary file 4 — Full lists of GO enriched terms (BP: biological processes, and CC: cellular compartment) for the subsets of windows showing particular patterns of epigenetic change (Fig. 5). (ZIP 72 kb) [file 12864_2018_5286_MOESM4_ESM.zip › Additional_file_4/brain_Goenriched_patterns/BP_BE.bed.txt]

GO.ID	Term	Annotated	Significant	Expected	Fisher Test	Significant Genes
GO:0048468	cell development	2088	23	6.71	3.4e-08	23114:23500:26051:2775:30812:343263:3766:4137:4684:50863:5138:57453:575:6900:7082:7161:745:79789:80725:81551:84466:84894:9024
GO:0048709	oligodendrocyte differentiation	88	6	0.28	3.7e-07	23500:30812:3766:6900:7161:745
GO:0022008	neurogenesis	1493	18	4.8	5.0e-07	23114:23500:2775:30812:3766:4137:4684:50863:57453:575:6900:7161:745:79789:80725:81551:84894:9024
GO:0010001	glial cell differentiation	192	7	0.62	2.6e-06	23500:30812:3766:4137:6900:7161:745
GO:0048699	generation of neurons	1397	16	4.49	5.1e-06	23114:23500:2775:30812:4137:4684:50863:57453:575:6900:7161:79789:80725:81551:84894:9024
GO:0030182	neuron differentiation	1266	15	4.07	7.3e-06	23114:2775:30812:4137:4684:50863:57453:575:6900:7161:79789:80725:81551:84894:9024
GO:0007399	nervous system development	2257	20	7.25	1.2e-05	23114:23500:2775:30812:3766:4137:4684:50863:547:57453:575:6900:7161:745:79789:80725:81551:84894:9024:9915
GO:0042063	gliogenesis	253	7	0.81	1.6e-05	23500:30812:3766:4137:6900:7161:745
GO:0048666	neuron development	1025	13	3.29	1.7e-05	23114:2775:4137:4684:50863:57453:575:6900:79789:80725:81551:84894:9024
GO:0031175	neuron projection development	874	12	2.81	1.7e-05	23114:2775:4137:4684:57453:575:6900:79789:80725:81551:84894:9024
GO:0022010	central nervous system myelination	17	3	0.05	2.1e-05	3766:6900:745
GO:0032291	axon ensheathment in central nervous sys...	17	3	0.05	2.1e-05	3766:6900:745
GO:0030154	cell differentiation	4059	27	13.04	3.9e-05	23114:23500:26051:2775:30812:343263:3766:4137:4684:50863:5138:55966:5654:57453:575:58504:6900:7082:7161:745:79789:80725:81551:84466:84894:9024:9619
GO:0048667	cell morphogenesis involved in neuron di...	541	9	1.74	5.2e-05	23114:4137:4684:57453:575:6900:80725:84894:9024
GO:0007409	axonogenesis	440	8	1.41	7.6e-05	23114:4137:4684:57453:575:6900:84894:9024
GO:0071205	protein localization to juxtaparanode re...	5	2	0.02	0.00010	23114:6900
GO:0048812	neuron projection morphogenesis	594	9	1.91	0.00011	23114:4137:4684:57453:575:6900:80725:84894:9024
GO:0007417	central nervous system development	911	11	2.93	0.00013	23500:2775:30812:3766:4137:547:57453:6900:7161:745:9915
GO:0061564	axon development	481	8	1.55	0.00014	23114:4137:4684:57453:575:6900:84894:9024
GO:0048869	cellular developmental process	4380	27	14.08	0.00016	23114:23500:26051:2775:30812:343263:3766:4137:4684:50863:5138:55966:5654:57453:575:58504:6900:7082:7161:745:79789:80725:81551:84466:84894:9024:9619
GO:0010921	regulation of phosphatase activity	167	5	0.54	0.00020	116154:26051:5522:57221:9891
GO:0021782	glial cell development	90	4	0.29	0.00020	3766:4137:6900:745
GO:0043652	engulfment of apoptotic cell	7	2	0.02	0.00021	575:84466
GO:0014003	oligodendrocyte development	39	3	0.13	0.00026	3766:6900:745
GO:0014013	regulation of gliogenesis	98	4	0.31	0.00028	23500:30812:6900:7161
GO:0035304	regulation of protein dephosphorylation	185	5	0.59	0.00031	116154:26051:5522:57221:9891
GO:0030030	cell projection organization	1384	13	4.45	0.00035	23114:26051:2775:4137:4684:57453:575:6900:79789:80725:81551:84894:9024
GO:0061028	establishment of endothelial barrier	44	3	0.14	0.00038	26051:5138:7082
GO:0035303	regulation of dephosphorylation	195	5	0.63	0.00040	116154:26051:5522:57221:9891
GO:0043666	regulation of phosphoprotein phosphatase...	109	4	0.35	0.00041	116154:26051:5522:9891
GO:0042552	myelination	110	4	0.35	0.00043	23114:3766:6900:745
GO:0032502	developmental process	6304	33	20.26	0.00043	23114:23245:23500:26051:2775:30812:343263:3766:4137:4684:50863:5138:547:5522:55966:5654:57453:575:58504:6900:7082:7161:745:79789:80725:81551:84466:84894:9024:9619:9719:9891:9915
GO:0007272	ensheathment of neurons	113	4	0.36	0.00047	23114:3766:6900:745
GO:0008366	axon ensheathment	113	4	0.36	0.00047	23114:3766:6900:745
GO:0050804	modulation of synaptic transmission	313	6	1.01	0.00049	3766:41:4137:575:6529:6900
GO:0048856	anatomical structure development	5571	30	17.9	0.00065	23114:23245:23500:26051:2775:30812:343263:3766:4137:4684:50863:5138:547:55966:5654:57453:575:58504:6900:7082:7161:745:79789:80725:81551:84466:84894:9024:9719:9915
GO:0045161	neuronal ion channel clustering	12	2	0.04	0.00066	23114:6900
GO:0051960	regulation of nervous system development	784	9	2.52	0.00082	23500:30812:4137:575:6900:7161:745:80725:84894
GO:0044767	single-organism developmental process	6218	32	19.98	0.00084	23114:23245:23500:26051:2775:30812:343263:3766:4137:4684:50863:5138:547:55966:5654:57453:575:58504:6900:7082:7161:745:79789:80725:81551:84466:84894:9024:9619:9719:9891:9915
GO:0001885	endothelial cell development	59	3	0.19	0.00090	26051:5138:7082
GO:0045685	regulation of glial cell differentiation	60	3	0.19	0.00094	23500:6900:7161
GO:0000904	cell morphogenesis involved in different...	802	9	2.58	0.00096	23114:4137:4684:57453:575:6900:80725:84894:9024
