# Supplementary material for: Automatic detection of genomic regions with informative epigenetic patterns
Source: BMC Genomics. 2018 Nov 28;19:847. doi: 10.1186/s12864-018-5286-5 (PMC6264639; doi:10.1186/s12864-018-5286-5)
Supplement: Supplementary file 4 — Full lists of GO enriched terms (BP: biological processes, and CC: cellular compartment) for the subsets of windows showing particular patterns of epigenetic change (Fig. 5). (ZIP 72 kb) [file 12864_2018_5286_MOESM4_ESM.zip › Additional_file_4/brain_Goenriched_patterns/BP_Ah.bed.txt]

GO.ID	Term	Annotated	Significant	Expected	Fisher Test	Significant Genes
GO:0039513	suppression by virus of host catalytic a...	1	1	0	0.00011	841
GO:0039516	modulation by virus of host catalytic ac...	1	1	0	0.00011	841
GO:0039650	suppression by virus of host cysteine-ty...	1	1	0	0.00011	841
GO:0052053	negative regulation by symbiont of host ...	1	1	0	0.00011	841
GO:0052148	modulation by symbiont of host catalytic...	1	1	0	0.00011	841
GO:0039506	modulation by virus of host molecular fu...	2	1	0	0.00023	841
GO:0039507	suppression by virus of host molecular f...	2	1	0	0.00023	841
GO:0052056	negative regulation by symbiont of host ...	2	1	0	0.00023	841
GO:0019050	suppression by virus of host apoptotic p...	3	1	0	0.00034	841
GO:0039526	modulation by virus of host apoptotic pr...	3	1	0	0.00034	841
GO:0052199	negative regulation of catalytic activit...	3	1	0	0.00034	841
GO:0060715	syncytiotrophoblast cell differentiation...	3	1	0	0.00034	841
GO:0033668	negative regulation by symbiont of host ...	4	1	0	0.00046	841
GO:0052041	negative regulation by symbiont of host ...	4	1	0	0.00046	841
GO:0052203	modulation of catalytic activity in othe...	4	1	0	0.00046	841
GO:0052422	modulation by host of symbiont catalytic...	4	1	0	0.00046	841
GO:0052490	negative regulation by organism of progr...	4	1	0	0.00046	841
GO:0052055	modulation by symbiont of host molecular...	5	1	0	0.00057	841
GO:0052150	modulation by symbiont of host apoptotic...	5	1	0	0.00057	841
GO:0044531	modulation of programmed cell death in o...	6	1	0	0.00069	841
GO:0044532	modulation of apoptotic process in other...	6	1	0	0.00069	841
GO:0052040	modulation by symbiont of host programme...	6	1	0	0.00069	841
GO:0052248	modulation of programmed cell death in o...	6	1	0	0.00069	841
GO:0052433	modulation by organism of apoptotic proc...	6	1	0	0.00069	841
GO:0052428	modification by host of symbiont molecul...	7	1	0	0.00080	841
GO:2000271	positive regulation of fibroblast apopto...	7	1	0	0.00080	9262
GO:0044359	modulation of molecular function in othe...	8	1	0	0.00092	841
GO:0044362	negative regulation of molecular functio...	8	1	0	0.00092	841
GO:0052204	negative regulation of molecular functio...	8	1	0	0.00092	841
GO:0052205	modulation of molecular function in othe...	8	1	0	0.00092	841
