# Supplementary material for: Automatic detection of genomic regions with informative epigenetic patterns
Source: BMC Genomics. 2018 Nov 28;19:847. doi: 10.1186/s12864-018-5286-5 (PMC6264639; doi:10.1186/s12864-018-5286-5)
Supplement: Supplementary file 4 — Full lists of GO enriched terms (BP: biological processes, and CC: cellular compartment) for the subsets of windows showing particular patterns of epigenetic change (Fig. 5). (ZIP 72 kb) [file 12864_2018_5286_MOESM4_ESM.zip › Additional_file_4/brain_Goenriched_patterns/CC_hE.bed.txt]

GO.ID	Term	Annotated	Significant	Expected	Fisher Test	Significant Genes
GO:0043005	neuron projection	984	28	7.59	1.6e-09	100505385:114088:124925:134:1501:1740:2048:220296:23242:2775:2781:288:323:351:3800:5142:5590:56899:57556:57698:5792:6695:6900:83992:84623:94030:9638:9863
GO:0097458	neuron part	1299	31	10.01	1.3e-08	100505385:114088:124925:134:1501:1740:2048:220296:23242:2775:2781:288:321:323:351:3800:5138:5142:5590:56899:57556:57698:5792:6536:6695:6900:83992:84623:94030:9638:9863
GO:0042995	cell projection	1937	38	14.93	4.1e-08	100505385:10411:111:114088:124925:134:1501:152206:158135:1740:2048:220296:23150:23242:2775:2781:288:323:351:3800:5142:5590:56899:57556:57698:5792:6695:6900:8291:83543:83992:84466:84623:8844:94030:9638:9732:9863
GO:0045202	synapse	807	22	6.22	2.4e-07	114088:124925:134:1740:2048:2263:23017:288:2894:321:323:351:5138:5142:56899:57453:6536:6695:6900:83992:94030:9863
GO:0036477	somatodendritic compartment	688	20	5.3	3.3e-07	114088:124925:134:1501:2048:23242:2775:2781:288:351:5142:5590:56899:57698:5792:6900:83992:84623:9638:9863
GO:0030424	axon	444	16	3.42	3.4e-07	100505385:134:1740:2048:220296:23242:288:351:5590:57556:57698:6695:6900:84623:94030:9638
GO:0030425	dendrite	485	16	3.74	1.1e-06	114088:124925:134:1501:2048:23242:2775:2781:288:351:5142:56899:83992:84623:9638:9863
GO:0044456	synapse part	663	18	5.11	3.6e-06	114088:124925:134:1740:2048:23017:288:2894:321:351:5138:5142:56899:6536:6695:83992:94030:9863
GO:0071944	cell periphery	5476	68	42.22	3.9e-06	1009:10098:10411:111:114784:115019:124925:134:147495:152404:1740:1804:2048:2246:2263:23017:23043:23239:23242:23250:23446:25769:266727:2770:2775:2781:28232:2824:28316:288:2894:321:351:4684:50863:5138:5142:5144:51704:55227:5590:55966:5654:56899:57453:57486:57556:5792:6461:6536:6900:7107:80031:8291:83543:83698:83992:84466:84623:8844:9053:94030:9638:9732:9844:9846:9848:9863
GO:0044304	main axon	63	6	0.49	8.9e-06	134:1740:288:351:6695:6900
GO:0005886	plasma membrane	5378	66	41.46	9.6e-06	1009:10098:10411:111:114784:115019:124925:134:147495:152404:1740:1804:2048:2263:23017:23043:23239:23242:23250:23446:25769:266727:2770:2775:2781:28232:2824:28316:288:2894:321:351:4684:50863:5138:5142:5144:51704:55227:5590:55966:5654:56899:57453:57486:57556:5792:6461:6536:6900:7107:80031:8291:83543:83698:84466:84623:8844:9053:94030:9638:9732:9844:9846:9848:9863
GO:0098794	postsynapse	415	13	3.2	2.0e-05	124925:134:1740:2048:23017:288:2894:351:5142:56899:6695:83992:9863
GO:0033267	axon part	228	9	1.76	7.0e-05	134:1740:23242:288:351:5590:57698:6695:6900
GO:0044459	plasma membrane part	2676	38	20.63	0.00010	10098:115019:134:147495:1740:1804:2048:2263:23017:23043:25769:266727:2770:2775:2781:28232:288:2894:351:4684:5138:5142:5144:5590:55966:56899:57556:5792:6536:6900:7107:80031:8291:83543:84466:8844:9053:94030
GO:0031252	cell leading edge	369	11	2.84	0.00014	10411:134:23150:23242:323:351:5590:57698:8291:83543:8844
GO:0033268	node of Ranvier	15	3	0.12	0.00019	288:6695:6900
GO:0016020	membrane	9289	93	71.62	0.00021	1009:10098:10391:10411:111:1124:114784:115019:124925:134:147495:152404:1740:1793:1804:2048:220296:2263:22905:23017:23043:23239:23242:23250:23348:23446:23677:25769:25817:266727:27314:2770:2775:2781:28232:2824:28316:288:2894:321:323:351:4684:50863:5138:5142:5144:51704:54498:5521:55227:55624:55819:5590:55966:5654:56895:56899:57453:57486:57537:57556:5792:63027:6461:6536:6900:7107:753:79789:79966:8003…
GO:0044463	cell projection part	1011	19	7.79	0.00029	124925:134:1740:23242:288:323:351:3800:5142:5590:56899:57698:6695:6900:83543:83992:84623:8844:9638
GO:0043197	dendritic spine	127	6	0.98	0.00045	124925:134:351:5142:56899:83992
GO:0044309	neuron spine	129	6	0.99	0.00049	124925:134:351:5142:56899:83992
GO:0044297	cell body	503	12	3.88	0.00053	124925:134:1501:2048:23242:2775:2781:5590:57698:5792:6900:9638
GO:0098589	membrane region	1201	20	9.26	0.00091	115019:134:1740:23017:23043:23677:2770:2824:288:2894:351:5138:5144:5590:55966:56899:83543:8844:9053:94030
