# Supplementary material for: Automatic detection of genomic regions with informative epigenetic patterns
Source: BMC Genomics. 2018 Nov 28;19:847. doi: 10.1186/s12864-018-5286-5 (PMC6264639; doi:10.1186/s12864-018-5286-5)
Supplement: Supplementary file 4 — Full lists of GO enriched terms (BP: biological processes, and CC: cellular compartment) for the subsets of windows showing particular patterns of epigenetic change (Fig. 5). (ZIP 72 kb) [file 12864_2018_5286_MOESM4_ESM.zip › Additional_file_4/brain_Goenriched_patterns/CC_Bh.bed.txt]

GO.ID	Term	Annotated	Significant	Expected	Fisher Test	Significant Genes
GO:0097060	synaptic membrane	283	6	0.61	3.0e-05	1135:26059:2900:2906:3745:56899
GO:0045202	synapse	807	9	1.74	4.3e-05	1135:124925:133584:26059:2900:2906:3745:56899:6570
GO:0097458	neuron part	1299	11	2.8	6.6e-05	124925:26059:2900:3745:4036:51761:56899:6570:8193:84623:8829
GO:0005587	collagen type IV trimer	6	2	0.01	6.8e-05	1282:1284
GO:0044456	synapse part	663	8	1.43	7.1e-05	1135:124925:26059:2900:2906:3745:56899:6570
GO:0098642	network-forming collagen trimer	7	2	0.02	9.5e-05	1282:1284
GO:0098645	collagen network	7	2	0.02	9.5e-05	1282:1284
GO:0045211	postsynaptic membrane	216	5	0.47	9.7e-05	1135:2900:2906:3745:56899
GO:0098651	basement membrane collagen trimer	8	2	0.02	0.00013	1282:1284
GO:0030054	cell junction	1227	10	2.65	0.00021	1135:133584:26059:2900:2906:3745:54566:56899:6570:8829
GO:0098794	postsynapse	415	6	0.89	0.00024	1135:124925:2900:2906:3745:56899
GO:0043235	receptor complex	322	5	0.69	0.00061	1135:2900:2906:4036:8829
GO:0098589	membrane region	1201	9	2.59	0.00085	1135:26059:2900:2906:3635:3745:4036:54997:56899
