# Supplementary material for: Automatic detection of genomic regions with informative epigenetic patterns
Source: BMC Genomics. 2018 Nov 28;19:847. doi: 10.1186/s12864-018-5286-5 (PMC6264639; doi:10.1186/s12864-018-5286-5)
Supplement: Supplementary file 4 — Full lists of GO enriched terms (BP: biological processes, and CC: cellular compartment) for the subsets of windows showing particular patterns of epigenetic change (Fig. 5). (ZIP 72 kb) [file 12864_2018_5286_MOESM4_ESM.zip › Additional_file_4/brain_Goenriched_patterns/CC_B5.bed.txt]

GO.ID	Term	Annotated	Significant	Expected	Fisher Test	Significant Genes
GO:0097458	neuron part	1299	50	11.77	4.1e-19	10382:10439:11170:1137:117:124925:192683:2048:23025:23542:2900:2901:342035:3742:3745:3752:3782:3785:3786:3798:388662:4135:4137:460:5158:547:56896:57468:57731:57795:5923:6529:6604:6712:6833:773:774:80725:8120:81551:84249:84623:84628:85442:8927:90249:92737:9379:94030:9479
GO:0043005	neuron projection	984	38	8.91	1.7e-14	10382:10439:11170:1137:117:124925:2048:23025:2901:342035:3742:3745:3752:3785:3786:3798:4135:4137:547:56896:57468:57731:57795:5923:6529:774:80725:8120:81551:84249:84623:84628:85442:8927:90249:92737:94030:9479
GO:0043025	neuronal cell body	439	25	3.98	2.2e-13	10382:10439:1137:124925:2048:23542:2901:3745:3782:3798:4137:460:547:56896:57468:57731:57795:6712:773:774:80725:84249:85442:90249:92737
GO:0044297	cell body	503	26	4.56	6.4e-13	10382:10439:1137:124925:2048:23542:2901:3745:3782:3798:4137:460:547:56896:57468:57731:57795:6712:773:774:80725:84249:85442:90249:92737:9479
GO:0036477	somatodendritic compartment	688	30	6.23	7.1e-13	10382:10439:1137:124925:2048:23542:2901:3745:3752:3782:3798:4135:4137:460:547:56896:57468:57731:57795:6712:773:774:80725:84249:84623:85442:8927:90249:92737:9479
GO:0030424	axon	444	23	4.02	1.5e-11	10382:10439:2048:23025:2901:342035:3742:3745:3785:3786:4135:4137:547:57731:6529:80725:8120:81551:84623:84628:8927:94030:9479
GO:0042995	cell projection	1937	46	17.54	5.5e-10	10297:10382:10439:11170:1137:117:124925:164395:2048:23025:23329:2901:342035:3742:3745:3752:3785:3786:3798:4135:4137:5158:547:54768:56896:57348:57468:57731:57795:5923:6529:773:774:80725:8120:81551:84249:84623:84628:85442:8632:8927:90249:92737:94030:9479
GO:0045202	synapse	807	28	7.31	9.0e-10	10439:1137:124925:192683:2048:22839:23017:23025:23542:2900:2901:3745:388662:4137:491:547:55964:57453:57497:6833:774:80725:8927:9211:9379:94030:9479:9762
GO:0030425	dendrite	485	21	4.39	3.1e-09	1137:124925:2048:2901:3745:3752:3798:4135:4137:547:56896:57468:57795:774:80725:84249:84623:85442:8927:92737:9479
GO:0044425	membrane part	6712	97	60.79	9.5e-09	10297:10446:10858:1137:114784:117:124925:1271:146378:146664:153328:192683:2048:222865:222962:23017:23025:23467:25758:25789:25817:26470:266727:27087:283576:283987:284339:2900:2901:333:342035:342865:347741:3728:3742:3745:3752:3782:3785:3786:387597:388662:4137:441151:460:491:4916:5158:53834:54207:54756:55532:57156:57221:57338:57348:57453:57468:57497:57537:57578:57863:59284:63827:642968:64849:65055:6…
GO:0031224	intrinsic component of membrane	5488	82	49.71	1.1e-07	10446:10858:1137:114784:117:124925:1271:146378:146664:153328:192683:2048:222865:222962:23017:23467:25758:25789:25817:26470:266727:27087:283576:284339:2900:2901:333:342035:342865:347741:3742:3745:3752:3782:3785:3786:387597:388662:441151:460:491:4916:53834:54207:54756:55532:57156:57221:57338:57348:57453:57468:57497:57537:57578:57863:59284:63827:642968:64849:65055:6529:6833:773:774:777:79570:80339:8…
GO:0044463	cell projection part	1011	27	9.16	4.1e-07	10297:10382:10439:124925:23025:23329:2901:3742:3785:3786:3798:4137:5158:547:54768:57348:57468:57731:5923:8120:81551:84249:84623:8632:8927:90249:9479
GO:0034702	ion channel complex	290	14	2.63	4.2e-07	1137:2900:2901:3742:3745:3752:3785:3786:57348:59284:6833:773:774:777
GO:0016021	integral component of membrane	5361	79	48.56	4.6e-07	10446:10858:1137:114784:117:124925:1271:146378:146664:153328:192683:2048:222865:222962:23017:23467:25758:25789:25817:26470:27087:283576:284339:2900:2901:333:342035:342865:347741:3742:3745:3752:3782:3785:3786:387597:388662:441151:460:491:4916:53834:54207:54756:55532:57156:57221:57338:57348:57453:57468:57497:57537:57578:57863:59284:642968:64849:65055:6529:6833:773:774:777:79570:80339:80757:83723:84…
GO:0071944	cell periphery	5476	80	49.6	5.3e-07	10297:10900:1137:114299:114784:117:124925:1271:192683:2048:222865:222962:22839:22983:23017:23025:23254:23329:26470:266727:283576:2900:2901:333:342035:342865:3728:3742:3745:3752:3782:3785:3786:388662:4137:4336:460:491:4916:5158:53834:54207:54756:55532:57338:57348:57453:57468:57497:57578:57731:57863:5923:59284:64849:6529:6712:6833:7018:773:774:777:79012:79570:80725:84133:84249:84623:84628:8927:9024…
GO:0044456	synapse part	663	21	6.01	6.3e-07	1137:124925:192683:2048:23017:23025:23542:2900:2901:3745:388662:4137:547:57497:6833:774:80725:8927:9379:94030:9762
GO:0033267	axon part	228	12	2.07	1.2e-06	10382:10439:23025:2901:3742:3785:3786:4137:547:57731:8120:9479
GO:0005886	plasma membrane	5378	78	48.71	1.2e-06	10297:10900:1137:114299:114784:117:124925:1271:192683:2048:222865:222962:22839:22983:23017:23025:23254:23329:26470:266727:283576:2900:2901:333:342035:342865:3728:3742:3745:3752:3782:3785:3786:388662:4137:460:491:4916:5158:53834:54207:54756:55532:57338:57348:57453:57468:57497:57578:57731:57863:5923:59284:64849:6529:6712:6833:7018:773:774:777:79012:79570:80725:84133:84249:84623:84628:90249:92737:93…
GO:0044459	plasma membrane part	2676	48	24.24	1.5e-06	10297:1137:117:1271:2048:222865:222962:23017:23025:266727:2900:2901:3728:3742:3745:3752:3785:3786:388662:4137:460:491:4916:5158:54207:54756:57348:57468:57497:57863:59284:64849:6529:6712:6833:7018:773:774:777:80725:84133:84249:84628:90249:94030:9543:9628:9762
GO:0098797	plasma membrane protein complex	535	18	4.85	1.8e-06	10297:1137:1271:2900:2901:3728:3742:3745:3752:3785:3786:59284:6833:7018:773:774:777:9628
GO:1902495	transmembrane transporter complex	329	14	2.98	1.9e-06	1137:2900:2901:3742:3745:3752:3785:3786:57348:59284:6833:773:774:777
GO:0016020	membrane	9289	114	84.14	2.1e-06	10297:10446:10858:10900:1137:114299:114784:117:124925:1271:129049:146378:146664:153328:192683:2048:222865:222962:22839:22983:23017:23025:23254:23329:23467:25758:25789:25817:26470:266727:27087:283576:283987:284339:2900:2901:29106:333:342035:342865:347741:3728:3742:3745:3752:3782:3785:3786:3798:387597:388662:4135:4137:441151:460:491:4916:5158:53834:54207:54756:55532:57156:57221:57338:57348:57453:57…
GO:1990351	transporter complex	336	14	3.04	2.4e-06	1137:2900:2901:3742:3745:3752:3785:3786:57348:59284:6833:773:774:777
GO:0034703	cation channel complex	176	10	1.59	4.7e-06	3742:3745:3752:3785:3786:59284:6833:773:774:777
GO:0098794	postsynapse	415	14	3.76	2.6e-05	1137:124925:2048:23017:23542:2900:2901:3745:4137:547:57497:80725:8927:9762
GO:0098590	plasma membrane region	989	22	8.96	8.8e-05	10297:1137:117:1271:222962:23017:23025:2900:2901:3728:3745:4137:5158:57348:57497:6712:7018:80725:84249:90249:94030:9762
GO:0030054	cell junction	1227	25	11.11	0.00011	10439:1137:117:192683:23017:23025:23254:2900:2901:3728:3745:388662:491:53834:55964:57453:57497:57731:57863:6712:80725:8927:9211:94030:9762
GO:0043194	axon initial segment	12	3	0.11	0.00015	3785:3786:57731
GO:0034705	potassium channel complex	91	6	0.82	0.00018	3742:3745:3752:3785:3786:6833
GO:0098589	membrane region	1201	24	10.88	0.00021	10297:1137:117:1271:222962:23017:23025:2900:2901:3728:3745:4137:5158:57348:57497:6712:7018:7143:80725:84249:90249:94030:9762:9892
GO:0032983	kainate selective glutamate receptor com...	3	2	0.03	0.00024	2900:2901
GO:0097060	synaptic membrane	283	10	2.56	0.00026	1137:23017:23025:2900:2901:3745:57497:80725:94030:9762
GO:0044304	main axon	63	5	0.57	0.00026	10382:3785:3786:4137:57731
GO:0033268	node of Ranvier	15	3	0.14	0.00031	3785:3786:57731
GO:0005891	voltage-gated calcium channel complex	43	4	0.39	0.00061	59284:773:774:777
GO:0045298	tubulin complex	5	2	0.05	0.00080	4137:84630
GO:0045211	postsynaptic membrane	216	8	1.96	0.00080	1137:23017:2900:2901:3745:57497:80725:9762
