# Supplementary material for: Automatic detection of genomic regions with informative epigenetic patterns
Source: BMC Genomics. 2018 Nov 28;19:847. doi: 10.1186/s12864-018-5286-5 (PMC6264639; doi:10.1186/s12864-018-5286-5)
Supplement: Supplementary file 4 — Full lists of GO enriched terms (BP: biological processes, and CC: cellular compartment) for the subsets of windows showing particular patterns of epigenetic change (Fig. 5). (ZIP 72 kb) [file 12864_2018_5286_MOESM4_ESM.zip › Additional_file_4/brain_Goenriched_patterns/CC_hA.bed.txt]

GO.ID	Term	Annotated	Significant	Expected	Fisher Test	Significant Genes
GO:0097060	synaptic membrane	283	8	0.46	1.2e-08	11141:26045:288:57689:80059:815:85445:9378
GO:0044456	synapse part	663	10	1.07	5.0e-08	11141:26045:2823:288:5142:57689:80059:815:85445:9378
GO:0098794	postsynapse	415	8	0.67	2.2e-07	11141:26045:2823:288:5142:57689:80059:815
GO:0045202	synapse	807	10	1.31	3.1e-07	11141:26045:2823:288:5142:57689:80059:815:85445:9378
GO:0098590	plasma membrane region	989	10	1.6	2.0e-06	11141:1495:26045:288:5144:57689:80059:815:85445:9378
GO:0098589	membrane region	1201	10	1.94	1.1e-05	11141:1495:26045:288:5144:57689:80059:815:85445:9378
GO:0045211	postsynaptic membrane	216	5	0.35	2.3e-05	11141:26045:288:57689:80059
GO:0036477	somatodendritic compartment	688	7	1.11	9.0e-05	11141:2823:288:5142:57471:85445:9378
GO:0042734	presynaptic membrane	69	3	0.11	0.00019	815:85445:9378
GO:0044459	plasma membrane part	2676	12	4.33	0.00054	11141:1495:26045:2845:288:5142:5144:57689:80059:815:85445:9378
GO:0030054	cell junction	1227	8	1.98	0.00056	1495:26045:288:57689:80059:815:85445:9378
GO:0060076	excitatory synapse	26	2	0.04	0.00080	26045:5142
GO:0043005	neuron projection	984	7	1.59	0.00080	11141:2823:288:5142:57471:815:85445
GO:0097458	neuron part	1299	8	2.1	0.00082	11141:2823:288:5142:57471:815:85445:9378
GO:0030425	dendrite	485	5	0.78	0.00099	11141:2823:288:5142:85445
