# Supplementary material for: Automatic detection of genomic regions with informative epigenetic patterns
Source: BMC Genomics. 2018 Nov 28;19:847. doi: 10.1186/s12864-018-5286-5 (PMC6264639; doi:10.1186/s12864-018-5286-5)
Supplement: Supplementary file 4 — Full lists of GO enriched terms (BP: biological processes, and CC: cellular compartment) for the subsets of windows showing particular patterns of epigenetic change (Fig. 5). (ZIP 72 kb) [file 12864_2018_5286_MOESM4_ESM.zip › Additional_file_4/brain_Goenriched_patterns/BP_Bh.bed.txt]

GO.ID	Term	Annotated	Significant	Expected	Fisher Test	Significant Genes
GO:0060079	excitatory postsynaptic potential	106	4	0.23	7.3e-05	1135:124925:2900:2906
GO:0060078	regulation of postsynaptic membrane pote...	118	4	0.25	0.00011	1135:124925:2900:2906
GO:0038063	collagen-activated tyrosine kinase recep...	9	2	0.02	0.00016	1282:1284
GO:0060982	coronary artery morphogenesis	9	2	0.02	0.00016	4036:8829
GO:0061299	retina vasculature morphogenesis in came...	9	2	0.02	0.00016	1282:8829
GO:0060041	retina development in camera-type eye	137	4	0.29	0.00020	121643:1282:51761:8829
GO:0038065	collagen-activated signaling pathway	11	2	0.02	0.00024	1282:1284
GO:0030852	regulation of granulocyte differentiatio...	15	2	0.03	0.00045	3635:54997
GO:0060562	epithelial tube morphogenesis	312	5	0.66	0.00049	10413:121643:1282:4036:8829
GO:0061298	retina vasculature development in camera...	16	2	0.03	0.00052	1282:8829
GO:0001655	urogenital system development	317	5	0.67	0.00052	10413:1282:1588:84623:8829
GO:0007215	glutamate receptor signaling pathway	76	3	0.16	0.00056	2900:2906:3745
GO:0060977	coronary vasculature morphogenesis	17	2	0.04	0.00058	4036:8829
GO:0030540	female genitalia development	18	2	0.04	0.00066	1588:4036
GO:0035239	tube morphogenesis	349	5	0.74	0.00081	10413:121643:1282:4036:8829
GO:0010842	retina layer formation	22	2	0.05	0.00099	121643:51761
