# Supplementary material for: Automatic detection of genomic regions with informative epigenetic patterns
Source: BMC Genomics. 2018 Nov 28;19:847. doi: 10.1186/s12864-018-5286-5 (PMC6264639; doi:10.1186/s12864-018-5286-5)
Supplement: Supplementary file 4 — Full lists of GO enriched terms (BP: biological processes, and CC: cellular compartment) for the subsets of windows showing particular patterns of epigenetic change (Fig. 5). (ZIP 72 kb) [file 12864_2018_5286_MOESM4_ESM.zip › Additional_file_4/brain_Goenriched_patterns/BP_5A.bed.txt]

GO.ID	Term	Annotated	Significant	Expected	Fisher Test	Significant Genes
GO:0034402	recruitment of 3'-end processing factors...	2	1	0	0.00057	79577
GO:0051012	microtubule sliding	2	1	0	0.00057	4134
GO:1902856	negative regulation of nonmotile primary...	2	1	0	0.00057	4134
GO:1904207	regulation of chemokine (C-C motif) liga...	2	1	0	0.00057	4155
GO:1904209	positive regulation of chemokine (C-C mo...	2	1	0	0.00057	4155
GO:0035633	maintenance of blood-brain barrier	3	1	0	0.00086	4155
