# Supplementary material for: Automatic detection of genomic regions with informative epigenetic patterns
Source: BMC Genomics. 2018 Nov 28;19:847. doi: 10.1186/s12864-018-5286-5 (PMC6264639; doi:10.1186/s12864-018-5286-5)
Supplement: Supplementary file 4 — Full lists of GO enriched terms (BP: biological processes, and CC: cellular compartment) for the subsets of windows showing particular patterns of epigenetic change (Fig. 5). (ZIP 72 kb) [file 12864_2018_5286_MOESM4_ESM.zip › Additional_file_4/brain_Goenriched_patterns/CC_5E.bed.txt]

GO.ID	Term	Annotated	Significant	Expected	Fisher Test	Significant Genes
GO:0005737	cytoplasm	11339	72	54.41	4.9e-05	10277:10397:10982:11016:114793:116987:121665:140885:155066:1808:202018:203062:22882:22905:23078:23187:23239:23321:23387:23429:23446:259230:28964:28996:318:351:3628:3705:3988:407021:407024:408:51523:51735:5287:5305:5578:5654:57217:57406:5747:57492:57509:57580:57609:5998:64423:6461:64771:6938:7109:7942:79929:80153:80790:81605:8379:84886:8495:85315:8546:8760:8850:89853:9026:9444:950:9578:9670:9759:9…
GO:0042641	actomyosin	66	4	0.32	0.00028	5747:8850:9578:9759
