# Supplementary material for: Automatic detection of genomic regions with informative epigenetic patterns
Source: BMC Genomics. 2018 Nov 28;19:847. doi: 10.1186/s12864-018-5286-5 (PMC6264639; doi:10.1186/s12864-018-5286-5)
Supplement: Supplementary file 4 — Full lists of GO enriched terms (BP: biological processes, and CC: cellular compartment) for the subsets of windows showing particular patterns of epigenetic change (Fig. 5). (ZIP 72 kb) [file 12864_2018_5286_MOESM4_ESM.zip › Additional_file_4/brain_Goenriched_patterns/BP_hE.bed.txt]

GO.ID	Term	Annotated	Significant	Expected	Fisher Test	Significant Genes
GO:0007399	nervous system development	2257	47	17.1	2.4e-11	1009:124925:134:147495:1501:1740:1827:2048:2263:23017:23040:23043:23242:266727:2775:2824:288:321:323:351:3800:4684:473:4774:50863:51704:5590:57453:57556:57698:5792:6695:6900:6925:79789:80031:83696:83992:84623:94030:9444:9638:9771:9839:9846:9863:9915
GO:0030182	neuron differentiation	1266	34	9.59	4.7e-11	1009:124925:1501:2048:2263:23017:23040:23043:23242:266727:2775:288:323:351:3800:4684:473:50863:51704:5590:57453:57556:57698:5792:6695:6900:6925:79789:83696:84623:9638:9839:9846:9863
GO:0031175	neuron projection development	874	27	6.62	3.4e-10	1009:124925:1501:2048:2263:23043:23242:2775:288:323:351:3800:4684:473:5590:57453:57556:57698:5792:6695:6900:79789:84623:9638:9839:9846:9863
GO:0048666	neuron development	1025	29	7.76	5.2e-10	1009:124925:1501:2048:2263:23040:23043:23242:2775:288:323:351:3800:4684:473:50863:5590:57453:57556:57698:5792:6695:6900:79789:84623:9638:9839:9846:9863
GO:0048699	generation of neurons	1397	34	10.58	6.5e-10	1009:124925:1501:2048:2263:23017:23040:23043:23242:266727:2775:288:323:351:3800:4684:473:50863:51704:5590:57453:57556:57698:5792:6695:6900:6925:79789:83696:84623:9638:9839:9846:9863
GO:0022008	neurogenesis	1493	35	11.31	9.2e-10	1009:124925:147495:1501:2048:2263:23017:23040:23043:23242:266727:2775:288:323:351:3800:4684:473:50863:51704:5590:57453:57556:57698:5792:6695:6900:6925:79789:83696:84623:9638:9839:9846:9863
GO:0048812	neuron projection morphogenesis	594	21	4.5	3.9e-09	1009:1501:2048:2263:23043:23242:288:323:351:3800:4684:473:5590:57453:57556:57698:6900:84623:9638:9839:9846
GO:0048667	cell morphogenesis involved in neuron di...	541	19	4.1	2.6e-08	1009:1501:2048:2263:23043:23242:288:323:351:3800:4684:473:57453:57556:57698:6900:9638:9839:9846
GO:0048468	cell development	2088	39	15.82	4.8e-08	1009:10411:114792:124925:1501:1793:2048:2263:23040:23043:23242:2775:288:323:351:3800:4684:473:50863:5138:5144:51704:5590:57453:57556:57698:5792:6695:6900:6925:753:79789:84466:84623:9444:9638:9839:9846:9863
GO:0061564	axon development	481	17	3.64	1.4e-07	1009:2048:2263:23242:288:323:351:3800:4684:57453:57556:57698:5792:6900:9638:9839:9846
GO:0006198	cAMP catabolic process	18	5	0.14	1.8e-07	10411:5138:5142:5144:5151
GO:0007409	axonogenesis	440	16	3.33	2.2e-07	1009:2048:2263:23242:288:323:351:3800:4684:57453:57556:57698:6900:9638:9839:9846
GO:0009154	purine ribonucleotide catabolic process	35	6	0.27	2.3e-07	10411:5138:5142:5144:5151:56952
GO:0009261	ribonucleotide catabolic process	36	6	0.27	2.7e-07	10411:5138:5142:5144:5151:56952
GO:0009214	cyclic nucleotide catabolic process	21	5	0.16	4.3e-07	10411:5138:5142:5144:5151
GO:0000904	cell morphogenesis involved in different...	802	21	6.08	6.4e-07	1009:1501:1793:2048:2263:23043:23242:288:323:351:3800:4684:473:57453:57556:57698:6900:753:9638:9839:9846
GO:0048731	system development	4684	61	35.48	1.4e-06	1009:10411:114792:124925:134:147495:1501:1740:1827:2048:2246:2263:22905:23017:23040:23043:23239:23242:23328:266727:27122:2775:2824:288:321:323:351:3800:4684:473:4774:50863:51704:5590:55966:5654:57453:57486:57556:57698:5792:6461:6695:6900:6925:753:79789:80031:83696:83992:84440:84466:84623:94030:9444:9638:9771:9839:9846:9863:9915
GO:0006195	purine nucleotide catabolic process	53	6	0.4	2.9e-06	10411:5138:5142:5144:5151:56952
GO:0048858	cell projection morphogenesis	901	21	6.83	4.0e-06	1009:1501:2048:2263:23043:23242:288:323:351:3800:4684:473:5590:57453:57556:57698:6900:84623:9638:9839:9846
GO:0030030	cell projection organization	1384	27	10.48	4.2e-06	1009:124925:1501:2048:2263:23043:23242:2775:288:323:351:3800:4684:473:5590:57453:57556:57698:5792:6695:6900:79789:84623:9638:9839:9846:9863
GO:0040011	locomotion	1840	32	13.94	5.2e-06	134:147495:1793:2048:2246:23328:266727:323:351:3800:4684:473:5142:5144:541468:5590:57556:57698:5792:6695:6900:753:80031:84466:84623:9638:9732:9839:9844:9846:9863:9901
GO:0032990	cell part morphogenesis	920	21	6.97	5.6e-06	1009:1501:2048:2263:23043:23242:288:323:351:3800:4684:473:5590:57453:57556:57698:6900:84623:9638:9839:9846
GO:0072523	purine-containing compound catabolic pro...	60	6	0.45	6.0e-06	10411:5138:5142:5144:5151:56952
GO:0016477	cell migration	1417	27	10.73	6.5e-06	134:147495:1793:2246:23328:266727:323:351:473:5142:5144:541468:5590:57556:57698:5792:6695:6900:753:80031:84466:84623:9732:9839:9844:9863:9901
GO:0035556	intracellular signal transduction	2664	40	20.18	9.3e-06	10411:1124:124925:134:161725:1793:1827:2048:2246:2263:23043:23179:23239:23328:23348:23677:2770:284948:323:351:4684:5138:5144:5151:51704:541468:5590:57698:8844:9175:94030:9732:9771:9839:9844:9846:9863:9891:9901:9922
GO:0050808	synapse organization	244	10	1.85	1.7e-05	124925:1501:2048:288:351:4774:6900:84623:94030:9863
GO:0007420	brain development	686	17	5.2	1.7e-05	124925:2048:2263:23017:266727:2775:351:473:57453:6900:80031:83696:83992:84623:9638:9839:9915
GO:0007417	central nervous system development	911	20	6.9	1.7e-05	1009:124925:1827:2048:2263:23017:266727:2775:351:473:57453:6695:6900:80031:83696:83992:84623:9638:9839:9915
GO:0048856	anatomical structure development	5571	65	42.2	2.6e-05	1009:10411:114792:114793:124925:134:147495:1501:1740:1793:1827:2048:2246:2263:22905:23017:23040:23043:23239:23242:23328:266727:27122:2775:2824:288:321:323:351:3800:4684:473:4774:50863:5138:5144:51704:5590:55966:5654:57453:57486:57556:57698:5792:6461:6695:6900:6925:753:79789:80031:83696:83992:84440:84466:84623:94030:9444:9638:9771:9839:9846:9863:9915
GO:0006928	movement of cell or subcellular componen...	1997	32	15.13	2.8e-05	134:147495:1793:2048:2246:23328:266727:323:351:3800:4684:473:5142:5144:541468:5590:57556:57698:5792:6695:6900:753:80031:84466:84623:9638:9732:9839:9844:9846:9863:9901
GO:0021953	central nervous system neuron differenti...	160	8	1.21	3.0e-05	1009:2048:2263:23017:266727:6695:6900:9839
GO:0048870	cell motility	1545	27	11.7	3.1e-05	134:147495:1793:2246:23328:266727:323:351:473:5142:5144:541468:5590:57556:57698:5792:6695:6900:753:80031:84466:84623:9732:9839:9844:9863:9901
GO:0051674	localization of cell	1545	27	11.7	3.1e-05	134:147495:1793:2246:23328:266727:323:351:473:5142:5144:541468:5590:57556:57698:5792:6695:6900:753:80031:84466:84623:9732:9839:9844:9863:9901
GO:0060322	head development	723	17	5.48	3.3e-05	124925:2048:2263:23017:266727:2775:351:473:57453:6900:80031:83696:83992:84623:9638:9839:9915
GO:0030154	cell differentiation	4059	51	30.75	5.4e-05	1009:10411:114792:124925:147495:1501:1793:2048:2246:2263:23017:23040:23043:23051:23242:266727:2775:2824:288:323:351:3800:4684:473:50863:5138:5144:51704:5590:55966:5654:57453:57486:57556:57698:5792:6461:6695:6900:6925:753:79789:80031:83696:84466:84623:9444:9638:9839:9846:9863
GO:0007411	axon guidance	225	9	1.7	5.5e-05	2048:323:351:3800:4684:57556:6900:9638:9846
GO:1901898	negative regulation of relaxation of car...	2	2	0.02	5.7e-05	5142:5144
GO:0000902	cell morphogenesis	1332	24	10.09	5.7e-05	1009:114793:1501:1793:2048:2263:23043:23242:288:323:351:3800:4684:473:5590:57453:57556:57698:6900:753:84623:9638:9839:9846
GO:0097485	neuron projection guidance	227	9	1.72	5.8e-05	2048:323:351:3800:4684:57556:6900:9638:9846
GO:0019933	cAMP-mediated signaling	55	5	0.42	5.9e-05	10411:2770:5138:5144:8844
GO:0007275	multicellular organismal development	5256	61	39.82	7.1e-05	1009:10411:114792:124925:134:147495:1501:1740:1827:2048:2246:2263:22905:23017:23040:23043:23239:23242:23328:266727:27122:2775:2824:288:321:323:351:3800:4684:473:4774:50863:51704:5590:55966:5654:57453:57486:57556:57698:5792:6461:6695:6900:6925:753:79789:80031:83696:83992:84440:84466:84623:94030:9444:9638:9771:9839:9846:9863:9915
GO:0007264	small GTPase mediated signal transductio...	479	13	3.63	7.2e-05	10411:1124:1793:2048:23179:23348:57698:8844:9732:9771:9844:9901:9922
GO:0008038	neuron recognition	32	4	0.24	9.6e-05	2048:351:50863:6900
GO:0045664	regulation of neuron differentiation	570	14	4.32	0.00011	124925:2048:23043:23242:351:51704:57698:5792:6695:6900:6925:9638:9839:9863
GO:0001764	neuron migration	143	7	1.08	0.00011	266727:323:57556:57698:6695:6900:84623
GO:0032502	developmental process	6304	69	47.75	0.00011	1009:10411:114792:114793:124925:134:147495:1501:1740:1793:1827:2048:2246:2263:22905:23017:23040:23043:23051:23239:23242:23328:266727:27122:2775:2824:288:321:323:351:3800:4684:473:4774:50863:5138:5144:51704:5435:5521:5590:55966:5654:57453:57486:57556:57698:5792:6461:6695:6900:6925:753:79789:80031:83696:83992:84440:84466:84623:94030:9444:9638:9771:9839:9846:9863:9891:9915
GO:0010646	regulation of cell communication	3503	45	26.54	0.00011	10098:10411:111:1124:124925:134:147495:1501:161725:1827:2048:2246:2263:22905:23017:23043:23239:23328:23677:25769:27122:2770:2824:284948:288:351:5138:5144:5151:51704:541468:5590:5654:6461:6900:753:8844:9175:94030:9638:9839:9863:9891:9901:9922
GO:0001973	adenosine receptor signaling pathway	13	3	0.1	0.00011	111:134:6900
GO:0044767	single-organism developmental process	6218	68	47.1	0.00013	1009:10411:114792:114793:124925:134:147495:1501:1740:1793:1827:2048:2246:2263:22905:23017:23040:23043:23051:23239:23242:23328:266727:27122:2775:2824:288:321:323:351:3800:4684:473:4774:50863:5138:5144:51704:5435:5590:55966:5654:57453:57486:57556:57698:5792:6461:6695:6900:6925:753:79789:80031:83696:83992:84440:84466:84623:94030:9444:9638:9771:9839:9846:9863:9891:9915
GO:0019935	cyclic-nucleotide-mediated signaling	66	5	0.5	0.00014	10411:2770:5138:5144:8844
GO:0032989	cellular component morphogenesis	1424	24	10.79	0.00016	1009:114793:1501:1793:2048:2263:23043:23242:288:323:351:3800:4684:473:5590:57453:57556:57698:6900:753:84623:9638:9839:9846
GO:0021954	central nervous system neuron developmen...	71	5	0.54	0.00020	1009:2048:2263:6900:9839
GO:0048869	cellular developmental process	4380	52	33.18	0.00021	1009:10411:114792:114793:124925:147495:1501:1793:2048:2246:2263:23017:23040:23043:23051:23242:266727:2775:2824:288:323:351:3800:4684:473:50863:5138:5144:51704:5590:55966:5654:57453:57486:57556:57698:5792:6461:6695:6900:6925:753:79789:80031:83696:84466:84623:9444:9638:9839:9846:9863
GO:0050767	regulation of neurogenesis	697	15	5.28	0.00026	124925:2048:23043:23242:351:51704:57556:57698:5792:6695:6900:6925:9638:9839:9863
GO:0007268	synaptic transmission	622	14	4.71	0.00027	114088:124925:134:1740:2048:25769:2770:2824:2894:321:351:5590:6536:6900
GO:0051960	regulation of nervous system development	784	16	5.94	0.00029	124925:2048:23043:23242:351:51704:57556:57698:5792:6695:6900:6925:94030:9638:9839:9863
GO:0046058	cAMP metabolic process	121	6	0.92	0.00032	10411:111:5138:5142:5144:5151
GO:0060560	developmental growth involved in morphog...	225	8	1.7	0.00032	2246:2263:23242:351:5590:57698:9839:9863
GO:0044700	single organism signaling	6522	69	49.41	0.00035	10098:10411:111:1124:114088:124925:134:147495:1501:161725:1740:1793:1827:2048:2246:2263:22905:23017:23043:23179:23239:23328:23348:23677:25769:27122:2770:2775:2781:2824:284948:288:2894:321:323:351:4684:5137:5138:5142:5144:5151:51704:541468:5435:55227:5590:5654:57537:57556:57698:5792:6461:6536:6695:6900:753:8844:9175:94030:9732:9771:9839:9844:9846:9863:9891:9901:9922
GO:0023052	signaling	6533	69	49.49	0.00037	10098:10411:111:1124:114088:124925:134:147495:1501:161725:1740:1793:1827:2048:2246:2263:22905:23017:23043:23179:23239:23328:23348:23677:25769:27122:2770:2775:2781:2824:284948:288:2894:321:323:351:4684:5137:5138:5142:5144:5151:51704:541468:5435:55227:5590:5654:57537:57556:57698:5792:6461:6536:6695:6900:753:8844:9175:94030:9732:9771:9839:9844:9846:9863:9891:9901:9922
GO:0023051	regulation of signaling	3458	43	26.2	0.00037	10098:10411:111:1124:124925:134:147495:1501:161725:1827:2048:2246:2263:22905:23017:23043:23239:23328:23677:25769:27122:2770:2824:284948:351:5138:5144:5151:51704:541468:5590:5654:6461:6900:753:8844:9175:94030:9839:9863:9891:9901:9922
GO:0010975	regulation of neuron projection developm...	424	11	3.21	0.00039	124925:2048:23043:23242:57698:5792:6695:6900:9638:9839:9863
GO:0007154	cell communication	6671	70	50.53	0.00039	10098:10411:111:1124:114088:124925:134:147495:1501:161725:1740:1793:1827:2048:2246:2263:22905:23017:23043:23179:23239:23328:23348:23677:25769:27122:2770:2775:2781:2824:284948:288:2894:321:323:351:4684:5137:5138:5142:5144:5151:51704:541468:5435:55227:5590:5654:57537:57556:57698:5792:6461:6536:6695:6900:753:8844:9175:94030:9638:9732:9771:9839:9844:9846:9863:9891:9901:9922
GO:0006935	chemotaxis	573	13	4.34	0.00041	2048:2246:323:351:3800:4684:5142:5144:57556:6900:9638:9732:9846
GO:1902531	regulation of intracellular signal trans...	1806	27	13.68	0.00042	1124:124925:134:161725:1827:2048:2246:2263:23043:23239:23328:23677:2770:351:5138:5151:51704:541468:5590:8844:9175:94030:9839:9863:9891:9901:9922
GO:0042330	taxis	574	13	4.35	0.00042	2048:2246:323:351:3800:4684:5142:5144:57556:6900:9638:9732:9846
GO:0006470	protein dephosphorylation	361	10	2.73	0.00043	116154:134:1740:1827:23239:5521:57460:5792:9863:9891
GO:0060284	regulation of cell development	903	17	6.84	0.00047	124925:1793:2048:23043:23242:351:51704:57556:57698:5792:6695:6900:6925:753:9638:9839:9863
GO:0035304	regulation of protein dephosphorylation	185	7	1.4	0.00052	116154:134:1740:1827:5521:9863:9891
GO:0009966	regulation of signal transduction	3077	39	23.31	0.00053	10098:1124:124925:134:147495:1501:161725:1827:2048:2246:2263:22905:23017:23043:23239:23328:23677:27122:2770:284948:351:5138:5144:5151:51704:541468:5590:5654:6461:6900:753:8844:9175:94030:9839:9863:9891:9901:9922
GO:0048669	collateral sprouting in absence of injur...	5	2	0.04	0.00056	23242:351
GO:1901078	negative regulation of relaxation of mus...	5	2	0.04	0.00056	5142:5144
GO:2000026	regulation of multicellular organismal d...	1957	28	14.82	0.00065	10411:124925:2048:2246:2263:22905:23043:23239:23242:23328:2824:351:51704:5590:55966:57486:57556:57698:5792:6695:6900:6925:753:84466:94030:9638:9839:9863
GO:0007167	enzyme linked receptor protein signaling...	1017	18	7.7	0.00066	134:1793:2048:2246:2263:22905:27122:284948:351:5435:5590:5654:5792:6461:753:9844:9846:9863
GO:0021680	cerebellar Purkinje cell layer developme...	23	3	0.17	0.00067	124925:23017:473
GO:0021952	central nervous system projection neuron...	23	3	0.17	0.00067	1009:2048:9839
GO:0009166	nucleotide catabolic process	140	6	1.06	0.00069	10411:5138:5142:5144:5151:56952
GO:0035303	regulation of dephosphorylation	195	7	1.48	0.00072	116154:134:1740:1827:5521:9863:9891
GO:0035588	G-protein coupled purinergic receptor si...	24	3	0.18	0.00077	111:134:6900
GO:0048668	collateral sprouting	24	3	0.18	0.00077	23242:351:9839
GO:0050803	regulation of synapse structure or activ...	258	8	1.95	0.00079	134:2048:25769:351:5590:6900:94030:9863
GO:0030029	actin filament-based process	695	14	5.26	0.00080	10391:10411:114793:22998:23043:23242:2824:5142:5144:541468:5590:57698:9844:9922
GO:0021957	corticospinal tract morphogenesis	6	2	0.05	0.00084	1009:9839
GO:1901292	nucleoside phosphate catabolic process	146	6	1.11	0.00086	10411:5138:5142:5144:5151:56952
GO:0051336	regulation of hydrolase activity	1227	20	9.29	0.00092	10411:1124:116154:116987:1740:1793:1827:2263:23348:23677:2775:351:5521:5590:6695:9732:9863:9891:9901:9922
GO:0051962	positive regulation of nervous system de...	471	11	3.57	0.00092	124925:2048:23242:51704:57556:57698:6925:94030:9638:9839:9863
GO:0016358	dendrite development	205	7	1.55	0.00096	124925:1501:2048:23043:23242:351:473
