# Supplementary material for: Automatic detection of genomic regions with informative epigenetic patterns
Source: BMC Genomics. 2018 Nov 28;19:847. doi: 10.1186/s12864-018-5286-5 (PMC6264639; doi:10.1186/s12864-018-5286-5)
Supplement: Supplementary file 4 — Full lists of GO enriched terms (BP: biological processes, and CC: cellular compartment) for the subsets of windows showing particular patterns of epigenetic change (Fig. 5). (ZIP 72 kb) [file 12864_2018_5286_MOESM4_ESM.zip › Additional_file_4/brain_Goenriched_patterns/BP_h5.bed.txt]

GO.ID	Term	Annotated	Significant	Expected	Fisher Test	Significant Genes
GO:0007399	nervous system development	2257	114	37.04	1.2e-30	1000:10439:10501:10675:10752:124925:134:140767:1501:1620:1740:1951:2047:2048:2260:23017:23025:23040:23114:23284:26038:26052:287:2903:29993:3746:3785:3800:388662:3925:4045:4133:4135:4137:4336:460:4684:4897:491:4915:4916:50863:51232:547:54768:54886:5602:56134:56135:56136:56137:56138:56139:56140:56141:56142:56143:56144:56145:56146:56147:56896:57453:575:57540:57554:57575:576:5764:57689:57698:577:5773…
GO:0050808	synapse organization	244	34	4	6.3e-22	1000:124925:1501:2047:2048:23025:23114:23284:26052:4137:4897:4915:4916:575:576:5764:577:5789:64084:6585:66000:6853:6900:7143:785:79953:816:84623:8927:8997:92737:9378:9379:9863
GO:0007267	cell-cell signaling	1194	70	19.6	2.1e-21	10675:114088:124925:134:143425:1740:2048:2260:23025:25769:26052:27345:287:2891:2894:2901:2903:2913:3785:3786:4137:4857:4915:56134:56135:56136:56137:56138:56139:56140:56141:56142:56143:56144:56145:56146:56147:56853:575:57575:5764:5799:5923:64084:6447:6506:66000:6616:6833:6853:6900:7082:7143:773:774:775:776:777:785:816:8224:8497:8499:8927:8997:9228:9378:9379:9752:9783
GO:0007268	synaptic transmission	622	46	10.21	6.9e-18	10675:114088:124925:134:143425:1740:2048:23025:25769:26052:27345:2891:2894:2901:2903:2913:3785:3786:4137:4857:4915:56853:575:5764:5799:5923:64084:6506:66000:6616:6853:6900:7143:774:777:785:816:8224:8497:8499:8927:8997:9228:9378:9379:9783
GO:0048699	generation of neurons	1397	70	22.93	1.1e-17	1000:10439:10752:124925:1501:1620:1951:2047:2048:2260:23017:23025:23040:23114:23284:26038:26052:29993:3800:3925:4133:4135:4137:460:4684:4897:491:4915:4916:50863:5602:56896:57453:575:57540:57554:5764:57689:57698:577:57731:57795:5789:5803:5923:6095:64072:6585:66000:6604:6616:6695:6710:6833:6900:7143:8153:816:84623:84894:85300:85442:8633:8997:9201:92737:9369:9378:9856:9863
GO:0007156	homophilic cell adhesion via plasma memb...	160	25	2.63	1.3e-17	1000:1951:23705:253559:28316:56134:56135:56136:56137:56138:56139:56140:56141:56142:56143:56144:56145:56146:56147:57453:57575:64072:64084:84623:9752
GO:0031175	neuron projection development	874	53	14.35	8.9e-17	10439:10752:124925:1501:1951:2047:2048:2260:23025:23114:26052:29993:3800:3925:4133:4135:4137:4684:4897:4915:4916:56896:57453:575:57554:5764:57689:57698:577:57731:5789:5803:5923:6585:66000:6616:6695:6710:6900:7143:8153:816:84623:84894:85300:85442:8633:8997:9201:9369:9378:9856:9863
GO:0022008	neurogenesis	1493	71	24.5	1.0e-16	1000:10439:10752:124925:1501:1620:1951:2047:2048:2260:23017:23025:23040:23114:23284:26038:26052:2903:29993:3800:3925:4133:4135:4137:460:4684:4897:491:4915:4916:50863:5602:56896:57453:575:57540:57554:5764:57689:57698:577:57731:57795:5789:5803:5923:6095:64072:6585:66000:6604:6616:6695:6710:6833:6900:7143:8153:816:84623:84894:85300:85442:8633:8997:9201:92737:9369:9378:9856:9863
GO:0048666	neuron development	1025	57	16.82	2.5e-16	10439:10752:124925:1501:1951:2047:2048:2260:23025:23040:23114:26052:29993:3800:3925:4133:4135:4137:4684:4897:4915:4916:50863:5602:56896:57453:575:57554:5764:57689:57698:577:57731:5789:5803:5923:64072:6585:66000:6616:6695:6710:6900:7143:8153:816:84623:84894:85300:85442:8633:8997:9201:9369:9378:9856:9863
GO:0030182	neuron differentiation	1266	64	20.78	2.6e-16	10439:10752:124925:1501:1620:1951:2047:2048:2260:23017:23025:23040:23114:26038:26052:29993:3800:3925:4133:4135:4137:4684:4897:491:4915:4916:50863:5602:56896:57453:575:57540:57554:5764:57689:57698:577:57731:57795:5789:5803:5923:6095:64072:6585:66000:6616:6695:6710:6900:7143:8153:816:84623:84894:85300:85442:8633:8997:9201:9369:9378:9856:9863
GO:0048812	neuron projection morphogenesis	594	42	9.75	1.1e-15	10439:10752:1501:2047:2048:23025:23114:26052:29993:3800:3925:4133:4135:4137:4684:4897:4915:4916:56896:57453:575:57689:57698:577:57731:5789:5803:6585:66000:6710:6900:7143:8153:816:84623:84894:85442:8633:8997:9201:9369:9378
GO:0098742	cell-cell adhesion via plasma-membrane a...	240	27	3.94	3.1e-15	1000:1951:23284:23705:253559:28316:56134:56135:56136:56137:56138:56139:56140:56141:56142:56143:56144:56145:56146:56147:57453:57575:5789:64072:64084:84623:9752
GO:0050803	regulation of synapse structure or activ...	258	27	4.23	1.9e-14	1000:134:2047:2048:23025:23284:25769:2903:4137:4915:4916:575:576:5764:577:5789:5923:64084:6585:6616:6900:7143:79953:816:8997:9378:9863
GO:0007416	synapse assembly	147	21	2.41	3.5e-14	1000:2047:2048:23284:26052:4897:4915:4916:575:576:577:5789:64084:6585:79953:84623:8927:92737:9378:9379:9863
GO:0048667	cell morphogenesis involved in neuron di...	541	38	8.88	3.5e-14	10439:10752:1501:2047:2048:23114:26052:3800:3925:4133:4135:4137:4684:4897:4915:4916:56896:57453:575:57689:57698:577:57731:5789:5803:6585:6710:6900:7143:8153:816:84894:85442:8633:8997:9201:9369:9378
GO:0051960	regulation of nervous system development	784	44	12.87	7.6e-13	1000:10439:124925:1620:2047:2048:2260:23025:23284:26052:29993:4133:4137:4897:4915:4916:575:57540:57554:576:5764:57689:57698:577:57795:5789:5803:64084:6585:6604:6616:6695:6833:6900:7143:79953:8153:816:84894:85442:8997:9378:9856:9863
GO:0048731	system development	4684	132	76.88	1.5e-12	1000:10388:10439:10501:10675:10752:114792:124925:1302:134:1363:140767:1501:1620:1740:1951:202151:2047:2048:2260:23017:23025:23040:23114:23254:23284:26038:26052:287:2903:29993:347273:3746:3785:3800:388662:3925:4045:4133:4135:4137:4326:4336:460:4684:4897:491:4915:4916:50863:51232:547:54768:54886:55036:55084:55966:5602:56134:56135:56136:56137:56138:56139:56140:56141:56142:56143:56144:56145:56146:561…
GO:0050804	modulation of synaptic transmission	313	27	5.14	2.0e-12	10675:134:2048:23025:25769:26052:27345:2901:2903:2913:4137:4915:56853:575:5764:5923:64084:66000:6616:6853:6900:7143:816:8224:8997:9378:9783
GO:0048858	cell projection morphogenesis	901	46	14.79	5.9e-12	10439:10752:1501:1951:2047:2048:23025:23114:23329:26052:29993:3800:3925:4133:4135:4137:4684:4897:4915:4916:54768:55036:56896:57453:575:57689:57698:577:57731:5789:5803:6585:66000:6710:6900:7143:8153:816:84623:84894:85442:8633:8997:9201:9369:9378
GO:0032990	cell part morphogenesis	920	46	15.1	1.2e-11	10439:10752:1501:1951:2047:2048:23025:23114:23329:26052:29993:3800:3925:4133:4135:4137:4684:4897:4915:4916:54768:55036:56896:57453:575:57689:57698:577:57731:5789:5803:6585:66000:6710:6900:7143:8153:816:84623:84894:85442:8633:8997:9201:9369:9378
GO:0050807	regulation of synapse organization	122	17	2	1.5e-11	1000:2047:2048:23284:4915:4916:575:576:5764:577:5789:64084:6585:79953:816:9378:9863
GO:0030030	cell projection organization	1384	58	22.72	2.3e-11	10439:10752:124925:1501:1951:2047:2048:2260:23025:23114:23329:26052:29993:3800:3925:4133:4135:4137:4684:4897:4915:4916:54768:55036:56896:57453:575:57554:5764:57689:57698:577:57731:5789:5803:5923:64072:6585:66000:6616:6695:6710:6900:7143:8153:816:84623:84894:85300:85442:8633:88:8997:9201:9369:9378:9856:9863
GO:0007409	axonogenesis	440	30	7.22	4.4e-11	10439:10752:2047:2048:23114:3800:3925:4133:4137:4684:4897:4915:4916:56896:57453:575:57689:57698:57731:5803:6585:6710:6900:7143:8153:84894:8633:9201:9369:9378
GO:0048468	cell development	2088	74	34.27	6.7e-11	1000:10439:10752:114792:124925:1501:1620:1951:2047:2048:2260:23025:23040:23114:23762:26038:26052:287:29993:3800:3925:4133:4135:4137:4608:4684:4897:4915:4916:50863:54768:5602:56853:56896:57453:575:57540:57554:5764:57689:57698:577:57731:57795:5789:5803:5923:64072:6585:66000:6604:6616:6695:6710:6833:6900:7082:7143:8153:816:84623:84894:85300:85442:8633:88:8997:9201:92737:9369:9378:9472:9856:9863
GO:0061564	axon development	481	31	7.89	8.5e-11	10439:10752:1951:2047:2048:23114:3800:3925:4133:4137:4684:4897:4915:4916:56896:57453:575:57689:57698:57731:5803:6585:6710:6900:7143:8153:84894:8633:9201:9369:9378
GO:0010975	regulation of neuron projection developm...	424	29	6.96	8.9e-11	10439:124925:2048:2260:23025:26052:29993:4133:4137:4897:4915:4916:57554:5764:57689:57698:577:5789:6616:6695:6900:7143:8153:816:84894:85442:8997:9856:9863
GO:0042391	regulation of membrane potential	397	28	6.52	9.4e-11	124925:134:259232:27345:287:2891:2894:2901:2903:3756:3786:4137:480:54207:56853:5764:6334:66000:773:774:775:776:777:785:88:9378:9472:9783
GO:0007610	behavior	742	38	12.18	4.7e-10	10752:124925:134:1620:2048:2260:23284:25769:2894:2903:4045:4137:4326:460:4857:4915:4916:54207:55084:57578:5764:57731:5803:5923:64072:6506:6616:6833:6900:7143:774:84251:84623:8997:93145:9369:9378:9379
GO:0048856	anatomical structure development	5571	141	91.44	6.3e-10	1000:10388:10439:10501:10675:10752:114299:114792:124925:1302:134:1363:140767:1501:1620:1740:1951:202151:2047:2048:2260:23017:23025:23040:23114:23245:23254:23284:23329:23671:23762:26038:26052:287:2903:29993:347273:3746:3756:3785:3800:388662:3925:4045:4133:4135:4137:4326:4336:460:4608:4684:4897:491:4915:4916:50863:51232:547:54768:54886:55036:55084:55966:5602:56134:56135:56136:56137:56138:56139:5614…
GO:0050890	cognition	269	22	4.42	6.7e-10	10752:134:152789:1620:2048:25769:2903:4137:4915:54207:55084:5764:5803:5923:6616:6833:6900:7143:8997:9369:9378:9379
GO:0051965	positive regulation of synapse assembly	66	12	1.08	6.8e-10	2047:2048:23284:4915:4916:575:576:577:5789:64084:79953:9378
GO:0007275	multicellular organismal development	5256	135	86.27	7.9e-10	1000:10388:10439:10501:10675:10752:114792:117:124925:1302:134:1363:140767:1501:1620:1740:1951:202151:2047:2048:2260:23017:23025:23040:23114:23254:23284:23705:26038:26052:287:2903:29993:347273:3746:3785:3800:388662:3925:4045:4133:4135:4137:4326:4336:460:4684:4897:491:4915:4916:50863:51232:547:54768:54886:55036:55084:55966:5602:56134:56135:56136:56137:56138:56139:56140:56141:56142:56143:56144:56145…
GO:0051963	regulation of synapse assembly	84	13	1.38	1.1e-09	2047:2048:23284:4915:4916:575:576:577:5789:64084:6585:79953:9378
GO:0050767	regulation of neurogenesis	697	36	11.44	1.1e-09	1000:10439:124925:1620:2048:2260:23025:26052:29993:4133:4137:4897:4915:4916:57540:57554:5764:57689:57698:577:57795:5789:5803:6604:6616:6695:6833:6900:7143:8153:816:84894:85442:8997:9856:9863
GO:0045664	regulation of neuron differentiation	570	32	9.36	1.3e-09	10439:124925:1620:2048:2260:23025:26052:29993:4133:4137:4897:4915:4916:57540:57554:5764:57689:57698:577:57795:5789:6616:6695:6900:7143:8153:816:84894:85442:8997:9856:9863
GO:0000904	cell morphogenesis involved in different...	802	38	13.16	4.0e-09	10439:10752:1501:2047:2048:23114:26052:3800:3925:4133:4135:4137:4684:4897:4915:4916:56896:57453:575:57689:57698:577:57731:5789:5803:6585:6710:6900:7143:8153:816:84894:85442:8633:8997:9201:9369:9378
GO:0051962	positive regulation of nervous system de...	471	28	7.73	4.5e-09	124925:1620:2047:2048:2260:23025:23284:29993:4137:4897:4915:4916:575:57554:576:5764:57698:577:57795:5789:64084:6604:79953:8153:816:8997:9378:9863
GO:0001764	neuron migration	143	15	2.35	1.4e-08	10752:1951:2260:23284:460:4897:4915:4916:57698:6695:6900:84623:9201:92737:9856
GO:0007269	neurotransmitter secretion	145	15	2.38	1.6e-08	114088:143425:23025:27345:2901:5799:6616:6853:774:8224:8497:8499:9378:9379:9783
GO:0044708	single-organism behavior	423	25	6.94	3.5e-08	10752:124925:134:1620:2048:25769:2903:4045:4137:4915:54207:57578:5764:57731:5803:5923:6506:6616:6833:6900:7143:8997:9369:9378:9379
GO:0032502	developmental process	6304	148	103.47	4.3e-08	1000:10388:10439:10501:10675:10752:114299:114792:117:124925:1302:134:1363:140767:1501:1620:1740:1951:202151:2047:2048:2260:23017:23025:23040:23114:23245:23254:23284:23329:23671:23705:23762:26038:26052:287:2903:29993:347273:3746:3756:3785:3800:388662:3925:4045:4133:4135:4137:4326:4336:460:4608:4684:4897:491:4915:4916:50863:51232:547:54768:54886:55036:55084:5521:55966:5602:56134:56135:56136:56137:5…
GO:0048167	regulation of synaptic plasticity	158	15	2.59	5.3e-08	134:2048:23025:25769:2903:4137:4915:575:5764:5923:6616:6900:7143:816:8997
GO:0007611	learning or memory	232	18	3.81	5.6e-08	1620:2048:25769:2903:4137:4915:54207:5764:5803:5923:6616:6833:6900:7143:8997:9369:9378:9379
GO:0030001	metal ion transport	850	37	13.95	6.0e-08	115584:117:134:1804:25769:259232:27345:287:2903:3742:3746:3756:3782:3785:3786:480:491:492:54207:55799:57731:59284:6334:64072:64849:6833:7018:773:774:775:776:777:785:816:88:9472:9498
GO:0044767	single-organism developmental process	6218	146	102.06	6.0e-08	1000:10388:10439:10501:10675:10752:114299:114792:117:124925:1302:134:1363:140767:1501:1620:1740:1951:202151:2047:2048:2260:23017:23025:23040:23114:23245:23254:23284:23329:23671:23705:23762:26038:26052:287:2903:29993:347273:3746:3756:3785:3800:388662:3925:4045:4133:4135:4137:4326:4336:460:4608:4684:4897:491:4915:4916:50863:51232:547:54768:54886:55036:55084:55966:5602:56134:56135:56136:56137:56138:…
GO:0006813	potassium ion transport	235	18	3.86	6.9e-08	134:1804:25769:259232:27345:287:3742:3746:3756:3782:3785:3786:480:54207:6833:776:88:9472
GO:0097118	neuroligin clustering involved in postsy...	4	4	0.07	7.1e-08	1000:9378:9379:9863
GO:0031344	regulation of cell projection organizati...	608	30	9.98	8.3e-08	10439:124925:2048:2260:23025:23329:26052:29993:4133:4137:4897:4915:4916:57554:5764:57689:57698:577:5789:6616:6695:6900:7143:8153:816:84894:85442:8997:9856:9863
GO:0032989	cellular component morphogenesis	1424	51	23.37	8.7e-08	10439:10752:114299:1501:1951:2047:2048:23025:23114:23329:26052:287:29993:3800:3925:4133:4135:4137:4608:4684:4897:4915:4916:54768:55036:56896:57453:575:5764:57689:57698:577:57731:5789:5803:6585:66000:6710:6900:7143:8153:816:84623:84894:85442:8633:88:8997:9201:9369:9378
GO:0097479	synaptic vesicle localization	122	13	2	1.1e-07	1000:114088:23025:26052:2901:29993:6453:6616:6853:79953:8120:9783:9863
GO:0007155	cell adhesion	1476	52	24.23	1.1e-07	1000:10752:1501:1951:2047:23114:23284:23705:253559:28316:4045:460:4608:4684:4897:50512:50863:55966:56134:56135:56136:56137:56138:56139:56140:56141:56142:56143:56144:56145:56146:56147:57453:575:57575:5764:5789:6095:64072:64084:6695:6900:7007:7143:84623:8499:88:9223:9369:9378:9379:9752
GO:0022610	biological adhesion	1484	52	24.36	1.3e-07	1000:10752:1501:1951:2047:23114:23284:23705:253559:28316:4045:460:4608:4684:4897:50512:50863:55966:56134:56135:56136:56137:56138:56139:56140:56141:56142:56143:56144:56145:56146:56147:57453:575:57575:5764:5789:6095:64072:64084:6695:6900:7007:7143:84623:8499:88:9223:9369:9378:9379:9752
GO:0034220	ion transmembrane transport	1003	40	16.46	1.7e-07	1804:25769:259232:27345:285175:287:2891:2894:2901:2903:3742:3746:3756:3782:3785:3786:388662:480:491:492:54207:55799:57156:57578:5923:59284:6334:64849:6506:6833:7018:773:774:775:776:777:785:88:9472:9498
GO:0000902	cell morphogenesis	1332	48	21.86	1.9e-07	10439:10752:114299:1501:1951:2047:2048:23025:23114:23329:26052:29993:3800:3925:4133:4135:4137:4684:4897:4915:4916:54768:55036:56896:57453:575:5764:57689:57698:577:57731:5789:5803:6585:66000:6710:6900:7143:8153:816:84623:84894:85442:8633:8997:9201:9369:9378
GO:0007612	learning	131	13	2.15	2.5e-07	2048:25769:2903:4915:5764:6616:6833:6900:7143:8997:9369:9378:9379
GO:0023061	signal release	436	24	7.16	2.5e-07	114088:134:143425:2260:23025:27345:2901:5799:6447:6616:6833:6853:773:774:775:776:777:8224:8497:8499:8997:9378:9379:9783
GO:0060284	regulation of cell development	903	37	14.82	2.7e-07	1000:10439:124925:1620:2048:2260:23025:26052:29993:4133:4137:4897:4915:4916:57540:57554:5764:57689:57698:577:57795:5789:5803:6604:6616:6695:6833:6900:7143:8153:816:84894:85442:8997:9472:9856:9863
GO:0007417	central nervous system development	911	37	14.95	3.4e-07	1000:124925:2047:2048:2260:23017:26038:2903:3746:388662:3925:4133:4137:4897:4915:4916:547:54768:57453:5764:57731:5803:6095:6457:6506:6585:66000:6695:6900:7143:83992:84623:85442:8633:9201:92737:9915
GO:0006836	neurotransmitter transport	183	15	3	3.6e-07	114088:143425:23025:27345:2901:5799:6616:6853:774:8224:8497:8499:9378:9379:9783
GO:0021953	central nervous system neuron differenti...	160	14	2.63	4.1e-07	2047:2048:23017:26038:4133:4137:4915:57731:6095:6585:6695:6900:85442:9201
GO:0098662	inorganic cation transmembrane transport	658	30	10.8	4.5e-07	1804:25769:259232:27345:287:2903:3742:3746:3756:3782:3785:3786:480:491:492:54207:55799:59284:6334:6833:7018:773:774:775:776:777:785:88:9472:9498
GO:0023052	signaling	6533	148	107.23	5.3e-07	1000:10439:10675:10752:114088:117:124925:134:1363:143425:1501:161725:1740:1795:1951:2047:2048:2260:22839:22983:23017:23025:23072:23114:23263:23284:25769:26038:26052:27345:2781:287:2891:2894:2901:2903:2913:347273:348094:3756:3785:3786:386617:387923:3925:4137:441631:4684:480:4857:4897:491:4915:4916:492:50859:50940:51232:51555:54207:54886:55620:55799:5596:5602:56134:56135:56136:56137:56138:56139:561…
GO:0098609	cell-cell adhesion	932	37	15.3	5.9e-07	1000:1501:1951:23114:23284:23705:253559:28316:460:4897:50512:56134:56135:56136:56137:56138:56139:56140:56141:56142:56143:56144:56145:56146:56147:57453:57575:5789:6095:64072:64084:7143:84623:9369:9378:9379:9752
GO:0007626	locomotory behavior	190	15	3.12	5.9e-07	10752:124925:23284:4045:460:4857:55084:57731:64072:6616:6900:7143:774:8997:93145
GO:0001505	regulation of neurotransmitter levels	191	15	3.13	6.3e-07	114088:143425:23025:27345:2901:5799:6616:6853:774:8224:8497:8499:9378:9379:9783
GO:0098655	cation transmembrane transport	713	31	11.7	8.0e-07	1804:25769:259232:27345:287:2903:3742:3746:3756:3782:3785:3786:480:491:492:54207:55799:57156:59284:6334:6833:7018:773:774:775:776:777:785:88:9472:9498
GO:0048813	dendrite morphogenesis	123	12	2.02	8.6e-07	1501:2047:2048:26052:4133:4135:577:5789:816:85442:8997:9201
GO:0044700	single organism signaling	6522	147	107.05	8.7e-07	1000:10439:10675:10752:114088:117:124925:134:1363:143425:1501:161725:1740:1795:1951:2047:2048:2260:22983:23017:23025:23072:23114:23263:23284:25769:26038:26052:27345:2781:287:2891:2894:2901:2903:2913:347273:348094:3756:3785:3786:386617:387923:3925:4137:441631:4684:480:4857:4897:491:4915:4916:492:50859:50940:51232:51555:54207:54886:55620:55799:5596:5602:56134:56135:56136:56137:56138:56139:56140:561…
GO:0035637	multicellular organismal signaling	197	15	3.23	9.3e-07	23114:27345:287:480:4897:491:492:55799:57731:59284:6334:7143:775:776:785
GO:0006811	ion transport	1584	52	26	9.6e-07	115584:117:134:1804:2260:25769:259232:27345:285175:287:2891:2894:2901:2903:3742:3746:3756:3782:3785:3786:388662:480:491:4915:492:54207:55799:57156:57578:57731:5923:59284:6334:64072:64849:6506:6579:6616:6833:7018:773:774:775:776:777:785:816:8497:8499:88:9472:9498
GO:0071804	cellular potassium ion transport	198	15	3.25	1.0e-06	1804:259232:27345:287:3742:3746:3756:3782:3785:3786:54207:6833:776:88:9472
GO:0071805	potassium ion transmembrane transport	198	15	3.25	1.0e-06	1804:259232:27345:287:3742:3746:3756:3782:3785:3786:54207:6833:776:88:9472
GO:0007411	axon guidance	225	16	3.69	1.0e-06	10752:2047:2048:23114:3800:4684:4897:56896:57731:6585:6710:6900:7143:8633:9369:9378
GO:0086010	membrane depolarization during action po...	48	8	0.79	1.0e-06	259232:287:6334:773:774:775:776:777
GO:0097485	neuron projection guidance	227	16	3.73	1.1e-06	10752:2047:2048:23114:3800:4684:4897:56896:57731:6585:6710:6900:7143:8633:9369:9378
GO:0050770	regulation of axonogenesis	153	13	2.51	1.5e-06	10439:2048:4133:4137:4897:4915:4916:57689:57698:6900:7143:8153:84894
GO:0016358	dendrite development	205	15	3.36	1.5e-06	124925:1501:2047:2048:26052:29993:4133:4135:577:5789:816:85442:8997:9201:9856
GO:0044707	single-multicellular organism process	7138	156	117.16	2.1e-06	1000:10388:10439:10501:10675:10752:10753:114792:117:124925:1302:134:1363:140767:1501:152789:1620:1740:1951:202151:2047:2048:2260:23017:23025:23040:23114:23254:23261:23284:23705:25769:26038:26052:27345:287:2903:29993:347273:3746:3756:3785:3800:388662:3925:4045:4133:4135:4137:4326:4336:460:4608:4684:480:4897:491:4915:4916:492:50863:51232:54207:547:54768:54886:55036:55084:55799:55966:5602:56134:5613…
GO:0021954	central nervous system neuron developmen...	71	9	1.17	2.3e-06	2047:2048:4133:4137:4915:57731:6585:6900:9201
GO:0050806	positive regulation of synaptic transmis...	135	12	2.22	2.3e-06	2048:23025:25769:26052:2903:4915:5764:64084:6616:7143:8997:9378
GO:0043269	regulation of ion transport	602	27	9.88	2.4e-06	117:134:1804:2260:259232:287:3742:3746:3756:3785:3786:54207:55799:57731:5923:59284:6334:6833:773:774:775:776:777:785:816:88:9472
GO:0006812	cation transport	1073	39	17.61	2.5e-06	115584:117:134:1804:25769:259232:27345:287:2903:3742:3746:3756:3782:3785:3786:388662:480:491:492:54207:55799:57156:57731:59284:6334:64072:64849:6833:7018:773:774:775:776:777:785:816:88:9472:9498
GO:0007158	neuron cell-cell adhesion	15	5	0.25	3.0e-06	460:7143:9369:9378:9379
GO:0034765	regulation of ion transmembrane transpor...	401	21	6.58	3.2e-06	1804:259232:287:3742:3746:3756:3785:3786:54207:55799:5923:59284:6334:6833:773:774:776:777:785:88:9472
GO:0010769	regulation of cell morphogenesis involve...	342	19	5.61	4.0e-06	10439:2048:26052:4133:4137:4897:4915:4916:57689:57698:577:5789:6900:7143:8153:816:84894:85442:8997
GO:0070588	calcium ion transmembrane transport	223	15	3.66	4.4e-06	25769:259232:287:2903:491:492:55799:59284:773:774:775:776:777:785:9472
GO:0098660	inorganic ion transmembrane transport	747	30	12.26	6.0e-06	1804:25769:259232:27345:287:2903:3742:3746:3756:3782:3785:3786:480:491:492:54207:55799:59284:6334:6833:7018:773:774:775:776:777:785:88:9472:9498
GO:0034762	regulation of transmembrane transport	418	21	6.86	6.0e-06	1804:259232:287:3742:3746:3756:3785:3786:54207:55799:5923:59284:6334:6833:773:774:776:777:785:88:9472
GO:0035418	protein localization to synapse	29	6	0.48	6.4e-06	1740:4137:56899:8927:9378:9379
GO:0045666	positive regulation of neuron differenti...	327	18	5.37	8.2e-06	124925:1620:2260:23025:29993:4137:4897:4915:4916:57554:5764:57698:57795:5789:8153:816:8997:9863
GO:0097091	synaptic vesicle clustering	9	4	0.15	8.4e-06	1000:6853:79953:9863
GO:1904071	presynaptic active zone assembly	9	4	0.15	8.4e-06	1000:6853:79953:9863
GO:0055085	transmembrane transport	1400	45	22.98	1.0e-05	115584:1804:25769:259232:27345:285175:287:2891:2894:2901:2903:3742:3746:3756:3782:3785:3786:388662:480:491:492:50651:51555:54207:55530:55799:57156:57578:5923:59284:6334:64849:6506:6579:6833:7018:773:774:775:776:777:785:88:9472:9498
GO:0043113	receptor clustering	47	7	0.77	1.1e-05	1000:1740:2901:5764:9378:9379:9863
GO:0060291	long-term synaptic potentiation	66	8	1.08	1.2e-05	2048:25769:2903:4915:5764:6616:7143:8997
GO:0097104	postsynaptic membrane assembly	10	4	0.16	1.4e-05	1000:9378:9379:9863
GO:1990709	presynaptic active zone organization	10	4	0.16	1.4e-05	1000:6853:79953:9863
GO:0032501	multicellular organismal process	7411	157	121.64	1.5e-05	1000:10388:10439:10501:10675:10752:10753:114792:117:124925:1302:134:1363:140767:1501:152789:1620:1740:1951:202151:2047:2048:2260:23017:23025:23040:23114:23254:23261:23284:23705:23762:25769:26038:26052:27345:287:2903:29993:347273:3746:3756:3785:3800:388662:3925:4045:4133:4135:4137:4326:4336:460:4608:4684:480:4897:491:4915:4916:492:50863:51232:54207:547:54768:54886:55036:55084:55799:55966:5602:5613…
GO:0010976	positive regulation of neuron projection...	247	15	4.05	1.5e-05	124925:2260:23025:29993:4137:4915:4916:57554:5764:57698:5789:8153:816:8997:9863
GO:0050769	positive regulation of neurogenesis	410	20	6.73	1.5e-05	124925:1620:2048:2260:23025:29993:4137:4897:4915:4916:57554:5764:57698:57795:5789:6604:8153:816:8997:9863
GO:0007154	cell communication	6671	144	109.49	1.9e-05	1000:10439:10675:10752:114088:117:124925:134:1363:143425:1501:161725:1740:1795:1951:2047:2048:2260:22983:23017:23025:23072:23114:23263:23284:25769:26038:26052:27345:2781:287:2891:2894:2901:2903:2913:347273:348094:3756:3785:3786:386617:387923:3925:4137:441631:4684:4857:4897:4915:4916:50859:50940:51232:51555:54207:54886:55620:5596:5602:56134:56135:56136:56137:56138:56139:56140:56141:56142:56143:561…
GO:0048489	synaptic vesicle transport	117	10	1.92	2.3e-05	114088:23025:26052:2901:29993:6453:6616:6853:8120:9783
GO:0097480	establishment of synaptic vesicle locali...	117	10	1.92	2.3e-05	114088:23025:26052:2901:29993:6453:6616:6853:8120:9783
GO:0007420	brain development	686	27	11.26	2.5e-05	1000:124925:2048:2260:23017:26038:2903:3746:388662:3925:4915:547:54768:57453:5764:6095:6506:6585:66000:6900:7143:83992:84623:85442:8633:9201:9915
GO:0045161	neuronal ion channel clustering	12	4	0.2	3.2e-05	23114:4897:57731:6900
GO:0007215	glutamate receptor signaling pathway	76	8	1.25	3.4e-05	23025:2891:2894:2901:2903:2913:5923:59284
GO:0035249	synaptic transmission, glutamatergic	76	8	1.25	3.4e-05	134:23025:2891:2901:2913:7143:8997:9378
GO:1901018	positive regulation of potassium ion tra...	24	5	0.39	3.8e-05	287:3746:6833:88:9472
GO:0051179	localization	6282	136	103.11	3.8e-05	1000:10675:10752:114088:115584:117:129049:134:1363:143425:143458:152789:1740:1804:1951:202151:2047:2048:2260:22979:23025:23114:23245:23284:23329:23671:23705:23762:25769:259232:26052:27147:27345:285175:287:2891:2894:2901:2903:29106:29993:3742:3746:3756:3782:3785:3786:3800:387923:388662:3925:4135:4137:4336:460:480:4897:491:4915:4916:492:50512:50651:50859:51555:51560:54207:547:55036:55530:55799:5689…
GO:0051899	membrane depolarization	100	9	1.64	3.9e-05	259232:287:6334:773:774:775:776:777:785
GO:0001508	action potential	129	10	2.12	5.3e-05	259232:27345:287:6334:773:774:775:776:777:9472
GO:0014047	glutamate secretion	42	6	0.69	5.9e-05	134:4915:6506:6616:8497:8499
GO:0043268	positive regulation of potassium ion tra...	42	6	0.69	5.9e-05	134:287:3746:6833:88:9472
GO:0060079	excitatory postsynaptic potential	106	9	1.74	6.2e-05	124925:134:2891:2894:2901:2903:56853:66000:9378
GO:0097090	presynaptic membrane organization	14	4	0.23	6.2e-05	1000:5789:6900:9863
GO:0060322	head development	723	27	11.87	6.3e-05	1000:124925:2048:2260:23017:26038:2903:3746:388662:3925:4915:547:54768:57453:5764:6095:6506:6585:66000:6900:7143:83992:84623:85442:8633:9201:9915
GO:0051648	vesicle localization	248	14	4.07	6.4e-05	1000:114088:23025:26052:2901:29993:4336:6453:6616:6853:79953:8120:9783:9863
GO:0071709	membrane assembly	27	5	0.44	6.9e-05	1000:5789:9378:9379:9863
GO:0010720	positive regulation of cell development	531	22	8.72	7.0e-05	10439:124925:1620:2048:2260:23025:29993:4137:4897:4915:4916:57554:5764:57698:57795:5789:6604:8153:816:8997:9472:9863
GO:0022604	regulation of cell morphogenesis	573	23	9.4	7.7e-05	10439:114299:2048:23025:23329:26052:4133:4137:4897:4915:4916:5764:57689:57698:577:5789:6900:7143:8153:816:84894:85442:8997
GO:0006928	movement of cell or subcellular componen...	1997	55	32.78	7.7e-05	1000:10752:134:1951:2047:2048:221458:2260:23114:23284:23671:287:3800:3925:4137:4336:460:4684:480:4897:4915:4916:50512:50859:547:54768:55036:56896:575:5764:57698:57731:6585:66000:6695:6710:6900:7143:775:776:8120:84623:8632:8633:88:89876:8997:9201:92737:9369:9378:9732:9856:9863:9901
GO:0007270	neuron-neuron synaptic transmission	135	10	2.22	7.9e-05	134:23025:2891:2901:2913:7143:8224:8997:9228:9378
GO:0097106	postsynaptic density organization	6	3	0.1	8.4e-05	66000:9378:9379
GO:0032879	regulation of localization	2613	67	42.89	9.8e-05	1000:114088:117:129049:134:143425:1804:1951:2048:2260:23025:23245:23329:23671:23705:259232:26052:27345:287:2901:29993:3742:3746:3756:3782:3785:3786:3925:4137:4916:50859:54207:55036:55799:575:57540:5764:57698:57731:5923:59284:6334:6447:6506:6616:6833:6853:7018:773:774:775:776:777:785:816:84251:85300:8633:88:8997:9201:9378:9472:9783:9863:9892:9901
GO:0050877	neurological system process	1308	40	21.47	1.0e-04	10752:1302:134:152789:1620:1740:2047:2048:2260:23114:23261:25769:27345:2903:3756:4137:4897:491:4915:54207:55084:5764:57731:5803:5923:59284:6334:64072:6616:6833:6900:7007:7143:776:84530:8997:93145:9369:9378:9379
GO:0030534	adult behavior	140	10	2.3	0.00011	10752:124925:57578:57731:6506:6900:8997:9369:9378:9379
GO:0006816	calcium ion transport	400	18	6.57	0.00012	117:25769:259232:287:2903:491:492:55799:59284:64072:773:774:775:776:777:785:816:9472
GO:0051961	negative regulation of nervous system de...	263	14	4.32	0.00012	124925:1620:2048:26052:4916:57540:5764:6585:6695:6833:6900:7143:84894:9856
GO:1990138	neuron projection extension	142	10	2.33	0.00012	10439:23025:4137:4897:4916:57698:6585:66000:7143:9201
GO:0048588	developmental cell growth	200	12	3.28	0.00012	10439:23025:4137:4897:4916:57698:6585:66000:7143:8153:9201:9472
GO:0019226	transmission of nerve impulse	68	7	1.12	0.00012	23114:27345:4897:57731:59284:6334:7143
GO:0061337	cardiac conduction	143	10	2.35	0.00013	287:480:491:492:55799:57731:59284:775:776:785
GO:0015672	monovalent inorganic cation transport	596	23	9.78	0.00014	115584:134:1804:25769:259232:27345:287:3742:3746:3756:3782:3785:3786:480:54207:57731:6334:64849:6833:776:88:9472:9498
GO:0070838	divalent metal ion transport	443	19	7.27	0.00014	117:25769:259232:287:2903:491:492:55799:59284:64072:7018:773:774:775:776:777:785:816:9472
GO:0060078	regulation of postsynaptic membrane pote...	118	9	1.94	0.00014	124925:134:2891:2894:2901:2903:56853:66000:9378
GO:0045162	clustering of voltage-gated sodium chann...	7	3	0.11	0.00015	23114:4897:57731
GO:0031346	positive regulation of cell projection o...	337	16	5.53	0.00015	124925:2260:23025:26052:29993:4137:4915:4916:57554:5764:57698:5789:8153:816:8997:9863
GO:0072511	divalent inorganic cation transport	447	19	7.34	0.00016	117:25769:259232:287:2903:491:492:55799:59284:64072:7018:773:774:775:776:777:785:816:9472
GO:0060997	dendritic spine morphogenesis	50	6	0.82	0.00016	1501:2047:2048:26052:816:8997
GO:0001941	postsynaptic membrane organization	32	5	0.53	0.00016	1000:5764:9378:9379:9863
GO:0008038	neuron recognition	32	5	0.53	0.00016	1951:2048:4897:50863:6900
GO:0044091	membrane biogenesis	32	5	0.53	0.00016	1000:5789:9378:9379:9863
GO:0043266	regulation of potassium ion transport	95	8	1.56	0.00017	134:1804:287:3746:6833:776:88:9472
GO:0035176	social behavior	51	6	0.84	0.00018	1620:2894:8997:9369:9378:9379
GO:0048168	regulation of neuronal synaptic plastici...	51	6	0.84	0.00018	2048:23025:5923:6900:816:8997
GO:0051703	intraspecies interaction between organis...	51	6	0.84	0.00018	1620:2894:8997:9369:9378:9379
GO:0051049	regulation of transport	1827	50	29.99	0.00020	114088:117:129049:134:143425:1804:2260:23025:23329:23705:259232:26052:27345:287:2901:29993:3742:3746:3756:3782:3785:3786:54207:55799:57540:57731:5923:59284:6334:6447:6506:6616:6833:6853:7018:773:774:775:776:777:785:816:84251:88:8997:9378:9472:9783:9863:9892
GO:0030154	cell differentiation	4059	93	66.62	0.00021	1000:10439:10501:10675:10752:114792:117:124925:1501:1620:1951:202151:2047:2048:2260:23017:23025:23040:23114:23254:23284:23705:23762:26038:26052:287:2903:29993:347273:3756:3800:3925:4133:4135:4137:460:4608:4684:4897:491:4915:4916:50863:54768:55966:5602:56853:56896:57453:575:57540:57554:5764:57689:57698:577:57731:57795:5789:5803:5923:6095:64072:6585:66000:6604:6616:6695:6710:6833:6900:7082:7143:815…
GO:0050768	negative regulation of neurogenesis	245	13	4.02	0.00021	124925:1620:2048:26052:4916:57540:5764:6695:6833:6900:7143:84894:9856
GO:0071625	vocalization behavior	19	4	0.31	0.00023	1620:9369:9378:9379
GO:1901379	regulation of potassium ion transmembran...	76	7	1.25	0.00025	1804:287:3746:6833:776:88:9472
GO:1901381	positive regulation of potassium ion tra...	35	5	0.57	0.00025	287:3746:6833:88:9472
GO:0048675	axon extension	101	8	1.66	0.00026	10439:4137:4897:4916:57698:6585:7143:9201
GO:0048686	regulation of sprouting of injured axon	2	2	0.03	0.00027	4916:7143
GO:0048690	regulation of axon extension involved in...	2	2	0.03	0.00027	4916:7143
GO:0016079	synaptic vesicle exocytosis	55	6	0.9	0.00027	114088:23025:2901:6616:6853:9783
GO:0007413	axonal fasciculation	20	4	0.33	0.00028	1951:2048:4897:6900
GO:0031290	retinal ganglion cell axon guidance	20	4	0.33	0.00028	2047:2048:4897:6585
GO:1901016	regulation of potassium ion transmembran...	56	6	0.92	0.00030	287:3746:6833:776:88:9472
GO:0050773	regulation of dendrite development	131	9	2.15	0.00031	124925:26052:29993:577:5789:816:85442:8997:9856
GO:0031915	positive regulation of synaptic plastici...	9	3	0.15	0.00034	2048:23025:6616
GO:0097119	postsynaptic density protein 95 clusteri...	9	3	0.15	0.00034	1000:9378:9379
GO:0060560	developmental growth involved in morphog...	225	12	3.69	0.00036	10439:23025:4137:4897:4916:57698:6585:66000:7143:8153:9201:9863
GO:0007613	memory	106	8	1.74	0.00036	1620:25769:2903:4137:54207:5923:6833:8997
GO:0051966	regulation of synaptic transmission, glu...	59	6	0.97	0.00040	134:23025:2913:7143:8997:9378
GO:0042551	neuron maturation	39	5	0.64	0.00042	23114:4897:577:57731:6900
GO:0006835	dicarboxylic acid transport	83	7	1.36	0.00043	134:4915:64849:6506:6616:8497:8499
GO:0051705	multi-organism behavior	84	7	1.38	0.00046	1620:2894:84623:8997:9369:9378:9379
GO:0051640	organelle localization	489	19	8.03	0.00048	1000:114088:23025:26052:2901:29993:4135:4137:4336:547:6453:6585:6616:6853:79953:8120:85300:9783:9863
GO:0021952	central nervous system projection neuron...	23	4	0.38	0.00049	2047:2048:57731:9201
GO:0035235	ionotropic glutamate receptor signaling ...	24	4	0.39	0.00058	2891:2894:2901:2903
GO:0044057	regulation of system process	537	20	8.81	0.00059	134:2260:27345:287:2903:4608:480:491:492:55799:57731:59284:6833:7143:774:775:776:785:816:9472
GO:0061387	regulation of extent of cell growth	89	7	1.46	0.00065	10439:4137:4897:4916:57698:7143:8153
GO:0007605	sensory perception of sound	145	9	2.38	0.00066	1302:2260:491:55084:57731:64072:7007:776:84530
GO:0007528	neuromuscular junction development	43	5	0.71	0.00066	23025:4915:5764:785:8997
GO:0035640	exploration behavior	25	4	0.41	0.00068	10752:1620:4045:7143
GO:0006565	L-serine catabolic process	3	2	0.05	0.00080	10993:875
GO:0048677	axon extension involved in regeneration	3	2	0.05	0.00080	4916:7143
GO:0048682	sprouting of injured axon	3	2	0.05	0.00080	4916:7143
GO:0097116	gephyrin clustering involved in postsyna...	3	2	0.05	0.00080	9378:9379
GO:0048869	cellular developmental process	4380	96	71.89	0.00080	1000:10439:10501:10675:10752:114299:114792:117:124925:1501:1620:1951:202151:2047:2048:2260:23017:23025:23040:23114:23254:23284:23329:23705:23762:26038:26052:287:2903:29993:347273:3756:3800:3925:4133:4135:4137:460:4608:4684:4897:491:4915:4916:50863:54768:55036:55966:5602:56853:56896:57453:575:57540:57554:5764:57689:57698:577:57731:57795:5789:5803:5923:6095:64072:6585:66000:6604:6616:6695:6710:6833…
GO:0008016	regulation of heart contraction	248	12	4.07	0.00085	134:287:480:491:492:55799:57731:59284:774:775:776:785
GO:0008037	cell recognition	183	10	3	0.00091	1951:2047:2048:23705:253559:4897:50863:56141:575:6900
GO:0097061	dendritic spine organization	69	6	1.13	0.00093	1501:2047:2048:26052:816:8997
GO:0006470	protein dephosphorylation	361	15	5.93	0.00096	116154:134:1740:23504:5521:57221:5764:5789:5799:5803:80034:84867:9108:9472:9863
GO:0035304	regulation of protein dephosphorylation	185	10	3.04	0.00099	116154:134:1740:23504:5521:57221:5764:80034:9472:9863
