# Supplementary material for: Automatic detection of genomic regions with informative epigenetic patterns
Source: BMC Genomics. 2018 Nov 28;19:847. doi: 10.1186/s12864-018-5286-5 (PMC6264639; doi:10.1186/s12864-018-5286-5)
Supplement: Supplementary file 4 — Full lists of GO enriched terms (BP: biological processes, and CC: cellular compartment) for the subsets of windows showing particular patterns of epigenetic change (Fig. 5). (ZIP 72 kb) [file 12864_2018_5286_MOESM4_ESM.zip › Additional_file_4/brain_Goenriched_patterns/BP_5E.bed.txt]

GO.ID	Term	Annotated	Significant	Expected	Fisher Test	Significant Genes
GO:0048731	system development	4684	40	22.58	3.7e-05	10277:10397:1808:1948:202018:22882:22905:23187:23239:28996:351:3705:3988:407021:407024:408:51090:5305:5578:56172:5654:57217:5747:57492:57580:6461:6938:7942:79929:8379:8546:8609:8850:9026:93185:9444:950:9759:9771:9839
GO:0032092	positive regulation of protein binding	85	5	0.41	5.6e-05	121665:28996:351:408:9026
GO:0048856	anatomical structure development	5571	44	26.86	8.1e-05	10277:10397:114793:1808:1948:202018:22882:22905:23187:23239:28996:351:3705:3988:407021:407024:408:51090:51735:5305:5578:56172:5654:57217:5747:57492:57580:64423:6461:6938:7942:79929:8379:85315:8546:8609:8850:9026:93185:9444:950:9759:9771:9839
GO:0048468	cell development	2088	23	10.07	9.7e-05	10277:10397:1808:1948:202018:22882:23187:351:407024:51735:5305:5578:5747:57492:57580:6938:79929:85315:8609:9444:950:9759:9839
GO:0007275	multicellular organismal development	5256	42	25.34	0.00011	10277:10397:1808:1948:202018:22882:22905:23187:23239:23429:28996:351:3705:3988:407021:407024:408:51090:5305:5578:56172:5654:57217:5747:57492:57580:6461:6938:7942:79929:8379:85315:8546:8609:8850:9026:93185:9444:950:9759:9771:9839
GO:1903847	regulation of aorta morphogenesis	5	2	0.02	0.00023	1948:407024
GO:2000026	regulation of multicellular organismal d...	1957	21	9.43	0.00031	1808:1948:202018:22882:22905:23187:23239:28996:351:407021:407024:5578:56172:5747:57580:6938:8546:8850:950:9759:9839
GO:0007167	enzyme linked receptor protein signaling...	1017	14	4.9	0.00034	140710:155066:1948:22905:28964:28996:351:407024:5578:5654:5747:6461:89853:9026
GO:0043393	regulation of protein binding	197	6	0.95	0.00038	121665:28996:351:408:9026:9759
GO:0032502	developmental process	6304	46	30.39	0.00038	10277:10397:114793:1808:1948:202018:22882:22905:23051:23187:23239:23429:28996:351:3705:3988:407021:407024:408:51090:51735:5305:5578:56172:5654:57217:5747:57492:57580:64423:6461:6938:7942:79929:8379:85315:8546:8609:8850:9026:93185:9444:950:9759:9771:9839
GO:0006644	phospholipid metabolic process	463	9	2.23	0.00039	23446:259230:3628:3632:5287:5305:57406:5747:8760
GO:0007169	transmembrane receptor protein tyrosine ...	702	11	3.38	0.00054	140710:155066:1948:22905:28964:351:5578:5747:6461:89853:9026
GO:0044767	single-organism developmental process	6218	45	29.97	0.00059	10277:10397:114793:1808:1948:202018:22882:22905:23051:23187:23239:23429:28996:351:3705:3988:407021:407024:408:51090:51735:5305:5578:56172:5654:57217:5747:57492:57580:6461:6938:7942:79929:8379:85315:8546:8609:8850:9026:93185:9444:950:9759:9771:9839
GO:0072364	regulation of cellular ketone metabolic ...	8	2	0.04	0.00063	8850:9612
GO:0050793	regulation of developmental process	2554	24	12.31	0.00074	114793:1808:1948:202018:22882:22905:23051:23187:23239:28996:351:407021:407024:5578:56172:5747:57580:64423:6938:8546:8850:950:9759:9839
GO:0051099	positive regulation of binding	148	5	0.71	0.00074	121665:28996:351:408:9026
GO:0007411	axon guidance	225	6	1.08	0.00076	1808:1948:351:5578:5747:8609
GO:0097485	neuron projection guidance	227	6	1.09	0.00080	1808:1948:351:5578:5747:8609
GO:0007399	nervous system development	2257	22	10.88	0.00081	10277:10397:1808:1948:22882:28996:351:3705:51090:5578:5747:57492:57580:6938:79929:8609:93185:9444:950:9759:9771:9839
GO:0038127	ERBB signaling pathway	151	5	0.73	0.00081	351:5578:5747:89853:9026
GO:0031175	neuron projection development	874	12	4.21	0.00095	10277:1808:1948:351:5578:5747:57492:57580:79929:8609:950:9839
GO:0030182	neuron differentiation	1266	15	6.1	0.00097	10277:1808:1948:22882:28996:351:5578:5747:57492:57580:6938:79929:8609:950:9839
