# Supplementary material for: Automatic detection of genomic regions with informative epigenetic patterns
Source: BMC Genomics. 2018 Nov 28;19:847. doi: 10.1186/s12864-018-5286-5 (PMC6264639; doi:10.1186/s12864-018-5286-5)
Supplement: Supplementary file 4 — Full lists of GO enriched terms (BP: biological processes, and CC: cellular compartment) for the subsets of windows showing particular patterns of epigenetic change (Fig. 5). (ZIP 72 kb) [file 12864_2018_5286_MOESM4_ESM.zip › Additional_file_4/brain_Goenriched_patterns/BP_BA.bed.txt]

GO.ID	Term	Annotated	Significant	Expected	Fisher Test	Significant Genes
GO:0007399	nervous system development	2257	53	10.75	3.4e-27	1128:114788:134:1995:2045:22891:23284:27253:27289:2775:2817:2895:30812:347731:3737:460:4613:4915:4916:50863:5097:5455:56134:56135:56136:56137:56138:56139:56140:56141:56142:56143:56144:56145:56146:56147:57575:577:5789:6446:6506:6696:6900:7025:7368:745:80725:83992:8633:9378:9379:94030:9752
GO:0098742	cell-cell adhesion via plasma-membrane a...	240	21	1.14	4.0e-21	23284:27253:2895:5097:56134:56135:56136:56137:56138:56139:56140:56141:56142:56143:56144:56145:56146:56147:57575:5789:9752
GO:0007156	homophilic cell adhesion via plasma memb...	160	18	0.76	3.6e-20	27253:5097:56134:56135:56136:56137:56138:56139:56140:56141:56142:56143:56144:56145:56146:56147:57575:9752
GO:0007267	cell-cell signaling	1194	32	5.69	1.2e-16	1128:134:25769:27253:2891:2893:2895:30812:4915:5097:56134:56135:56136:56137:56138:56139:56140:56141:56142:56143:56144:56145:56146:56147:57575:6506:6529:6696:6900:9378:9379:9752
GO:0048731	system development	4684	57	22.31	2.1e-15	1128:114788:134:1363:1995:2045:22891:23284:23462:27253:27289:2775:2817:2895:30812:347731:3737:460:4613:4915:4916:50863:5097:5455:56134:56135:56136:56137:56138:56139:56140:56141:56142:56143:56144:56145:56146:56147:5654:56977:57575:577:5789:6446:6506:6696:6900:7025:7368:745:80725:83992:8633:9378:9379:94030:9752
GO:0007275	multicellular organismal development	5256	59	25.04	1.7e-14	10408:1128:114788:134:1363:1995:2045:22891:23284:23462:27253:27289:2775:2817:2895:30812:347731:3737:460:4613:4915:4916:50863:5097:5455:56134:56135:56136:56137:56138:56139:56140:56141:56142:56143:56144:56145:56146:56147:5654:56776:56977:57575:577:5789:6446:6506:6696:6900:7025:7368:745:80725:83992:8633:9378:9379:94030:9752
GO:0098609	cell-cell adhesion	932	26	4.44	7.9e-14	2045:23284:27253:2895:29119:460:5097:56134:56135:56136:56137:56138:56139:56140:56141:56142:56143:56144:56145:56146:56147:57575:5789:9378:9379:9752
GO:0032502	developmental process	6304	63	30.03	1.7e-13	10408:1128:114788:134:1363:1995:2045:219287:22891:23284:23462:27253:27289:2775:2817:2895:30812:347731:3737:460:4613:4915:4916:50863:5097:5455:5521:55885:56134:56135:56136:56137:56138:56139:56140:56141:56142:56143:56144:56145:56146:56147:5654:56776:56977:57575:577:5789:64067:6446:6506:6696:6900:7025:7368:745:80725:83992:8633:9378:9379:94030:9752
GO:0048856	anatomical structure development	5571	59	26.54	2.9e-13	1128:114788:134:1363:1995:2045:219287:22891:23284:23462:27253:27289:2775:2817:2895:30812:347731:3737:460:4613:4915:4916:50863:5097:5455:56134:56135:56136:56137:56138:56139:56140:56141:56142:56143:56144:56145:56146:56147:5654:56776:56977:57575:577:5789:6446:6506:6696:6900:7025:7368:745:80725:83992:8633:9378:9379:94030:9752
GO:0007155	cell adhesion	1476	31	7.03	3.3e-13	2045:23284:27253:27289:2895:29119:460:50863:5097:56134:56135:56136:56137:56138:56139:56140:56141:56142:56143:56144:56145:56146:56147:57575:5789:6696:6900:80725:9378:9379:9752
GO:0022610	biological adhesion	1484	31	7.07	3.8e-13	2045:23284:27253:27289:2895:29119:460:50863:5097:56134:56135:56136:56137:56138:56139:56140:56141:56142:56143:56144:56145:56146:56147:57575:5789:6696:6900:80725:9378:9379:9752
GO:0044707	single-multicellular organism process	7138	65	34	4.0e-12	10408:10659:1128:114788:134:1363:1995:2045:22891:23284:23462:25769:27253:27289:2775:2817:2895:29119:30812:347731:3737:460:4613:4915:4916:50863:5097:5455:56134:56135:56136:56137:56138:56139:56140:56141:56142:56143:56144:56145:56146:56147:5654:56776:56977:57575:577:5789:6446:64788:6506:6529:6696:6900:7018:7025:7368:745:80725:83992:8633:9378:9379:94030:9752
GO:0007416	synapse assembly	147	12	0.7	4.8e-12	2045:23284:27253:2895:347731:4915:4916:577:5789:9378:9379:94030
GO:0051963	regulation of synapse assembly	84	10	0.4	7.1e-12	2045:23284:2895:347731:4915:4916:577:5789:9378:94030
GO:0044767	single-organism developmental process	6218	60	29.62	1.1e-11	10408:1128:114788:134:1363:1995:2045:22891:23284:23462:27253:27289:2775:2817:2895:30812:347731:3737:460:4613:4915:4916:50863:5097:5455:55885:56134:56135:56136:56137:56138:56139:56140:56141:56142:56143:56144:56145:56146:56147:5654:56776:56977:57575:577:5789:6446:6506:6696:6900:7025:7368:745:80725:83992:8633:9378:9379:94030:9752
GO:0050807	regulation of synapse organization	122	11	0.58	1.3e-11	2045:23284:27253:2895:347731:4915:4916:577:5789:9378:94030
GO:0050803	regulation of synapse structure or activ...	258	14	1.23	1.8e-11	134:2045:23284:25769:27253:2895:347731:4915:4916:577:5789:6900:9378:94030
GO:0051965	positive regulation of synapse assembly	66	9	0.31	2.4e-11	23284:2895:347731:4915:4916:577:5789:9378:94030
GO:0032501	multicellular organismal process	7411	65	35.3	2.9e-11	10408:10659:1128:114788:134:1363:1995:2045:22891:23284:23462:25769:27253:27289:2775:2817:2895:29119:30812:347731:3737:460:4613:4915:4916:50863:5097:5455:56134:56135:56136:56137:56138:56139:56140:56141:56142:56143:56144:56145:56146:56147:5654:56776:56977:57575:577:5789:6446:64788:6506:6529:6696:6900:7018:7025:7368:745:80725:83992:8633:9378:9379:94030:9752
GO:0050808	synapse organization	244	13	1.16	1.3e-10	2045:23284:27253:2895:347731:4915:4916:577:5789:6900:9378:9379:94030
GO:0051960	regulation of nervous system development	784	19	3.73	3.5e-09	114788:2045:22891:23284:2895:30812:347731:4613:4915:4916:577:5789:6696:6900:7025:745:80725:9378:94030
GO:0022008	neurogenesis	1493	25	7.11	1.4e-08	114788:2045:22891:23284:27289:2775:2817:2895:30812:460:4613:4915:4916:50863:577:5789:6446:6696:6900:7025:7368:745:80725:8633:9378
GO:0048699	generation of neurons	1397	24	6.65	1.8e-08	114788:2045:22891:23284:27289:2775:2817:2895:30812:460:4613:4915:4916:50863:577:5789:6446:6696:6900:7025:7368:80725:8633:9378
GO:0044700	single organism signaling	6522	56	31.07	2.6e-08	1128:115950:134:1363:2045:219287:23284:23462:25769:27239:27253:27289:2775:2817:2861:2891:2893:2895:29119:30812:347731:3737:4915:4916:5097:55885:56134:56135:56136:56137:56138:56139:56140:56141:56142:56143:56144:56145:56146:56147:5654:56776:57575:577:5789:6446:6506:6529:6696:6900:7025:8633:9378:9379:94030:9752
GO:0023052	signaling	6533	56	31.12	2.8e-08	1128:115950:134:1363:2045:219287:23284:23462:25769:27239:27253:27289:2775:2817:2861:2891:2893:2895:29119:30812:347731:3737:4915:4916:5097:55885:56134:56135:56136:56137:56138:56139:56140:56141:56142:56143:56144:56145:56146:56147:5654:56776:57575:577:5789:6446:6506:6529:6696:6900:7025:8633:9378:9379:94030:9752
GO:0048666	neuron development	1025	20	4.88	4.8e-08	114788:2045:22891:27289:2775:2817:2895:4915:4916:50863:577:5789:6446:6696:6900:7025:7368:80725:8633:9378
GO:0007154	cell communication	6671	56	31.78	6.5e-08	1128:115950:134:1363:2045:219287:23284:23462:25769:27239:27253:27289:2775:2817:2861:2891:2893:2895:29119:30812:347731:3737:4915:4916:5097:55885:56134:56135:56136:56137:56138:56139:56140:56141:56142:56143:56144:56145:56146:56147:5654:56776:57575:577:5789:6446:6506:6529:6696:6900:7025:8633:9378:9379:94030:9752
GO:0030182	neuron differentiation	1266	22	6.03	7.0e-08	114788:2045:22891:27289:2775:2817:2895:30812:4613:4915:4916:50863:577:5789:6446:6696:6900:7025:7368:80725:8633:9378
GO:0031175	neuron projection development	874	18	4.16	1.2e-07	114788:2045:22891:2775:2817:2895:4915:4916:577:5789:6446:6696:6900:7025:7368:80725:8633:9378
GO:0007610	behavior	742	16	3.53	3.6e-07	134:23284:25769:27253:2775:2861:3737:460:4915:4916:6446:6506:6529:6900:9378:9379
GO:0045664	regulation of neuron differentiation	570	14	2.72	4.5e-07	114788:2045:22891:2895:30812:4613:4915:4916:577:5789:6696:6900:7025:80725
GO:0048812	neuron projection morphogenesis	594	14	2.83	7.4e-07	2045:22891:2817:4915:4916:577:5789:6446:6696:6900:7368:80725:8633:9378
GO:0010975	regulation of neuron projection developm...	424	12	2.02	7.5e-07	114788:2045:22891:2895:4915:4916:577:5789:6696:6900:7025:80725
GO:0051962	positive regulation of nervous system de...	471	12	2.24	2.2e-06	22891:23284:2895:30812:347731:4915:4916:577:5789:745:9378:94030
GO:0010001	glial cell differentiation	192	8	0.91	3.7e-06	22891:2817:30812:4613:4915:4916:6900:745
GO:0050767	regulation of neurogenesis	697	14	3.32	4.8e-06	114788:2045:22891:2895:30812:4613:4915:4916:577:5789:6696:6900:7025:80725
GO:0044708	single-organism behavior	423	11	2.01	5.1e-06	134:25769:27253:3737:4915:6446:6506:6529:6900:9378:9379
GO:0050890	cognition	269	9	1.28	5.3e-06	1128:134:25769:4915:6446:6529:6900:9378:9379
GO:0007268	synaptic transmission	622	13	2.96	7.2e-06	1128:134:25769:27253:2891:2893:2895:4915:6506:6529:6900:9378:9379
GO:0048468	cell development	2088	25	9.95	8.1e-06	114788:2045:22891:23462:27289:2775:2817:2895:30812:4613:4915:4916:50863:56776:577:5789:6446:6696:6900:7025:7368:745:80725:8633:9378
GO:0048667	cell morphogenesis involved in neuron di...	541	12	2.58	9.2e-06	2045:22891:2817:4915:4916:577:5789:6696:6900:80725:8633:9378
GO:0050768	negative regulation of neurogenesis	245	8	1.17	2.2e-05	2045:22891:30812:4613:4916:6696:6900:7025
GO:0007417	central nervous system development	911	15	4.34	2.3e-05	2045:22891:2775:2895:30812:4613:4915:4916:5455:6506:6900:7368:745:83992:8633
GO:0042063	gliogenesis	253	8	1.21	2.7e-05	22891:2817:30812:4613:4915:4916:6900:745
GO:0031344	regulation of cell projection organizati...	608	12	2.9	2.9e-05	114788:2045:22891:2895:4915:4916:577:5789:6696:6900:7025:80725
GO:0050805	negative regulation of synaptic transmis...	77	5	0.37	3.3e-05	134:25769:27253:2895:6529
GO:0051961	negative regulation of nervous system de...	263	8	1.25	3.6e-05	2045:22891:30812:4613:4916:6696:6900:7025
GO:0097090	presynaptic membrane organization	14	3	0.07	3.7e-05	27253:5789:6900
GO:0007612	learning	131	6	0.62	3.8e-05	25769:4915:6529:6900:9378:9379
GO:0007158	neuron cell-cell adhesion	15	3	0.07	4.5e-05	460:9378:9379
GO:0048709	oligodendrocyte differentiation	88	5	0.42	6.2e-05	22891:30812:4915:6900:745
GO:0097116	gephyrin clustering involved in postsyna...	3	2	0.01	6.7e-05	9378:9379
GO:0030030	cell projection organization	1384	18	6.59	7.3e-05	114788:2045:22891:2775:2817:2895:4915:4916:577:5789:6446:6696:6900:7025:7368:80725:8633:9378
GO:0048858	cell projection morphogenesis	901	14	4.29	8.3e-05	2045:22891:2817:4915:4916:577:5789:6446:6696:6900:7368:80725:8633:9378
GO:0060284	regulation of cell development	903	14	4.3	8.5e-05	114788:2045:22891:2895:30812:4613:4915:4916:577:5789:6696:6900:7025:80725
GO:0000904	cell morphogenesis involved in different...	802	13	3.82	0.00010	2045:22891:23462:2817:4915:4916:577:5789:6696:6900:80725:8633:9378
GO:0032990	cell part morphogenesis	920	14	4.38	0.00010	2045:22891:2817:4915:4916:577:5789:6446:6696:6900:7368:80725:8633:9378
GO:0014013	regulation of gliogenesis	98	5	0.47	0.00010	22891:30812:4613:4916:6900
GO:0051239	regulation of multicellular organismal p...	2914	28	13.88	0.00012	10659:1128:114788:134:2045:22891:23284:23462:2775:2817:2895:29119:30812:347731:3737:4613:4915:4916:577:5789:6446:6696:6900:7025:745:80725:9378:94030
GO:0007611	learning or memory	232	7	1.11	0.00012	25769:4915:6446:6529:6900:9378:9379
GO:0050804	modulation of synaptic transmission	313	8	1.49	0.00012	134:25769:27253:2895:4915:6529:6900:9378
GO:0097118	neuroligin clustering involved in postsy...	4	2	0.02	0.00013	9378:9379
GO:0010721	negative regulation of cell development	320	8	1.52	0.00014	2045:22891:30812:4613:4916:6696:6900:7025
GO:0060079	excitatory postsynaptic potential	106	5	0.5	0.00015	134:2891:2893:2895:9378
GO:0045685	regulation of glial cell differentiation	60	4	0.29	0.00019	22891:4613:4916:6900
GO:0035235	ionotropic glutamate receptor signaling ...	24	3	0.11	0.00020	2891:2893:2895
GO:0048710	regulation of astrocyte differentiation	24	3	0.11	0.00020	4613:4916:6900
GO:0046717	acid secretion	115	5	0.55	0.00022	134:4915:6446:6506:6529
GO:0097107	postsynaptic density assembly	5	2	0.02	0.00022	9378:9379
GO:0010769	regulation of cell morphogenesis involve...	342	8	1.63	0.00022	2045:4915:4916:577:5789:6696:6900:80725
GO:0060078	regulation of postsynaptic membrane pote...	118	5	0.56	0.00025	134:2891:2893:2895:9378
GO:2000026	regulation of multicellular organismal d...	1957	21	9.32	0.00026	114788:2045:22891:23284:23462:2817:2895:30812:347731:4613:4915:4916:577:5789:6696:6900:7025:745:80725:9378:94030
GO:0071709	membrane assembly	27	3	0.13	0.00028	5789:9378:9379
GO:0048708	astrocyte differentiation	67	4	0.32	0.00029	30812:4613:4916:6900
GO:0045665	negative regulation of neuron differenti...	191	6	0.91	0.00030	2045:22891:30812:6696:6900:7025
GO:0060292	long term synaptic depression	28	3	0.13	0.00031	134:25769:2895
GO:0032229	negative regulation of synaptic transmis...	6	2	0.03	0.00033	134:6529
GO:0097106	postsynaptic density organization	6	2	0.03	0.00033	9378:9379
GO:0035418	protein localization to synapse	29	3	0.14	0.00035	56899:9378:9379
GO:0007422	peripheral nervous system development	72	4	0.34	0.00038	2817:30812:4915:7368
GO:0042297	vocal learning	7	2	0.03	0.00046	9378:9379
GO:0045188	regulation of circadian sleep/wake cycle...	7	2	0.03	0.00046	134:3737
GO:0098596	imitative learning	7	2	0.03	0.00046	9378:9379
GO:0007270	neuron-neuron synaptic transmission	135	5	0.64	0.00046	134:2891:2895:6529:9378
GO:0044091	membrane biogenesis	32	3	0.15	0.00047	5789:9378:9379
GO:0044089	positive regulation of cellular componen...	482	9	2.3	0.00047	23284:2895:347731:4915:4916:577:5789:9378:94030
GO:0035249	synaptic transmission, glutamatergic	76	4	0.36	0.00047	134:2891:2895:9378
GO:0030534	adult behavior	140	5	0.67	0.00055	27253:6506:6900:9378:9379
GO:0001764	neuron migration	143	5	0.68	0.00060	23284:460:4915:4916:6900
GO:0042748	circadian sleep/wake cycle, non-REM slee...	8	2	0.04	0.00062	134:3737
GO:0098597	observational learning	8	2	0.04	0.00062	9378:9379
GO:0048671	negative regulation of collateral sprout...	9	2	0.04	0.00079	2045:6696
GO:0097119	postsynaptic density protein 95 clusteri...	9	2	0.04	0.00079	9378:9379
GO:0050770	regulation of axonogenesis	153	5	0.73	0.00082	2045:4915:4916:6696:6900
GO:0042551	neuron maturation	39	3	0.19	0.00084	27289:577:6900
GO:0048167	regulation of synaptic plasticity	158	5	0.75	0.00095	134:25769:2895:4915:6900
GO:0016322	neuron remodeling	10	2	0.05	0.00098	27289:577
GO:0097104	postsynaptic membrane assembly	10	2	0.05	0.00098	9378:9379
GO:0098598	learned vocalization behavior or vocal l...	10	2	0.05	0.00098	9378:9379
