# Supplementary material for: Automatic detection of genomic regions with informative epigenetic patterns
Source: BMC Genomics. 2018 Nov 28;19:847. doi: 10.1186/s12864-018-5286-5 (PMC6264639; doi:10.1186/s12864-018-5286-5)
Supplement: Supplementary file 4 — Full lists of GO enriched terms (BP: biological processes, and CC: cellular compartment) for the subsets of windows showing particular patterns of epigenetic change (Fig. 5). (ZIP 72 kb) [file 12864_2018_5286_MOESM4_ESM.zip › Additional_file_4/brain_Goenriched_patterns/BP_B5.bed.txt]

GO.ID	Term	Annotated	Significant	Expected	Fisher Test	Significant Genes
GO:0007399	nervous system development	2257	56	20.08	1.5e-13	10439:10446:10858:124925:1271:1463:1840:1995:2048:23017:23025:23040:23542:266727:333:342035:3785:3798:388662:4135:4137:4336:460:491:4916:51440:547:54768:56896:57453:57468:57497:57731:57795:5923:63827:6585:6604:6712:6833:7143:80725:81551:84623:84628:84630:85442:8927:9024:90249:9118:9211:92737:9379:94030:9762
GO:0048699	generation of neurons	1397	39	12.43	7.8e-11	10439:10446:124925:1840:2048:23017:23025:23040:23542:266727:342035:3798:4135:4137:460:491:4916:56896:57453:57468:57497:57731:57795:5923:6585:6604:6712:6833:7143:80725:81551:84623:84628:85442:9024:90249:9211:92737:9762
GO:0048812	neuron projection morphogenesis	594	24	5.28	5.3e-10	10439:10446:2048:23025:23542:3798:4135:4137:4916:56896:57453:57497:57731:6585:6712:7143:80725:84623:84628:85442:9024:90249:9211:9762
GO:0022008	neurogenesis	1493	39	13.28	5.5e-10	10439:10446:124925:1840:2048:23017:23025:23040:23542:266727:342035:3798:4135:4137:460:491:4916:56896:57453:57468:57497:57731:57795:5923:6585:6604:6712:6833:7143:80725:81551:84623:84628:85442:9024:90249:9211:92737:9762
GO:0030182	neuron differentiation	1266	35	11.26	1.2e-09	10439:10446:124925:1840:2048:23017:23025:23040:23542:266727:342035:3798:4135:4137:491:4916:56896:57453:57468:57497:57731:57795:5923:6585:6712:7143:80725:81551:84623:84628:85442:9024:90249:9211:9762
GO:0007268	synaptic transmission	622	24	5.53	1.3e-09	1137:124925:2048:23025:23349:23542:2900:2901:3745:3785:3786:3798:4137:56853:57338:57468:5923:6529:7143:774:777:8927:9211:9379
GO:0048667	cell morphogenesis involved in neuron di...	541	22	4.81	2.7e-09	10439:10446:2048:23542:3798:4135:4137:4916:56896:57453:57497:57731:6585:6712:7143:80725:84628:85442:9024:90249:9211:9762
GO:0031175	neuron projection development	874	28	7.77	3.1e-09	10439:10446:124925:2048:23025:23542:3798:4135:4137:4916:56896:57453:57468:57497:57731:5923:6585:6712:7143:80725:81551:84623:84628:85442:9024:90249:9211:9762
GO:0048666	neuron development	1025	30	9.12	6.4e-09	10439:10446:124925:2048:23025:23040:23542:342035:3798:4135:4137:4916:56896:57453:57468:57497:57731:5923:6585:6712:7143:80725:81551:84623:84628:85442:9024:90249:9211:9762
GO:0034220	ion transmembrane transport	1003	28	8.92	6.0e-08	11095:1137:23542:2900:2901:3742:3745:3752:3782:3785:3786:388662:491:54207:55532:57156:57338:57348:57468:57578:5923:59284:64849:6833:7018:773:774:777
GO:0048858	cell projection morphogenesis	901	26	8.01	1.0e-07	10439:10446:2048:23025:23329:23542:3798:4135:4137:4916:54768:56896:57453:57497:57731:6585:6712:7143:80725:84623:84628:85442:9024:90249:9211:9762
GO:0050890	cognition	269	14	2.39	1.3e-07	1137:2048:23542:4137:54207:55084:57338:57468:5923:6529:6833:7143:84630:9379
GO:0032990	cell part morphogenesis	920	26	8.18	1.5e-07	10439:10446:2048:23025:23329:23542:3798:4135:4137:4916:54768:56896:57453:57497:57731:6585:6712:7143:80725:84623:84628:85442:9024:90249:9211:9762
GO:0007610	behavior	742	23	6.6	1.7e-07	1137:124925:1271:2048:23542:4137:460:4916:54207:55084:57338:57468:57578:57731:5923:6529:6712:6833:7143:774:84623:84630:9379
GO:0044708	single-organism behavior	423	17	3.76	2.3e-07	1137:124925:2048:23542:4137:54207:57338:57468:57578:57731:5923:6529:6712:6833:7143:84630:9379
GO:0050808	synapse organization	244	13	2.17	2.8e-07	124925:2048:23025:4137:4916:6585:6712:7143:84623:8927:92737:9379:94030
GO:0048731	system development	4684	71	41.67	3.0e-07	1036:10439:10446:10858:124925:1271:1302:1463:1840:1995:2048:23017:23025:23040:23254:23542:266727:333:342035:3488:3728:3785:3798:387597:388662:4135:4137:4336:460:491:4916:51440:5158:53834:547:54768:55084:56853:56896:57453:57468:57497:57731:57795:5923:63827:6585:6604:6712:6833:7003:7143:80725:81551:84133:84440:84623:84628:84630:85442:8927:8993:9024:90249:9118:9211:92737:9379:94030:9719:9762
GO:0043269	regulation of ion transport	602	20	5.35	4.0e-07	1137:117:23542:3742:3745:3752:3785:3786:54207:55532:57338:57731:5923:59284:6529:6833:773:774:777:79570
GO:0007409	axonogenesis	440	17	3.91	4.0e-07	10439:10446:2048:3798:4137:4916:56896:57453:57497:57731:6585:6712:7143:84628:9024:90249:9211
GO:0030030	cell projection organization	1384	32	12.31	4.5e-07	10439:10446:124925:2048:23025:23329:23542:342035:3798:4135:4137:4916:54768:56896:57348:57453:57468:57497:57731:5923:6585:6712:7143:80725:81551:84623:84628:85442:9024:90249:9211:9762
GO:0000904	cell morphogenesis involved in different...	802	23	7.13	6.7e-07	10439:10446:2048:23542:3798:4135:4137:4916:53834:56896:57453:57497:57731:6585:6712:7143:80725:84628:85442:9024:90249:9211:9762
GO:0007611	learning or memory	232	12	2.06	1.1e-06	2048:23542:4137:54207:57338:57468:5923:6529:6833:7143:84630:9379
GO:0061564	axon development	481	17	4.28	1.4e-06	10439:10446:2048:3798:4137:4916:56896:57453:57497:57731:6585:6712:7143:84628:9024:90249:9211
GO:0055085	transmembrane transport	1400	31	12.45	1.8e-06	11095:1137:153328:222962:23542:2900:2901:3742:3745:3752:3782:3785:3786:388662:491:54207:55532:57156:57338:57348:57468:57578:5923:59284:64849:6529:6833:7018:773:774:777
GO:0030001	metal ion transport	850	23	7.56	1.8e-06	1137:117:3742:3745:3752:3782:3785:3786:491:54207:55532:57338:57348:57468:57731:59284:64849:6833:7018:773:774:777:79570
GO:0007267	cell-cell signaling	1194	28	10.62	2.1e-06	1137:124925:2048:23025:23349:23542:2900:2901:3745:3785:3786:3798:387597:4137:56853:57338:57468:5923:6529:6833:7143:773:774:777:8927:9024:9211:9379
GO:0042391	regulation of membrane potential	397	15	3.53	2.7e-06	1137:124925:23542:2900:2901:3728:3745:3752:3786:4137:54207:56853:773:774:777
GO:0048468	cell development	2088	39	18.57	4.3e-06	10439:10446:124925:1840:2048:23025:23040:23542:29118:342035:3798:4135:4137:4916:53834:54768:56853:56896:57453:57468:57497:57731:57795:5923:6585:6604:6712:6833:7143:80725:81551:84623:84628:85442:9024:90249:9211:92737:9762
GO:0050804	modulation of synaptic transmission	313	13	2.78	4.6e-06	2048:23025:23349:23542:2901:3745:4137:56853:57338:5923:6529:7143:9211
GO:0007215	glutamate receptor signaling pathway	76	7	0.68	5.0e-06	23025:23542:2900:2901:3745:5923:59284
GO:0000902	cell morphogenesis	1332	29	11.85	5.7e-06	10439:10446:114299:2048:23025:23329:23542:3798:4135:4137:4916:53834:54768:56896:57453:57497:57731:6585:6712:7143:80725:84623:84628:84630:85442:9024:90249:9211:9762
GO:0007275	multicellular organismal development	5256	73	46.75	6.4e-06	1036:10439:10446:10858:117:124925:1271:1302:1463:1840:1995:2048:23017:23025:23040:23254:23542:266727:29118:333:342035:3488:3728:3785:3798:387597:388662:4135:4137:4336:460:491:4916:51440:5158:53834:547:54768:55084:56853:56896:57453:57468:57497:57731:57795:5923:63827:6585:6604:6712:6833:7003:7143:80725:81551:84133:84440:84623:84628:84630:85442:8927:8993:9024:90249:9118:9211:92737:9379:94030:9719:97…
GO:0007416	synapse assembly	147	9	1.31	6.7e-06	2048:4916:6585:6712:84623:8927:92737:9379:94030
GO:0006811	ion transport	1584	32	14.09	8.1e-06	11095:1137:117:23542:2900:2901:3742:3745:3752:3782:3785:3786:388662:491:54207:55532:57156:57338:57348:57468:57578:57731:5923:59284:64849:6529:6833:7018:773:774:777:79570
GO:0006812	cation transport	1073	25	9.54	8.8e-06	1137:117:3742:3745:3752:3782:3785:3786:388662:491:54207:55532:57156:57338:57348:57468:57731:59284:64849:6833:7018:773:774:777:79570
GO:0034765	regulation of ion transmembrane transpor...	401	14	3.57	1.4e-05	23542:3742:3745:3752:3785:3786:54207:57338:5923:59284:6833:773:774:777
GO:0007417	central nervous system development	911	22	8.1	1.9e-05	124925:1463:2048:23017:266727:388662:4137:4916:51440:547:54768:57453:57731:63827:6585:6712:7143:84623:84630:85442:9118:92737
GO:0098655	cation transmembrane transport	713	19	6.34	1.9e-05	3742:3745:3752:3782:3785:3786:491:54207:55532:57156:57338:57348:57468:59284:6833:7018:773:774:777
GO:0032989	cellular component morphogenesis	1424	29	12.67	2.0e-05	10439:10446:114299:2048:23025:23329:23542:3798:4135:4137:4916:53834:54768:56896:57453:57497:57731:6585:6712:7143:80725:84623:84628:84630:85442:9024:90249:9211:9762
GO:0007612	learning	131	8	1.17	2.2e-05	2048:23542:57338:57468:6529:6833:7143:9379
GO:0034762	regulation of transmembrane transport	418	14	3.72	2.3e-05	23542:3742:3745:3752:3785:3786:54207:57338:5923:59284:6833:773:774:777
GO:0098662	inorganic cation transmembrane transport	658	18	5.85	2.3e-05	3742:3745:3752:3782:3785:3786:491:54207:55532:57338:57348:57468:59284:6833:7018:773:774:777
GO:0048856	anatomical structure development	5571	74	49.56	2.9e-05	1036:10439:10446:10858:114299:124925:1271:1302:1463:1840:1995:2048:23017:23025:23040:23254:23329:23542:266727:29118:333:342035:3488:3728:3785:3798:387597:388662:4135:4137:4336:460:491:4916:51440:5158:53834:547:54768:55084:56853:56896:57453:57468:57497:57731:57795:5923:63827:6585:6604:6712:6833:7003:7143:80725:81551:84133:84440:84623:84628:84630:85442:8927:8993:9024:90249:9118:9211:92737:9379:9403…
GO:0098660	inorganic ion transmembrane transport	747	19	6.64	3.7e-05	11095:3742:3745:3752:3782:3785:3786:491:54207:55532:57338:57348:57468:59284:6833:7018:773:774:777
GO:0071804	cellular potassium ion transport	198	9	1.76	7.1e-05	3742:3745:3752:3782:3785:3786:54207:57468:6833
GO:0071805	potassium ion transmembrane transport	198	9	1.76	7.1e-05	3742:3745:3752:3782:3785:3786:54207:57468:6833
GO:0048686	regulation of sprouting of injured axon	2	2	0.02	7.9e-05	4916:7143
GO:0048690	regulation of axon extension involved in...	2	2	0.02	7.9e-05	4916:7143
GO:0044707	single-multicellular organism process	7138	87	63.49	9.3e-05	1036:10439:10446:10858:1137:117:124925:1271:1302:1463:1504:1840:192683:1995:2048:23017:23025:23040:23254:23261:23349:23542:266727:29118:333:342035:3488:3728:3752:3785:3798:387597:388662:4135:4137:4336:460:491:4916:51440:5158:53834:54207:547:54768:55084:56853:56896:57338:57453:57468:57497:57578:57731:57795:5923:59284:63827:6529:6585:6604:6712:6833:7003:7018:7143:774:80725:81551:84133:84440:84623:8…
GO:0050803	regulation of synapse structure or activ...	258	10	2.29	0.00011	2048:23025:3745:4137:4916:57338:5923:6585:7143:94030
GO:0032502	developmental process	6304	79	56.08	0.00011	1036:10439:10446:10858:114299:117:124925:1271:1302:1463:1840:1995:2048:23017:23025:23040:23254:23329:23542:266727:29118:333:342035:3488:3728:3785:3798:387597:388662:4135:4137:4336:460:491:4916:51440:5158:53834:547:54768:55084:5522:55532:56853:56896:57453:57468:57497:57578:57731:57795:5923:63827:6585:6604:6712:6833:7003:7143:80725:81551:83723:84133:84440:84623:84628:84630:85442:8927:8993:9024:9024…
GO:0044763	single-organism cellular process	13449	138	119.63	0.00011	10297:1036:10382:10439:10446:10687:10858:10900:11095:1114:11170:1137:114299:117:124925:1271:129049:1302:1463:146664:1504:153328:164684:1840:192683:1995:2048:222962:22983:23017:23025:23040:23254:23329:23349:23542:255426:266727:27087:283576:284339:2900:2901:29106:29118:333:342035:3488:3728:3742:3745:3752:3782:3785:3786:3798:387597:388662:4135:4137:4336:460:491:4916:51440:5158:53834:54207:547:54756:…
GO:0044767	single-organism developmental process	6218	78	55.31	0.00012	1036:10439:10446:10858:114299:117:124925:1271:1302:1463:1840:1995:2048:23017:23025:23040:23254:23329:23542:266727:29118:333:342035:3488:3728:3785:3798:387597:388662:4135:4137:4336:460:491:4916:51440:5158:53834:547:54768:55084:55532:56853:56896:57453:57468:57497:57578:57731:57795:5923:63827:6585:6604:6712:6833:7003:7143:80725:81551:83723:84133:84440:84623:84628:84630:85442:8927:8993:9024:90249:911…
GO:0051049	regulation of transport	1827	32	16.25	0.00013	1137:117:129049:192683:23025:23329:23542:2901:3728:3742:3745:3752:3782:3785:3786:54207:55532:57338:57731:5923:59284:65055:6529:6833:7018:773:774:777:79570:80725:9024:9892
GO:0001508	action potential	129	7	1.15	0.00016	1137:3728:3745:3752:773:774:777
GO:0007411	axon guidance	225	9	2	0.00019	2048:3798:56896:57731:6585:6712:7143:90249:9211
GO:0097485	neuron projection guidance	227	9	2.02	0.00020	2048:3798:56896:57731:6585:6712:7143:90249:9211
GO:0048677	axon extension involved in regeneration	3	2	0.03	0.00023	4916:7143
GO:0048682	sprouting of injured axon	3	2	0.03	0.00023	4916:7143
GO:0006813	potassium ion transport	235	9	2.09	0.00026	3742:3745:3752:3782:3785:3786:54207:57468:6833
GO:1900449	regulation of glutamate receptor signali...	36	4	0.32	0.00028	23025:23542:5923:59284
GO:0007158	neuron cell-cell adhesion	15	3	0.13	0.00029	460:7143:9379
GO:0060079	excitatory postsynaptic potential	106	6	0.94	0.00037	1137:124925:23542:2900:2901:56853
GO:0007420	brain development	686	16	6.1	0.00041	124925:2048:23017:266727:388662:547:54768:57453:63827:6585:6712:7143:84623:84630:85442:9118
GO:0032501	multicellular organismal process	7411	87	65.92	0.00043	1036:10439:10446:10858:1137:117:124925:1271:1302:1463:1504:1840:192683:1995:2048:23017:23025:23040:23254:23261:23349:23542:266727:29118:333:342035:3488:3728:3752:3785:3798:387597:388662:4135:4137:4336:460:491:4916:51440:5158:53834:54207:547:54768:55084:56853:56896:57338:57453:57468:57497:57578:57731:57795:5923:59284:63827:6529:6585:6604:6712:6833:7003:7018:7143:774:80725:81551:84133:84440:84623:8…
GO:0016358	dendrite development	205	8	1.82	0.00050	124925:2048:23542:4135:57468:80725:85442:9762
GO:0048167	regulation of synaptic plasticity	158	7	1.41	0.00053	2048:23025:3745:4137:57338:5923:7143
GO:0021953	central nervous system neuron differenti...	160	7	1.42	0.00058	2048:23017:266727:4137:57731:6585:85442
GO:0050805	negative regulation of synaptic transmis...	77	5	0.68	0.00062	3745:4137:56853:6529:7143
GO:0060078	regulation of postsynaptic membrane pote...	118	6	1.05	0.00065	1137:124925:23542:2900:2901:56853
GO:0060322	head development	723	16	6.43	0.00073	124925:2048:23017:266727:388662:547:54768:57453:63827:6585:6712:7143:84623:84630:85442:9118
GO:0021695	cerebellar cortex development	47	4	0.42	0.00080	124925:23017:6712:85442
GO:0048813	dendrite morphogenesis	123	6	1.09	0.00081	2048:23542:4135:80725:85442:9762
GO:0050885	neuromuscular process controlling balanc...	49	4	0.44	0.00093	23261:57338:7143:9543
