# Supplementary material for: Automatic detection of genomic regions with informative epigenetic patterns
Source: BMC Genomics. 2018 Nov 28;19:847. doi: 10.1186/s12864-018-5286-5 (PMC6264639; doi:10.1186/s12864-018-5286-5)
Supplement: Supplementary file 4 — Full lists of GO enriched terms (BP: biological processes, and CC: cellular compartment) for the subsets of windows showing particular patterns of epigenetic change (Fig. 5). (ZIP 72 kb) [file 12864_2018_5286_MOESM4_ESM.zip › Additional_file_4/brain_Goenriched_patterns/CC_h5.bed.txt]

GO.ID	Term	Annotated	Significant	Expected	Fisher Test	Significant Genes
GO:0097458	neuron part	1299	90	21.5	< 1e-30	10439:10752:114088:117:124925:126129:134:1363:140767:143425:1501:1620:1740:2047:2048:23025:23114:23245:23284:23762:253559:26052:2781:287:2891:2901:2903:2913:29993:3742:3746:3756:3782:3785:3786:3800:386617:388662:3925:4133:4135:4137:460:4897:4915:547:55530:5602:56896:56899:57172:575:57554:57698:57731:57795:5799:5923:6334:6453:6506:66000:6604:6616:6695:6833:6853:6900:773:774:79870:79953:8120:816:82…
GO:0045202	synapse	807	72	13.36	< 1e-30	1000:10439:114088:124925:126129:134:1363:143425:1740:2048:22839:23017:23025:23057:23504:23705:253559:26052:287:2891:2894:2901:2903:2913:29993:3756:386617:388662:4133:4137:4897:491:4915:547:55530:56144:56899:57453:575:57554:5764:57689:577:5799:64084:6453:66000:6616:6695:6833:6853:6900:774:775:79870:79953:8224:83992:8497:8499:85300:8633:88:8927:8997:9201:9228:93145:9378:9379:9783:9863
GO:0043005	neuron projection	984	73	16.29	3.5e-28	10439:10752:114088:117:124925:126129:134:140767:1501:1620:1740:2047:2048:23025:23114:23284:23762:253559:26052:2781:287:2891:2901:2903:2913:29993:3742:3746:3756:3785:3786:3800:3925:4133:4135:4137:4897:4915:547:5602:56896:56899:57172:575:57554:57698:57731:57795:5799:5923:6334:6453:6506:66000:6616:6695:6853:6900:774:79870:79953:8120:816:83992:84623:85300:85442:8633:88:8927:92737:9498:9863
GO:0044456	synapse part	663	55	10.97	2.0e-23	1000:114088:124925:134:1363:143425:1740:2048:23017:23025:26052:287:2891:2894:2901:2903:2913:3756:386617:388662:4133:4137:4915:547:55530:56899:575:57554:57689:577:5799:64084:66000:6616:6695:6833:6853:774:775:79870:79953:8224:83992:8497:8499:88:8927:8997:9201:9228:93145:9378:9379:9783:9863
GO:0036477	somatodendritic compartment	688	51	11.39	1.4e-19	10439:10752:114088:124925:126129:134:1363:140767:1501:1620:2047:2048:23114:23245:23762:26052:2781:2891:2901:2913:3746:3756:3782:4133:4135:4137:460:547:56896:56899:575:57698:57731:57795:66000:6616:6853:6900:773:774:79953:83992:84623:85300:85442:88:8927:92737:9378:9498:9863
GO:0098794	postsynapse	415	40	6.87	1.8e-19	1000:124925:134:1740:2048:23017:26052:287:2891:2894:2901:2903:2913:3756:386617:4133:4137:4915:547:56899:575:57554:57689:577:64084:66000:6616:6695:6853:775:79870:79953:8224:83992:88:8927:8997:9201:9228:9863
GO:0044459	plasma membrane part	2676	104	44.29	4.9e-18	1000:10501:10675:115584:117:126129:134:1363:1740:1804:2047:2048:2260:23017:23025:23284:23705:253559:25769:26052:27345:2781:287:2891:2894:2901:2903:2913:29993:347273:3742:3746:3756:3785:3786:386617:388662:4137:4326:441631:460:4684:480:4897:491:4915:4916:492:50512:54207:54886:55966:56134:56135:56136:56137:56138:56139:56140:56141:56142:56143:56144:56145:56146:56147:56899:575:57554:57575:57689:5789:5…
GO:0042995	cell projection	1937	85	32.06	1.4e-17	1000:10439:10752:114088:117:124925:126129:134:140767:1501:1620:1740:2047:2048:23025:23114:23284:23329:23762:253559:26052:2781:287:2891:2901:2903:2913:29993:3742:3746:3756:3785:3786:3800:3925:4133:4135:4137:4897:4915:547:54768:55036:5602:56896:56899:57172:575:57554:57698:57731:57795:57821:5799:5923:6334:64072:6453:6506:66000:6616:6695:6853:6900:7082:773:774:79870:79953:8120:816:83992:84623:85300:8…
GO:0071944	cell periphery	5476	160	90.64	6.0e-17	1000:10501:10675:10752:114299:114784:115584:117:124925:126129:134:1363:143425:143458:1740:1804:1951:2047:2048:2260:22839:22979:22983:23017:23025:23114:23245:23254:23263:23284:23305:23329:23504:23705:253559:25769:259232:26052:26470:27345:2781:28316:285175:287:2891:2894:2901:2903:2913:29993:347273:3742:3746:3756:3782:3785:3786:386617:388662:4045:4137:4326:4336:441631:460:4684:480:4897:491:4915:4916…
GO:0030424	axon	444	38	7.35	8.6e-17	10439:126129:134:1740:2047:2048:23025:23114:23284:253559:26052:2901:2913:29993:3742:3746:3756:3785:3786:4135:4137:4897:4915:547:57698:57731:5799:6334:6506:66000:6616:6695:6853:6900:8120:84623:85300:8927
GO:0014069	postsynaptic density	199	26	3.29	3.5e-16	1000:134:1740:26052:2901:2903:2913:3756:4133:4915:56899:575:57554:64084:66000:6695:6853:775:79870:79953:8224:8927:8997:9201:9228:9863
GO:0005886	plasma membrane	5378	156	89.01	4.8e-16	1000:10501:10675:10752:114299:114784:115584:117:124925:126129:134:1363:143425:143458:1740:1804:1951:2047:2048:2260:22839:22979:22983:23017:23025:23114:23254:23263:23284:23305:23329:23504:23705:253559:25769:259232:26052:26470:27345:2781:28316:285175:287:2891:2894:2901:2903:2913:29993:347273:3742:3746:3756:3782:3785:3786:386617:388662:4045:4137:4326:441631:460:4684:480:4897:491:4915:4916:492:50512:…
GO:0005887	integral component of plasma membrane	1611	72	26.66	3.3e-15	10501:10675:115584:117:126129:134:1740:1804:2047:2048:2260:23284:23705:253559:25769:27345:2891:2901:2903:2913:3742:3746:3756:3785:3786:388662:4326:441631:480:4897:491:4915:4916:492:50512:54207:54886:55966:56134:56135:56136:56137:56138:56139:56140:56141:56142:56143:56144:56145:56146:56147:575:57575:5789:5799:5803:59284:6334:64849:6506:6579:6616:6833:6900:79953:9201:93145:9369:9378:9498:9752
GO:0031226	intrinsic component of plasma membrane	1673	73	27.69	7.0e-15	10501:10675:115584:117:126129:134:1740:1804:2047:2048:2260:23284:23705:253559:25769:27345:2891:2901:2903:2913:3742:3746:3756:3785:3786:388662:4326:441631:480:4897:491:4915:4916:492:50512:54207:54886:55966:56134:56135:56136:56137:56138:56139:56140:56141:56142:56143:56144:56145:56146:56147:575:57575:5789:5799:5803:59284:6334:64849:6506:6579:6616:6710:6833:6900:79953:9201:93145:9369:9378:9498:9752
GO:0030425	dendrite	485	37	8.03	8.8e-15	10752:114088:124925:126129:134:1501:1620:2047:2048:23114:23762:26052:2781:2891:2901:2913:3756:4133:4135:4137:547:56896:56899:575:57795:66000:6853:774:79953:83992:84623:85300:85442:88:8927:92737:9863
GO:0033267	axon part	228	26	3.77	9.7e-15	10439:134:1740:23025:23114:2901:29993:3742:3746:3756:3785:3786:4137:4897:4915:547:57698:57731:5799:6334:6506:66000:6695:6853:6900:8120
GO:0044304	main axon	63	14	1.04	1.6e-12	134:1740:23114:3746:3756:3785:3786:4137:4897:57731:6334:6506:6695:6900
GO:0097060	synaptic membrane	283	26	4.68	1.6e-12	1363:1740:23017:23025:26052:287:2891:2894:2901:2903:2913:3756:386617:4915:56899:575:57554:57689:64084:66000:6616:79870:79953:9228:93145:9378
GO:0030054	cell junction	1227	55	20.31	1.1e-11	1000:10439:114088:117:126129:143425:1501:1740:23017:23025:23114:23254:23284:23504:23705:253559:287:2891:2894:2901:2903:29993:3756:386617:388662:491:55530:55691:55966:56899:57453:575:57554:57689:57731:5799:6453:66000:6616:6853:7082:79870:79953:8224:85300:8633:88:8927:9223:9228:93145:9378:9472:9783:9863
GO:0034703	cation channel complex	176	20	2.91	1.4e-11	1740:1804:27345:3742:3746:3756:3785:3786:59284:6334:6616:6833:6900:773:774:775:776:777:785:9472
GO:0034702	ion channel complex	290	25	4.8	1.8e-11	126129:1740:1804:27345:2891:2901:2903:3742:3746:3756:3785:3786:59284:6334:6616:6833:6900:773:774:775:776:777:785:93145:9472
GO:0044463	cell projection part	1011	48	16.73	3.8e-11	10439:124925:134:140767:1740:2047:23025:23114:23329:26052:2891:2901:2913:29993:3742:3746:3756:3785:3786:3800:4133:4137:4897:4915:547:54768:55036:56899:575:57698:57731:5799:5923:6334:6506:66000:6616:6695:6853:6900:79953:8120:83992:84623:8632:88:8927:89876
GO:1902495	transmembrane transporter complex	329	26	5.45	4.8e-11	126129:1740:1804:27345:2891:2901:2903:3742:3746:3756:3785:3786:480:59284:6334:6616:6833:6900:773:774:775:776:777:785:93145:9472
GO:1990351	transporter complex	336	26	5.56	7.6e-11	126129:1740:1804:27345:2891:2901:2903:3742:3746:3756:3785:3786:480:59284:6334:6616:6833:6900:773:774:775:776:777:785:93145:9472
GO:0044425	membrane part	6712	165	111.09	2.0e-10	1000:100507421:10501:10675:10752:114784:115584:117:124925:126129:134:1363:140767:143425:143458:147670:152789:160335:162494:165215:1740:1804:1951:2047:2048:2260:23017:23025:23114:23245:23284:23305:23467:23671:23705:2524:253559:25769:25817:259232:26052:26470:27087:27345:2781:28316:285175:287:2891:2894:2901:2903:2913:29993:347273:3742:3746:3756:3782:3785:3786:386617:387104:387923:388662:4045:4137:43…
GO:0098793	presynapse	230	21	3.81	2.7e-10	114088:134:143425:23025:2903:388662:547:55530:5799:6616:6833:6853:774:79953:8224:83992:8497:8499:8927:9379:9783
GO:0031224	intrinsic component of membrane	5488	142	90.84	3.9e-10	1000:100507421:10501:10675:10752:114784:115584:117:124925:126129:134:140767:143425:143458:147670:160335:162494:165215:1740:1804:1951:2047:2048:2260:23017:23114:23245:23284:23305:23467:23671:23705:2524:253559:25769:25817:259232:26470:27087:27345:28316:285175:2891:2894:2901:2903:2913:3742:3746:3756:3782:3785:3786:387104:387923:388662:4045:4326:441631:460:4684:480:4897:491:4915:4916:492:50512:50651:…
GO:0045211	postsynaptic membrane	216	20	3.58	5.6e-10	1740:23017:26052:287:2891:2894:2901:2913:3756:386617:4915:56899:575:57554:57689:64084:66000:79870:79953:9228
GO:0043025	neuronal cell body	439	28	7.27	1.2e-09	10439:124925:134:1363:140767:1501:1620:2048:23245:2901:3746:3756:3782:4133:4137:460:547:56896:57698:57731:57795:6900:773:774:85442:92737:9378:9498
GO:0016021	integral component of membrane	5361	138	88.73	1.3e-09	1000:100507421:10501:10675:10752:114784:115584:117:124925:126129:134:140767:143425:143458:147670:160335:162494:165215:1740:1804:1951:2047:2048:2260:23017:23114:23245:23284:23305:23467:23671:23705:2524:253559:25769:25817:259232:26470:27087:27345:28316:285175:2891:2894:2901:2903:2913:3742:3746:3756:3782:3785:3786:387104:387923:388662:4326:441631:460:4684:480:4897:491:4915:4916:492:50512:50651:51232…
GO:0044297	cell body	503	30	8.33	1.4e-09	10439:124925:134:1363:140767:1501:1620:2048:23245:2781:2901:3746:3756:3782:4133:4137:460:547:56896:57698:57731:57795:6900:773:774:79953:85442:92737:9378:9498
GO:0033268	node of Ranvier	15	7	0.25	1.8e-09	23114:3785:3786:57731:6334:6695:6900
GO:0016020	membrane	9289	205	153.75	1.9e-09	1000:100507421:10501:10675:10752:114299:114784:115584:117:124925:126129:129049:134:1363:140767:143425:143458:147670:152789:157807:160335:162494:165215:1740:1804:1951:2047:2048:2260:22839:22979:22983:23017:23025:23057:23114:23245:23254:23263:23284:23305:23329:23467:23504:23671:23705:23762:2524:253559:25769:25817:259232:26038:26052:26470:27087:27345:2781:28316:285175:287:2891:2894:2901:2903:29106:2…
GO:0043194	axon initial segment	12	6	0.2	1.7e-08	23114:3785:3786:4897:57731:6334
GO:0098797	plasma membrane protein complex	535	29	8.86	2.3e-08	1000:126129:1740:1804:27345:2781:2891:2901:2903:3742:3746:3756:3785:3786:480:59284:6334:6616:6833:6900:7018:773:774:775:776:777:785:84251:93145
GO:0034705	potassium channel complex	91	11	1.51	3.1e-07	1740:1804:27345:3742:3746:3756:3785:3786:6616:6833:6900
GO:0098590	plasma membrane region	989	39	16.37	4.4e-07	1000:117:134:1363:1740:23017:23025:23705:26052:287:2891:2894:2901:2903:2913:29993:347273:3746:3756:386617:4137:4915:55966:56899:575:57554:57689:64084:6506:66000:6616:7018:7082:79870:79953:9228:93145:9378:9472
GO:0098589	membrane region	1201	44	19.88	5.7e-07	1000:117:134:1363:1740:2047:23017:23025:23705:26052:287:2891:2894:2901:2903:2913:29993:347273:3746:3756:386617:4137:4915:55966:56899:575:57554:57689:64084:6453:6506:66000:6616:7018:7082:7143:79870:79953:84251:9228:93145:9378:9472:9892
GO:0048786	presynaptic active zone	32	7	0.53	7.5e-07	134:23025:6853:8497:8499:8927:9783
GO:0008076	voltage-gated potassium channel complex	87	10	1.44	1.7e-06	1740:1804:27345:3742:3746:3756:3785:3786:6616:6900
GO:0030673	axolemma	16	5	0.26	4.5e-06	134:3746:3756:4137:6506
GO:0005891	voltage-gated calcium channel complex	43	7	0.71	6.1e-06	59284:773:774:775:776:777:785
GO:0008021	synaptic vesicle	151	12	2.5	8.2e-06	114088:143425:2903:388662:547:55530:5799:6616:6833:6853:8224:83992
GO:0043197	dendritic spine	127	11	2.1	8.6e-06	124925:134:26052:2891:2913:4137:56899:575:79953:83992:88
GO:0008328	ionotropic glutamate receptor complex	46	7	0.76	9.8e-06	126129:1740:2891:2901:2903:59284:93145
GO:0044309	neuron spine	129	11	2.14	1.0e-05	124925:134:26052:2891:2913:4137:56899:575:79953:83992:88
GO:0034704	calcium channel complex	64	8	1.06	1.0e-05	59284:773:774:775:776:777:785:9472
GO:0042734	presynaptic membrane	69	8	1.14	1.8e-05	23025:2901:2903:2913:3756:386617:6616:9378
GO:0098805	whole membrane	2271	61	37.59	8.3e-05	1000:10675:117:126129:134:1363:143425:157807:1740:2047:23017:23025:23305:23705:26052:287:2891:2894:2901:2903:29106:2913:29993:347273:3746:3756:386617:4135:4137:4915:51555:5521:55966:56899:57221:575:57554:57689:5799:64084:6453:6457:6506:66000:6616:7018:7082:7143:79870:79953:8120:8153:816:84251:84440:9228:93145:9378:9472:9856:9892
GO:0072534	perineuronal net	2	2	0.03	0.00027	5803:7143
GO:0098843	postsynaptic endocytic zone	2	2	0.03	0.00027	26052:2891
GO:0043235	receptor complex	322	15	5.33	0.00033	117:126129:1740:2260:2891:2901:2903:386617:4915:4916:51555:5799:59284:7018:93145
GO:0044306	neuron projection terminus	131	9	2.17	0.00034	134:23025:2901:29993:3742:4915:5799:6853:8927
GO:0032589	neuron projection membrane	38	5	0.63	0.00039	134:3746:3756:4137:6506
GO:0043195	terminal bouton	63	6	1.04	0.00060	134:23025:2901:4915:5799:6853
GO:0030672	synaptic vesicle membrane	64	6	1.06	0.00066	143425:388662:55530:5799:6833:8224
GO:0043679	axon terminus	115	8	1.9	0.00066	134:23025:2901:29993:3742:4915:5799:6853
GO:0043204	perikaryon	117	8	1.94	0.00074	10439:1501:23245:2901:3756:460:57698:85442
GO:0030018	Z disc	121	8	2	0.00092	287:339855:347273:4608:6334:775:776:88
GO:0032281	AMPA glutamate receptor complex	27	4	0.45	0.00096	126129:2891:59284:93145
