# Supplementary material for: Automatic detection of genomic regions with informative epigenetic patterns
Source: BMC Genomics. 2018 Nov 28;19:847. doi: 10.1186/s12864-018-5286-5 (PMC6264639; doi:10.1186/s12864-018-5286-5)
Supplement: Supplementary file 4 — Full lists of GO enriched terms (BP: biological processes, and CC: cellular compartment) for the subsets of windows showing particular patterns of epigenetic change (Fig. 5). (ZIP 72 kb) [file 12864_2018_5286_MOESM4_ESM.zip › Additional_file_4/brain_Goenriched_patterns/BP_5h.bed.txt]

GO.ID	Term	Annotated	Significant	Expected	Fisher Test	Significant Genes
GO:0048518	positive regulation of biological proces...	5959	80	46.17	2.1e-09	10413:10475:10602:1075:10788:10801:11214:113:116496:135112:163486:1871:196527:1997:2000:2120:22861:23122:23180:23224:23514:23607:25816:27086:28755:29969:301:302:30844:3099:3710:4690:4773:4853:55164:56829:5734:580:58516:5925:6001:6197:6239:6251:6654:6672:6786:7048:7188:7294:7402:79792:79840:79890:8036:817:81704:8202:837:841:84159:84166:843:84766:85363:8546:861:8650:867:8743:8994:90550:9262:9263:94…
GO:0048522	positive regulation of cellular process	5138	72	39.81	5.3e-09	10413:10475:10602:1075:10788:10801:11214:113:116496:135112:1871:196527:1997:2000:2120:22861:23122:23224:23514:23607:25816:27086:28755:29969:301:302:30844:3710:4690:4773:4853:55164:56829:5734:580:58516:5925:6197:6239:6251:6654:6672:6786:7048:7188:7294:7402:79792:8036:817:81704:8202:837:841:84159:84166:843:84766:85363:8546:861:8650:867:8743:8994:90550:9262:9263:9451:960:965:9736
GO:0006955	immune response	2106	41	16.32	1.2e-08	10475:1075:10788:163486:196527:1997:2000:22861:23180:27086:28755:29121:301:302:3437:4690:4773:4853:51071:5236:54918:56829:5734:60489:6197:6654:6672:7294:79792:817:837:841:84166:84766:85363:861:867:8743:8793:960:965
GO:0006915	apoptotic process	1915	38	14.84	3.0e-08	10413:1075:11214:196527:2120:22861:25816:27086:283349:301:3099:3437:4690:4853:54469:55074:55075:55164:580:5925:6197:6654:6672:7048:7188:817:81704:831:837:841:843:867:8743:8793:9262:9263:9451:960
GO:0042981	regulation of apoptotic process	1518	33	11.76	3.7e-08	10413:1075:11214:196527:22861:25816:27086:283349:301:3437:4690:4853:54469:55074:55164:580:6197:6654:6672:7188:817:81704:831:837:841:843:867:8743:8793:9262:9263:9451:960
GO:0043067	regulation of programmed cell death	1532	33	11.87	4.6e-08	10413:1075:11214:196527:22861:25816:27086:283349:301:3437:4690:4853:54469:55074:55164:580:6197:6654:6672:7188:817:81704:831:837:841:843:867:8743:8793:9262:9263:9451:960
GO:0012501	programmed cell death	2045	39	15.84	5.4e-08	10413:1075:11214:196527:2120:22861:25816:27086:283349:301:3099:3437:4690:4853:54469:55074:55075:55164:580:5925:6197:6654:6672:7048:7188:79792:817:81704:831:837:841:843:867:8743:8793:9262:9263:9451:960
GO:0002376	immune system process	2971	49	23.02	5.8e-08	10413:10475:1075:10788:163486:196527:1997:2000:2120:22861:23180:27086:28755:29121:301:302:3437:4690:4773:4853:51071:5236:54918:56829:5734:5925:60489:6197:6654:6672:7048:7294:79792:79840:817:81704:837:841:84166:84766:85363:8546:861:867:8743:8793:960:965:9871
GO:0010941	regulation of cell death	1660	34	12.86	9.3e-08	10413:1075:11214:135112:196527:22861:25816:27086:283349:301:3437:4690:4853:54469:55074:55164:580:6197:6654:6672:7188:817:81704:831:837:841:843:867:8743:8793:9262:9263:9451:960
GO:0008219	cell death	2183	40	16.91	1.0e-07	10413:1075:11214:135112:196527:2120:22861:25816:27086:283349:301:3099:3437:4690:4853:54469:55074:55075:55164:580:5925:6197:6654:6672:7048:7188:79792:817:81704:831:837:841:843:867:8743:8793:9262:9263:9451:960
GO:0016265	death	2183	40	16.91	1.0e-07	10413:1075:11214:135112:196527:2120:22861:25816:27086:283349:301:3099:3437:4690:4853:54469:55074:55075:55164:580:5925:6197:6654:6672:7048:7188:79792:817:81704:831:837:841:843:867:8743:8793:9262:9263:9451:960
GO:0048583	regulation of response to stimulus	4182	60	32.4	1.4e-07	10413:10475:1075:11214:135112:163486:196527:1997:22861:23122:23180:23514:23607:26509:27086:28755:29121:29969:301:302:4690:4773:4853:54469:54918:55074:55075:5734:580:5925:6001:60412:60489:6197:6239:6654:6672:7048:7188:7294:7402:8036:817:8202:837:841:84166:8418:843:85363:861:867:868:8743:8994:94134:9451:960:9736:9938
GO:0001775	cell activation	1373	29	10.64	5.5e-07	1075:10788:196527:2000:27086:28755:301:302:3710:4690:4773:4853:51071:5236:54918:5734:6654:7048:7294:79792:79840:81704:841:84766:8546:861:867:960:965
GO:0045321	leukocyte activation	1222	27	9.47	6.1e-07	1075:10788:196527:2000:27086:28755:301:302:4690:4773:4853:51071:5236:54918:5734:6654:7048:79792:79840:81704:841:84766:8546:861:867:960:965
GO:0050896	response to stimulus	8909	96	69.02	1.7e-06	10413:10475:10602:1075:10788:11214:113:116496:135112:163486:196527:1997:2000:201595:22861:23122:23180:23186:23514:23607:26509:27086:283349:28755:29121:29969:301:302:30844:3099:3437:3710:4046:4363:4690:4773:4853:51071:51534:5236:53944:54469:54918:55074:55075:56829:5734:580:5925:6001:60412:60489:6197:6239:6251:644815:6654:6672:6786:7048:7188:7294:7402:79792:79840:79890:80207:8036:817:81704:8202:837…
GO:0070486	leukocyte aggregation	468	15	3.63	3.5e-06	2000:27086:28755:301:4690:4773:5734:6654:7048:79840:81704:841:8546:861:960
GO:0060333	interferon-gamma-mediated signaling path...	89	7	0.69	5.8e-06	10475:6672:7294:817:84166:85363:960
GO:0051716	cellular response to stimulus	7400	83	57.33	6.2e-06	10413:10475:10602:1075:10788:11214:113:116496:135112:163486:196527:1997:201595:23180:23514:23607:26509:27086:283349:28755:29121:29969:301:302:30844:3099:3437:3710:4046:4363:4690:4773:4853:51534:53944:54469:54918:55074:55075:5734:580:5925:6001:60412:6197:6239:6251:644815:6654:6672:7048:7188:7294:79792:79840:79890:8036:817:81704:8202:837:841:84159:84166:8418:843:85363:861:867:868:8743:8793:8994:905…
GO:0007159	leukocyte cell-cell adhesion	502	15	3.89	8.2e-06	2000:27086:28755:301:4690:4773:5734:6654:7048:79840:81704:841:8546:861:960
GO:0042110	T cell activation	460	14	3.56	1.4e-05	2000:27086:28755:301:4690:4773:5734:6654:7048:79840:81704:841:8546:861
GO:0070489	T cell aggregation	460	14	3.56	1.4e-05	2000:27086:28755:301:4690:4773:5734:6654:7048:79840:81704:841:8546:861
GO:0071593	lymphocyte aggregation	461	14	3.57	1.4e-05	2000:27086:28755:301:4690:4773:5734:6654:7048:79840:81704:841:8546:861
GO:0034109	homotypic cell-cell adhesion	532	15	4.12	1.6e-05	2000:27086:28755:301:4690:4773:5734:6654:7048:79840:81704:841:8546:861:960
GO:0043065	positive regulation of apoptotic process	608	16	4.71	2.0e-05	1075:11214:196527:22861:25816:301:4690:55164:580:6654:817:841:8743:9262:9263:9451
GO:0002252	immune effector process	1221	24	9.46	2.1e-05	1075:10788:163486:196527:23180:27086:301:302:3437:4690:4853:51071:5236:54918:56829:5734:60489:79792:84166:84766:85363:867:960:965
GO:0007165	signal transduction	5994	70	46.44	2.2e-05	10413:10475:10602:1075:10788:11214:113:163486:196527:1997:23180:23607:26509:27086:283349:28755:29121:29969:301:302:3437:3710:4046:4690:4773:4853:53944:54469:54918:55075:5734:580:5925:6001:6197:6239:6251:644815:6654:6672:7048:7188:7294:79890:8036:817:81704:8202:837:841:84159:84166:8418:843:85363:861:867:868:8743:8793:8994:90550:9262:9263:94134:9451:960:9736:9874:9938
GO:0043068	positive regulation of programmed cell d...	614	16	4.76	2.2e-05	1075:11214:196527:22861:25816:301:4690:55164:580:6654:817:841:8743:9262:9263:9451
GO:0044700	single organism signaling	6522	74	50.53	2.8e-05	10413:10475:10602:1075:10788:11214:113:123036:163486:196527:1997:23180:23607:26509:27086:283349:28755:29121:29969:301:302:3437:3710:4046:4690:4773:4853:489:53944:54469:54918:55075:5734:580:5925:6001:60412:6197:6239:6251:644815:6654:6672:6786:7048:7188:7294:79890:8036:817:81704:8202:837:841:84159:84166:8418:843:85363:861:867:868:8743:8793:8994:90550:9262:9263:94134:9451:960:9736:9874:9938
GO:0023052	signaling	6533	74	50.61	3.0e-05	10413:10475:10602:1075:10788:11214:113:123036:163486:196527:1997:23180:23607:26509:27086:283349:28755:29121:29969:301:302:3437:3710:4046:4690:4773:4853:489:53944:54469:54918:55075:5734:580:5925:6001:60412:6197:6239:6251:644815:6654:6672:6786:7048:7188:7294:79890:8036:817:81704:8202:837:841:84159:84166:8418:843:85363:861:867:868:8743:8793:8994:90550:9262:9263:94134:9451:960:9736:9874:9938
GO:0023051	regulation of signaling	3458	47	26.79	3.2e-05	10413:10475:1075:11214:1997:23607:26509:27086:29969:301:302:3710:4690:4853:489:54469:54918:55075:580:5925:6001:6654:6672:6786:7048:7188:7294:8036:817:8202:837:841:84166:8418:843:85363:861:867:868:8743:8994:90550:94134:9451:960:9736:9938
GO:0007166	cell surface receptor signaling pathway	2869	41	22.23	4.1e-05	10413:10475:163486:196527:1997:23180:26509:28755:29121:29969:301:302:3437:4690:4773:4853:53944:5925:644815:6654:6672:7048:7294:8036:817:837:841:84159:84166:8418:843:85363:861:867:868:8743:8793:8994:9451:960:9736
GO:0065009	regulation of molecular function	3295	45	25.53	4.6e-05	10475:10602:10788:11214:113:132320:163486:22861:25816:29969:301:302:4690:54918:5925:6001:6197:6251:6654:6672:6786:7048:7188:7294:7402:79840:79890:8036:817:81704:8202:831:841:84159:84166:84766:85363:867:868:8743:8793:94134:9451:960:9938
GO:0098602	single organism cell adhesion	729	17	5.65	4.9e-05	2000:27086:28755:301:4690:4773:5734:6239:6654:7048:79840:81704:841:8546:861:960:965
GO:0071346	cellular response to interferon-gamma	171	8	1.32	5.6e-05	10475:6672:7294:817:84166:85363:960:965
GO:0030217	T cell differentiation	222	9	1.72	5.9e-05	27086:301:4773:5734:6654:7048:79840:8546:861
GO:0002011	morphogenesis of an epithelial sheet	54	5	0.42	6.0e-05	23122:6239:6654:94134:960
GO:0061041	regulation of wound healing	128	7	0.99	6.2e-05	196527:23122:301:302:6239:7048:7294
GO:0010942	positive regulation of cell death	670	16	5.19	6.3e-05	1075:11214:196527:22861:25816:301:4690:55164:580:6654:817:841:8743:9262:9263:9451
GO:0051336	regulation of hydrolase activity	1227	23	9.51	6.6e-05	10602:10788:163486:22861:25816:301:6001:6197:6251:6654:7294:79890:8036:817:81704:831:841:8743:8793:94134:9451:960:9938
GO:0016337	single organismal cell-cell adhesion	674	16	5.22	6.7e-05	2000:27086:28755:301:4690:4773:5734:6654:7048:79840:81704:841:8546:861:960:965
GO:0007154	cell communication	6671	74	51.68	6.7e-05	10413:10475:10602:1075:10788:11214:113:123036:163486:196527:1997:23180:23607:26509:27086:283349:28755:29121:29969:301:302:3437:3710:4046:4690:4773:4853:51534:53944:54469:54918:55075:5734:580:5925:6001:60412:6197:6239:6251:644815:6654:6672:7048:7188:7294:79792:79890:8036:817:81704:8202:837:841:84159:84166:8418:843:85363:861:867:868:8743:8793:8994:90550:9262:9263:94134:9451:960:9736:9874:9938
GO:0071345	cellular response to cytokine stimulus	1070	21	8.29	7.4e-05	10475:1997:301:302:3099:3437:54469:6654:6672:7294:817:837:841:84159:84166:85363:861:867:8793:960:965
GO:0050790	regulation of catalytic activity	2256	34	17.48	8.4e-05	10602:10788:11214:113:163486:22861:25816:29969:301:302:4690:5925:6001:6197:6251:6654:7048:7294:79840:79890:8036:817:81704:831:841:84166:867:868:8743:8793:94134:9451:960:9938
GO:0002366	leukocyte activation involved in immune ...	687	16	5.32	8.4e-05	1075:10788:196527:27086:301:302:4853:51071:5236:54918:5734:79792:84766:867:960:965
GO:0002263	cell activation involved in immune respo...	691	16	5.35	9.0e-05	1075:10788:196527:27086:301:302:4853:51071:5236:54918:5734:79792:84766:867:960:965
GO:0009893	positive regulation of metabolic process	3708	48	28.73	9.1e-05	10413:10475:10602:1075:11214:113:116496:135112:163486:1871:1997:2000:2120:22861:23514:29969:301:302:30844:4690:4773:4853:56829:580:5925:6001:6197:6239:6251:6654:6672:7048:7188:7294:79840:79890:81704:8202:841:84159:84166:85363:861:8743:94134:9451:960:9938
GO:0002521	leukocyte differentiation	480	13	3.72	9.2e-05	27086:301:302:4773:4853:5734:5925:6654:7048:79840:841:8546:861
GO:0035556	intracellular signal transduction	2664	38	20.64	9.2e-05	10413:10475:10602:11214:23607:29969:3710:4690:4773:4853:54469:55075:5734:580:5925:6197:6239:6654:6672:7188:8036:817:81704:837:841:843:85363:867:8743:8994:90550:9262:9263:94134:9451:960:9874:9938
GO:0097285	cell-type specific apoptotic process	482	13	3.73	9.6e-05	196527:2120:22861:27086:301:55074:5925:7048:817:81704:831:9262:9263
GO:2000116	regulation of cysteine-type endopeptidas...	240	9	1.86	0.00011	22861:25816:6197:831:841:8743:8793:9451:960
GO:0006950	response to stress	4078	51	31.59	0.00012	10413:10475:116496:135112:196527:2000:201595:22861:23122:23180:23186:23514:26509:27086:29969:301:302:3099:3437:3710:4046:4690:4773:51534:55074:56829:5734:580:60412:60489:6197:6239:6672:7048:7294:79792:79840:817:81704:837:841:84166:85363:8546:867:8793:8994:9451:960:965:9874
GO:0034341	response to interferon-gamma	191	8	1.48	0.00012	10475:6672:7294:817:84166:85363:960:965
GO:0019221	cytokine-mediated signaling pathway	793	17	6.14	0.00014	10475:1997:301:302:3437:6654:6672:7294:817:837:841:84166:85363:861:867:8793:960
GO:0045087	innate immune response	952	19	7.38	0.00014	10475:2000:22861:23180:301:3437:56829:60489:6197:6672:7294:79792:817:837:841:84166:85363:960:965
GO:0060548	negative regulation of cell death	961	19	7.45	0.00015	10413:135112:25816:27086:301:3437:4690:4853:54469:55074:580:6197:81704:831:841:867:8743:8793:960
GO:1902105	regulation of leukocyte differentiation	255	9	1.98	0.00017	27086:301:4773:5925:6654:7048:841:8546:861
GO:0048584	positive regulation of response to stimu...	2257	33	17.49	0.00020	10413:10475:1075:11214:163486:196527:1997:23180:23514:28755:29969:301:4690:4773:4853:5734:6197:6239:6654:7048:7188:7294:8036:837:841:84166:843:85363:861:867:8743:960:9736
GO:0043281	regulation of cysteine-type endopeptidas...	206	8	1.6	0.00020	22861:25816:6197:841:8743:8793:9451:960
GO:0010646	regulation of cell communication	3503	45	27.14	0.00021	10413:10475:1075:11214:1997:23607:26509:27086:29969:301:3710:4690:4853:54469:54918:55075:580:5925:6001:60412:6654:6672:7048:7188:7294:8036:817:8202:837:841:84166:8418:843:85363:861:867:868:8743:8994:90550:94134:9451:960:9736:9938
GO:0034097	response to cytokine	1152	21	8.93	0.00021	10475:1997:301:302:3099:3437:54469:6654:6672:7294:817:837:841:84159:84166:85363:861:867:8793:960:965
GO:0044093	positive regulation of molecular functio...	1689	27	13.09	0.00021	10475:10602:11214:113:163486:22861:29969:5925:6001:6251:6654:6786:7048:7188:7294:79840:79890:81704:8202:841:84159:84766:85363:8743:94134:9451:9938
GO:0070887	cellular response to chemical stimulus	2984	40	23.12	0.00022	10413:10475:11214:113:135112:196527:1997:23514:26509:301:302:30844:3099:3437:4363:4690:54469:55074:5734:5925:644815:6654:6672:7048:7294:8036:817:8202:837:841:84159:84166:85363:861:867:8793:8994:9451:960:965
GO:2000117	negative regulation of cysteine-type end...	111	6	0.86	0.00023	25816:6197:831:841:8793:960
GO:0030098	lymphocyte differentiation	327	10	2.53	0.00023	27086:301:4773:4853:5734:6654:7048:79840:8546:861
GO:1903037	regulation of leukocyte cell-cell adhesi...	329	10	2.55	0.00025	28755:301:4690:4773:6654:7048:81704:8546:861:960
GO:0046649	lymphocyte activation	683	15	5.29	0.00027	2000:27086:28755:301:4690:4773:4853:5734:6654:7048:79840:81704:841:8546:861
GO:0010033	response to organic substance	3115	41	24.13	0.00027	10413:10475:1075:11214:113:1997:201595:22861:23180:23514:26509:27086:301:302:30844:3099:3437:4690:54469:5734:6197:644815:6654:6672:7048:7294:8036:817:8202:837:841:84159:84166:85363:861:867:8743:8793:9451:960:965
GO:0001816	cytokine production	685	15	5.31	0.00028	163486:1997:22861:23180:23607:27086:301:4773:5734:7294:79792:84166:861:9451:965
GO:0043122	regulation of I-kappaB kinase/NF-kappaB ...	216	8	1.67	0.00028	10475:11214:54469:7188:841:843:85363:8743
GO:0042060	wound healing	538	13	4.17	0.00028	196527:23122:23186:26509:301:302:3710:6239:7048:7294:81704:8546:960
GO:0046631	alpha-beta T cell activation	116	6	0.9	0.00029	2000:27086:301:5734:7048:8546
GO:0098609	cell-cell adhesion	932	18	7.22	0.00031	2000:23607:27086:28755:301:302:4690:4773:5734:6654:7048:79840:81704:841:8546:861:960:965
GO:0034110	regulation of homotypic cell-cell adhesi...	339	10	2.63	0.00031	28755:301:4690:4773:6654:7048:81704:8546:861:960
GO:0043123	positive regulation of I-kappaB kinase/N...	166	7	1.29	0.00031	10475:11214:7188:841:843:85363:8743
GO:0080134	regulation of response to stress	1640	26	12.71	0.00032	135112:196527:22861:23122:23180:23514:27086:29969:301:302:4690:55074:5734:60412:60489:6197:6239:7048:7294:817:837:841:84166:85363:9451:960
GO:0032880	regulation of protein localization	937	18	7.26	0.00033	22861:23514:23607:27086:29969:301:3710:5734:580:5925:6672:79792:841:85363:8650:90550:9451:965
GO:0043555	regulation of translation in response to...	18	3	0.14	0.00034	4690:6197:9451
GO:0007296	vitellogenesis	4	2	0.03	0.00035	2120:6654
GO:0051138	positive regulation of NK T cell differe...	4	2	0.03	0.00035	7048:8546
GO:0002274	myeloid leukocyte activation	627	14	4.86	0.00037	1075:10788:196527:27086:302:51071:5236:54918:7048:79792:84766:867:960:965
GO:0044763	single-organism cellular process	13449	120	104.2	0.00037	10413:10475:10602:1075:10788:10801:11214:113:1182:121441:123036:125206:132320:135112:154141:163486:166378:171586:1871:196527:1997:2000:201595:2120:22861:23122:23180:23186:23224:23514:23607:25816:26112:26509:27086:27436:283349:28755:29121:29969:301:302:3099:3437:3710:3895:4046:4363:4690:4773:4853:489:51071:51534:5236:53944:54469:54918:55074:55075:55164:56829:5734:57664:580:58516:5925:6001:60412:60…
GO:0043066	negative regulation of apoptotic process	866	17	6.71	0.00038	10413:25816:27086:301:3437:4853:54469:55074:580:6197:81704:831:841:867:8743:8793:960
GO:0009966	regulation of signal transduction	3077	40	23.84	0.00043	10413:10475:1075:11214:1997:23607:26509:27086:29969:4690:4853:54469:54918:55075:580:5925:6001:6654:6672:7048:7188:7294:8036:8202:837:841:84166:8418:843:85363:861:867:868:8743:8994:94134:9451:960:9736:9938
GO:0051179	localization	6282	68	48.67	0.00044	1075:10788:11214:1182:118429:121441:123036:125206:163486:196527:22861:23122:23180:23224:23514:23607:27086:29969:301:302:30844:3099:3710:4363:4690:4773:489:51071:51534:5236:53944:54469:54918:5734:580:58516:5925:60412:6239:6654:6672:6786:7048:7402:79792:79890:817:81704:841:84159:84766:85363:8546:8650:867:868:8793:8994:90550:94134:9451:9497:960:965:9685:9871:9874:9938
GO:0043069	negative regulation of programmed cell d...	878	17	6.8	0.00045	10413:25816:27086:301:3437:4853:54469:55074:580:6197:81704:831:841:867:8743:8793:960
GO:0045580	regulation of T cell differentiation	127	6	0.98	0.00046	301:4773:6654:7048:8546:861
GO:0001501	skeletal system development	494	12	3.83	0.00046	11214:196527:27086:302:54808:5734:6197:7048:84159:861:9451:960
GO:0016192	vesicle-mediated transport	1971	29	15.27	0.00047	1075:10788:123036:163486:196527:23122:23607:301:302:30844:4690:51071:51534:5236:53944:54918:60412:7048:79792:79890:84766:8546:867:94134:960:965:9685:9871:9938
GO:0050794	regulation of cellular process	10927	103	84.66	0.00051	10413:10475:10602:1075:10788:10801:11177:11214:113:116496:121441:123036:135112:163486:1871:196527:1997:2000:2120:22861:23122:23180:23186:23224:23514:23607:25816:26136:26509:27086:283349:28755:29121:29969:301:302:30844:3099:3437:3710:4046:4690:4773:4853:53944:54469:54918:55074:55075:55164:56829:5734:580:58516:5925:6001:60412:60489:6197:6239:6251:644815:6654:6672:6786:7048:7188:7294:7402:79792:7989…
GO:0032237	activation of store-operated calcium cha...	5	2	0.04	0.00059	6786:84766
GO:0045794	negative regulation of cell volume	5	2	0.04	0.00059	1182:196527
GO:1902083	negative regulation of peptidyl-cysteine...	5	2	0.04	0.00059	135112:55074
GO:1902107	positive regulation of leukocyte differe...	134	6	1.04	0.00062	301:5925:7048:841:8546:861
GO:0032879	regulation of localization	2613	35	20.24	0.00064	123036:196527:22861:23122:23224:23514:23607:27086:29969:301:302:30844:3099:3710:4690:5734:580:58516:5925:6239:6672:6786:7048:7402:79792:817:81704:841:84766:85363:8650:867:90550:9451:965
GO:0090303	positive regulation of wound healing	51	4	0.4	0.00065	196527:301:6239:7048
GO:0071310	cellular response to organic substance	2517	34	19.5	0.00067	10413:10475:11214:113:1997:23514:26509:301:302:30844:3099:3437:4690:54469:5734:644815:6654:6672:7048:7294:8036:817:8202:837:841:84159:84166:85363:861:867:8793:9451:960:965
GO:0060348	bone development	189	7	1.46	0.00068	11214:196527:27086:302:54808:5734:7048
GO:0030155	regulation of cell adhesion	668	14	5.18	0.00068	23122:28755:301:4690:4773:6239:6251:6654:7048:7402:81704:8546:861:960
GO:0007249	I-kappaB kinase/NF-kappaB signaling	248	8	1.92	0.00070	10475:11214:54469:7188:841:843:85363:8743
GO:0043154	negative regulation of cysteine-type end...	91	5	0.71	0.00071	25816:6197:841:8793:960
GO:0046632	alpha-beta T cell differentiation	91	5	0.71	0.00071	27086:301:5734:7048:8546
GO:0065007	biological regulation	12017	110	93.1	0.00071	10413:10475:10602:1075:10788:10801:11177:11214:113:116496:1182:121441:123036:132320:135112:163486:1871:196527:1997:2000:2120:22861:23122:23180:23186:23224:23514:23607:25816:26136:26509:27086:283349:28755:29121:29969:301:302:30844:3099:3437:3710:4046:4363:4690:4773:4853:489:53944:54469:54918:55074:55075:55164:56829:5734:580:58516:5925:6001:60412:60489:6197:6239:6251:644815:6654:6672:6786:7048:7188…
GO:0048523	negative regulation of cellular process	4610	53	35.72	0.00076	10413:116496:135112:1871:1997:2120:23122:23186:23607:25816:26136:27086:29969:301:302:3099:3437:3710:4690:4773:4853:54469:55074:55164:56829:5734:580:58516:5925:6001:60489:6197:6239:6672:7048:817:81704:831:841:84159:84166:85363:8650:867:868:8743:8793:8994:94134:9425:9451:960:9938
GO:0002682	regulation of immune system process	1552	24	12.02	0.00080	10413:163486:196527:1997:23180:27086:28755:29121:301:4690:4773:5734:5925:60489:6197:6654:7048:7294:81704:841:84166:85363:8546:861
GO:0045785	positive regulation of cell adhesion	384	10	2.98	0.00082	28755:301:4690:6239:6251:7048:7402:81704:8546:960
GO:0050863	regulation of T cell activation	318	9	2.46	0.00084	28755:301:4690:4773:6654:7048:81704:8546:861
GO:0042221	response to chemical	4404	51	34.12	0.00086	10413:10475:1075:11214:113:135112:196527:1997:201595:22861:23180:23514:26509:27086:301:302:30844:3099:3437:3710:4363:4690:4773:54469:54918:55074:5734:5925:6197:644815:6654:6672:6786:7048:7294:8036:817:8202:837:841:84159:84166:85363:861:867:8743:8793:8994:9451:960:965
GO:0036492	eiF2alpha phosphorylation in response to...	6	2	0.05	0.00088	4690:9451
GO:0051136	regulation of NK T cell differentiation	6	2	0.05	0.00088	7048:8546
GO:0060332	positive regulation of response to inter...	6	2	0.05	0.00088	7294:84166
GO:0060335	positive regulation of interferon-gamma-...	6	2	0.05	0.00088	7294:84166
GO:1901341	positive regulation of store-operated ca...	6	2	0.05	0.00088	6786:84766
GO:0050851	antigen receptor-mediated signaling path...	257	8	1.99	0.00089	163486:1997:23180:28755:4690:4773:7294:861
GO:0061024	membrane organization	1286	21	9.96	0.00089	1075:123036:132320:196527:23122:23180:23224:26509:301:302:3099:4363:51534:60412:841:8650:867:94134:9685:9871:9938
GO:0043299	leukocyte degranulation	534	12	4.14	0.00092	1075:10788:196527:302:51071:5236:54918:79792:84766:867:960:965
GO:0051057	positive regulation of small GTPase medi...	56	4	0.43	0.00093	11214:4853:6654:8036
GO:0007155	cell adhesion	1476	23	11.44	0.00094	2000:23122:23607:27086:28755:301:302:4026:4690:4773:5734:6239:6251:6654:7048:7402:79840:81704:841:8546:861:960:965
GO:0051641	cellular localization	3641	44	28.21	0.00098	1075:10788:11214:121441:123036:163486:196527:22861:23122:23180:23224:23514:23607:27086:29969:301:302:30844:3099:3710:51071:51534:5236:54469:54918:5734:580:5925:60412:6672:79792:817:841:84766:8546:8650:867:868:90550:9451:960:965:9871:9874
GO:0050789	regulation of biological process	11497	106	89.07	0.00098	10413:10475:10602:1075:10788:10801:11177:11214:113:116496:121441:123036:135112:163486:1871:196527:1997:2000:2120:22861:23122:23180:23186:23224:23514:23607:25816:26136:26509:27086:283349:28755:29121:29969:301:302:30844:3099:3437:3710:4046:4690:4773:4853:489:53944:54469:54918:55074:55075:55164:56829:5734:580:58516:5925:6001:60412:60489:6197:6239:6251:644815:6654:6672:6786:7048:7188:7294:7402:79792:…
