# Supplementary material for: Automatic detection of genomic regions with informative epigenetic patterns
Source: BMC Genomics. 2018 Nov 28;19:847. doi: 10.1186/s12864-018-5286-5 (PMC6264639; doi:10.1186/s12864-018-5286-5)
Supplement: Supplementary file 4 — Full lists of GO enriched terms (BP: biological processes, and CC: cellular compartment) for the subsets of windows showing particular patterns of epigenetic change (Fig. 5). (ZIP 72 kb) [file 12864_2018_5286_MOESM4_ESM.zip › Additional_file_4/brain_Goenriched_patterns/CC_BE.bed.txt]

GO.ID	Term	Annotated	Significant	Expected	Fisher Test	Significant Genes
GO:0097458	neuron part	1299	17	4.2	4.6e-07	220296:23114:23245:2775:30818:3766:4137:5138:547:55450:56899:575:6529:6900:80725:81551:84249
GO:0036477	somatodendritic compartment	688	12	2.23	1.7e-06	23114:23245:2775:30818:4137:547:55450:56899:575:6900:80725:84249
GO:0043005	neuron projection	984	14	3.18	2.2e-06	220296:23114:2775:30818:4137:547:55450:56899:575:6529:6900:80725:81551:84249
GO:0098590	plasma membrane region	989	14	3.2	2.4e-06	115019:283999:2894:3766:4137:5138:55450:55966:56899:575:7082:80725:83543:84249
GO:0030425	dendrite	485	10	1.57	3.2e-06	23114:2775:30818:4137:547:55450:56899:575:80725:84249
GO:0044459	plasma membrane part	2676	23	8.66	4.3e-06	115019:2775:283999:2894:30818:3766:41:4137:4684:5138:55450:55966:56899:575:64849:6529:6900:7082:80725:83543:84249:84466:9619
GO:0045202	synapse	807	12	2.61	8.6e-06	2894:3766:41:4137:5138:547:55450:56899:57453:575:6900:80725
GO:0030424	axon	444	9	1.44	1.2e-05	220296:23114:30818:4137:547:6529:6900:80725:81551
GO:0098589	membrane region	1201	14	3.89	2.2e-05	115019:283999:2894:3766:4137:5138:55450:55966:56899:575:7082:80725:83543:84249
GO:0042995	cell projection	1937	18	6.27	2.5e-05	220296:23114:26051:2775:30818:4137:547:55450:56899:575:6529:6900:7082:80725:81551:83543:84249:84466
GO:0044425	membrane part	6712	37	21.71	5.2e-05	115019:220296:23114:23245:23305:27087:2775:283999:2894:30818:3766:41:4137:4248:4684:50863:5138:55450:55966:56899:57221:57453:575:57537:64788:64849:6529:6900:7082:745:79789:80725:83543:84249:84466:84894:9619
GO:0030054	cell junction	1227	13	3.97	0.00012	220296:23114:2894:55450:55966:56899:57453:575:58504:7082:7161:80725:83543
GO:0044297	cell body	503	8	1.63	0.00021	23245:2775:4137:547:55450:6900:80725:84249
GO:0071944	cell periphery	5476	31	17.71	0.00026	115019:23114:23245:23305:26051:2775:283999:2894:30818:3766:41:4137:4684:50863:5138:55450:55966:5654:56899:57453:575:64849:6529:6900:7082:80725:83543:84249:84466:84894:9619
GO:0044456	synapse part	663	9	2.14	0.00026	2894:3766:4137:5138:547:55450:56899:575:80725
GO:0097060	synaptic membrane	283	6	0.92	0.00030	2894:5138:55450:56899:575:80725
GO:0098794	postsynapse	415	7	1.34	0.00037	2894:4137:547:55450:56899:575:80725
GO:0005886	plasma membrane	5378	30	17.4	0.00048	115019:23114:23305:26051:2775:283999:2894:30818:3766:41:4137:4684:50863:5138:55450:55966:5654:56899:57453:575:64849:6529:6900:7082:80725:83543:84249:84466:84894:9619
GO:0043025	neuronal cell body	439	7	1.42	0.00052	23245:4137:547:55450:6900:80725:84249
GO:0045211	postsynaptic membrane	216	5	0.7	0.00066	2894:55450:56899:575:80725
GO:0033267	axon part	228	5	0.74	0.00085	23114:30818:4137:547:6900
GO:0009986	cell surface	796	9	2.57	0.00098	115019:41:4684:55966:57453:6529:6900:84249:9619
