# Supplementary material for: Automatic detection of genomic regions with informative epigenetic patterns
Source: BMC Genomics. 2018 Nov 28;19:847. doi: 10.1186/s12864-018-5286-5 (PMC6264639; doi:10.1186/s12864-018-5286-5)
Supplement: Supplementary file 4 — Full lists of GO enriched terms (BP: biological processes, and CC: cellular compartment) for the subsets of windows showing particular patterns of epigenetic change (Fig. 5). (ZIP 72 kb) [file 12864_2018_5286_MOESM4_ESM.zip › Additional_file_4/brain_Goenriched_patterns/BP_Eh.bed.txt]

GO.ID	Term	Annotated	Significant	Expected	Fisher Test	Significant Genes
GO:2000392	regulation of lamellipodium morphogenesi...	11	2	0.01	4.3e-05	6239:960
GO:0072673	lamellipodium morphogenesis	17	2	0.02	0.00011	6239:960
GO:0003181	atrioventricular valve morphogenesis	21	2	0.02	0.00016	4091:7048
GO:0003171	atrioventricular valve development	24	2	0.02	0.00022	4091:7048
GO:0046633	alpha-beta T cell proliferation	24	2	0.02	0.00022	2000:7048
GO:0003148	outflow tract septum morphogenesis	26	2	0.02	0.00025	4091:7048
GO:0044319	wound healing, spreading of cells	31	2	0.03	0.00036	6239:960
GO:0090505	epiboly involved in wound healing	31	2	0.03	0.00036	6239:960
GO:0098602	single organism cell adhesion	729	5	0.67	0.00038	2000:6239:7048:861:960
GO:0090504	epiboly	32	2	0.03	0.00039	6239:960
GO:0022603	regulation of anatomical structure morph...	1176	6	1.08	0.00041	6239:6786:7048:861:93663:960
GO:0003179	heart valve morphogenesis	36	2	0.03	0.00049	4091:7048
GO:0051216	cartilage development	184	3	0.17	0.00059	7048:861:960
GO:0003170	heart valve development	40	2	0.04	0.00060	4091:7048
GO:0045766	positive regulation of angiogenesis	186	3	0.17	0.00060	6786:7048:861
GO:0070486	leukocyte aggregation	468	4	0.43	0.00072	2000:7048:861:960
GO:1902743	regulation of lamellipodium organization	45	2	0.04	0.00076	6239:960
GO:1904018	positive regulation of vasculature devel...	202	3	0.19	0.00077	6786:7048:861
GO:0006915	apoptotic process	1915	7	1.76	0.00089	25816:283349:2869:4091:7048:7188:960
GO:0002649	regulation of tolerance induction to sel...	1	1	0	0.00092	7048
GO:0002651	positive regulation of tolerance inducti...	1	1	0	0.00092	7048
GO:0007159	leukocyte cell-cell adhesion	502	4	0.46	0.00094	2000:7048:861:960
GO:0090303	positive regulation of wound healing	51	2	0.05	0.00098	6239:7048
