# Supplementary material for: Automatic detection of genomic regions with informative epigenetic patterns
Source: BMC Genomics. 2018 Nov 28;19:847. doi: 10.1186/s12864-018-5286-5 (PMC6264639; doi:10.1186/s12864-018-5286-5)
Supplement: Supplementary file 4 — Full lists of GO enriched terms (BP: biological processes, and CC: cellular compartment) for the subsets of windows showing particular patterns of epigenetic change (Fig. 5). (ZIP 72 kb) [file 12864_2018_5286_MOESM4_ESM.zip › Additional_file_4/brain_Goenriched_patterns/CC_5h.bed.txt]

GO.ID	Term	Annotated	Significant	Expected	Fisher Test	Significant Genes
GO:0044424	intracellular part	14211	128	104.97	1.4e-07	10413:10475:10602:1075:10788:10801:11177:11214:113:116496:1182:118429:121441:123036:132320:134637:135112:154141:163486:166378:1871:196527:1997:2000:201595:2120:22861:23122:23180:23186:23224:23514:23607:25816:26112:26136:26509:27086:27291:27436:283349:29121:29969:301:302:30844:3099:3437:3710:3895:4026:4046:4690:4773:4853:489:51071:51534:5236:53944:54469:54808:54918:55074:55075:55164:56829:57664:58…
GO:0005622	intracellular	14504	129	107.13	2.5e-07	10413:10475:10602:1075:10788:10801:11177:11214:113:116496:1182:118429:121441:123036:132320:134637:135112:154141:163486:166378:1871:196527:1997:2000:201595:2120:22861:23122:23180:23186:23224:23514:23607:25816:26112:26136:26509:27086:27291:27436:283349:29121:29969:301:302:30844:3099:3437:3710:3895:4026:4046:4690:4773:4853:489:51071:51534:5236:53944:54469:54808:54918:55074:55075:55164:56829:5734:576…
GO:0005829	cytosol	4951	62	36.57	2.1e-06	10413:10475:10602:10788:11214:113:116496:121441:132320:163486:196527:2120:22861:23122:26136:283349:301:302:3099:3437:4026:4690:4773:51071:51534:5236:53944:55075:55164:56829:5937:6001:60412:60489:6197:6251:644815:6654:7048:7188:79792:79890:8036:817:81704:8202:831:837:841:84166:843:85363:861:867:868:8994:94134:960:9685:9736:9871:9938
GO:0044444	cytoplasmic part	9470	96	69.95	4.4e-06	10413:10475:10602:1075:10788:10801:11214:113:116496:1182:118429:121441:132320:154141:163486:166378:196527:201595:2120:22861:23122:23180:23224:23607:26136:26509:283349:29121:301:302:30844:3099:3437:3710:3895:4026:4690:4773:4853:489:51071:51534:5236:53944:54808:54918:55074:55075:55164:56829:580:5937:6001:60412:60489:6197:6251:644815:6654:6786:7048:7188:7402:79792:79890:80207:8036:817:81704:8202:831…
GO:0071944	cell periphery	5476	65	40.45	6.9e-06	10602:10788:10801:11214:113:116496:1182:118429:123036:125206:171586:196527:23122:23180:23224:23607:26136:26509:283349:28755:29121:301:302:30844:3710:3895:4026:4046:4363:4690:4853:54918:5734:57664:6001:60412:6654:6786:7048:7188:7294:7402:768211:79792:8036:817:81704:837:841:843:8650:867:868:8743:8793:8801:8994:9262:9263:94134:9497:960:965:987:9938
GO:0005737	cytoplasm	11339	107	83.75	1.7e-05	10413:10475:10602:1075:10788:10801:11214:113:116496:1182:118429:121441:132320:154141:163486:166378:196527:201595:2120:22861:23122:23180:23224:23607:25816:26112:26136:26509:27436:283349:29121:29969:301:302:30844:3099:3437:3710:3895:4026:4690:4773:4853:489:51071:51534:5236:53944:54469:54808:54918:55074:55075:55164:56829:57664:580:5937:6001:60412:60489:6197:6239:6251:644815:6654:6672:6786:7048:7188:…
GO:0005886	plasma membrane	5378	63	39.72	1.7e-05	10602:10788:113:116496:1182:118429:123036:125206:171586:196527:23122:23180:23224:23607:26136:26509:283349:28755:29121:301:302:30844:3710:3895:4026:4046:4363:4690:4853:54918:5734:57664:6001:60412:6654:6786:7048:7188:7294:7402:768211:79792:8036:817:81704:837:841:843:8650:867:868:8743:8793:8801:8994:9262:9263:94134:9497:960:965:987:9938
GO:0043229	intracellular organelle	12432	113	91.83	3.7e-05	10413:10602:1075:10788:10801:11177:11214:1182:118429:121441:123036:132320:134637:135112:154141:163486:166378:1871:196527:1997:2000:201595:2120:22861:23122:23180:23186:23224:23514:23607:25816:26112:26136:26509:27086:27291:27436:283349:29121:29969:301:302:30844:3099:3437:3710:3895:4026:4046:4690:4773:4853:489:51071:51534:5236:53944:54808:54918:55074:55075:55164:56829:580:58516:5925:5937:6001:60489:…
GO:0044464	cell part	16659	135	123.05	5.3e-05	10413:10475:10602:1075:10788:10801:11177:11214:113:116496:1182:118429:121441:123036:125206:132320:134637:135112:154141:163486:166378:171586:1871:196527:1997:2000:201595:2120:22861:23122:23180:23186:23224:23514:23607:25816:26112:26136:26509:27086:27291:27436:283349:28755:29121:29969:301:302:30844:3099:3437:3710:3895:4026:4046:4363:4690:4773:4853:489:51071:51534:5236:53944:54469:54808:54918:55074:5…
GO:0005623	cell	16689	135	123.27	6.6e-05	10413:10475:10602:1075:10788:10801:11177:11214:113:116496:1182:118429:121441:123036:125206:132320:134637:135112:154141:163486:166378:171586:1871:196527:1997:2000:201595:2120:22861:23122:23180:23186:23224:23514:23607:25816:26112:26136:26509:27086:27291:27436:283349:28755:29121:29969:301:302:30844:3099:3437:3710:3895:4026:4046:4363:4690:4773:4853:489:51071:51534:5236:53944:54469:54808:54918:55074:5…
GO:0043226	organelle	13392	118	98.92	7.7e-05	10413:10602:1075:10788:10801:11177:11214:116496:1182:118429:121441:123036:125206:132320:134637:135112:154141:163486:166378:1871:196527:1997:2000:201595:2120:22861:23122:23180:23186:23224:23514:23607:25816:26112:26136:26509:27086:27291:27436:283349:29121:29969:301:302:30844:3099:3437:3710:3895:4026:4046:4363:4690:4773:4853:489:51071:51534:5236:53944:54808:54918:55074:55075:55164:56829:580:58516:59…
GO:0061702	inflammasome complex	13	3	0.1	0.00011	22861:79792:837
GO:0033017	sarcoplasmic reticulum membrane	39	4	0.29	0.00019	23224:489:6786:817
GO:0044448	cell cortex part	133	6	0.98	0.00046	10801:11214:23122:60412:6786:7402
GO:0031258	lamellipodium membrane	22	3	0.16	0.00055	23224:81704:960
GO:0001891	phagocytic cup	23	3	0.17	0.00063	301:94134:9938
GO:0005925	focal adhesion	395	10	2.92	0.00071	23122:23224:26136:301:4026:6251:8650:867:8994:960
GO:0043227	membrane-bounded organelle	12414	109	91.69	0.00075	10413:1075:10788:11177:11214:116496:1182:118429:123036:125206:132320:134637:135112:154141:163486:166378:1871:196527:1997:2000:201595:2120:22861:23122:23180:23186:23224:23514:23607:25816:26136:26509:27086:27291:29121:29969:301:302:30844:3099:3437:3710:3895:4026:4046:4363:4690:4773:4853:489:51071:51534:5236:53944:54808:54918:55074:55075:55164:56829:580:58516:5925:5937:6001:60489:6197:6239:6251:6448…
GO:0005924	cell-substrate adherens junction	398	10	2.94	0.00076	23122:23224:26136:301:4026:6251:8650:867:8994:960
GO:0031265	CD95 death-inducing signaling complex	6	2	0.04	0.00080	841:843
GO:0097342	ripoptosome	6	2	0.04	0.00080	841:843
GO:0030055	cell-substrate junction	403	10	2.98	0.00083	23122:23224:26136:301:4026:6251:8650:867:8994:960
GO:0043228	non-membrane-bounded organelle	4041	46	29.85	0.00095	10602:1075:10788:10801:11214:121441:132320:2120:23122:23224:23514:23607:26112:27436:283349:29969:301:302:3710:4046:4690:4773:5236:55074:55075:55164:580:58516:5925:60489:6239:6672:6786:7188:7402:768211:79840:8202:841:84166:8418:85363:8994:9262:9425:9497
GO:0043232	intracellular non-membrane-bounded organ...	4041	46	29.85	0.00095	10602:1075:10788:10801:11214:121441:132320:2120:23122:23224:23514:23607:26112:27436:283349:29969:301:302:3710:4046:4690:4773:5236:55074:55075:55164:580:58516:5925:60489:6239:6672:6786:7188:7402:768211:79840:8202:841:84166:8418:85363:8994:9262:9425:9497
