# Supplementary material for: Automatic detection of genomic regions with informative epigenetic patterns
Source: BMC Genomics. 2018 Nov 28;19:847. doi: 10.1186/s12864-018-5286-5 (PMC6264639; doi:10.1186/s12864-018-5286-5)
Supplement: Supplementary file 4 — Full lists of GO enriched terms (BP: biological processes, and CC: cellular compartment) for the subsets of windows showing particular patterns of epigenetic change (Fig. 5). (ZIP 72 kb) [file 12864_2018_5286_MOESM4_ESM.zip › Additional_file_4/brain_Goenriched_patterns/BP_hA.bed.txt]

GO.ID	Term	Annotated	Significant	Expected	Fisher Test	Significant Genes
GO:0007399	nervous system development	2257	16	3.76	7.6e-08	11141:1495:23040:26045:2823:288:4045:5354:54674:57689:6925:815:83943:8522:9378:9771
GO:0050808	synapse organization	244	6	0.41	2.6e-06	11141:26045:2823:288:54674:9378
GO:1901898	negative regulation of relaxation of car...	2	2	0	2.7e-06	5142:5144
GO:0030182	neuron differentiation	1266	11	2.11	2.9e-06	11141:1495:23040:2823:288:5354:54674:57689:6925:815:9378
GO:0048666	neuron development	1025	10	1.71	3.4e-06	11141:1495:23040:2823:288:5354:54674:57689:815:9378
GO:0007416	synapse assembly	147	5	0.24	4.0e-06	11141:26045:2823:54674:9378
GO:0051965	positive regulation of synapse assembly	66	4	0.11	4.2e-06	11141:26045:54674:9378
GO:0048699	generation of neurons	1397	11	2.32	7.6e-06	11141:1495:23040:2823:288:5354:54674:57689:6925:815:9378
GO:0031175	neuron projection development	874	9	1.45	7.8e-06	11141:1495:2823:288:5354:54674:57689:815:9378
GO:0051963	regulation of synapse assembly	84	4	0.14	1.1e-05	11141:26045:54674:9378
GO:0071709	membrane assembly	27	3	0.04	1.2e-05	11141:288:9378
GO:0022008	neurogenesis	1493	11	2.48	1.4e-05	11141:1495:23040:2823:288:5354:54674:57689:6925:815:9378
GO:0044091	membrane biogenesis	32	3	0.05	2.0e-05	11141:288:9378
GO:1901078	negative regulation of relaxation of mus...	5	2	0.01	2.7e-05	5142:5144
GO:2000821	regulation of grooming behavior	5	2	0.01	2.7e-05	85445:9378
GO:0048812	neuron projection morphogenesis	594	7	0.99	4.2e-05	11141:2823:288:54674:57689:815:9378
GO:0050807	regulation of synapse organization	122	4	0.2	4.7e-05	11141:26045:54674:9378
GO:0048856	anatomical structure development	5571	20	9.27	4.8e-05	11141:1495:23040:26045:2823:288:4045:406912:5144:5354:54674:57471:57496:57689:6925:815:83943:8522:9378:9771
GO:0030030	cell projection organization	1384	10	2.3	4.8e-05	11141:1495:2823:288:5354:54674:57471:57689:815:9378
GO:1901897	regulation of relaxation of cardiac musc...	7	2	0.01	5.6e-05	5142:5144
GO:0050803	regulation of synapse structure or activ...	258	5	0.43	6.1e-05	11141:26045:54674:815:9378
GO:0048468	cell development	2088	12	3.48	6.2e-05	11141:1495:23040:2823:288:5144:5354:54674:57689:6925:815:9378
GO:0048731	system development	4684	18	7.8	7.4e-05	11141:1495:23040:26045:2823:288:4045:406912:5354:54674:57496:57689:6925:815:83943:8522:9378:9771
GO:0061564	axon development	481	6	0.8	0.00012	1495:288:5354:54674:57689:9378
GO:0010649	regulation of cell communication by elec...	12	2	0.02	0.00017	288:5144
GO:0071872	cellular response to epinephrine stimulu...	13	2	0.02	0.00021	5142:5144
GO:1901077	regulation of relaxation of muscle	13	2	0.02	0.00021	5142:5144
GO:0048667	cell morphogenesis involved in neuron di...	541	6	0.9	0.00023	11141:288:54674:57689:815:9378
GO:0051960	regulation of nervous system development	784	7	1.3	0.00024	11141:1495:26045:54674:57689:6925:9378
GO:0044767	single-organism developmental process	6218	20	10.35	0.00027	11141:1495:23040:26045:2823:288:4045:406912:5144:5354:54674:57471:57496:57689:6925:815:83943:8522:9378:9771
GO:0071871	response to epinephrine	16	2	0.03	0.00032	5142:5144
GO:0032502	developmental process	6304	20	10.49	0.00033	11141:1495:23040:26045:2823:288:4045:406912:5144:5354:54674:57471:57496:57689:6925:815:83943:8522:9378:9771
GO:0007625	grooming behavior	17	2	0.03	0.00036	85445:9378
GO:0055119	relaxation of cardiac muscle	17	2	0.03	0.00036	5142:5144
GO:0007275	multicellular organismal development	5256	18	8.75	0.00037	11141:1495:23040:26045:2823:288:4045:406912:5354:54674:57496:57689:6925:815:83943:8522:9378:9771
GO:0006198	cAMP catabolic process	18	2	0.03	0.00040	5142:5144
GO:0006816	calcium ion transport	400	5	0.67	0.00047	11141:2823:5142:5144:815
GO:0070588	calcium ion transmembrane transport	223	4	0.37	0.00048	11141:2823:5142:5144
GO:0009214	cyclic nucleotide catabolic process	21	2	0.03	0.00055	5142:5144
GO:0048858	cell projection morphogenesis	901	7	1.5	0.00055	11141:2823:288:54674:57689:815:9378
GO:0044707	single-multicellular organism process	7138	21	11.88	0.00060	11141:1495:23040:26045:2823:288:4045:406912:5142:5144:5354:54674:57471:57496:57689:6925:815:83943:8522:9378:9771
GO:0032990	cell part morphogenesis	920	7	1.53	0.00063	11141:2823:288:54674:57689:815:9378
GO:0070838	divalent metal ion transport	443	5	0.74	0.00074	11141:2823:5142:5144:815
GO:0072511	divalent inorganic cation transport	447	5	0.74	0.00078	11141:2823:5142:5144:815
GO:2001257	regulation of cation channel activity	117	3	0.19	0.00095	288:5142:5144
GO:0051962	positive regulation of nervous system de...	471	5	0.78	0.00098	11141:26045:54674:6925:9378
