# Supplementary material for: Automatic detection of genomic regions with informative epigenetic patterns
Source: BMC Genomics. 2018 Nov 28;19:847. doi: 10.1186/s12864-018-5286-5 (PMC6264639; doi:10.1186/s12864-018-5286-5)
Supplement: Supplementary file 4 — Full lists of GO enriched terms (BP: biological processes, and CC: cellular compartment) for the subsets of windows showing particular patterns of epigenetic change (Fig. 5). (ZIP 72 kb) [file 12864_2018_5286_MOESM4_ESM.zip › Additional_file_4/brain_Goenriched_patterns/CC_EB.bed.txt]

GO.ID	Term	Annotated	Significant	Expected	Fisher Test	Significant Genes
GO:0005925	focal adhesion	395	2	0.04	0.00045	26136:64759
GO:0005924	cell-substrate adherens junction	398	2	0.04	0.00046	26136:64759
GO:0030055	cell-substrate junction	403	2	0.04	0.00047	26136:64759
GO:0005912	adherens junction	510	2	0.05	0.00075	26136:64759
GO:0070161	anchoring junction	528	2	0.06	0.00081	26136:64759
