# Supplementary material for: Automatic detection of genomic regions with informative epigenetic patterns
Source: BMC Genomics. 2018 Nov 28;19:847. doi: 10.1186/s12864-018-5286-5 (PMC6264639; doi:10.1186/s12864-018-5286-5)
Supplement: Supplementary file 4 — Full lists of GO enriched terms (BP: biological processes, and CC: cellular compartment) for the subsets of windows showing particular patterns of epigenetic change (Fig. 5). (ZIP 72 kb) [file 12864_2018_5286_MOESM4_ESM.zip › Additional_file_4/cancer_Goenriched_patterns/BP_BE.bed.txt]

GO.ID	Term	Annotated	Significant	Expected	Fisher Test	Significant Genes
GO:0050760	negative regulation of thymidylate synth...	1	1	0	0.00011	322
GO:0050757	thymidylate synthase biosynthetic proces...	2	1	0	0.00023	322
GO:0050758	regulation of thymidylate synthase biosy...	2	1	0	0.00023	322
