# Supplementary material for: Automatic detection of genomic regions with informative epigenetic patterns
Source: BMC Genomics. 2018 Nov 28;19:847. doi: 10.1186/s12864-018-5286-5 (PMC6264639; doi:10.1186/s12864-018-5286-5)
Supplement: Supplementary file 4 — Full lists of GO enriched terms (BP: biological processes, and CC: cellular compartment) for the subsets of windows showing particular patterns of epigenetic change (Fig. 5). (ZIP 72 kb) [file 12864_2018_5286_MOESM4_ESM.zip › Additional_file_4/cancer_Goenriched_patterns/CC_Bh.bed.txt]

GO.ID	Term	Annotated	Significant	Expected	Fisher Test	Significant Genes
GO:0042383	sarcolemma	121	5	0.22	2.6e-06	1293:54221:6331:775:79026
GO:0030315	T-tubule	44	3	0.08	7.1e-05	6331:775:79026
GO:0044449	contractile fiber part	210	4	0.38	0.00057	4703:6331:775:79026
GO:0030016	myofibril	215	4	0.39	0.00062	4703:6331:775:79026
GO:0043292	contractile fiber	226	4	0.41	0.00075	4703:6331:775:79026
