# Supplementary material for: Automatic detection of genomic regions with informative epigenetic patterns
Source: BMC Genomics. 2018 Nov 28;19:847. doi: 10.1186/s12864-018-5286-5 (PMC6264639; doi:10.1186/s12864-018-5286-5)
Supplement: Supplementary file 4 — Full lists of GO enriched terms (BP: biological processes, and CC: cellular compartment) for the subsets of windows showing particular patterns of epigenetic change (Fig. 5). (ZIP 72 kb) [file 12864_2018_5286_MOESM4_ESM.zip › Additional_file_4/cancer_Goenriched_patterns/BP_Bh.bed.txt]

GO.ID	Term	Annotated	Significant	Expected	Fisher Test	Significant Genes
GO:0098912	membrane depolarization during atrial ca...	3	2	0.01	9.8e-06	6331:775
GO:0086045	membrane depolarization during AV node c...	5	2	0.01	3.3e-05	6331:775
GO:0086016	AV node cell action potential	10	2	0.02	0.00015	6331:775
GO:0086027	AV node cell to bundle of His cell signa...	10	2	0.02	0.00015	6331:775
GO:0007417	central nervous system development	911	8	1.67	0.00019	11281:2903:4642:54221:6095:6331:84002:91584
GO:0086067	AV node cell to bundle of His cell commu...	12	2	0.02	0.00021	6331:775
GO:0086014	atrial cardiac muscle cell action potent...	18	2	0.03	0.00049	6331:775
GO:0086026	atrial cardiac muscle cell to AV node ce...	18	2	0.03	0.00049	6331:775
GO:0086066	atrial cardiac muscle cell to AV node ce...	18	2	0.03	0.00049	6331:775
GO:0086012	membrane depolarization during cardiac m...	22	2	0.04	0.00074	6331:775
