# Supplementary material for: Automatic detection of genomic regions with informative epigenetic patterns
Source: BMC Genomics. 2018 Nov 28;19:847. doi: 10.1186/s12864-018-5286-5 (PMC6264639; doi:10.1186/s12864-018-5286-5)
Supplement: Supplementary file 4 — Full lists of GO enriched terms (BP: biological processes, and CC: cellular compartment) for the subsets of windows showing particular patterns of epigenetic change (Fig. 5). (ZIP 72 kb) [file 12864_2018_5286_MOESM4_ESM.zip › Additional_file_4/cancer_Goenriched_patterns/BP_5B.bed.txt]

GO.ID	Term	Annotated	Significant	Expected	Fisher Test	Significant Genes
GO:0035335	peptidyl-tyrosine dephosphorylation	99	2	0.03	0.00032	5794:5802
GO:0022037	metencephalon development	103	2	0.03	0.00034	5013:5802
GO:0030902	hindbrain development	145	2	0.04	0.00068	5013:5802
GO:0034164	negative regulation of toll-like recepto...	3	1	0	0.00086	5802
GO:0051586	positive regulation of dopamine uptake i...	3	1	0	0.00086	1815
GO:0051944	positive regulation of catecholamine upt...	3	1	0	0.00086	1815
