# Supplementary material for: Automatic detection of genomic regions with informative epigenetic patterns
Source: BMC Genomics. 2018 Nov 28;19:847. doi: 10.1186/s12864-018-5286-5 (PMC6264639; doi:10.1186/s12864-018-5286-5)
Supplement: Supplementary file 4 — Full lists of GO enriched terms (BP: biological processes, and CC: cellular compartment) for the subsets of windows showing particular patterns of epigenetic change (Fig. 5). (ZIP 72 kb) [file 12864_2018_5286_MOESM4_ESM.zip › Additional_file_4/cancer_Goenriched_patterns/BP_h5.bed.txt]

GO.ID	Term	Annotated	Significant	Expected	Fisher Test	Significant Genes
GO:0033036	macromolecule localization	2832	15	4.88	1.9e-05	10396:1130:1540:160622:23043:23180:23461:26207:29126:3516:3709:8649:8674:8676:94120
GO:0016050	vesicle organization	365	5	0.63	0.00036	10396:1130:8674:8676:94120
GO:0051641	cellular localization	3641	15	6.27	0.00038	10396:1130:114781:150365:1520:1540:23043:23180:29126:3516:3709:8649:8674:8676:94120
GO:0008104	protein localization	2434	12	4.19	0.00040	1130:1540:160622:23043:23180:29126:3516:3709:8649:8674:8676:94120
GO:1902578	single-organism localization	4700	17	8.09	0.00057	10396:1130:114781:150365:151556:1520:23043:23180:23461:26207:29126:3516:3709:8649:8674:8676:94120
GO:0032940	secretion by cell	1475	9	2.54	0.00061	10396:1520:29126:3516:3709:8649:8674:8676:94120
GO:0051179	localization	6282	20	10.82	0.00063	10396:1130:114781:150365:151556:1520:1540:160622:23043:23180:23461:25981:26207:29126:3516:3709:8649:8674:8676:94120
