# Supplementary material for: Automatic detection of genomic regions with informative epigenetic patterns
Source: BMC Genomics. 2018 Nov 28;19:847. doi: 10.1186/s12864-018-5286-5 (PMC6264639; doi:10.1186/s12864-018-5286-5)
Supplement: Supplementary file 4 — Full lists of GO enriched terms (BP: biological processes, and CC: cellular compartment) for the subsets of windows showing particular patterns of epigenetic change (Fig. 5). (ZIP 72 kb) [file 12864_2018_5286_MOESM4_ESM.zip › Additional_file_4/cancer_Goenriched_patterns/BP_5E.bed.txt]

GO.ID	Term	Annotated	Significant	Expected	Fisher Test	Significant Genes
GO:0010604	positive regulation of macromolecule met...	3075	5	0.88	0.00017	1445:26088:28951:57178:7994
GO:0045081	negative regulation of interleukin-10 bi...	1	1	0	0.00029	28951
GO:0007569	cell aging	108	2	0.03	0.00038	57178:7994
GO:0009893	positive regulation of metabolic process	3708	5	1.06	0.00044	1445:26088:28951:57178:7994
GO:0042091	interleukin-10 biosynthetic process	3	1	0	0.00086	28951
GO:0045074	regulation of interleukin-10 biosyntheti...	3	1	0	0.00086	28951
