# Supplementary material for: Automatic detection of genomic regions with informative epigenetic patterns
Source: BMC Genomics. 2018 Nov 28;19:847. doi: 10.1186/s12864-018-5286-5 (PMC6264639; doi:10.1186/s12864-018-5286-5)
Supplement: Supplementary file 4 — Full lists of GO enriched terms (BP: biological processes, and CC: cellular compartment) for the subsets of windows showing particular patterns of epigenetic change (Fig. 5). (ZIP 72 kb) [file 12864_2018_5286_MOESM4_ESM.zip › Additional_file_4/cancer_Goenriched_patterns/BP_B5.bed.txt]

GO.ID	Term	Annotated	Significant	Expected	Fisher Test	Significant Genes
GO:0010534	regulation of activation of JAK2 kinase ...	1	1	0	0.00017	11314
GO:0042977	activation of JAK2 kinase activity	1	1	0	0.00017	11314
GO:0051134	negative regulation of NK T cell activat...	1	1	0	0.00017	11314
GO:0060101	negative regulation of phagocytosis, eng...	1	1	0	0.00017	11314
GO:1902569	negative regulation of activation of JAK...	1	1	0	0.00017	11314
GO:0034125	negative regulation of MyD88-dependent t...	2	1	0	0.00034	11314
GO:1902567	negative regulation of eosinophil activa...	2	1	0	0.00034	11314
GO:2000417	negative regulation of eosinophil migrat...	2	1	0	0.00034	11314
GO:1904381	Golgi apparatus mannose trimming	3	1	0	0.00052	57134
GO:0034124	regulation of MyD88-dependent toll-like ...	4	1	0	0.00069	11314
GO:1902564	negative regulation of neutrophil activa...	4	1	0	0.00069	11314
GO:1902566	regulation of eosinophil activation	4	1	0	0.00069	11314
GO:0050859	negative regulation of B cell receptor s...	5	1	0	0.00086	11314
GO:2000416	regulation of eosinophil migration	5	1	0	0.00086	11314
