# Supplementary material for: Automatic detection of genomic regions with informative epigenetic patterns
Source: BMC Genomics. 2018 Nov 28;19:847. doi: 10.1186/s12864-018-5286-5 (PMC6264639; doi:10.1186/s12864-018-5286-5)
Supplement: Supplementary file 4 — Full lists of GO enriched terms (BP: biological processes, and CC: cellular compartment) for the subsets of windows showing particular patterns of epigenetic change (Fig. 5). (ZIP 72 kb) [file 12864_2018_5286_MOESM4_ESM.zip › Additional_file_4/cancer_Goenriched_patterns/BP_5h.bed.txt]

GO.ID	Term	Annotated	Significant	Expected	Fisher Test	Significant Genes
GO:0007049	cell cycle	1842	19	4.44	1.1e-08	11339:157313:22974:24137:2491:3161:51207:51514:5422:55165:56992:7516:81930:83990:9493:9787:9833:9837:995
GO:0000278	mitotic cell cycle	1016	14	2.45	5.5e-08	22974:24137:3161:51514:5422:55165:56992:7516:81930:9493:9787:9833:9837:995
GO:0048285	organelle fission	458	10	1.1	9.9e-08	113115:22974:24137:55165:7516:81930:83990:9493:9787:995
GO:0022402	cell cycle process	1384	15	3.34	3.7e-07	22974:24137:2491:3161:51514:5422:55165:7516:81930:83990:9493:9787:9833:9837:995
GO:0000280	nuclear division	408	9	0.98	4.4e-07	22974:24137:55165:7516:81930:83990:9493:9787:995
GO:1903047	mitotic cell cycle process	852	12	2.05	4.9e-07	22974:24137:3161:51514:5422:55165:81930:9493:9787:9833:9837:995
GO:0007067	mitotic nuclear division	265	7	0.64	3.0e-06	22974:24137:55165:81930:9493:9787:995
GO:0071897	DNA biosynthetic process	176	6	0.42	3.8e-06	10721:51514:5422:5468:7516:83990
GO:0007018	microtubule-based movement	294	7	0.71	5.9e-06	24137:347240:56992:57584:81930:9493:9787
GO:0006260	DNA replication	371	7	0.89	2.7e-05	10721:51514:5422:5468:83990:9837:995
GO:0051301	cell division	694	9	1.67	3.3e-05	11339:157313:22974:24137:55165:83990:9493:9787:995
GO:0006890	retrograde vesicle-mediated transport, G...	83	4	0.2	4.7e-05	24137:56992:81930:9493
GO:0007017	microtubule-based process	733	9	1.77	5.0e-05	22974:24137:347240:56992:57584:7516:81930:9493:9787
GO:0019886	antigen processing and presentation of e...	98	4	0.24	8.9e-05	24137:56992:81930:9493
GO:0002495	antigen processing and presentation of p...	101	4	0.24	0.00010	24137:56992:81930:9493
GO:0000731	DNA synthesis involved in DNA repair	38	3	0.09	0.00010	5422:7516:83990
GO:0002504	antigen processing and presentation of p...	102	4	0.25	0.00010	24137:56992:81930:9493
GO:0007059	chromosome segregation	341	6	0.82	0.00016	11339:2491:55165:81930:83990:9787
GO:0006302	double-strand break repair	214	5	0.52	0.00016	10721:5422:55010:7516:83990
GO:2000042	negative regulation of double-strand bre...	9	2	0.02	0.00020	10721:55010
GO:0051256	mitotic spindle midzone assembly	10	2	0.02	0.00025	24137:9493
GO:0000281	mitotic cytokinesis	52	3	0.13	0.00027	24137:55165:9493
GO:0000086	G2/M transition of mitotic cell cycle	246	5	0.59	0.00030	22974:3161:51514:9833:995
GO:0044772	mitotic cell cycle phase transition	556	7	1.34	0.00033	22974:3161:51514:5422:9787:9833:995
GO:0000022	mitotic spindle elongation	12	2	0.03	0.00037	24137:9493
GO:0051255	spindle midzone assembly	12	2	0.03	0.00037	24137:9493
GO:0072520	seminiferous tubule development	12	2	0.03	0.00037	81930:83990
GO:0044839	cell cycle G2/M phase transition	263	5	0.63	0.00041	22974:3161:51514:9833:995
GO:0051231	spindle elongation	13	2	0.03	0.00044	24137:9493
GO:0006259	DNA metabolic process	994	9	2.4	0.00050	10721:51514:5422:5468:55010:7516:83990:9837:995
GO:0044770	cell cycle phase transition	600	7	1.45	0.00052	22974:3161:51514:5422:9787:9833:995
GO:0061640	cytoskeleton-dependent cytokinesis	66	3	0.16	0.00054	24137:55165:9493
GO:0006928	movement of cell or subcellular componen...	1997	13	4.81	0.00058	23657:24137:347240:5468:55789:5649:56992:57584:6520:81930:84623:9493:9787
GO:0090307	mitotic spindle assembly	70	3	0.17	0.00064	22974:24137:9493
GO:0002478	antigen processing and presentation of e...	174	4	0.42	0.00080	24137:56992:81930:9493
GO:0051303	establishment of chromosome localization	76	3	0.18	0.00081	55165:81930:9787
GO:0050000	chromosome localization	77	3	0.19	0.00084	55165:81930:9787
GO:0019884	antigen processing and presentation of e...	181	4	0.44	0.00093	24137:56992:81930:9493
