# Supplementary material for: Automatic detection of genomic regions with informative epigenetic patterns
Source: BMC Genomics. 2018 Nov 28;19:847. doi: 10.1186/s12864-018-5286-5 (PMC6264639; doi:10.1186/s12864-018-5286-5)
Supplement: Supplementary file 4 — Full lists of GO enriched terms (BP: biological processes, and CC: cellular compartment) for the subsets of windows showing particular patterns of epigenetic change (Fig. 5). (ZIP 72 kb) [file 12864_2018_5286_MOESM4_ESM.zip › Additional_file_4/cancer_Goenriched_patterns/CC_5h.bed.txt]

GO.ID	Term	Annotated	Significant	Expected	Fisher Test	Significant Genes
GO:0005871	kinesin complex	54	5	0.12	1.4e-07	24137:347240:56992:81930:9493
GO:0005815	microtubule organizing center	689	10	1.56	2.3e-06	22974:3161:347240:51514:55165:56992:7516:81930:9493:9787
GO:0015630	microtubule cytoskeleton	1126	12	2.55	4.8e-06	22974:24137:3161:347240:51514:55165:56992:7516:79801:81930:9493:9787
GO:0005819	spindle	324	7	0.73	7.4e-06	22974:24137:56992:79801:81930:9493:9787
GO:0005694	chromosome	980	11	2.22	8.0e-06	10721:11339:157313:24137:2491:51514:5422:55010:7516:81930:9837
GO:0045171	intercellular bridge	57	4	0.13	8.2e-06	22974:24137:55165:9493
GO:0043228	non-membrane-bounded organelle	4041	22	9.15	1.3e-05	10721:11339:157313:22974:23657:24137:2491:3161:347240:51514:5422:54857:55010:55165:56992:57584:7516:79801:81930:9493:9787:9837
GO:0043232	intracellular non-membrane-bounded organ...	4041	22	9.15	1.3e-05	10721:11339:157313:22974:23657:24137:2491:3161:347240:51514:5422:54857:55010:55165:56992:57584:7516:79801:81930:9493:9787:9837
GO:0005875	microtubule associated complex	147	5	0.33	2.0e-05	24137:347240:56992:81930:9493
GO:0005813	centrosome	527	8	1.19	2.0e-05	3161:347240:51514:55165:56992:7516:9493:9787
GO:0044430	cytoskeletal part	1533	13	3.47	2.1e-05	22974:24137:3161:347240:51514:54857:55165:56992:7516:79801:81930:9493:9787
GO:0005856	cytoskeleton	2041	15	4.62	2.2e-05	22974:23657:24137:3161:347240:51514:54857:55165:56992:57584:7516:79801:81930:9493:9787
GO:0005737	cytoplasm	11339	38	25.68	2.2e-05	10643:10721:11077:113115:11339:116987:157313:22974:23657:24137:2491:3161:347240:463:51514:5422:5468:54857:55010:55165:55789:56474:5649:56992:57182:57584:6520:65244:7516:79135:79801:81930:83990:9493:9787:9833:9837:995
GO:0005829	cytosol	4951	23	11.21	0.00011	10643:11077:11339:157313:22974:24137:2491:3161:347240:51514:5422:5468:55789:56474:56992:57584:6520:65244:79135:81930:9493:9787:995
GO:0005874	microtubule	401	6	0.91	0.00027	22974:24137:347240:56992:81930:9493
GO:0005622	intracellular	14504	41	32.84	0.00041	10643:10721:11077:113115:11339:116987:157313:170960:22974:23657:24137:2491:3161:347240:463:51514:5422:5468:54857:55010:55165:55635:55789:56474:5649:56992:57182:57584:6520:65244:7516:79135:79801:81930:83856:83990:9493:9787:9833:9837:995
GO:0030496	midbody	166	4	0.38	0.00053	24137:55165:79801:9493
