# Supplementary material for: Automatic detection of genomic regions with informative epigenetic patterns
Source: BMC Genomics. 2018 Nov 28;19:847. doi: 10.1186/s12864-018-5286-5 (PMC6264639; doi:10.1186/s12864-018-5286-5)
Supplement: Supplementary file 4 — Full lists of GO enriched terms (BP: biological processes, and CC: cellular compartment) for the subsets of windows showing particular patterns of epigenetic change (Fig. 5). (ZIP 72 kb) [file 12864_2018_5286_MOESM4_ESM.zip › Additional_file_4/00README.txt]

GO enrichment analysis for the subsets of regions with different epigenetic change patterns.

File names:

[CC|BP]_XY.bed.txt
   |     |
   |     +--- epigenetic state change from X to Y (see below)
   |          cancer: X: cancer, Y: healthy
   |          fetal: X:fetal, Y: adult
   |          brain: X:other tissues, Y: brain
   |
   +--------- GO categories: "cellular compartment" or "biological process"


Epigenetic states:

#    -   (---|---)
#    A   (TssA|Active TSS, TssAFlnk|Flanking Active TSS, )
#    5   (TxFlnk|Transcr. at gene 5' and 3', Tx|Strong transcription, TxWk|Weak transcription, )
#    E   (EnhG|Genic enhancers, Enh|Enhancers, )
#    h   (Het|Heterochromatin, Quies|Quiescent/Low, )
#    B   (TssBiv|Bivalent/Poised, BivFlnk|Flanking Bivalent TSS/Enh, EnhBiv|Bivalent Enhancer, ReprPC|Repressed PolyComb, ReprPCWk|Weak Repressed PolyComb, )
