# Supplementary material for: Automatic detection of genomic regions with informative epigenetic patterns
Source: BMC Genomics. 2018 Nov 28;19:847. doi: 10.1186/s12864-018-5286-5 (PMC6264639; doi:10.1186/s12864-018-5286-5)
Supplement: Supplementary file 4 — Full lists of GO enriched terms (BP: biological processes, and CC: cellular compartment) for the subsets of windows showing particular patterns of epigenetic change (Fig. 5). (ZIP 72 kb) [file 12864_2018_5286_MOESM4_ESM.zip › Additional_file_4/cancer_Goenriched_patterns/BP_hB.bed.txt]

GO.ID	Term	Annotated	Significant	Expected	Fisher Test	Significant Genes
GO:0031658	negative regulation of cyclin-dependent ...	8	2	0.01	1.9e-05	1029:1030
GO:0031657	regulation of cyclin-dependent protein s...	15	2	0.01	7.2e-05	1029:1030
GO:0045736	negative regulation of cyclin-dependent ...	31	2	0.03	0.00032	1029:1030
GO:0048665	neuron fate specification	33	2	0.03	0.00036	3169:5080
GO:1904030	negative regulation of cyclin-dependent ...	33	2	0.03	0.00036	1029:1030
GO:0000904	cell morphogenesis involved in different...	802	5	0.69	0.00042	3169:3897:5080:56956:5802
GO:0007409	axonogenesis	440	4	0.38	0.00044	3897:5080:56956:5802
GO:0021532	neural tube patterning	39	2	0.03	0.00050	3169:5080
GO:0061564	axon development	481	4	0.41	0.00061	3897:5080:56956:5802
GO:0002067	glandular epithelial cell differentiatio...	46	2	0.04	0.00070	3169:5080
GO:0002064	epithelial cell development	220	3	0.19	0.00081	3169:5080:5802
GO:0003322	pancreatic A cell development	1	1	0	0.00086	5080
GO:0021905	forebrain-midbrain boundary formation	1	1	0	0.00086	5080
GO:0021917	somatic motor neuron fate commitment	1	1	0	0.00086	5080
GO:0021918	regulation of transcription from RNA pol...	1	1	0	0.00086	5080
GO:0035545	determination of left/right asymmetry in...	1	1	0	0.00086	7547
GO:0061144	alveolar secondary septum development	1	1	0	0.00086	3169
GO:0097380	dorsal spinal cord interneuron anterior ...	1	1	0	0.00086	56956
GO:1902691	respiratory basal cell differentiation	1	1	0	0.00086	3169
GO:0007411	axon guidance	225	3	0.19	0.00086	3897:5080:56956
GO:0097485	neuron projection guidance	227	3	0.2	0.00088	3897:5080:56956
GO:0048667	cell morphogenesis involved in neuron di...	541	4	0.47	0.00095	3897:5080:56956:5802
